# Supplementary material for: Dataset supporting the proteomic differences found between excretion/secretion products from two isolates of Fasciola hepatica newly excysted juveniles (NEJ) derived from different snail hosts
Source: Data Brief. 2019 Jul 15;25:104272. doi: 10.1016/j.dib.2019.104272 (PMC6661421; doi:10.1016/j.dib.2019.104272)
Supplement: Supplementary file 1 [file mmc1.zip]

Archive with 851 entries (840 files):
- supplementary table S1/
- supplementary table S1/links/
- supplementary table S1/links/1-.txt
- supplementary table S1/links/10-.txt
- supplementary table S1/links/100-.txt
- supplementary table S1/links/101-.txt
- supplementary table S1/links/102-.txt
- supplementary table S1/links/103-.txt
- supplementary table S1/links/104-.txt
- supplementary table S1/links/105-.txt
- supplementary table S1/links/106-.txt
- supplementary table S1/links/107-.txt
- supplementary table S1/links/108-.txt
- supplementary table S1/links/11-.txt
- supplementary table S1/links/12-.txt
- supplementary table S1/links/13-.txt
- supplementary table S1/links/14-.txt
- supplementary table S1/links/15-.txt
- supplementary table S1/links/16-.txt
- supplementary table S1/links/17-.txt
- supplementary table S1/links/18-.txt
- supplementary table S1/links/19-.txt
- supplementary table S1/links/2-.txt
- supplementary table S1/links/20-.txt
- supplementary table S1/links/21-.txt
- supplementary table S1/links/22-.txt
- supplementary table S1/links/23-.txt
- supplementary table S1/links/24-.txt
- supplementary table S1/links/25-.txt
- supplementary table S1/links/26-.txt
- supplementary table S1/links/27-.txt
- supplementary table S1/links/28-.txt
- supplementary table S1/links/29-.txt
- supplementary table S1/links/3-.txt
- supplementary table S1/links/30-.txt
- supplementary table S1/links/31-.txt
- supplementary table S1/links/32-.txt
- supplementary table S1/links/33-.txt
- supplementary table S1/links/34-.txt
- supplementary table S1/links/35-.txt
- supplementary table S1/links/36-.txt
- supplementary table S1/links/37-.txt
- supplementary table S1/links/38-.txt
- supplementary table S1/links/39-.txt
- supplementary table S1/links/4-.txt
- supplementary table S1/links/40-.txt
- supplementary table S1/links/41-.txt
- supplementary table S1/links/42-.txt
- supplementary table S1/links/43-.txt
- supplementary table S1/links/44-.txt
- supplementary table S1/links/45-.txt
- supplementary table S1/links/46-.txt
- supplementary table S1/links/47-.txt
- supplementary table S1/links/48-.txt
- supplementary table S1/links/49-.txt
- supplementary table S1/links/5-.txt
- supplementary table S1/links/50-.txt
- supplementary table S1/links/51-.txt
- supplementary table S1/links/52-.txt
- supplementary table S1/links/53-.txt
- supplementary table S1/links/54-.txt
- supplementary table S1/links/55-.txt
- supplementary table S1/links/56-.txt
- supplementary table S1/links/57-.txt
- supplementary table S1/links/58-.txt
- supplementary table S1/links/59-.txt
- supplementary table S1/links/6-.txt
- supplementary table S1/links/60-.txt
- supplementary table S1/links/61-.txt
- supplementary table S1/links/62-.txt
- supplementary table S1/links/63-.txt
- supplementary table S1/links/64-.txt
- supplementary table S1/links/65-.txt
- supplementary table S1/links/66-.txt
- supplementary table S1/links/67-.txt
- supplementary table S1/links/68-.txt
- supplementary table S1/links/69-.txt
- supplementary table S1/links/7-.txt
- supplementary table S1/links/70-.txt
- supplementary table S1/links/71-.txt
- supplementary table S1/links/72-.txt
- supplementary table S1/links/73-.txt
- supplementary table S1/links/74-.txt
- supplementary table S1/links/75-.txt
- supplementary table S1/links/76-.txt
- supplementary table S1/links/77-.txt
- supplementary table S1/links/78-.txt
- supplementary table S1/links/79-.txt
- supplementary table S1/links/8-.txt
- supplementary table S1/links/80-.txt
- supplementary table S1/links/81-.txt
- supplementary table S1/links/82-.txt
- supplementary table S1/links/83-.txt
- supplementary table S1/links/84-.txt
- supplementary table S1/links/85-.txt
- supplementary table S1/links/86-.txt
- supplementary table S1/links/87-.txt
- supplementary table S1/links/88-.txt
- supplementary table S1/links/89-.txt
- supplementary table S1/links/9-.txt
- supplementary table S1/links/90-.txt
- supplementary table S1/links/91-.txt
- supplementary table S1/links/92-.txt
- supplementary table S1/links/93-.txt
- supplementary table S1/links/94-.txt
- supplementary table S1/links/95-.txt
- supplementary table S1/links/96-.txt
- supplementary table S1/links/97-.txt
- supplementary table S1/links/98-.txt
- supplementary table S1/links/99-.txt
- supplementary table S1/links/BN1106_s10139B000014.mRNA-1-.txt
- supplementary table S1/links/BN1106_s101B000531.mRNA-1-.txt
- supplementary table S1/links/BN1106_s10278B000009.mRNA-1-.txt
- supplementary table S1/links/BN1106_s10890B000012.mRNA-1-.txt
- supplementary table S1/links/BN1106_s10947B000008.mRNA-1-.txt
- supplementary table S1/links/BN1106_s1110B000106.mRNA-2-.txt
- supplementary table S1/links/BN1106_s1139B000359.mRNA-1-.txt
- supplementary table S1/links/BN1106_s1403B000129.mRNA-1-.txt
- supplementary table S1/links/BN1106_s1444B000095.mRNA-1-.txt
- supplementary table S1/links/BN1106_s1459B000183.mRNA-1-.txt
- supplementary table S1/links/BN1106_s14666B000004.mRNA-1-.txt
- supplementary table S1/links/BN1106_s1518B000071.mRNA-1-.txt
- supplementary table S1/links/BN1106_s1551B000468.mRNA-1-.txt
- supplementary table S1/links/BN1106_s1614B000280.mRNA-1-.txt
- supplementary table S1/links/BN1106_s1657B000161.mRNA-1-.txt
- supplementary table S1/links/BN1106_s168B000275.mRNA-1-.txt
- supplementary table S1/links/BN1106_s17622B000002.mRNA-1-.txt
- supplementary table S1/links/BN1106_s1840B000150.mRNA-1-.txt
- supplementary table S1/links/BN1106_s1985B000403.mRNA-1-.txt
- supplementary table S1/links/BN1106_s1987B000231.mRNA-1-.txt
- supplementary table S1/links/BN1106_s2087B000065.mRNA-1-.txt
- supplementary table S1/links/BN1106_s214B000742.mRNA-1-.txt
- supplementary table S1/links/BN1106_s2303B000143.mRNA-1-.txt
- supplementary table S1/links/BN1106_s233B000262.mRNA-1-.txt
- supplementary table S1/links/BN1106_s2385B000108.mRNA-1-.txt
- supplementary table S1/links/BN1106_s246B000252.mRNA-1-.txt
- supplementary table S1/links/BN1106_s285B000844.mRNA-1-.txt
- supplementary table S1/links/BN1106_s2907B000133.mRNA-1-.txt
- supplementary table S1/links/BN1106_s2907B000134.mRNA-1-.txt
- supplementary table S1/links/BN1106_s3001B000132.mRNA-1-.txt
- supplementary table S1/links/BN1106_s3001B000132.mRNA-2-.txt
- supplementary table S1/links/BN1106_s3008B000074.mRNA-1-.txt
- supplementary table S1/links/BN1106_s3173B000376.mRNA-1-.txt
- supplementary table S1/links/BN1106_s3189B000243.mRNA-1-.txt
- supplementary table S1/links/BN1106_s318B000274.mRNA-1-.txt
- supplementary table S1/links/BN1106_s3227B000227.mRNA-1-.txt
- supplementary table S1/links/BN1106_s323B000258.mRNA-1-.txt
- supplementary table S1/links/BN1106_s344B000191.mRNA-1-.txt
- supplementary table S1/links/BN1106_s3595B000059.mRNA-1-.txt
- supplementary table S1/links/BN1106_s373B000290.mRNA-1-.txt
- supplementary table S1/links/BN1106_s395B000721.mRNA-1-.txt
- supplementary table S1/links/BN1106_s4026B000080.mRNA-1-.txt
- supplementary table S1/links/BN1106_s4187B000060.mRNA-1-.txt
- supplementary table S1/links/BN1106_s4187B000061.mRNA-1-.txt
- supplementary table S1/links/BN1106_s41B000298.mRNA-1-.txt
- supplementary table S1/links/BN1106_s4255B000066.mRNA-1-.txt
- supplementary table S1/links/BN1106_s4370B000168.mRNA-1-.txt
- supplementary table S1/links/BN1106_s4469B000065.mRNA-1-.txt
- supplementary table S1/links/BN1106_s4479B000057.mRNA-1-.txt
- supplementary table S1/links/BN1106_s4482B000044.mRNA-1-.txt
- supplementary table S1/links/BN1106_s455B000331.mRNA-1-.txt
- supplementary table S1/links/BN1106_s4651B000094.mRNA-1-.txt
- supplementary table S1/links/BN1106_s4703B000071.mRNA-1-.txt
- supplementary table S1/links/BN1106_s4759B000058.mRNA-1-.txt
- supplementary table S1/links/BN1106_s495B000230.mRNA-1-.txt
- supplementary table S1/links/BN1106_s4B000834.mRNA-1-.txt
- supplementary table S1/links/BN1106_s500B000161.mRNA-1-.txt
- supplementary table S1/links/BN1106_s5100B000033.mRNA-1-.txt
- supplementary table S1/links/BN1106_s5163B000012.mRNA-1-.txt
- supplementary table S1/links/BN1106_s5172B000090.mRNA-1-.txt
- supplementary table S1/links/BN1106_s5230B000038.mRNA-1-.txt
- supplementary table S1/links/BN1106_s538B000488.mRNA-1-.txt
- supplementary table S1/links/BN1106_s5602B000083.mRNA-1-.txt
- supplementary table S1/links/BN1106_s5689B000026.mRNA-1-.txt
- supplementary table S1/links/BN1106_s5701B000008.mRNA-1-.txt
- supplementary table S1/links/BN1106_s5767B000030.mRNA-1-.txt
- supplementary table S1/links/BN1106_s6031B000032.mRNA-1-.txt
- supplementary table S1/links/BN1106_s617B000566.mRNA-1-.txt
- supplementary table S1/links/BN1106_s6241B000014.mRNA-1-.txt
- supplementary table S1/links/BN1106_s645B000322.mRNA-1-.txt
- supplementary table S1/links/BN1106_s6466B000009.mRNA-1-.txt
- supplementary table S1/links/BN1106_s6570B000050.mRNA-1-.txt
- supplementary table S1/links/BN1106_s6570B000051.mRNA-1-.txt
- supplementary table S1/links/BN1106_s6576B000103.mRNA-1-.txt
- supplementary table S1/links/BN1106_s6635B000017.mRNA-1-.txt
- supplementary table S1/links/BN1106_s666B000200.mRNA-1-.txt
- supplementary table S1/links/BN1106_s674B000165.mRNA-1-.txt
- supplementary table S1/links/BN1106_s6797B000034.mRNA-1-.txt
- supplementary table S1/links/BN1106_s6840B000044.mRNA-4-.txt
- supplementary table S1/links/BN1106_s686B000273.mRNA-1-.txt
- supplementary table S1/links/BN1106_s6995B000048.mRNA-1-.txt
- supplementary table S1/links/BN1106_s6995B000049.mRNA-1-.txt
- supplementary table S1/links/BN1106_s7273B000042.mRNA-1-.txt
- supplementary table S1/links/BN1106_s727B000100.mRNA-1-.txt
- supplementary table S1/links/BN1106_s7307B000022.mRNA-1-.txt
- supplementary table S1/links/BN1106_s7353B000023.mRNA-1-.txt
- supplementary table S1/links/BN1106_s7443B000031.mRNA-1-.txt
- supplementary table S1/links/BN1106_s7443B000031.mRNA-10-.txt
- supplementary table S1/links/BN1106_s7443B000031.mRNA-11-.txt
- supplementary table S1/links/BN1106_s7443B000031.mRNA-12-.txt
- supplementary table S1/links/BN1106_s7443B000031.mRNA-13-.txt
- supplementary table S1/links/BN1106_s7443B000031.mRNA-14-.txt
- supplementary table S1/links/BN1106_s7443B000031.mRNA-15-.txt
- supplementary table S1/links/BN1106_s7443B000031.mRNA-16-.txt
- supplementary table S1/links/BN1106_s7443B000031.mRNA-17-.txt
- supplementary table S1/links/BN1106_s7443B000031.mRNA-18-.txt
- supplementary table S1/links/BN1106_s7612B000030.mRNA-1-.txt
- supplementary table S1/links/BN1106_s7612B000031.mRNA-1-.txt
- supplementary table S1/links/BN1106_s7830B000018.mRNA-1-.txt
- supplementary table S1/links/BN1106_s8462B000006.mRNA-1-.txt
- supplementary table S1/links/BN1106_s8826B000029.mRNA-1-.txt
- supplementary table S1/links/BN1106_s8881B000009.mRNA-1-.txt
- supplementary table S1/links/BN1106_s9069B000006.mRNA-1-.txt
- supplementary table S1/links/BN1106_s9189B000015.mRNA-1-.txt
- supplementary table S1/links/BN1106_s925B000539.mRNA-1-.txt
- supplementary table S1/links/BN1106_s925B000543.mRNA-1-.txt
- supplementary table S1/links/BN1106_s945B000218.mRNA-1-.txt
- supplementary table S1/links/BN1106_s949B000142.mRNA-1-.txt
- supplementary table S1/links/CDD/
- supplementary table S1/links/CDD/1-CDD.txt
- supplementary table S1/links/CDD/10-CDD.txt
- supplementary table S1/links/CDD/100-CDD.txt
- supplementary table S1/links/CDD/101-CDD.txt
- supplementary table S1/links/CDD/102-CDD.txt
- supplementary table S1/links/CDD/103-CDD.txt
- supplementary table S1/links/CDD/104-CDD.txt
- supplementary table S1/links/CDD/105-CDD.txt
- supplementary table S1/links/CDD/106-CDD.txt
- supplementary table S1/links/CDD/107-CDD.txt
- supplementary table S1/links/CDD/11-CDD.txt
- supplementary table S1/links/CDD/12-CDD.txt
- supplementary table S1/links/CDD/13-CDD.txt
- supplementary table S1/links/CDD/14-CDD.txt
- supplementary table S1/links/CDD/15-CDD.txt
- supplementary table S1/links/CDD/16-CDD.txt
- supplementary table S1/links/CDD/17-CDD.txt
- supplementary table S1/links/CDD/18-CDD.txt
- supplementary table S1/links/CDD/19-CDD.txt
- supplementary table S1/links/CDD/2-CDD.txt
- supplementary table S1/links/CDD/20-CDD.txt
- supplementary table S1/links/CDD/21-CDD.txt
- supplementary table S1/links/CDD/22-CDD.txt
- supplementary table S1/links/CDD/23-CDD.txt
- supplementary table S1/links/CDD/24-CDD.txt
- supplementary table S1/links/CDD/25-CDD.txt
- supplementary table S1/links/CDD/26-CDD.txt
- supplementary table S1/links/CDD/27-CDD.txt
- supplementary table S1/links/CDD/28-CDD.txt
- supplementary table S1/links/CDD/29-CDD.txt
- supplementary table S1/links/CDD/3-CDD.txt
- supplementary table S1/links/CDD/30-CDD.txt
- supplementary table S1/links/CDD/31-CDD.txt
- supplementary table S1/links/CDD/32-CDD.txt
- supplementary table S1/links/CDD/33-CDD.txt
- supplementary table S1/links/CDD/34-CDD.txt
- supplementary table S1/links/CDD/35-CDD.txt
- supplementary table S1/links/CDD/36-CDD.txt
- supplementary table S1/links/CDD/37-CDD.txt
- supplementary table S1/links/CDD/38-CDD.txt
- supplementary table S1/links/CDD/39-CDD.txt
- supplementary table S1/links/CDD/4-CDD.txt
- supplementary table S1/links/CDD/40-CDD.txt
- supplementary table S1/links/CDD/41-CDD.txt
- supplementary table S1/links/CDD/42-CDD.txt
- supplementary table S1/links/CDD/43-CDD.txt
- supplementary table S1/links/CDD/44-CDD.txt
- supplementary table S1/links/CDD/45-CDD.txt
- supplementary table S1/links/CDD/46-CDD.txt
- supplementary table S1/links/CDD/47-CDD.txt
- supplementary table S1/links/CDD/48-CDD.txt
- supplementary table S1/links/CDD/49-CDD.txt
- supplementary table S1/links/CDD/5-CDD.txt
- supplementary table S1/links/CDD/50-CDD.txt
- supplementary table S1/links/CDD/51-CDD.txt
- supplementary table S1/links/CDD/52-CDD.txt
- supplementary table S1/links/CDD/53-CDD.txt
- supplementary table S1/links/CDD/54-CDD.txt
- supplementary table S1/links/CDD/55-CDD.txt
- supplementary table S1/links/CDD/56-CDD.txt
- supplementary table S1/links/CDD/57-CDD.txt
- supplementary table S1/links/CDD/58-CDD.txt
- supplementary table S1/links/CDD/59-CDD.txt
- supplementary table S1/links/CDD/6-CDD.txt
- supplementary table S1/links/CDD/60-CDD.txt
- supplementary table S1/links/CDD/61-CDD.txt
- supplementary table S1/links/CDD/62-CDD.txt
- supplementary table S1/links/CDD/63-CDD.txt
- supplementary table S1/links/CDD/64-CDD.txt
- supplementary table S1/links/CDD/65-CDD.txt
- supplementary table S1/links/CDD/66-CDD.txt
- supplementary table S1/links/CDD/67-CDD.txt
- supplementary table S1/links/CDD/68-CDD.txt
- supplementary table S1/links/CDD/69-CDD.txt
- supplementary table S1/links/CDD/7-CDD.txt
- supplementary table S1/links/CDD/70-CDD.txt
- supplementary table S1/links/CDD/71-CDD.txt
- supplementary table S1/links/CDD/72-CDD.txt
- supplementary table S1/links/CDD/73-CDD.txt
- supplementary table S1/links/CDD/74-CDD.txt
- supplementary table S1/links/CDD/75-CDD.txt
[truncated: 551 more entries]
