# Supplementary material for: Dataset supporting the proteomic differences found between excretion/secretion products from two isolates of Fasciola hepatica newly excysted juveniles (NEJ) derived from different snail hosts
Source: Data Brief. 2019 Jul 15;25:104272. doi: 10.1016/j.dib.2019.104272 (PMC6661421; doi:10.1016/j.dib.2019.104272)
Supplement: Supplementary file 1 [file mmc1.zip › supplementary table S1/links/BN1106_s5172B000090.mRNA-1-.txt]

>BN1106_s5172B000090.mRNA-1 transcript_id=BN1106_s5172B000090.mRNA-1 gene_id=BN1106_s5172B000090
MQKRRGFDDDKLRGGLQCQGYINLPKKHLESFRQSPIEMALKTGPYLVYAFSLLFTFVSAQSPIAICGNQSLLLRDGQNT
FTIPERDGPRECVYNLTSENDTIINFIIVTMSIGTQEGKCDQDYITVGDSENDLPHPRYTACGGNGPQWQFYSTGNRMTV
KLVVKSQLNKVSVLAVALPLHIRRNVLPECGNRVIRIGAERTEFTFPPTGISLKNETRCSYFLLGNNRGDGNMTFRFQSL
NIPNKDQCRSDFVNVLNEDDFVIARHCGTTTPSNNITAAGNVLRMNVQVRTNPANSSFKGYIYHGKYEELKLNNRSFHIR
RNVLPECGNRVIRIGAERTEFTFPPTGISLKNETRCSYFLLGNNRGDGNMTFRFQSLNIPNKDQCRSDFVNVLNEDDFVI
ARHCGTTTPSNNITAAGNVLRMNVQVRTNPANSSFKGYIYHESSKPIHETSTSAPIQTTVGTKSAGSGEYTLIDTRIFLA
IGSDAHICGNSVLADLNDAAAFVIGVSLAFHLE
