# Supplementary material for: Dataset supporting the proteomic differences found between excretion/secretion products from two isolates of Fasciola hepatica newly excysted juveniles (NEJ) derived from different snail hosts
Source: Data Brief. 2019 Jul 15;25:104272. doi: 10.1016/j.dib.2019.104272 (PMC6661421; doi:10.1016/j.dib.2019.104272)
Supplement: Supplementary file 2 [file mmc2.zip]

Archive with 199 entries (190 files):
- links/
- links/1-.txt
- links/10-.txt
- links/11-.txt
- links/12-.txt
- links/13-.txt
- links/14-.txt
- links/15-.txt
- links/16-.txt
- links/17-.txt
- links/18-.txt
- links/19-.txt
- links/2-.txt
- links/20-.txt
- links/21-.txt
- links/22-.txt
- links/23-.txt
- links/24-.txt
- links/25-.txt
- links/26-.txt
- links/27-.txt
- links/3-.txt
- links/4-.txt
- links/5-.txt
- links/6-.txt
- links/7-.txt
- links/8-.txt
- links/9-.txt
- links/BOVINAE-NCBI/
- links/BOVINAE-NCBI/sp_P00760_TRY1_BOVIN-BOVINAE-NCBI.txt
- links/BOVINAE-NCBI/sp_P00974_BPT1_BOVIN-BOVINAE-NCBI.txt
- links/BOVINAE-NCBI/sp_P02453_CO1A1_BOVIN-BOVINAE-NCBI.txt
- links/BOVINAE-NCBI/sp_P06394_K1C10_BOVIN-BOVINAE-NCBI.txt
- links/BOVINAE-NCBI/sp_P0CH28_UBC_BOVIN-BOVINAE-NCBI.txt
- links/BOVINAE-NCBI/sp_P19120_HSP7C_BOVIN-BOVINAE-NCBI.txt
- links/BOVINAE-NCBI/sp_P68138_ACTS_BOVIN-BOVINAE-NCBI.txt
- links/BOVINAE-NCBI/sp_Q08D91_K2C75_BOVIN-BOVINAE-NCBI.txt
- links/BOVINAE-NCBI/sp_Q29S21_K2C7_BOVIN-BOVINAE-NCBI.txt
- links/BOVINAE-NCBI/sp_Q32KN8_TBA3_BOVIN-BOVINAE-NCBI.txt
- links/BOVINAE-NCBI/sp_Q5XQN5_K2C5_BOVIN-BOVINAE-NCBI.txt
- links/BOVINAE-NCBI/tr_E1BBP7_E1BBP7_BOVIN-BOVINAE-NCBI.txt
- links/BOVINAE-NCBI/tr_E1BKT9_E1BKT9_BOVIN-BOVINAE-NCBI.txt
- links/BOVINAE-NCBI/tr_E1BNF2_E1BNF2_BOVIN-BOVINAE-NCBI.txt
- links/BOVINAE-NCBI/tr_F1MC11_F1MC11_BOVIN-BOVINAE-NCBI.txt
- links/BOVINAE-NCBI/tr_F1MFW9_F1MFW9_BOVIN-BOVINAE-NCBI.txt
- links/BOVINAE-NCBI/tr_F1MNL7_F1MNL7_BOVIN-BOVINAE-NCBI.txt
- links/BOVINAE-NCBI/tr_F1MUY2_F1MUY2_BOVIN-BOVINAE-NCBI.txt
- links/BOVINAE-NCBI/tr_F1N306_F1N306_BOVIN-BOVINAE-NCBI.txt
- links/BOVINAE-NCBI/tr_F2Z4I6_F2Z4I6_BOVIN-BOVINAE-NCBI.txt
- links/BOVINAE-NCBI/tr_F6S1Q0_F6S1Q0_BOVIN-BOVINAE-NCBI.txt
- links/BOVINAE-NCBI/tr_G3MXL3_G3MXL3_BOVIN-BOVINAE-NCBI.txt
- links/BOVINAE-NCBI/tr_G3MZ71_G3MZ71_BOVIN-BOVINAE-NCBI.txt
- links/BOVINAE-NCBI/tr_G3N0V2_G3N0V2_BOVIN-BOVINAE-NCBI.txt
- links/BOVINAE-NCBI/tr_G3X7A8_G3X7A8_BOVIN-BOVINAE-NCBI.txt
- links/BOVINAE-NCBI/tr_M0QVY0_M0QVY0_BOVIN-BOVINAE-NCBI.txt
- links/BOVINAE-NCBI/tr_Q17QG8_Q17QG8_BOVIN-BOVINAE-NCBI.txt
- links/BOVINE-UNIPROT/
- links/BOVINE-UNIPROT/sp_P00760_TRY1_BOVIN-BOVINE-UNIPROT.txt
- links/BOVINE-UNIPROT/sp_P00974_BPT1_BOVIN-BOVINE-UNIPROT.txt
- links/BOVINE-UNIPROT/sp_P02453_CO1A1_BOVIN-BOVINE-UNIPROT.txt
- links/BOVINE-UNIPROT/sp_P06394_K1C10_BOVIN-BOVINE-UNIPROT.txt
- links/BOVINE-UNIPROT/sp_P0CH28_UBC_BOVIN-BOVINE-UNIPROT.txt
- links/BOVINE-UNIPROT/sp_P19120_HSP7C_BOVIN-BOVINE-UNIPROT.txt
- links/BOVINE-UNIPROT/sp_P68138_ACTS_BOVIN-BOVINE-UNIPROT.txt
- links/BOVINE-UNIPROT/sp_Q08D91_K2C75_BOVIN-BOVINE-UNIPROT.txt
- links/BOVINE-UNIPROT/sp_Q29S21_K2C7_BOVIN-BOVINE-UNIPROT.txt
- links/BOVINE-UNIPROT/sp_Q32KN8_TBA3_BOVIN-BOVINE-UNIPROT.txt
- links/BOVINE-UNIPROT/sp_Q5XQN5_K2C5_BOVIN-BOVINE-UNIPROT.txt
- links/BOVINE-UNIPROT/tr_E1BBP7_E1BBP7_BOVIN-BOVINE-UNIPROT.txt
- links/BOVINE-UNIPROT/tr_E1BKT9_E1BKT9_BOVIN-BOVINE-UNIPROT.txt
- links/BOVINE-UNIPROT/tr_E1BNF2_E1BNF2_BOVIN-BOVINE-UNIPROT.txt
- links/BOVINE-UNIPROT/tr_F1MC11_F1MC11_BOVIN-BOVINE-UNIPROT.txt
- links/BOVINE-UNIPROT/tr_F1MFW9_F1MFW9_BOVIN-BOVINE-UNIPROT.txt
- links/BOVINE-UNIPROT/tr_F1MNL7_F1MNL7_BOVIN-BOVINE-UNIPROT.txt
- links/BOVINE-UNIPROT/tr_F1MUY2_F1MUY2_BOVIN-BOVINE-UNIPROT.txt
- links/BOVINE-UNIPROT/tr_F1N306_F1N306_BOVIN-BOVINE-UNIPROT.txt
- links/BOVINE-UNIPROT/tr_F2Z4I6_F2Z4I6_BOVIN-BOVINE-UNIPROT.txt
- links/BOVINE-UNIPROT/tr_F6S1Q0_F6S1Q0_BOVIN-BOVINE-UNIPROT.txt
- links/BOVINE-UNIPROT/tr_G3MXL3_G3MXL3_BOVIN-BOVINE-UNIPROT.txt
- links/BOVINE-UNIPROT/tr_G3MZ71_G3MZ71_BOVIN-BOVINE-UNIPROT.txt
- links/BOVINE-UNIPROT/tr_G3N0V2_G3N0V2_BOVIN-BOVINE-UNIPROT.txt
- links/BOVINE-UNIPROT/tr_G3X7A8_G3X7A8_BOVIN-BOVINE-UNIPROT.txt
- links/BOVINE-UNIPROT/tr_M0QVY0_M0QVY0_BOVIN-BOVINE-UNIPROT.txt
- links/BOVINE-UNIPROT/tr_Q17QG8_Q17QG8_BOVIN-BOVINE-UNIPROT.txt
- links/CDD/
- links/CDD/sp_P00760_TRY1_BOVIN-CDD.txt
- links/CDD/sp_P00974_BPT1_BOVIN-CDD.txt
- links/CDD/sp_P02453_CO1A1_BOVIN-CDD.txt
- links/CDD/sp_P06394_K1C10_BOVIN-CDD.txt
- links/CDD/sp_P0CH28_UBC_BOVIN-CDD.txt
- links/CDD/sp_P19120_HSP7C_BOVIN-CDD.txt
- links/CDD/sp_P68138_ACTS_BOVIN-CDD.txt
- links/CDD/sp_Q08D91_K2C75_BOVIN-CDD.txt
- links/CDD/sp_Q29S21_K2C7_BOVIN-CDD.txt
- links/CDD/sp_Q32KN8_TBA3_BOVIN-CDD.txt
- links/CDD/sp_Q5XQN5_K2C5_BOVIN-CDD.txt
- links/CDD/tr_E1BBP7_E1BBP7_BOVIN-CDD.txt
- links/CDD/tr_E1BKT9_E1BKT9_BOVIN-CDD.txt
- links/CDD/tr_E1BNF2_E1BNF2_BOVIN-CDD.txt
- links/CDD/tr_F1MC11_F1MC11_BOVIN-CDD.txt
- links/CDD/tr_F1MFW9_F1MFW9_BOVIN-CDD.txt
- links/CDD/tr_F1MNL7_F1MNL7_BOVIN-CDD.txt
- links/CDD/tr_F1MUY2_F1MUY2_BOVIN-CDD.txt
- links/CDD/tr_F1N306_F1N306_BOVIN-CDD.txt
- links/CDD/tr_F2Z4I6_F2Z4I6_BOVIN-CDD.txt
- links/CDD/tr_F6S1Q0_F6S1Q0_BOVIN-CDD.txt
- links/CDD/tr_G3MXL3_G3MXL3_BOVIN-CDD.txt
- links/CDD/tr_G3MZ71_G3MZ71_BOVIN-CDD.txt
- links/CDD/tr_G3N0V2_G3N0V2_BOVIN-CDD.txt
- links/CDD/tr_G3X7A8_G3X7A8_BOVIN-CDD.txt
- links/CDD/tr_M0QVY0_M0QVY0_BOVIN-CDD.txt
- links/CDD/tr_Q17QG8_Q17QG8_BOVIN-CDD.txt
- links/netoglyc/
- links/REFSEQ-VERTEBRATES/
- links/REFSEQ-VERTEBRATES/sp_P00760_TRY1_BOVIN-REFSEQ-VERTEBRATES.txt
- links/REFSEQ-VERTEBRATES/sp_P00974_BPT1_BOVIN-REFSEQ-VERTEBRATES.txt
- links/REFSEQ-VERTEBRATES/sp_P02453_CO1A1_BOVIN-REFSEQ-VERTEBRATES.txt
- links/REFSEQ-VERTEBRATES/sp_P06394_K1C10_BOVIN-REFSEQ-VERTEBRATES.txt
- links/REFSEQ-VERTEBRATES/sp_P0CH28_UBC_BOVIN-REFSEQ-VERTEBRATES.txt
- links/REFSEQ-VERTEBRATES/sp_P19120_HSP7C_BOVIN-REFSEQ-VERTEBRATES.txt
- links/REFSEQ-VERTEBRATES/sp_P68138_ACTS_BOVIN-REFSEQ-VERTEBRATES.txt
- links/REFSEQ-VERTEBRATES/sp_Q08D91_K2C75_BOVIN-REFSEQ-VERTEBRATES.txt
- links/REFSEQ-VERTEBRATES/sp_Q29S21_K2C7_BOVIN-REFSEQ-VERTEBRATES.txt
- links/REFSEQ-VERTEBRATES/sp_Q32KN8_TBA3_BOVIN-REFSEQ-VERTEBRATES.txt
- links/REFSEQ-VERTEBRATES/sp_Q5XQN5_K2C5_BOVIN-REFSEQ-VERTEBRATES.txt
- links/REFSEQ-VERTEBRATES/tr_E1BBP7_E1BBP7_BOVIN-REFSEQ-VERTEBRATES.txt
- links/REFSEQ-VERTEBRATES/tr_E1BKT9_E1BKT9_BOVIN-REFSEQ-VERTEBRATES.txt
- links/REFSEQ-VERTEBRATES/tr_E1BNF2_E1BNF2_BOVIN-REFSEQ-VERTEBRATES.txt
- links/REFSEQ-VERTEBRATES/tr_F1MC11_F1MC11_BOVIN-REFSEQ-VERTEBRATES.txt
- links/REFSEQ-VERTEBRATES/tr_F1MFW9_F1MFW9_BOVIN-REFSEQ-VERTEBRATES.txt
- links/REFSEQ-VERTEBRATES/tr_F1MNL7_F1MNL7_BOVIN-REFSEQ-VERTEBRATES.txt
- links/REFSEQ-VERTEBRATES/tr_F1MUY2_F1MUY2_BOVIN-REFSEQ-VERTEBRATES.txt
- links/REFSEQ-VERTEBRATES/tr_F1N306_F1N306_BOVIN-REFSEQ-VERTEBRATES.txt
- links/REFSEQ-VERTEBRATES/tr_F2Z4I6_F2Z4I6_BOVIN-REFSEQ-VERTEBRATES.txt
- links/REFSEQ-VERTEBRATES/tr_F6S1Q0_F6S1Q0_BOVIN-REFSEQ-VERTEBRATES.txt
- links/REFSEQ-VERTEBRATES/tr_G3MXL3_G3MXL3_BOVIN-REFSEQ-VERTEBRATES.txt
- links/REFSEQ-VERTEBRATES/tr_G3MZ71_G3MZ71_BOVIN-REFSEQ-VERTEBRATES.txt
- links/REFSEQ-VERTEBRATES/tr_G3N0V2_G3N0V2_BOVIN-REFSEQ-VERTEBRATES.txt
- links/REFSEQ-VERTEBRATES/tr_G3X7A8_G3X7A8_BOVIN-REFSEQ-VERTEBRATES.txt
- links/REFSEQ-VERTEBRATES/tr_M0QVY0_M0QVY0_BOVIN-REFSEQ-VERTEBRATES.txt
- links/REFSEQ-VERTEBRATES/tr_Q17QG8_Q17QG8_BOVIN-REFSEQ-VERTEBRATES.txt
- links/SigP/
- links/sp_P00760_TRY1_BOVIN-.txt
- links/sp_P00974_BPT1_BOVIN-.txt
- links/sp_P02453_CO1A1_BOVIN-.txt
- links/sp_P06394_K1C10_BOVIN-.txt
- links/sp_P0CH28_UBC_BOVIN-.txt
- links/sp_P19120_HSP7C_BOVIN-.txt
- links/sp_P68138_ACTS_BOVIN-.txt
- links/sp_Q08D91_K2C75_BOVIN-.txt
- links/sp_Q29S21_K2C7_BOVIN-.txt
- links/sp_Q32KN8_TBA3_BOVIN-.txt
- links/sp_Q5XQN5_K2C5_BOVIN-.txt
- links/SWISSP/
- links/SWISSP/sp_P00760_TRY1_BOVIN-SWISSP.txt
- links/SWISSP/sp_P00974_BPT1_BOVIN-SWISSP.txt
- links/SWISSP/sp_P02453_CO1A1_BOVIN-SWISSP.txt
- links/SWISSP/sp_P06394_K1C10_BOVIN-SWISSP.txt
- links/SWISSP/sp_P0CH28_UBC_BOVIN-SWISSP.txt
- links/SWISSP/sp_P19120_HSP7C_BOVIN-SWISSP.txt
- links/SWISSP/sp_P68138_ACTS_BOVIN-SWISSP.txt
- links/SWISSP/sp_Q08D91_K2C75_BOVIN-SWISSP.txt
- links/SWISSP/sp_Q29S21_K2C7_BOVIN-SWISSP.txt
- links/SWISSP/sp_Q32KN8_TBA3_BOVIN-SWISSP.txt
- links/SWISSP/sp_Q5XQN5_K2C5_BOVIN-SWISSP.txt
- links/SWISSP/tr_E1BBP7_E1BBP7_BOVIN-SWISSP.txt
- links/SWISSP/tr_E1BKT9_E1BKT9_BOVIN-SWISSP.txt
- links/SWISSP/tr_E1BNF2_E1BNF2_BOVIN-SWISSP.txt
- links/SWISSP/tr_F1MC11_F1MC11_BOVIN-SWISSP.txt
- links/SWISSP/tr_F1MFW9_F1MFW9_BOVIN-SWISSP.txt
- links/SWISSP/tr_F1MNL7_F1MNL7_BOVIN-SWISSP.txt
- links/SWISSP/tr_F1MUY2_F1MUY2_BOVIN-SWISSP.txt
- links/SWISSP/tr_F1N306_F1N306_BOVIN-SWISSP.txt
- links/SWISSP/tr_F2Z4I6_F2Z4I6_BOVIN-SWISSP.txt
- links/SWISSP/tr_F6S1Q0_F6S1Q0_BOVIN-SWISSP.txt
- links/SWISSP/tr_G3MXL3_G3MXL3_BOVIN-SWISSP.txt
- links/SWISSP/tr_G3MZ71_G3MZ71_BOVIN-SWISSP.txt
- links/SWISSP/tr_G3N0V2_G3N0V2_BOVIN-SWISSP.txt
- links/SWISSP/tr_G3X7A8_G3X7A8_BOVIN-SWISSP.txt
- links/SWISSP/tr_M0QVY0_M0QVY0_BOVIN-SWISSP.txt
- links/SWISSP/tr_Q17QG8_Q17QG8_BOVIN-SWISSP.txt
- links/TmHmm/
- links/tr_E1BBP7_E1BBP7_BOVIN-.txt
- links/tr_E1BKT9_E1BKT9_BOVIN-.txt
- links/tr_E1BNF2_E1BNF2_BOVIN-.txt
- links/tr_F1MC11_F1MC11_BOVIN-.txt
- links/tr_F1MFW9_F1MFW9_BOVIN-.txt
- links/tr_F1MNL7_F1MNL7_BOVIN-.txt
- links/tr_F1MUY2_F1MUY2_BOVIN-.txt
- links/tr_F1N306_F1N306_BOVIN-.txt
- links/tr_F2Z4I6_F2Z4I6_BOVIN-.txt
- links/tr_F6S1Q0_F6S1Q0_BOVIN-.txt
- links/tr_G3MXL3_G3MXL3_BOVIN-.txt
- links/tr_G3MZ71_G3MZ71_BOVIN-.txt
- links/tr_G3N0V2_G3N0V2_BOVIN-.txt
- links/tr_G3X7A8_G3X7A8_BOVIN-.txt
- links/tr_M0QVY0_M0QVY0_BOVIN-.txt
- links/tr_Q17QG8_Q17QG8_BOVIN-.txt
- Supplementary table S2.xlsx
