# Supplementary material for: Dataset supporting the proteomic differences found between excretion/secretion products from two isolates of Fasciola hepatica newly excysted juveniles (NEJ) derived from different snail hosts
Source: Data Brief. 2019 Jul 15;25:104272. doi: 10.1016/j.dib.2019.104272 (PMC6661421; doi:10.1016/j.dib.2019.104272)
Supplement: Supplementary file 2 [file mmc2.zip › links/15-.txt]

>15 no description [No species]
GFRGGAGSYGLSGGSSGGFGGGFGSCSVGGGFGGASGSGIGFGGGSSFGGGSSFGGGSSFGGGSSFGGGSGFGGSAGYAG
GASGGFYSYAGGVGGGVGGGLGDGGLFSGGEKQAMQNLNDRLANYLDKVRALEEANADLENKIKEWYEKFGPRSGDGGAG
RDYSKYYPVIEDVRTQIITATIENAGIVLQIDNARLAADDFRLKYENELHLRQTVEADINGLRKVLDDLTMTRSDLEMQI
ESLTEELAYLKKNHEEEMKSMQGSSRGDVTVEMNAAPGTDLTKLLNDMRAQYEELAEQNRREAEEQFNKQSASLQAQIST
DAGAANSAKNEITELKRTLQALEIELQSQLAMKSSLEGTLADTEANYMVQLSQIQMQISSLEEQICQIRGETECQNAEYE
QLLDIKTRLEMEIETYRRLLDGEGGNMGSRDSSMSDGSRSGTSVQGRDPSKSRVTKTIVEEVVDGKVISSQVSNVSEVKL
K
