# Supplementary material for: Dataset supporting the proteomic differences found between excretion/secretion products from two isolates of Fasciola hepatica newly excysted juveniles (NEJ) derived from different snail hosts
Source: Data Brief. 2019 Jul 15;25:104272. doi: 10.1016/j.dib.2019.104272 (PMC6661421; doi:10.1016/j.dib.2019.104272)
Supplement: Supplementary file 2 [file mmc2.zip › links/BOVINAE-NCBI/sp_P00760_TRY1_BOVIN-BOVINAE-NCBI.txt]

>sp_P00760_TRY1_BOVIN

gi|165973958|ref|NP_001107199.1| cationic trypsin precursor [Bos...   506   e-143
gi|205371855|sp|P00760.3|TRY1_BOVIN RecName: Full=Cationic tryps...   506   e-143
gi|555999756|ref|XP_005911575.1| PREDICTED: cationic trypsin-lik...   501   e-142
gi|555999758|ref|XP_005911576.1| PREDICTED: cationic trypsin-lik...   498   e-141
gi|594055876|ref|XP_006052153.1| PREDICTED: cationic trypsin-lik...   498   e-141
gi|555999024|ref|XP_005911218.1| PREDICTED: cationic trypsin-lik...   497   e-140
gi|594055878|ref|XP_006052154.1| PREDICTED: cationic trypsin-lik...   495   e-140
gi|254839248|pdb|3E8L|A Chain A, The Crystal Structure Of The Do...   462   e-130
gi|254839249|pdb|3E8L|B Chain B, The Crystal Structure Of The Do...   462   e-130
gi|430801091|pdb|4I8G|A Chain A, Bovine Trypsin At 0.8 Resolution     462   e-130


==> gi|165973958|ref|NP_001107199.1| cationic trypsin precursor [Bos
           taurus]
          Length = 246

 Score =  506 bits (1303), Expect = e-143
 Identities = 246/246 (100%), Positives = 246/246 (100%)

Query: 1   MKTFIFLALLGAAVAFPVDDDDKIVGGYTCGANTVPYQVSLNSGYHFCGGSLINSQWVVS 60
           MKTFIFLALLGAAVAFPVDDDDKIVGGYTCGANTVPYQVSLNSGYHFCGGSLINSQWVVS
Sbjct: 1   MKTFIFLALLGAAVAFPVDDDDKIVGGYTCGANTVPYQVSLNSGYHFCGGSLINSQWVVS 60

Query: 61  AAHCYKSGIQVRLGEDNINVVEGNEQFISASKSIVHPSYNSNTLNNDIMLIKLKSAASLN 120
           AAHCYKSGIQVRLGEDNINVVEGNEQFISASKSIVHPSYNSNTLNNDIMLIKLKSAASLN
Sbjct: 61  AAHCYKSGIQVRLGEDNINVVEGNEQFISASKSIVHPSYNSNTLNNDIMLIKLKSAASLN 120

Query: 121 SRVASISLPTSCASAGTQCLISGWGNTKSSGTSYPDVLKCLKAPILSDSSCKSAYPGQIT 180
           SRVASISLPTSCASAGTQCLISGWGNTKSSGTSYPDVLKCLKAPILSDSSCKSAYPGQIT
Sbjct: 121 SRVASISLPTSCASAGTQCLISGWGNTKSSGTSYPDVLKCLKAPILSDSSCKSAYPGQIT 180

Query: 181 SNMFCAGYLEGGKDSCQGDSGGPVVCSGKLQGIVSWGSGCAQKNKPGVYTKVCNYVSWIK 240
           SNMFCAGYLEGGKDSCQGDSGGPVVCSGKLQGIVSWGSGCAQKNKPGVYTKVCNYVSWIK
Sbjct: 181 SNMFCAGYLEGGKDSCQGDSGGPVVCSGKLQGIVSWGSGCAQKNKPGVYTKVCNYVSWIK 240

Query: 241 QTIASN 246
           QTIASN
Sbjct: 241 QTIASN 246


==> gi|205371855|sp|P00760.3|TRY1_BOVIN RecName: Full=Cationic trypsin;
           AltName: Full=Beta-trypsin; Contains: RecName:
           Full=Alpha-trypsin chain 1; Contains: RecName:
           Full=Alpha-trypsin chain 2; Flags: Precursor
          Length = 246

 Score =  506 bits (1303), Expect = e-143
 Identities = 246/246 (100%), Positives = 246/246 (100%)

Query: 1   MKTFIFLALLGAAVAFPVDDDDKIVGGYTCGANTVPYQVSLNSGYHFCGGSLINSQWVVS 60
           MKTFIFLALLGAAVAFPVDDDDKIVGGYTCGANTVPYQVSLNSGYHFCGGSLINSQWVVS
Sbjct: 1   MKTFIFLALLGAAVAFPVDDDDKIVGGYTCGANTVPYQVSLNSGYHFCGGSLINSQWVVS 60

Query: 61  AAHCYKSGIQVRLGEDNINVVEGNEQFISASKSIVHPSYNSNTLNNDIMLIKLKSAASLN 120
           AAHCYKSGIQVRLGEDNINVVEGNEQFISASKSIVHPSYNSNTLNNDIMLIKLKSAASLN
Sbjct: 61  AAHCYKSGIQVRLGEDNINVVEGNEQFISASKSIVHPSYNSNTLNNDIMLIKLKSAASLN 120

Query: 121 SRVASISLPTSCASAGTQCLISGWGNTKSSGTSYPDVLKCLKAPILSDSSCKSAYPGQIT 180
           SRVASISLPTSCASAGTQCLISGWGNTKSSGTSYPDVLKCLKAPILSDSSCKSAYPGQIT
Sbjct: 121 SRVASISLPTSCASAGTQCLISGWGNTKSSGTSYPDVLKCLKAPILSDSSCKSAYPGQIT 180

Query: 181 SNMFCAGYLEGGKDSCQGDSGGPVVCSGKLQGIVSWGSGCAQKNKPGVYTKVCNYVSWIK 240
           SNMFCAGYLEGGKDSCQGDSGGPVVCSGKLQGIVSWGSGCAQKNKPGVYTKVCNYVSWIK
Sbjct: 181 SNMFCAGYLEGGKDSCQGDSGGPVVCSGKLQGIVSWGSGCAQKNKPGVYTKVCNYVSWIK 240

Query: 241 QTIASN 246
           QTIASN
Sbjct: 241 QTIASN 246


==> gi|555999756|ref|XP_005911575.1| PREDICTED: cationic trypsin-like
           isoform X1 [Bos mutus]
          Length = 246

 Score =  501 bits (1289), Expect = e-142
 Identities = 243/246 (98%), Positives = 244/246 (99%)

Query: 1   MKTFIFLALLGAAVAFPVDDDDKIVGGYTCGANTVPYQVSLNSGYHFCGGSLINSQWVVS 60
           MKTFIFLALLGAAVAFPVDDDDKIVGGYTCGANTVPYQVSLNSGYHFCGGSLINSQWVVS
Sbjct: 1   MKTFIFLALLGAAVAFPVDDDDKIVGGYTCGANTVPYQVSLNSGYHFCGGSLINSQWVVS 60

Query: 61  AAHCYKSGIQVRLGEDNINVVEGNEQFISASKSIVHPSYNSNTLNNDIMLIKLKSAASLN 120
           AAHCYKSGIQVRLGEDNINV EGNEQFISASKSIVHPSYNSNTLNNDIMLIKLKSAASLN
Sbjct: 61  AAHCYKSGIQVRLGEDNINVAEGNEQFISASKSIVHPSYNSNTLNNDIMLIKLKSAASLN 120

Query: 121 SRVASISLPTSCASAGTQCLISGWGNTKSSGTSYPDVLKCLKAPILSDSSCKSAYPGQIT 180
           SRVASISLPTSCASAGTQCLISGWGNTKSSGTSYPDVL+CLKAPILSDSSCKSAYPGQIT
Sbjct: 121 SRVASISLPTSCASAGTQCLISGWGNTKSSGTSYPDVLQCLKAPILSDSSCKSAYPGQIT 180

Query: 181 SNMFCAGYLEGGKDSCQGDSGGPVVCSGKLQGIVSWGSGCAQKNKPGVYTKVCNYVSWIK 240
           SNMFCAGYLEGGKDSCQGDSGGPVVCSGKLQGIVSWG GCAQKNKPGVYTKVCNYVSWIK
Sbjct: 181 SNMFCAGYLEGGKDSCQGDSGGPVVCSGKLQGIVSWGYGCAQKNKPGVYTKVCNYVSWIK 240

Query: 241 QTIASN 246
           QTIASN
Sbjct: 241 QTIASN 246
