# Supplementary material for: Dataset supporting the proteomic differences found between excretion/secretion products from two isolates of Fasciola hepatica newly excysted juveniles (NEJ) derived from different snail hosts
Source: Data Brief. 2019 Jul 15;25:104272. doi: 10.1016/j.dib.2019.104272 (PMC6661421; doi:10.1016/j.dib.2019.104272)
Supplement: Supplementary file 2 [file mmc2.zip › links/BOVINAE-NCBI/sp_P00974_BPT1_BOVIN-BOVINAE-NCBI.txt]

>sp_P00974_BPT1_BOVIN

gi|538261032|pdb|4BNR|I Chain I, Extremely Stable Complex Of Cra...   215   2e-056
gi|538261033|pdb|4BNR|J Chain J, Extremely Stable Complex Of Cra...   215   2e-056
gi|115114|sp|P00974.2|BPT1_BOVIN RecName: Full=Pancreatic trypsi...   215   2e-056
gi|157744502|ref|NP_001001554.2| pancreatic trypsin inhibitor pr...   210   4e-055
gi|555998006|ref|XP_005910719.1| PREDICTED: pancreatic trypsin i...   203   5e-053
gi|45429979|ref|NP_991355.1| spleen trypsin inhibitor I precurso...   199   8e-052
gi|115115|sp|P04815.2|BPT2_BOVIN RecName: Full=Spleen trypsin in...   199   8e-052
gi|594037568|ref|XP_006043416.1| PREDICTED: spleen trypsin inhib...   187   5e-048
gi|594037570|ref|XP_006043417.1| PREDICTED: spleen trypsin inhib...   181   2e-046
gi|555998473|ref|XP_005910948.1| PREDICTED: pancreatic trypsin i...   135   2e-032


==> gi|538261032|pdb|4BNR|I Chain I, Extremely Stable Complex Of
           Crayfish Trypsin With Bovine Trypsin Inhibitor
          Length = 100

 Score =  215 bits (547), Expect = 2e-056
 Identities = 100/100 (100%), Positives = 100/100 (100%)

Query: 1   MKMSRLCLSVALLVLLGTLAASTPGCDTSNQAKAQRPDFCLEPPYTGPCKARIIRYFYNA 60
           MKMSRLCLSVALLVLLGTLAASTPGCDTSNQAKAQRPDFCLEPPYTGPCKARIIRYFYNA
Sbjct: 1   MKMSRLCLSVALLVLLGTLAASTPGCDTSNQAKAQRPDFCLEPPYTGPCKARIIRYFYNA 60

Query: 61  KAGLCQTFVYGGCRAKRNNFKSAEDCMRTCGGAIGPWENL 100
           KAGLCQTFVYGGCRAKRNNFKSAEDCMRTCGGAIGPWENL
Sbjct: 61  KAGLCQTFVYGGCRAKRNNFKSAEDCMRTCGGAIGPWENL 100


==> gi|538261033|pdb|4BNR|J Chain J, Extremely Stable Complex Of
           Crayfish Trypsin With Bovine Trypsin Inhibitor
          Length = 100

 Score =  215 bits (547), Expect = 2e-056
 Identities = 100/100 (100%), Positives = 100/100 (100%)

Query: 1   MKMSRLCLSVALLVLLGTLAASTPGCDTSNQAKAQRPDFCLEPPYTGPCKARIIRYFYNA 60
           MKMSRLCLSVALLVLLGTLAASTPGCDTSNQAKAQRPDFCLEPPYTGPCKARIIRYFYNA
Sbjct: 1   MKMSRLCLSVALLVLLGTLAASTPGCDTSNQAKAQRPDFCLEPPYTGPCKARIIRYFYNA 60

Query: 61  KAGLCQTFVYGGCRAKRNNFKSAEDCMRTCGGAIGPWENL 100
           KAGLCQTFVYGGCRAKRNNFKSAEDCMRTCGGAIGPWENL
Sbjct: 61  KAGLCQTFVYGGCRAKRNNFKSAEDCMRTCGGAIGPWENL 100


==> gi|115114|sp|P00974.2|BPT1_BOVIN RecName: Full=Pancreatic trypsin
           inhibitor; AltName: Full=Aprotinin; AltName: Full=Basic
           protease inhibitor; Short=BPI; Short=BPTI; Flags:
           Precursor
          Length = 100

 Score =  215 bits (547), Expect = 2e-056
 Identities = 100/100 (100%), Positives = 100/100 (100%)

Query: 1   MKMSRLCLSVALLVLLGTLAASTPGCDTSNQAKAQRPDFCLEPPYTGPCKARIIRYFYNA 60
           MKMSRLCLSVALLVLLGTLAASTPGCDTSNQAKAQRPDFCLEPPYTGPCKARIIRYFYNA
Sbjct: 1   MKMSRLCLSVALLVLLGTLAASTPGCDTSNQAKAQRPDFCLEPPYTGPCKARIIRYFYNA 60

Query: 61  KAGLCQTFVYGGCRAKRNNFKSAEDCMRTCGGAIGPWENL 100
           KAGLCQTFVYGGCRAKRNNFKSAEDCMRTCGGAIGPWENL
Sbjct: 61  KAGLCQTFVYGGCRAKRNNFKSAEDCMRTCGGAIGPWENL 100
