# Supplementary material for: Dataset supporting the proteomic differences found between excretion/secretion products from two isolates of Fasciola hepatica newly excysted juveniles (NEJ) derived from different snail hosts
Source: Data Brief. 2019 Jul 15;25:104272. doi: 10.1016/j.dib.2019.104272 (PMC6661421; doi:10.1016/j.dib.2019.104272)
Supplement: Supplementary file 2 [file mmc2.zip › links/BOVINAE-NCBI/sp_P06394_K1C10_BOVIN-BOVINAE-NCBI.txt]

>sp_P06394_K1C10_BOVIN

gi|27805977|ref|NP_776802.1| keratin, type I cytoskeletal 10 [Bo...  1049   0.0  
gi|125074|sp|P06394.1|K1C10_BOVIN RecName: Full=Keratin, type I ...  1049   0.0  
gi|594090599|ref|XP_006068700.1| PREDICTED: keratin, type I cyto...   972   0.0  
gi|555975364|ref|XP_005911766.1| PREDICTED: LOW QUALITY PROTEIN:...   883   0.0  
gi|329664418|ref|NP_001192390.1| keratin, type I cytoskeletal 24...   542   e-154
gi|594090591|ref|XP_006068696.1| PREDICTED: keratin, type I cyto...   541   e-153
gi|555972207|ref|XP_005898111.1| PREDICTED: keratin, type I cyto...   539   e-153
gi|594033652|ref|XP_006041553.1| PREDICTED: keratin, type I cyto...   521   e-147
gi|555998565|ref|XP_005910992.1| PREDICTED: keratin, type I cyto...   516   e-146
gi|555998563|ref|XP_005910991.1| PREDICTED: keratin, type I cyto...   513   e-145


==> gi|27805977|ref|NP_776802.1| keratin, type I cytoskeletal 10 [Bos
           taurus]
          Length = 526

 Score = 1049 bits (2712), Expect = 0.0
 Identities = 526/526 (100%), Positives = 526/526 (100%)

Query: 1   MSVRYSSSKQYSSSRSGGGGGGGSSLRISSSKGSLGGGYSSGGFSGGSFSRGSSAGGCFG 60
           MSVRYSSSKQYSSSRSGGGGGGGSSLRISSSKGSLGGGYSSGGFSGGSFSRGSSAGGCFG
Sbjct: 1   MSVRYSSSKQYSSSRSGGGGGGGSSLRISSSKGSLGGGYSSGGFSGGSFSRGSSAGGCFG 60

Query: 61  GSSSIYGGGLGSGFGGGYGSSFGGSYGGSFGGGYGGGGFGGGSFGGGSFGGGLGGGFGDG 120
           GSSSIYGGGLGSGFGGGYGSSFGGSYGGSFGGGYGGGGFGGGSFGGGSFGGGLGGGFGDG
Sbjct: 61  GSSSIYGGGLGSGFGGGYGSSFGGSYGGSFGGGYGGGGFGGGSFGGGSFGGGLGGGFGDG 120

Query: 121 GLISGNQKITMQNLNDRLASYLDKVRALEESNYELEVKIKEWYEKYGNSRQREPRDYSKY 180
           GLISGNQKITMQNLNDRLASYLDKVRALEESNYELEVKIKEWYEKYGNSRQREPRDYSKY
Sbjct: 121 GLISGNQKITMQNLNDRLASYLDKVRALEESNYELEVKIKEWYEKYGNSRQREPRDYSKY 180

Query: 181 YQTIDDLKNQIFNLTTDNANILIQVDNARLAADDFRLKYENEVTLRQSVEADINGLRRVL 240
           YQTIDDLKNQIFNLTTDNANILIQVDNARLAADDFRLKYENEVTLRQSVEADINGLRRVL
Sbjct: 181 YQTIDDLKNQIFNLTTDNANILIQVDNARLAADDFRLKYENEVTLRQSVEADINGLRRVL 240

Query: 241 DELTLTKTDLEMQIESLTEELAYLKKNHEEEMRDLQNVSTGDVNVEMNAAPGVDLTELLN 300
           DELTLTKTDLEMQIESLTEELAYLKKNHEEEMRDLQNVSTGDVNVEMNAAPGVDLTELLN
Sbjct: 241 DELTLTKTDLEMQIESLTEELAYLKKNHEEEMRDLQNVSTGDVNVEMNAAPGVDLTELLN 300

Query: 301 NMRSQYEQLAEKNRRDAEAWFNEKSKELTTEINSNLEQVSSHKSEITELRRTIQGLEIEL 360
           NMRSQYEQLAEKNRRDAEAWFNEKSKELTTEINSNLEQVSSHKSEITELRRTIQGLEIEL
Sbjct: 301 NMRSQYEQLAEKNRRDAEAWFNEKSKELTTEINSNLEQVSSHKSEITELRRTIQGLEIEL 360

Query: 361 QSQLALKQSLEASLAETEGRYCVQLSQIQSQISSLEEQLQQIRAETECQNAEYQQLLDIK 420
           QSQLALKQSLEASLAETEGRYCVQLSQIQSQISSLEEQLQQIRAETECQNAEYQQLLDIK
Sbjct: 361 QSQLALKQSLEASLAETEGRYCVQLSQIQSQISSLEEQLQQIRAETECQNAEYQQLLDIK 420

Query: 421 IRLENEIQTYRSLLEGEGSSGGGSYGGGRGYGGSSGGGGGGYGGGSSSGGYGGGSSSGGG 480
           IRLENEIQTYRSLLEGEGSSGGGSYGGGRGYGGSSGGGGGGYGGGSSSGGYGGGSSSGGG
Sbjct: 421 IRLENEIQTYRSLLEGEGSSGGGSYGGGRGYGGSSGGGGGGYGGGSSSGGYGGGSSSGGG 480

Query: 481 HGGSSGGSYGGGSSSGGGHGGGSSSGGHKSTTTGSVGESSSKGPRY 526
           HGGSSGGSYGGGSSSGGGHGGGSSSGGHKSTTTGSVGESSSKGPRY
Sbjct: 481 HGGSSGGSYGGGSSSGGGHGGGSSSGGHKSTTTGSVGESSSKGPRY 526


==> gi|125074|sp|P06394.1|K1C10_BOVIN RecName: Full=Keratin, type I
           cytoskeletal 10; AltName: Full=Cytokeratin VIB; AltName:
           Full=Cytokeratin-10; Short=CK-10; AltName:
           Full=Cytokeratin-6B; AltName: Full=Keratin-10; Short=K10
          Length = 526

 Score = 1049 bits (2712), Expect = 0.0
 Identities = 526/526 (100%), Positives = 526/526 (100%)

Query: 1   MSVRYSSSKQYSSSRSGGGGGGGSSLRISSSKGSLGGGYSSGGFSGGSFSRGSSAGGCFG 60
           MSVRYSSSKQYSSSRSGGGGGGGSSLRISSSKGSLGGGYSSGGFSGGSFSRGSSAGGCFG
Sbjct: 1   MSVRYSSSKQYSSSRSGGGGGGGSSLRISSSKGSLGGGYSSGGFSGGSFSRGSSAGGCFG 60

Query: 61  GSSSIYGGGLGSGFGGGYGSSFGGSYGGSFGGGYGGGGFGGGSFGGGSFGGGLGGGFGDG 120
           GSSSIYGGGLGSGFGGGYGSSFGGSYGGSFGGGYGGGGFGGGSFGGGSFGGGLGGGFGDG
Sbjct: 61  GSSSIYGGGLGSGFGGGYGSSFGGSYGGSFGGGYGGGGFGGGSFGGGSFGGGLGGGFGDG 120

Query: 121 GLISGNQKITMQNLNDRLASYLDKVRALEESNYELEVKIKEWYEKYGNSRQREPRDYSKY 180
           GLISGNQKITMQNLNDRLASYLDKVRALEESNYELEVKIKEWYEKYGNSRQREPRDYSKY
Sbjct: 121 GLISGNQKITMQNLNDRLASYLDKVRALEESNYELEVKIKEWYEKYGNSRQREPRDYSKY 180

Query: 181 YQTIDDLKNQIFNLTTDNANILIQVDNARLAADDFRLKYENEVTLRQSVEADINGLRRVL 240
           YQTIDDLKNQIFNLTTDNANILIQVDNARLAADDFRLKYENEVTLRQSVEADINGLRRVL
Sbjct: 181 YQTIDDLKNQIFNLTTDNANILIQVDNARLAADDFRLKYENEVTLRQSVEADINGLRRVL 240

Query: 241 DELTLTKTDLEMQIESLTEELAYLKKNHEEEMRDLQNVSTGDVNVEMNAAPGVDLTELLN 300
           DELTLTKTDLEMQIESLTEELAYLKKNHEEEMRDLQNVSTGDVNVEMNAAPGVDLTELLN
Sbjct: 241 DELTLTKTDLEMQIESLTEELAYLKKNHEEEMRDLQNVSTGDVNVEMNAAPGVDLTELLN 300

Query: 301 NMRSQYEQLAEKNRRDAEAWFNEKSKELTTEINSNLEQVSSHKSEITELRRTIQGLEIEL 360
           NMRSQYEQLAEKNRRDAEAWFNEKSKELTTEINSNLEQVSSHKSEITELRRTIQGLEIEL
Sbjct: 301 NMRSQYEQLAEKNRRDAEAWFNEKSKELTTEINSNLEQVSSHKSEITELRRTIQGLEIEL 360

Query: 361 QSQLALKQSLEASLAETEGRYCVQLSQIQSQISSLEEQLQQIRAETECQNAEYQQLLDIK 420
           QSQLALKQSLEASLAETEGRYCVQLSQIQSQISSLEEQLQQIRAETECQNAEYQQLLDIK
Sbjct: 361 QSQLALKQSLEASLAETEGRYCVQLSQIQSQISSLEEQLQQIRAETECQNAEYQQLLDIK 420

Query: 421 IRLENEIQTYRSLLEGEGSSGGGSYGGGRGYGGSSGGGGGGYGGGSSSGGYGGGSSSGGG 480
           IRLENEIQTYRSLLEGEGSSGGGSYGGGRGYGGSSGGGGGGYGGGSSSGGYGGGSSSGGG
Sbjct: 421 IRLENEIQTYRSLLEGEGSSGGGSYGGGRGYGGSSGGGGGGYGGGSSSGGYGGGSSSGGG 480

Query: 481 HGGSSGGSYGGGSSSGGGHGGGSSSGGHKSTTTGSVGESSSKGPRY 526
           HGGSSGGSYGGGSSSGGGHGGGSSSGGHKSTTTGSVGESSSKGPRY
Sbjct: 481 HGGSSGGSYGGGSSSGGGHGGGSSSGGHKSTTTGSVGESSSKGPRY 526


==> gi|594090599|ref|XP_006068700.1| PREDICTED: keratin, type I
           cytoskeletal 10 [Bubalus bubalis]
          Length = 547

 Score =  972 bits (2512), Expect = 0.0
 Identities = 503/533 (94%), Positives = 508/533 (95%), Gaps = 20/533 (3%)

Query: 1   MSVRYSSSKQYSSS-RSGGGGGGGSSLRISSSKGSLGGGYSSGGFSGGSFSRGSSAGGCF 59
           MSVRYSSSKQYSSS RSGGGG GGSSLRISSSKGSLGGGYSSGGFSGGSFSRGSSAGGCF
Sbjct: 28  MSVRYSSSKQYSSSSRSGGGGRGGSSLRISSSKGSLGGGYSSGGFSGGSFSRGSSAGGCF 87

Query: 60  GGSSSIYGGGLGSGFGGGYGSSFGGSYGG-SFGGGYGGGGFGGGSFGGGSFGGG-----L 113
           GGSSSIYGGGLGSGFGGGYGSSFGGSYGG SFGGGYGGGGFGGGSFGGGSFGGG     L
Sbjct: 88  GGSSSIYGGGLGSGFGGGYGSSFGGSYGGGSFGGGYGGGGFGGGSFGGGSFGGGSFGGGL 147

Query: 114 GGGFGDGGLISGNQKITMQNLNDRLASYLDKVRALEESNYELEVKIKEWYEKYGNSRQRE 173
           GGGFGDGGLISGN+KITMQNLNDRLASYLDKVRALEESNYELEVKIKEWYEKYGNSRQRE
Sbjct: 148 GGGFGDGGLISGNEKITMQNLNDRLASYLDKVRALEESNYELEVKIKEWYEKYGNSRQRE 207

Query: 174 PRDYSKYYQTIDDLKNQIFNLTTDNANILIQVDNARLAADDFRLKYENEVTLRQSVEADI 233
           P DYSKYYQTIDDLKNQIFNLTTDNANILIQVDNARLAADDFRLKYENEVTLRQSVEADI
Sbjct: 208 PCDYSKYYQTIDDLKNQIFNLTTDNANILIQVDNARLAADDFRLKYENEVTLRQSVEADI 267

Query: 234 NGLRRVLDELTLTKTDLEMQIESLTEELAYLKKNHEEEMRDLQNVSTGDVNVEMNAAPGV 293
           NGLRRVLDELTLTKTDLEMQIESLTEELAYLKKNHEEEMRDLQNVSTGDVNVEMNAAPGV
Sbjct: 268 NGLRRVLDELTLTKTDLEMQIESLTEELAYLKKNHEEEMRDLQNVSTGDVNVEMNAAPGV 327

Query: 294 DLTELLNNMRSQYEQLAEKNRRDAEAWFNEKSKELTTEINSNLEQVSSHKSEITELRRTI 353
           DLTELLNNMRSQYEQLAEKNRRDAEAWFNEKSKELTTEIN+NLEQVSS+KSEITELRRTI
Sbjct: 328 DLTELLNNMRSQYEQLAEKNRRDAEAWFNEKSKELTTEINTNLEQVSSYKSEITELRRTI 387

Query: 354 QGLEIELQSQLALKQSLEASLAETEGRYCVQLSQIQSQISSLEEQLQQIRAETECQNAEY 413
           QGLEIELQSQLALKQSLEASLAETEGRYCVQLSQIQSQISSLEEQLQQIRAETECQNAEY
Sbjct: 388 QGLEIELQSQLALKQSLEASLAETEGRYCVQLSQIQSQISSLEEQLQQIRAETECQNAEY 447

Query: 414 QQLLDIKIRLENEIQTYRSLLEGEGSSGGGSYGGGRGYGGSSGGGGGGYGGGSSSGGYGG 473
           QQLLDIKIRLENEIQTYRSLLEGEGS GGGSYGGGR           GYGGGSSSGGYGG
Sbjct: 448 QQLLDIKIRLENEIQTYRSLLEGEGSFGGGSYGGGR-----------GYGGGSSSGGYGG 496

Query: 474 GSSSGGGHGGSSGGSYGGGSSSGGGHGGGSSSGGHKSTTTGSVGESSSKGPRY 526
           GSSSGGGHGGSSGG +GG  SSGGGHGGGSSSGGHKSTT+GSVGE SSKGPRY
Sbjct: 497 GSSSGGGHGGSSGGGHGG--SSGGGHGGGSSSGGHKSTTSGSVGEPSSKGPRY 547


 Score = 65.1 bits (157), Expect = 4e-010
 Identities = 43/105 (40%), Positives = 51/105 (48%), Gaps = 11/105 (10%)

Query: 430 YRSLLEGEGSSGGGSYGGGRGYGGSSGGGGGGYGG-----GSSSGGYGGGSSSGGGHGG- 483
           Y++L E    +    Y   + Y  SS  GGGG GG      SS G  GGG SSGG  GG 
Sbjct: 17  YQALPELNSITMSVRYSSSKQYSSSSRSGGGGRGGSSLRISSSKGSLGGGYSSGGFSGGS 76

Query: 484 -----SSGGSYGGGSSSGGGHGGGSSSGGHKSTTTGSVGESSSKG 523
                S+GG +GG SS  GG  G    GG+ S+  GS G  S  G
Sbjct: 77  FSRGSSAGGCFGGSSSIYGGGLGSGFGGGYGSSFGGSYGGGSFGG 121


 Score = 62.8 bits (151), Expect = 2e-009
 Identities = 43/112 (38%), Positives = 52/112 (46%), Gaps = 11/112 (9%)

Query: 408 CQNAEYQQLLDIK-IRLENEIQTYRSLLEGEGSSGGGSYGGGRGYGGSSGGGGGGYGGGS 466
           C    YQ L ++  I +     + +       S GGG  G       S G  GGGY  G 
Sbjct: 12  CHCPWYQALPELNSITMSVRYSSSKQYSSSSRSGGGGRGGSSLRISSSKGSLGGGYSSGG 71

Query: 467 SSGG-YGGGSSSGGGHGGSS---GGSYGG------GSSSGGGHGGGSSSGGH 508
            SGG +  GSS+GG  GGSS   GG  G       GSS GG +GGGS  GG+
Sbjct: 72  FSGGSFSRGSSAGGCFGGSSSIYGGGLGSGFGGGYGSSFGGSYGGGSFGGGY 123
