# Supplementary material for: Dataset supporting the proteomic differences found between excretion/secretion products from two isolates of Fasciola hepatica newly excysted juveniles (NEJ) derived from different snail hosts
Source: Data Brief. 2019 Jul 15;25:104272. doi: 10.1016/j.dib.2019.104272 (PMC6661421; doi:10.1016/j.dib.2019.104272)
Supplement: Supplementary file 2 [file mmc2.zip › links/BOVINAE-NCBI/sp_P68138_ACTS_BOVIN-BOVINAE-NCBI.txt]

>sp_P68138_ACTS_BOVIN

gi|555969479|ref|XP_005896764.1| PREDICTED: actin, alpha skeleta...   765   0.0  
gi|555969481|ref|XP_005896765.1| PREDICTED: actin, alpha skeleta...   765   0.0  
gi|594078858|ref|XP_006063116.1| PREDICTED: actin, alpha skeleta...   765   0.0  
gi|62287933|sp|P68138.1|ACTS_BOVIN RecName: Full=Actin, alpha sk...   765   0.0  
gi|27819614|ref|NP_776650.1| actin, alpha skeletal muscle [Bos t...   763   0.0  
gi|77736117|ref|NP_001029757.1| actin, alpha cardiac muscle 1 [B...   759   0.0  
gi|594038893|ref|XP_006044050.1| PREDICTED: actin, alpha cardiac...   759   0.0  
gi|124007203|sp|Q3ZC07.1|ACTC_BOVIN RecName: Full=Actin, alpha c...   759   0.0  
gi|555971535|ref|XP_005897776.1| PREDICTED: actin, aortic smooth...   753   0.0  
gi|555971537|ref|XP_005897777.1| PREDICTED: actin, aortic smooth...   753   0.0  


==> gi|555969479|ref|XP_005896764.1| PREDICTED: actin, alpha skeletal
           muscle isoform X1 [Bos mutus]
          Length = 377

 Score =  765 bits (1975), Expect = 0.0
 Identities = 377/377 (100%), Positives = 377/377 (100%)

Query: 1   MCDEDETTALVCDNGSGLVKAGFAGDDAPRAVFPSIVGRPRHQGVMVGMGQKDSYVGDEA 60
           MCDEDETTALVCDNGSGLVKAGFAGDDAPRAVFPSIVGRPRHQGVMVGMGQKDSYVGDEA
Sbjct: 1   MCDEDETTALVCDNGSGLVKAGFAGDDAPRAVFPSIVGRPRHQGVMVGMGQKDSYVGDEA 60

Query: 61  QSKRGILTLKYPIEHGIITNWDDMEKIWHHTFYNELRVAPEEHPTLLTEAPLNPKANREK 120
           QSKRGILTLKYPIEHGIITNWDDMEKIWHHTFYNELRVAPEEHPTLLTEAPLNPKANREK
Sbjct: 61  QSKRGILTLKYPIEHGIITNWDDMEKIWHHTFYNELRVAPEEHPTLLTEAPLNPKANREK 120

Query: 121 MTQIMFETFNVPAMYVAIQAVLSLYASGRTTGIVLDSGDGVTHNVPIYEGYALPHAIMRL 180
           MTQIMFETFNVPAMYVAIQAVLSLYASGRTTGIVLDSGDGVTHNVPIYEGYALPHAIMRL
Sbjct: 121 MTQIMFETFNVPAMYVAIQAVLSLYASGRTTGIVLDSGDGVTHNVPIYEGYALPHAIMRL 180

Query: 181 DLAGRDLTDYLMKILTERGYSFVTTAEREIVRDIKEKLCYVALDFENEMATAASSSSLEK 240
           DLAGRDLTDYLMKILTERGYSFVTTAEREIVRDIKEKLCYVALDFENEMATAASSSSLEK
Sbjct: 181 DLAGRDLTDYLMKILTERGYSFVTTAEREIVRDIKEKLCYVALDFENEMATAASSSSLEK 240

Query: 241 SYELPDGQVITIGNERFRCPETLFQPSFIGMESAGIHETTYNSIMKCDIDIRKDLYANNV 300
           SYELPDGQVITIGNERFRCPETLFQPSFIGMESAGIHETTYNSIMKCDIDIRKDLYANNV
Sbjct: 241 SYELPDGQVITIGNERFRCPETLFQPSFIGMESAGIHETTYNSIMKCDIDIRKDLYANNV 300

Query: 301 MSGGTTMYPGIADRMQKEITALAPSTMKIKIIAPPERKYSVWIGGSILASLSTFQQMWIT 360
           MSGGTTMYPGIADRMQKEITALAPSTMKIKIIAPPERKYSVWIGGSILASLSTFQQMWIT
Sbjct: 301 MSGGTTMYPGIADRMQKEITALAPSTMKIKIIAPPERKYSVWIGGSILASLSTFQQMWIT 360

Query: 361 KQEYDEAGPSIVHRKCF 377
           KQEYDEAGPSIVHRKCF
Sbjct: 361 KQEYDEAGPSIVHRKCF 377


==> gi|555969481|ref|XP_005896765.1| PREDICTED: actin, alpha skeletal
           muscle isoform X2 [Bos mutus]
          Length = 377

 Score =  765 bits (1975), Expect = 0.0
 Identities = 377/377 (100%), Positives = 377/377 (100%)

Query: 1   MCDEDETTALVCDNGSGLVKAGFAGDDAPRAVFPSIVGRPRHQGVMVGMGQKDSYVGDEA 60
           MCDEDETTALVCDNGSGLVKAGFAGDDAPRAVFPSIVGRPRHQGVMVGMGQKDSYVGDEA
Sbjct: 1   MCDEDETTALVCDNGSGLVKAGFAGDDAPRAVFPSIVGRPRHQGVMVGMGQKDSYVGDEA 60

Query: 61  QSKRGILTLKYPIEHGIITNWDDMEKIWHHTFYNELRVAPEEHPTLLTEAPLNPKANREK 120
           QSKRGILTLKYPIEHGIITNWDDMEKIWHHTFYNELRVAPEEHPTLLTEAPLNPKANREK
Sbjct: 61  QSKRGILTLKYPIEHGIITNWDDMEKIWHHTFYNELRVAPEEHPTLLTEAPLNPKANREK 120

Query: 121 MTQIMFETFNVPAMYVAIQAVLSLYASGRTTGIVLDSGDGVTHNVPIYEGYALPHAIMRL 180
           MTQIMFETFNVPAMYVAIQAVLSLYASGRTTGIVLDSGDGVTHNVPIYEGYALPHAIMRL
Sbjct: 121 MTQIMFETFNVPAMYVAIQAVLSLYASGRTTGIVLDSGDGVTHNVPIYEGYALPHAIMRL 180

Query: 181 DLAGRDLTDYLMKILTERGYSFVTTAEREIVRDIKEKLCYVALDFENEMATAASSSSLEK 240
           DLAGRDLTDYLMKILTERGYSFVTTAEREIVRDIKEKLCYVALDFENEMATAASSSSLEK
Sbjct: 181 DLAGRDLTDYLMKILTERGYSFVTTAEREIVRDIKEKLCYVALDFENEMATAASSSSLEK 240

Query: 241 SYELPDGQVITIGNERFRCPETLFQPSFIGMESAGIHETTYNSIMKCDIDIRKDLYANNV 300
           SYELPDGQVITIGNERFRCPETLFQPSFIGMESAGIHETTYNSIMKCDIDIRKDLYANNV
Sbjct: 241 SYELPDGQVITIGNERFRCPETLFQPSFIGMESAGIHETTYNSIMKCDIDIRKDLYANNV 300

Query: 301 MSGGTTMYPGIADRMQKEITALAPSTMKIKIIAPPERKYSVWIGGSILASLSTFQQMWIT 360
           MSGGTTMYPGIADRMQKEITALAPSTMKIKIIAPPERKYSVWIGGSILASLSTFQQMWIT
Sbjct: 301 MSGGTTMYPGIADRMQKEITALAPSTMKIKIIAPPERKYSVWIGGSILASLSTFQQMWIT 360

Query: 361 KQEYDEAGPSIVHRKCF 377
           KQEYDEAGPSIVHRKCF
Sbjct: 361 KQEYDEAGPSIVHRKCF 377


==> gi|594078858|ref|XP_006063116.1| PREDICTED: actin, alpha skeletal
           muscle [Bubalus bubalis]
          Length = 377

 Score =  765 bits (1975), Expect = 0.0
 Identities = 377/377 (100%), Positives = 377/377 (100%)

Query: 1   MCDEDETTALVCDNGSGLVKAGFAGDDAPRAVFPSIVGRPRHQGVMVGMGQKDSYVGDEA 60
           MCDEDETTALVCDNGSGLVKAGFAGDDAPRAVFPSIVGRPRHQGVMVGMGQKDSYVGDEA
Sbjct: 1   MCDEDETTALVCDNGSGLVKAGFAGDDAPRAVFPSIVGRPRHQGVMVGMGQKDSYVGDEA 60

Query: 61  QSKRGILTLKYPIEHGIITNWDDMEKIWHHTFYNELRVAPEEHPTLLTEAPLNPKANREK 120
           QSKRGILTLKYPIEHGIITNWDDMEKIWHHTFYNELRVAPEEHPTLLTEAPLNPKANREK
Sbjct: 61  QSKRGILTLKYPIEHGIITNWDDMEKIWHHTFYNELRVAPEEHPTLLTEAPLNPKANREK 120

Query: 121 MTQIMFETFNVPAMYVAIQAVLSLYASGRTTGIVLDSGDGVTHNVPIYEGYALPHAIMRL 180
           MTQIMFETFNVPAMYVAIQAVLSLYASGRTTGIVLDSGDGVTHNVPIYEGYALPHAIMRL
Sbjct: 121 MTQIMFETFNVPAMYVAIQAVLSLYASGRTTGIVLDSGDGVTHNVPIYEGYALPHAIMRL 180

Query: 181 DLAGRDLTDYLMKILTERGYSFVTTAEREIVRDIKEKLCYVALDFENEMATAASSSSLEK 240
           DLAGRDLTDYLMKILTERGYSFVTTAEREIVRDIKEKLCYVALDFENEMATAASSSSLEK
Sbjct: 181 DLAGRDLTDYLMKILTERGYSFVTTAEREIVRDIKEKLCYVALDFENEMATAASSSSLEK 240

Query: 241 SYELPDGQVITIGNERFRCPETLFQPSFIGMESAGIHETTYNSIMKCDIDIRKDLYANNV 300
           SYELPDGQVITIGNERFRCPETLFQPSFIGMESAGIHETTYNSIMKCDIDIRKDLYANNV
Sbjct: 241 SYELPDGQVITIGNERFRCPETLFQPSFIGMESAGIHETTYNSIMKCDIDIRKDLYANNV 300

Query: 301 MSGGTTMYPGIADRMQKEITALAPSTMKIKIIAPPERKYSVWIGGSILASLSTFQQMWIT 360
           MSGGTTMYPGIADRMQKEITALAPSTMKIKIIAPPERKYSVWIGGSILASLSTFQQMWIT
Sbjct: 301 MSGGTTMYPGIADRMQKEITALAPSTMKIKIIAPPERKYSVWIGGSILASLSTFQQMWIT 360

Query: 361 KQEYDEAGPSIVHRKCF 377
           KQEYDEAGPSIVHRKCF
Sbjct: 361 KQEYDEAGPSIVHRKCF 377
