# Supplementary material for: Dataset supporting the proteomic differences found between excretion/secretion products from two isolates of Fasciola hepatica newly excysted juveniles (NEJ) derived from different snail hosts
Source: Data Brief. 2019 Jul 15;25:104272. doi: 10.1016/j.dib.2019.104272 (PMC6661421; doi:10.1016/j.dib.2019.104272)
Supplement: Supplementary file 2 [file mmc2.zip › links/BOVINAE-NCBI/sp_Q08D91_K2C75_BOVIN-BOVINAE-NCBI.txt]

>sp_Q08D91_K2C75_BOVIN

gi|116004057|ref|NP_001070385.1| keratin, type II cytoskeletal 7...  1055   0.0  
gi|122132186|sp|Q08D91.1|K2C75_BOVIN RecName: Full=Keratin, type...  1055   0.0  
gi|555990528|ref|XP_005907056.1| PREDICTED: keratin, type II cyt...  1045   0.0  
gi|594105903|ref|XP_006075893.1| PREDICTED: keratin, type II cyt...  1024   0.0  
gi|594069239|ref|XP_006058528.1| PREDICTED: keratin, type II cyt...   903   0.0  
gi|594044312|ref|XP_006046652.1| PREDICTED: keratin, type II cyt...   796   0.0  
gi|594044310|ref|XP_006046651.1| PREDICTED: keratin, type II cyt...   793   0.0  
gi|56710317|ref|NP_001008663.1| keratin, type II cytoskeletal 5 ...   792   0.0  
gi|75062316|sp|Q5XQN5.1|K2C5_BOVIN RecName: Full=Keratin, type I...   792   0.0  
gi|555990531|ref|XP_005911760.1| PREDICTED: LOW QUALITY PROTEIN:...   776   0.0  


==> gi|116004057|ref|NP_001070385.1| keratin, type II cytoskeletal 75
           [Bos taurus]
          Length = 543

 Score = 1055 bits (2728), Expect = 0.0
 Identities = 543/543 (100%), Positives = 543/543 (100%)

Query: 1   MSRQSTITFQTSSRRGFSTASATTPATSRSRFSSASVTHSPAGSGGLGRISGFGSRSLYN 60
           MSRQSTITFQTSSRRGFSTASATTPATSRSRFSSASVTHSPAGSGGLGRISGFGSRSLYN
Sbjct: 1   MSRQSTITFQTSSRRGFSTASATTPATSRSRFSSASVTHSPAGSGGLGRISGFGSRSLYN 60

Query: 61  LGGTKRVSISGCGSNFRSGFGGRASSGFGVSGGFGYGGGIGGGHGGCGFSVCPPGGIQEV 120
           LGGTKRVSISGCGSNFRSGFGGRASSGFGVSGGFGYGGGIGGGHGGCGFSVCPPGGIQEV
Sbjct: 61  LGGTKRVSISGCGSNFRSGFGGRASSGFGVSGGFGYGGGIGGGHGGCGFSVCPPGGIQEV 120

Query: 121 TVNQSLLTPLNLQIDPNIQRVRKEEREQIKTLNNKFASFIDKVRFLEQQNKVLETKWSLL 180
           TVNQSLLTPLNLQIDPNIQRVRKEEREQIKTLNNKFASFIDKVRFLEQQNKVLETKWSLL
Sbjct: 121 TVNQSLLTPLNLQIDPNIQRVRKEEREQIKTLNNKFASFIDKVRFLEQQNKVLETKWSLL 180

Query: 181 QEQGTRTVRQSLEPFFEAYITDLRRQLDSITTERGRLDAELRTMQDVVEDFKVRYEDEIN 240
           QEQGTRTVRQSLEPFFEAYITDLRRQLDSITTERGRLDAELRTMQDVVEDFKVRYEDEIN
Sbjct: 181 QEQGTRTVRQSLEPFFEAYITDLRRQLDSITTERGRLDAELRTMQDVVEDFKVRYEDEIN 240

Query: 241 KRTAAENEFVALKKDVDAAYLNKVDLEAKANSLTDEINFLQMLFEAELCQMQTRVSDTSV 300
           KRTAAENEFVALKKDVDAAYLNKVDLEAKANSLTDEINFLQMLFEAELCQMQTRVSDTSV
Sbjct: 241 KRTAAENEFVALKKDVDAAYLNKVDLEAKANSLTDEINFLQMLFEAELCQMQTRVSDTSV 300

Query: 301 VLSMDNNRSLDLDSIIAEVKAQYEEIANRSRAEAESWYQTKYEELQVTAGQHGDDLRNTK 360
           VLSMDNNRSLDLDSIIAEVKAQYEEIANRSRAEAESWYQTKYEELQVTAGQHGDDLRNTK
Sbjct: 301 VLSMDNNRSLDLDSIIAEVKAQYEEIANRSRAEAESWYQTKYEELQVTAGQHGDDLRNTK 360

Query: 361 QEISETNRMIQRLRAEIDNVKKQCASLQTAIADAEQRGELALKDARAKLVDLEEALQKSK 420
           QEISETNRMIQRLRAEIDNVKKQCASLQTAIADAEQRGELALKDARAKLVDLEEALQKSK
Sbjct: 361 QEISETNRMIQRLRAEIDNVKKQCASLQTAIADAEQRGELALKDARAKLVDLEEALQKSK 420

Query: 421 QDMARLLREYQELMNIKLALDVEIATYRKLLEGEECRLSGEGVSPVNISVVTSTVSSGYG 480
           QDMARLLREYQELMNIKLALDVEIATYRKLLEGEECRLSGEGVSPVNISVVTSTVSSGYG
Sbjct: 421 QDMARLLREYQELMNIKLALDVEIATYRKLLEGEECRLSGEGVSPVNISVVTSTVSSGYG 480

Query: 481 GGSSIGSGSLGLSGGSGCSFMTSGGHSLGGSSFSNSSSRGLGGSGSSFKFVSTTSSSRKS 540
           GGSSIGSGSLGLSGGSGCSFMTSGGHSLGGSSFSNSSSRGLGGSGSSFKFVSTTSSSRKS
Sbjct: 481 GGSSIGSGSLGLSGGSGCSFMTSGGHSLGGSSFSNSSSRGLGGSGSSFKFVSTTSSSRKS 540

Query: 541 YKH 543
           YKH
Sbjct: 541 YKH 543


==> gi|122132186|sp|Q08D91.1|K2C75_BOVIN RecName: Full=Keratin, type II
           cytoskeletal 75; AltName: Full=Cytokeratin-75;
           Short=CK-75; AltName: Full=Keratin-6 hair follicle;
           AltName: Full=Keratin-75; Short=K75; AltName: Full=Type
           II keratin-K6hf; AltName: Full=Type-II keratin Kb18
          Length = 543

 Score = 1055 bits (2728), Expect = 0.0
 Identities = 543/543 (100%), Positives = 543/543 (100%)

Query: 1   MSRQSTITFQTSSRRGFSTASATTPATSRSRFSSASVTHSPAGSGGLGRISGFGSRSLYN 60
           MSRQSTITFQTSSRRGFSTASATTPATSRSRFSSASVTHSPAGSGGLGRISGFGSRSLYN
Sbjct: 1   MSRQSTITFQTSSRRGFSTASATTPATSRSRFSSASVTHSPAGSGGLGRISGFGSRSLYN 60

Query: 61  LGGTKRVSISGCGSNFRSGFGGRASSGFGVSGGFGYGGGIGGGHGGCGFSVCPPGGIQEV 120
           LGGTKRVSISGCGSNFRSGFGGRASSGFGVSGGFGYGGGIGGGHGGCGFSVCPPGGIQEV
Sbjct: 61  LGGTKRVSISGCGSNFRSGFGGRASSGFGVSGGFGYGGGIGGGHGGCGFSVCPPGGIQEV 120

Query: 121 TVNQSLLTPLNLQIDPNIQRVRKEEREQIKTLNNKFASFIDKVRFLEQQNKVLETKWSLL 180
           TVNQSLLTPLNLQIDPNIQRVRKEEREQIKTLNNKFASFIDKVRFLEQQNKVLETKWSLL
Sbjct: 121 TVNQSLLTPLNLQIDPNIQRVRKEEREQIKTLNNKFASFIDKVRFLEQQNKVLETKWSLL 180

Query: 181 QEQGTRTVRQSLEPFFEAYITDLRRQLDSITTERGRLDAELRTMQDVVEDFKVRYEDEIN 240
           QEQGTRTVRQSLEPFFEAYITDLRRQLDSITTERGRLDAELRTMQDVVEDFKVRYEDEIN
Sbjct: 181 QEQGTRTVRQSLEPFFEAYITDLRRQLDSITTERGRLDAELRTMQDVVEDFKVRYEDEIN 240

Query: 241 KRTAAENEFVALKKDVDAAYLNKVDLEAKANSLTDEINFLQMLFEAELCQMQTRVSDTSV 300
           KRTAAENEFVALKKDVDAAYLNKVDLEAKANSLTDEINFLQMLFEAELCQMQTRVSDTSV
Sbjct: 241 KRTAAENEFVALKKDVDAAYLNKVDLEAKANSLTDEINFLQMLFEAELCQMQTRVSDTSV 300

Query: 301 VLSMDNNRSLDLDSIIAEVKAQYEEIANRSRAEAESWYQTKYEELQVTAGQHGDDLRNTK 360
           VLSMDNNRSLDLDSIIAEVKAQYEEIANRSRAEAESWYQTKYEELQVTAGQHGDDLRNTK
Sbjct: 301 VLSMDNNRSLDLDSIIAEVKAQYEEIANRSRAEAESWYQTKYEELQVTAGQHGDDLRNTK 360

Query: 361 QEISETNRMIQRLRAEIDNVKKQCASLQTAIADAEQRGELALKDARAKLVDLEEALQKSK 420
           QEISETNRMIQRLRAEIDNVKKQCASLQTAIADAEQRGELALKDARAKLVDLEEALQKSK
Sbjct: 361 QEISETNRMIQRLRAEIDNVKKQCASLQTAIADAEQRGELALKDARAKLVDLEEALQKSK 420

Query: 421 QDMARLLREYQELMNIKLALDVEIATYRKLLEGEECRLSGEGVSPVNISVVTSTVSSGYG 480
           QDMARLLREYQELMNIKLALDVEIATYRKLLEGEECRLSGEGVSPVNISVVTSTVSSGYG
Sbjct: 421 QDMARLLREYQELMNIKLALDVEIATYRKLLEGEECRLSGEGVSPVNISVVTSTVSSGYG 480

Query: 481 GGSSIGSGSLGLSGGSGCSFMTSGGHSLGGSSFSNSSSRGLGGSGSSFKFVSTTSSSRKS 540
           GGSSIGSGSLGLSGGSGCSFMTSGGHSLGGSSFSNSSSRGLGGSGSSFKFVSTTSSSRKS
Sbjct: 481 GGSSIGSGSLGLSGGSGCSFMTSGGHSLGGSSFSNSSSRGLGGSGSSFKFVSTTSSSRKS 540

Query: 541 YKH 543
           YKH
Sbjct: 541 YKH 543


==> gi|555990528|ref|XP_005907056.1| PREDICTED: keratin, type II
           cytoskeletal 75 [Bos mutus]
          Length = 543

 Score = 1045 bits (2702), Expect = 0.0
 Identities = 538/543 (99%), Positives = 539/543 (99%)

Query: 1   MSRQSTITFQTSSRRGFSTASATTPATSRSRFSSASVTHSPAGSGGLGRISGFGSRSLYN 60
           MSRQSTITFQTSSRRGFSTASATTPATSRSRFSSASVTHSP GSGGLGRISGFGSRSLYN
Sbjct: 1   MSRQSTITFQTSSRRGFSTASATTPATSRSRFSSASVTHSPVGSGGLGRISGFGSRSLYN 60

Query: 61  LGGTKRVSISGCGSNFRSGFGGRASSGFGVSGGFGYGGGIGGGHGGCGFSVCPPGGIQEV 120
           LGGTKRVSISGCGSNFRSGFGGRASSGFGVSGGFGYGGGIGGGHGGCGFSVCPPGGIQEV
Sbjct: 61  LGGTKRVSISGCGSNFRSGFGGRASSGFGVSGGFGYGGGIGGGHGGCGFSVCPPGGIQEV 120

Query: 121 TVNQSLLTPLNLQIDPNIQRVRKEEREQIKTLNNKFASFIDKVRFLEQQNKVLETKWSLL 180
           TVNQSLLTPLNLQIDPNIQRVRKEEREQIKTLNNKFASFIDKVRFLEQQNKVLETKWSLL
Sbjct: 121 TVNQSLLTPLNLQIDPNIQRVRKEEREQIKTLNNKFASFIDKVRFLEQQNKVLETKWSLL 180

Query: 181 QEQGTRTVRQSLEPFFEAYITDLRRQLDSITTERGRLDAELRTMQDVVEDFKVRYEDEIN 240
           QEQGTRTVRQSLEPFFEAYITDLRRQLDSITTERGRLDAELRTMQDVVEDFKVRYEDEIN
Sbjct: 181 QEQGTRTVRQSLEPFFEAYITDLRRQLDSITTERGRLDAELRTMQDVVEDFKVRYEDEIN 240

Query: 241 KRTAAENEFVALKKDVDAAYLNKVDLEAKANSLTDEINFLQMLFEAELCQMQTRVSDTSV 300
           KRTAAENEFVALKKDVDAAYLNKVDLEAKANS TDEINFLQMLFEAELCQMQTRVSDTSV
Sbjct: 241 KRTAAENEFVALKKDVDAAYLNKVDLEAKANSPTDEINFLQMLFEAELCQMQTRVSDTSV 300

Query: 301 VLSMDNNRSLDLDSIIAEVKAQYEEIANRSRAEAESWYQTKYEELQVTAGQHGDDLRNTK 360
           VLSMDNNRSLDLDSIIAEVKAQYEEIANRSRAEAESWYQTKYEELQVTAG+HGDDLRNTK
Sbjct: 301 VLSMDNNRSLDLDSIIAEVKAQYEEIANRSRAEAESWYQTKYEELQVTAGRHGDDLRNTK 360

Query: 361 QEISETNRMIQRLRAEIDNVKKQCASLQTAIADAEQRGELALKDARAKLVDLEEALQKSK 420
           QEISETNRMIQRLRAEIDNVKKQCASLQTAIADAEQ GELALKDARAKLVDLEEALQKSK
Sbjct: 361 QEISETNRMIQRLRAEIDNVKKQCASLQTAIADAEQHGELALKDARAKLVDLEEALQKSK 420

Query: 421 QDMARLLREYQELMNIKLALDVEIATYRKLLEGEECRLSGEGVSPVNISVVTSTVSSGYG 480
           QDMARLLREYQELMNIKLALDVEIATYRKLLEGEECRLSGEGVSPVNISVVTSTVSSGYG
Sbjct: 421 QDMARLLREYQELMNIKLALDVEIATYRKLLEGEECRLSGEGVSPVNISVVTSTVSSGYG 480

Query: 481 GGSSIGSGSLGLSGGSGCSFMTSGGHSLGGSSFSNSSSRGLGGSGSSFKFVSTTSSSRKS 540
           GGSSIGSGSLGLSGGSGCSF TSGGHSLGGSSFSNSSSRGLGGSGSSFKFVSTTSSSRKS
Sbjct: 481 GGSSIGSGSLGLSGGSGCSFTTSGGHSLGGSSFSNSSSRGLGGSGSSFKFVSTTSSSRKS 540

Query: 541 YKH 543
           YKH
Sbjct: 541 YKH 543
