# Supplementary material for: Dataset supporting the proteomic differences found between excretion/secretion products from two isolates of Fasciola hepatica newly excysted juveniles (NEJ) derived from different snail hosts
Source: Data Brief. 2019 Jul 15;25:104272. doi: 10.1016/j.dib.2019.104272 (PMC6661421; doi:10.1016/j.dib.2019.104272)
Supplement: Supplementary file 2 [file mmc2.zip › links/BOVINAE-NCBI/sp_Q29S21_K2C7_BOVIN-BOVINAE-NCBI.txt]

>sp_Q29S21_K2C7_BOVIN

gi|114051856|ref|NP_001039876.1| keratin, type II cytoskeletal 7...   890   0.0  
gi|122135340|sp|Q29S21.1|K2C7_BOVIN RecName: Full=Keratin, type ...   890   0.0  
gi|555990511|ref|XP_005907048.1| PREDICTED: keratin, type II cyt...   882   0.0  
gi|594069257|ref|XP_006058536.1| PREDICTED: keratin, type II cyt...   869   0.0  
gi|594069237|ref|XP_006058527.1| PREDICTED: keratin, type II cyt...   540   e-153
gi|555990526|ref|XP_005907055.1| PREDICTED: keratin, type II cyt...   539   e-153
gi|383872577|ref|NP_001244333.1| keratin, type II cytoskeletal 5...   524   e-148
gi|594069239|ref|XP_006058528.1| PREDICTED: keratin, type II cyt...   522   e-148
gi|116004057|ref|NP_001070385.1| keratin, type II cytoskeletal 7...   522   e-148
gi|122132186|sp|Q08D91.1|K2C75_BOVIN RecName: Full=Keratin, type...   522   e-148


==> gi|114051856|ref|NP_001039876.1| keratin, type II cytoskeletal 7
           [Bos taurus]
          Length = 466

 Score =  890 bits (2300), Expect = 0.0
 Identities = 466/466 (100%), Positives = 466/466 (100%)

Query: 1   MSLHFGSQVFSSRSAAFPGRGTQVRLSSVRPGGFGSSSSLYGLGASRPRVAARSSYGAPV 60
           MSLHFGSQVFSSRSAAFPGRGTQVRLSSVRPGGFGSSSSLYGLGASRPRVAARSSYGAPV
Sbjct: 1   MSLHFGSQVFSSRSAAFPGRGTQVRLSSVRPGGFGSSSSLYGLGASRPRVAARSSYGAPV 60

Query: 61  GTGIRAVTINQSLLTPLQVDIDPSIQQVRQEEREQIKTLNNKFASFIDKVRFLEQQNKLL 120
           GTGIRAVTINQSLLTPLQVDIDPSIQQVRQEEREQIKTLNNKFASFIDKVRFLEQQNKLL
Sbjct: 61  GTGIRAVTINQSLLTPLQVDIDPSIQQVRQEEREQIKTLNNKFASFIDKVRFLEQQNKLL 120

Query: 121 ETKWALLQEQKSAKSNRLPGIFEAQIAGLRKQLEALQLDGGRLEVELRNMQDVVEDFKNK 180
           ETKWALLQEQKSAKSNRLPGIFEAQIAGLRKQLEALQLDGGRLEVELRNMQDVVEDFKNK
Sbjct: 121 ETKWALLQEQKSAKSNRLPGIFEAQIAGLRKQLEALQLDGGRLEVELRNMQDVVEDFKNK 180

Query: 181 YEDEINHRTAAENEFVVLKKDVDVAYMNKVELEAKVDTLNDEINFLRTLYEQELKELQSE 240
           YEDEINHRTAAENEFVVLKKDVDVAYMNKVELEAKVDTLNDEINFLRTLYEQELKELQSE
Sbjct: 181 YEDEINHRTAAENEFVVLKKDVDVAYMNKVELEAKVDTLNDEINFLRTLYEQELKELQSE 240

Query: 241 VSDTSVVLSMDNNRSLDLDSIIAEVKAQYEEIANRSRAEAEACYQTKFETLQAQAGKHGD 300
           VSDTSVVLSMDNNRSLDLDSIIAEVKAQYEEIANRSRAEAEACYQTKFETLQAQAGKHGD
Sbjct: 241 VSDTSVVLSMDNNRSLDLDSIIAEVKAQYEEIANRSRAEAEACYQTKFETLQAQAGKHGD 300

Query: 301 DLQNTRNEIADMNRAVQRLQAEIDSVKNQRSKLEAAIADAEQRGELAVKDARAKQEDLEA 360
           DLQNTRNEIADMNRAVQRLQAEIDSVKNQRSKLEAAIADAEQRGELAVKDARAKQEDLEA
Sbjct: 301 DLQNTRNEIADMNRAVQRLQAEIDSVKNQRSKLEAAIADAEQRGELAVKDARAKQEDLEA 360

Query: 361 ALQKAKQDMTRQLREYQELMNVKLALDIEIATYRKLLEGEESRLTGDGVGAVNISVVSST 420
           ALQKAKQDMTRQLREYQELMNVKLALDIEIATYRKLLEGEESRLTGDGVGAVNISVVSST
Sbjct: 361 ALQKAKQDMTRQLREYQELMNVKLALDIEIATYRKLLEGEESRLTGDGVGAVNISVVSST 420

Query: 421 GGSGSLLTFGGTMGNNALRFSSGGGPGTLKAYSMRTTSATSRSPRK 466
           GGSGSLLTFGGTMGNNALRFSSGGGPGTLKAYSMRTTSATSRSPRK
Sbjct: 421 GGSGSLLTFGGTMGNNALRFSSGGGPGTLKAYSMRTTSATSRSPRK 466


==> gi|122135340|sp|Q29S21.1|K2C7_BOVIN RecName: Full=Keratin, type II
           cytoskeletal 7; AltName: Full=Cytokeratin-7; Short=CK-7;
           AltName: Full=Keratin-7; Short=K7; AltName: Full=Type-II
           keratin Kb7
          Length = 466

 Score =  890 bits (2300), Expect = 0.0
 Identities = 466/466 (100%), Positives = 466/466 (100%)

Query: 1   MSLHFGSQVFSSRSAAFPGRGTQVRLSSVRPGGFGSSSSLYGLGASRPRVAARSSYGAPV 60
           MSLHFGSQVFSSRSAAFPGRGTQVRLSSVRPGGFGSSSSLYGLGASRPRVAARSSYGAPV
Sbjct: 1   MSLHFGSQVFSSRSAAFPGRGTQVRLSSVRPGGFGSSSSLYGLGASRPRVAARSSYGAPV 60

Query: 61  GTGIRAVTINQSLLTPLQVDIDPSIQQVRQEEREQIKTLNNKFASFIDKVRFLEQQNKLL 120
           GTGIRAVTINQSLLTPLQVDIDPSIQQVRQEEREQIKTLNNKFASFIDKVRFLEQQNKLL
Sbjct: 61  GTGIRAVTINQSLLTPLQVDIDPSIQQVRQEEREQIKTLNNKFASFIDKVRFLEQQNKLL 120

Query: 121 ETKWALLQEQKSAKSNRLPGIFEAQIAGLRKQLEALQLDGGRLEVELRNMQDVVEDFKNK 180
           ETKWALLQEQKSAKSNRLPGIFEAQIAGLRKQLEALQLDGGRLEVELRNMQDVVEDFKNK
Sbjct: 121 ETKWALLQEQKSAKSNRLPGIFEAQIAGLRKQLEALQLDGGRLEVELRNMQDVVEDFKNK 180

Query: 181 YEDEINHRTAAENEFVVLKKDVDVAYMNKVELEAKVDTLNDEINFLRTLYEQELKELQSE 240
           YEDEINHRTAAENEFVVLKKDVDVAYMNKVELEAKVDTLNDEINFLRTLYEQELKELQSE
Sbjct: 181 YEDEINHRTAAENEFVVLKKDVDVAYMNKVELEAKVDTLNDEINFLRTLYEQELKELQSE 240

Query: 241 VSDTSVVLSMDNNRSLDLDSIIAEVKAQYEEIANRSRAEAEACYQTKFETLQAQAGKHGD 300
           VSDTSVVLSMDNNRSLDLDSIIAEVKAQYEEIANRSRAEAEACYQTKFETLQAQAGKHGD
Sbjct: 241 VSDTSVVLSMDNNRSLDLDSIIAEVKAQYEEIANRSRAEAEACYQTKFETLQAQAGKHGD 300

Query: 301 DLQNTRNEIADMNRAVQRLQAEIDSVKNQRSKLEAAIADAEQRGELAVKDARAKQEDLEA 360
           DLQNTRNEIADMNRAVQRLQAEIDSVKNQRSKLEAAIADAEQRGELAVKDARAKQEDLEA
Sbjct: 301 DLQNTRNEIADMNRAVQRLQAEIDSVKNQRSKLEAAIADAEQRGELAVKDARAKQEDLEA 360

Query: 361 ALQKAKQDMTRQLREYQELMNVKLALDIEIATYRKLLEGEESRLTGDGVGAVNISVVSST 420
           ALQKAKQDMTRQLREYQELMNVKLALDIEIATYRKLLEGEESRLTGDGVGAVNISVVSST
Sbjct: 361 ALQKAKQDMTRQLREYQELMNVKLALDIEIATYRKLLEGEESRLTGDGVGAVNISVVSST 420

Query: 421 GGSGSLLTFGGTMGNNALRFSSGGGPGTLKAYSMRTTSATSRSPRK 466
           GGSGSLLTFGGTMGNNALRFSSGGGPGTLKAYSMRTTSATSRSPRK
Sbjct: 421 GGSGSLLTFGGTMGNNALRFSSGGGPGTLKAYSMRTTSATSRSPRK 466


==> gi|555990511|ref|XP_005907048.1| PREDICTED: keratin, type II
           cytoskeletal 7 [Bos mutus]
          Length = 466

 Score =  882 bits (2279), Expect = 0.0
 Identities = 462/466 (99%), Positives = 464/466 (99%)

Query: 1   MSLHFGSQVFSSRSAAFPGRGTQVRLSSVRPGGFGSSSSLYGLGASRPRVAARSSYGAPV 60
           MSLHFGSQVFSSRSAAFPGRGTQVRLSSVRPGGFGSSSSLYGLGASRPRVAARSSYGAPV
Sbjct: 1   MSLHFGSQVFSSRSAAFPGRGTQVRLSSVRPGGFGSSSSLYGLGASRPRVAARSSYGAPV 60

Query: 61  GTGIRAVTINQSLLTPLQVDIDPSIQQVRQEEREQIKTLNNKFASFIDKVRFLEQQNKLL 120
           GTGIRAVTINQSLLTPLQVDIDPSIQQVRQEEREQIKTLNNKFASFIDKVRFLEQQNKLL
Sbjct: 61  GTGIRAVTINQSLLTPLQVDIDPSIQQVRQEEREQIKTLNNKFASFIDKVRFLEQQNKLL 120

Query: 121 ETKWALLQEQKSAKSNRLPGIFEAQIAGLRKQLEALQLDGGRLEVELRNMQDVVEDFKNK 180
           ETKWALLQEQKSAKSNRLPGIFEAQIAGLRKQLEALQLDGGRLEVELRNMQDVVEDFKNK
Sbjct: 121 ETKWALLQEQKSAKSNRLPGIFEAQIAGLRKQLEALQLDGGRLEVELRNMQDVVEDFKNK 180

Query: 181 YEDEINHRTAAENEFVVLKKDVDVAYMNKVELEAKVDTLNDEINFLRTLYEQELKELQSE 240
           YEDEIN RTAAENEFVVLKKDVDVAYMNKVELEAKVDTLNDEINFLRTLYEQELKELQSE
Sbjct: 181 YEDEINRRTAAENEFVVLKKDVDVAYMNKVELEAKVDTLNDEINFLRTLYEQELKELQSE 240

Query: 241 VSDTSVVLSMDNNRSLDLDSIIAEVKAQYEEIANRSRAEAEACYQTKFETLQAQAGKHGD 300
           VSDTSVVLSMDNNRSLDLDSIIAEVKAQYEEIANRSRAEAEACYQTKFETLQAQAGKHGD
Sbjct: 241 VSDTSVVLSMDNNRSLDLDSIIAEVKAQYEEIANRSRAEAEACYQTKFETLQAQAGKHGD 300

Query: 301 DLQNTRNEIADMNRAVQRLQAEIDSVKNQRSKLEAAIADAEQRGELAVKDARAKQEDLEA 360
           DL+NTRNEIADMNRAVQRLQAEIDSVKNQR+KLEAAIADAEQRGELAVKDARAKQEDLEA
Sbjct: 301 DLRNTRNEIADMNRAVQRLQAEIDSVKNQRAKLEAAIADAEQRGELAVKDARAKQEDLEA 360

Query: 361 ALQKAKQDMTRQLREYQELMNVKLALDIEIATYRKLLEGEESRLTGDGVGAVNISVVSST 420
           ALQKAKQDMTRQLREYQELMNVKLALDIEIATYRKLLEGEESRLTGDGVGAVNISVVSST
Sbjct: 361 ALQKAKQDMTRQLREYQELMNVKLALDIEIATYRKLLEGEESRLTGDGVGAVNISVVSST 420

Query: 421 GGSGSLLTFGGTMGNNALRFSSGGGPGTLKAYSMRTTSATSRSPRK 466
           GGSGSLLTFGGTMGNNALRFSSGGGPGTLKAYSMRTTSA SRSPRK
Sbjct: 421 GGSGSLLTFGGTMGNNALRFSSGGGPGTLKAYSMRTTSAISRSPRK 466
