# Supplementary material for: Dataset supporting the proteomic differences found between excretion/secretion products from two isolates of Fasciola hepatica newly excysted juveniles (NEJ) derived from different snail hosts
Source: Data Brief. 2019 Jul 15;25:104272. doi: 10.1016/j.dib.2019.104272 (PMC6661421; doi:10.1016/j.dib.2019.104272)
Supplement: Supplementary file 2 [file mmc2.zip › links/BOVINAE-NCBI/sp_Q32KN8_TBA3_BOVIN-BOVINAE-NCBI.txt]

>sp_Q32KN8_TBA3_BOVIN

gi|84000299|ref|NP_001033252.1| tubulin alpha-3 chain [Bos taurus]    921   0.0  
gi|122138621|sp|Q32KN8.1|TBA3_BOVIN RecName: Full=Tubulin alpha-...   921   0.0  
gi|594084124|ref|XP_006065625.1| PREDICTED: tubulin alpha-3 chai...   918   0.0  
gi|262073062|ref|NP_001159977.1| tubulin alpha-1B chain [Bos tau...   904   0.0  
gi|555968846|ref|XP_005896454.1| PREDICTED: tubulin alpha-1A cha...   902   0.0  
gi|114051854|ref|NP_001039875.1| tubulin alpha-1D chain [Bos tau...   900   0.0  
gi|594070315|ref|XP_006059042.1| PREDICTED: tubulin alpha-1D cha...   900   0.0  
gi|122135710|sp|Q2HJ86.1|TBA1D_BOVIN RecName: Full=Tubulin alpha...   900   0.0  
gi|589911206|pdb|4O4H|A Chain A, Tubulin-laulimalide Complex          900   0.0  
gi|589911208|pdb|4O4H|C Chain C, Tubulin-laulimalide Complex          900   0.0  


==> gi|84000299|ref|NP_001033252.1| tubulin alpha-3 chain [Bos taurus]
          Length = 450

 Score =  921 bits (2381), Expect = 0.0
 Identities = 450/450 (100%), Positives = 450/450 (100%)

Query: 1   MRECISIHVGQAGVQIGNACWELYCLEHGIQPDGQMPSDKTIGGGDDSFNTFFSETGAGK 60
           MRECISIHVGQAGVQIGNACWELYCLEHGIQPDGQMPSDKTIGGGDDSFNTFFSETGAGK
Sbjct: 1   MRECISIHVGQAGVQIGNACWELYCLEHGIQPDGQMPSDKTIGGGDDSFNTFFSETGAGK 60

Query: 61  HVPRAVFVDLEPTVVDEVRTGTYRQLFHPEQLITGKEDAANNYARGHYTIGKEIVDLVLD 120
           HVPRAVFVDLEPTVVDEVRTGTYRQLFHPEQLITGKEDAANNYARGHYTIGKEIVDLVLD
Sbjct: 61  HVPRAVFVDLEPTVVDEVRTGTYRQLFHPEQLITGKEDAANNYARGHYTIGKEIVDLVLD 120

Query: 121 RIRKLADLCTGLQGFLIFHSFGGGTGSGFASLLMERLSVDYGKKSKLEFAIYPAPQVSTA 180
           RIRKLADLCTGLQGFLIFHSFGGGTGSGFASLLMERLSVDYGKKSKLEFAIYPAPQVSTA
Sbjct: 121 RIRKLADLCTGLQGFLIFHSFGGGTGSGFASLLMERLSVDYGKKSKLEFAIYPAPQVSTA 180

Query: 181 VVEPYNSILTTHTTLEHSDCAFMVDNEAIYDICRRNLDIERPTYTNLNRLIGQIVSSITA 240
           VVEPYNSILTTHTTLEHSDCAFMVDNEAIYDICRRNLDIERPTYTNLNRLIGQIVSSITA
Sbjct: 181 VVEPYNSILTTHTTLEHSDCAFMVDNEAIYDICRRNLDIERPTYTNLNRLIGQIVSSITA 240

Query: 241 SLRFDGALNVDLTEFQTNLVPYPRIHFPLATYAPVISAEKAYHEQLSVAEITNACFEPAN 300
           SLRFDGALNVDLTEFQTNLVPYPRIHFPLATYAPVISAEKAYHEQLSVAEITNACFEPAN
Sbjct: 241 SLRFDGALNVDLTEFQTNLVPYPRIHFPLATYAPVISAEKAYHEQLSVAEITNACFEPAN 300

Query: 301 QMVKCDPRHGKYMACCMLYRGDVVPKDVNAAIATIKTKRTIQFVDWCPTGFKVGINYQPP 360
           QMVKCDPRHGKYMACCMLYRGDVVPKDVNAAIATIKTKRTIQFVDWCPTGFKVGINYQPP
Sbjct: 301 QMVKCDPRHGKYMACCMLYRGDVVPKDVNAAIATIKTKRTIQFVDWCPTGFKVGINYQPP 360

Query: 361 TVVPGGDLAKVQRAVCMLSNTTAIAEAWARLDHKLDLMYAKRAFVHWYVGEGMEEGEFSE 420
           TVVPGGDLAKVQRAVCMLSNTTAIAEAWARLDHKLDLMYAKRAFVHWYVGEGMEEGEFSE
Sbjct: 361 TVVPGGDLAKVQRAVCMLSNTTAIAEAWARLDHKLDLMYAKRAFVHWYVGEGMEEGEFSE 420

Query: 421 AREDLAALEKDYEEVGVDSVEAEAEEGEEY 450
           AREDLAALEKDYEEVGVDSVEAEAEEGEEY
Sbjct: 421 AREDLAALEKDYEEVGVDSVEAEAEEGEEY 450


==> gi|122138621|sp|Q32KN8.1|TBA3_BOVIN RecName: Full=Tubulin alpha-3
           chain; AltName: Full=Alpha-tubulin 3
          Length = 450

 Score =  921 bits (2381), Expect = 0.0
 Identities = 450/450 (100%), Positives = 450/450 (100%)

Query: 1   MRECISIHVGQAGVQIGNACWELYCLEHGIQPDGQMPSDKTIGGGDDSFNTFFSETGAGK 60
           MRECISIHVGQAGVQIGNACWELYCLEHGIQPDGQMPSDKTIGGGDDSFNTFFSETGAGK
Sbjct: 1   MRECISIHVGQAGVQIGNACWELYCLEHGIQPDGQMPSDKTIGGGDDSFNTFFSETGAGK 60

Query: 61  HVPRAVFVDLEPTVVDEVRTGTYRQLFHPEQLITGKEDAANNYARGHYTIGKEIVDLVLD 120
           HVPRAVFVDLEPTVVDEVRTGTYRQLFHPEQLITGKEDAANNYARGHYTIGKEIVDLVLD
Sbjct: 61  HVPRAVFVDLEPTVVDEVRTGTYRQLFHPEQLITGKEDAANNYARGHYTIGKEIVDLVLD 120

Query: 121 RIRKLADLCTGLQGFLIFHSFGGGTGSGFASLLMERLSVDYGKKSKLEFAIYPAPQVSTA 180
           RIRKLADLCTGLQGFLIFHSFGGGTGSGFASLLMERLSVDYGKKSKLEFAIYPAPQVSTA
Sbjct: 121 RIRKLADLCTGLQGFLIFHSFGGGTGSGFASLLMERLSVDYGKKSKLEFAIYPAPQVSTA 180

Query: 181 VVEPYNSILTTHTTLEHSDCAFMVDNEAIYDICRRNLDIERPTYTNLNRLIGQIVSSITA 240
           VVEPYNSILTTHTTLEHSDCAFMVDNEAIYDICRRNLDIERPTYTNLNRLIGQIVSSITA
Sbjct: 181 VVEPYNSILTTHTTLEHSDCAFMVDNEAIYDICRRNLDIERPTYTNLNRLIGQIVSSITA 240

Query: 241 SLRFDGALNVDLTEFQTNLVPYPRIHFPLATYAPVISAEKAYHEQLSVAEITNACFEPAN 300
           SLRFDGALNVDLTEFQTNLVPYPRIHFPLATYAPVISAEKAYHEQLSVAEITNACFEPAN
Sbjct: 241 SLRFDGALNVDLTEFQTNLVPYPRIHFPLATYAPVISAEKAYHEQLSVAEITNACFEPAN 300

Query: 301 QMVKCDPRHGKYMACCMLYRGDVVPKDVNAAIATIKTKRTIQFVDWCPTGFKVGINYQPP 360
           QMVKCDPRHGKYMACCMLYRGDVVPKDVNAAIATIKTKRTIQFVDWCPTGFKVGINYQPP
Sbjct: 301 QMVKCDPRHGKYMACCMLYRGDVVPKDVNAAIATIKTKRTIQFVDWCPTGFKVGINYQPP 360

Query: 361 TVVPGGDLAKVQRAVCMLSNTTAIAEAWARLDHKLDLMYAKRAFVHWYVGEGMEEGEFSE 420
           TVVPGGDLAKVQRAVCMLSNTTAIAEAWARLDHKLDLMYAKRAFVHWYVGEGMEEGEFSE
Sbjct: 361 TVVPGGDLAKVQRAVCMLSNTTAIAEAWARLDHKLDLMYAKRAFVHWYVGEGMEEGEFSE 420

Query: 421 AREDLAALEKDYEEVGVDSVEAEAEEGEEY 450
           AREDLAALEKDYEEVGVDSVEAEAEEGEEY
Sbjct: 421 AREDLAALEKDYEEVGVDSVEAEAEEGEEY 450


==> gi|594084124|ref|XP_006065625.1| PREDICTED: tubulin alpha-3
           chain-like [Bubalus bubalis]
          Length = 456

 Score =  918 bits (2373), Expect = 0.0
 Identities = 448/450 (99%), Positives = 448/450 (99%)

Query: 1   MRECISIHVGQAGVQIGNACWELYCLEHGIQPDGQMPSDKTIGGGDDSFNTFFSETGAGK 60
           MRECISIHVGQAGVQIGNACWELYCLEHGIQPDGQMPSDKTIGGGDDSFNTFFSETGAGK
Sbjct: 7   MRECISIHVGQAGVQIGNACWELYCLEHGIQPDGQMPSDKTIGGGDDSFNTFFSETGAGK 66

Query: 61  HVPRAVFVDLEPTVVDEVRTGTYRQLFHPEQLITGKEDAANNYARGHYTIGKEIVDLVLD 120
           HVPRAVFVDLEPTVVDEVRTGTYRQLFHPEQLITGKEDAANNYARGHYTIGKEIVDLVLD
Sbjct: 67  HVPRAVFVDLEPTVVDEVRTGTYRQLFHPEQLITGKEDAANNYARGHYTIGKEIVDLVLD 126

Query: 121 RIRKLADLCTGLQGFLIFHSFGGGTGSGFASLLMERLSVDYGKKSKLEFAIYPAPQVSTA 180
           RIRKLADLCTGLQGFLIFHSFGGGTGSGFASLLMERLSVDYGKKSKLEFAIYPAPQVSTA
Sbjct: 127 RIRKLADLCTGLQGFLIFHSFGGGTGSGFASLLMERLSVDYGKKSKLEFAIYPAPQVSTA 186

Query: 181 VVEPYNSILTTHTTLEHSDCAFMVDNEAIYDICRRNLDIERPTYTNLNRLIGQIVSSITA 240
           VVEPYNSILTTHTTLEHSDCAFMVDNEAIYDICRRNLDIERPTYTNLNRLIGQIVSSITA
Sbjct: 187 VVEPYNSILTTHTTLEHSDCAFMVDNEAIYDICRRNLDIERPTYTNLNRLIGQIVSSITA 246

Query: 241 SLRFDGALNVDLTEFQTNLVPYPRIHFPLATYAPVISAEKAYHEQLSVAEITNACFEPAN 300
           SLRFDGALNVDLTEFQTNLVPYPRIHFPLATYAPVISAEKAYHEQLSVAEITNACFEPAN
Sbjct: 247 SLRFDGALNVDLTEFQTNLVPYPRIHFPLATYAPVISAEKAYHEQLSVAEITNACFEPAN 306

Query: 301 QMVKCDPRHGKYMACCMLYRGDVVPKDVNAAIATIKTKRTIQFVDWCPTGFKVGINYQPP 360
           QMVKCDPRHGKYM CCMLYRGDVVPKDVNAAIATIKTKRTIQFVDWCPTGFKVGINYQPP
Sbjct: 307 QMVKCDPRHGKYMGCCMLYRGDVVPKDVNAAIATIKTKRTIQFVDWCPTGFKVGINYQPP 366

Query: 361 TVVPGGDLAKVQRAVCMLSNTTAIAEAWARLDHKLDLMYAKRAFVHWYVGEGMEEGEFSE 420
           TVVPGGDLAKVQRAVCMLSNTTAIAEAWARLDHK DLMYAKRAFVHWYVGEGMEEGEFSE
Sbjct: 367 TVVPGGDLAKVQRAVCMLSNTTAIAEAWARLDHKFDLMYAKRAFVHWYVGEGMEEGEFSE 426

Query: 421 AREDLAALEKDYEEVGVDSVEAEAEEGEEY 450
           AREDLAALEKDYEEVGVDSVEAEAEEGEEY
Sbjct: 427 AREDLAALEKDYEEVGVDSVEAEAEEGEEY 456
