# Supplementary material for: Dataset supporting the proteomic differences found between excretion/secretion products from two isolates of Fasciola hepatica newly excysted juveniles (NEJ) derived from different snail hosts
Source: Data Brief. 2019 Jul 15;25:104272. doi: 10.1016/j.dib.2019.104272 (PMC6661421; doi:10.1016/j.dib.2019.104272)
Supplement: Supplementary file 2 [file mmc2.zip › links/BOVINAE-NCBI/sp_Q5XQN5_K2C5_BOVIN-BOVINAE-NCBI.txt]

>sp_Q5XQN5_K2C5_BOVIN

gi|56710317|ref|NP_001008663.1| keratin, type II cytoskeletal 5 ...  1184   0.0  
gi|75062316|sp|Q5XQN5.1|K2C5_BOVIN RecName: Full=Keratin, type I...  1184   0.0  
gi|594044310|ref|XP_006046651.1| PREDICTED: keratin, type II cyt...  1146   0.0  
gi|555990531|ref|XP_005911760.1| PREDICTED: LOW QUALITY PROTEIN:...  1133   0.0  
gi|594044312|ref|XP_006046652.1| PREDICTED: keratin, type II cyt...  1108   0.0  
gi|383872577|ref|NP_001244333.1| keratin, type II cytoskeletal 5...   857   0.0  
gi|134085706|ref|NP_001076979.1| keratin, type II cytoskeletal 6...   856   0.0  
gi|594069239|ref|XP_006058528.1| PREDICTED: keratin, type II cyt...   807   0.0  
gi|116004057|ref|NP_001070385.1| keratin, type II cytoskeletal 7...   792   0.0  
gi|122132186|sp|Q08D91.1|K2C75_BOVIN RecName: Full=Keratin, type...   792   0.0  


==> gi|56710317|ref|NP_001008663.1| keratin, type II cytoskeletal 5
           [Bos taurus]
          Length = 601

 Score = 1184 bits (3063), Expect = 0.0
 Identities = 601/601 (100%), Positives = 601/601 (100%)

Query: 1   MSRQSTVSFRSGGGRSFSTASAITPSVSRTSFTSVSRSGGGGGGGFGRVSLGGAYGAGGF 60
           MSRQSTVSFRSGGGRSFSTASAITPSVSRTSFTSVSRSGGGGGGGFGRVSLGGAYGAGGF
Sbjct: 1   MSRQSTVSFRSGGGRSFSTASAITPSVSRTSFTSVSRSGGGGGGGFGRVSLGGAYGAGGF 60

Query: 61  GSRSLYNLGGSKRISISASGGGFRNRFGAGAGGGYGFGGGAGSGFGFGGGAGGGGFGLGG 120
           GSRSLYNLGGSKRISISASGGGFRNRFGAGAGGGYGFGGGAGSGFGFGGGAGGGGFGLGG
Sbjct: 61  GSRSLYNLGGSKRISISASGGGFRNRFGAGAGGGYGFGGGAGSGFGFGGGAGGGGFGLGG 120

Query: 121 GAGFGGGFGGPGFPVCPPGGIQEVTVNQSLLTPLNLQIDPTIQRVRTEEREQIKTLNNKF 180
           GAGFGGGFGGPGFPVCPPGGIQEVTVNQSLLTPLNLQIDPTIQRVRTEEREQIKTLNNKF
Sbjct: 121 GAGFGGGFGGPGFPVCPPGGIQEVTVNQSLLTPLNLQIDPTIQRVRTEEREQIKTLNNKF 180

Query: 181 ASFIDKVRFLEQQNKVLDTKWALLQEQGTKTVRQNLEPLLEQYINNLRRQLDGIVGERGR 240
           ASFIDKVRFLEQQNKVLDTKWALLQEQGTKTVRQNLEPLLEQYINNLRRQLDGIVGERGR
Sbjct: 181 ASFIDKVRFLEQQNKVLDTKWALLQEQGTKTVRQNLEPLLEQYINNLRRQLDGIVGERGR 240

Query: 241 LDSELRNMQDLVEDFKNKYEDEINKRTTAENEFVMLKKDVDAAYMNKVELEAKVDALMDE 300
           LDSELRNMQDLVEDFKNKYEDEINKRTTAENEFVMLKKDVDAAYMNKVELEAKVDALMDE
Sbjct: 241 LDSELRNMQDLVEDFKNKYEDEINKRTTAENEFVMLKKDVDAAYMNKVELEAKVDALMDE 300

Query: 301 INFMKMFFDAELSQMQTHVSDTSVVLSMDNNRSLDLDSIIAEVKAQYEDIANRSRTEAES 360
           INFMKMFFDAELSQMQTHVSDTSVVLSMDNNRSLDLDSIIAEVKAQYEDIANRSRTEAES
Sbjct: 301 INFMKMFFDAELSQMQTHVSDTSVVLSMDNNRSLDLDSIIAEVKAQYEDIANRSRTEAES 360

Query: 361 WYQTKYEELQQTAGRHGDDLRNTKHEISEMNRMIQRLRSEIDNVKKQCANLQNAIADAEQ 420
           WYQTKYEELQQTAGRHGDDLRNTKHEISEMNRMIQRLRSEIDNVKKQCANLQNAIADAEQ
Sbjct: 361 WYQTKYEELQQTAGRHGDDLRNTKHEISEMNRMIQRLRSEIDNVKKQCANLQNAIADAEQ 420

Query: 421 RGELALKDARSKLAELEDALQKAKQDMARLLREYQELMNTKLALDVEIATYRKLLEGEEC 480
           RGELALKDARSKLAELEDALQKAKQDMARLLREYQELMNTKLALDVEIATYRKLLEGEEC
Sbjct: 421 RGELALKDARSKLAELEDALQKAKQDMARLLREYQELMNTKLALDVEIATYRKLLEGEEC 480

Query: 481 RLSGEGVGPVNISVVTNTVSSGYGGGSGFGGGLGGGLGGGLGGGLGGGLGGGLGSGLGGG 540
           RLSGEGVGPVNISVVTNTVSSGYGGGSGFGGGLGGGLGGGLGGGLGGGLGGGLGSGLGGG
Sbjct: 481 RLSGEGVGPVNISVVTNTVSSGYGGGSGFGGGLGGGLGGGLGGGLGGGLGGGLGSGLGGG 540

Query: 541 GSSSFYSSSSGGVGLGGGLSVGGSGFSASSGRSLGFGSGGGSSSSVKFVSTTSSSRKSFK 600
           GSSSFYSSSSGGVGLGGGLSVGGSGFSASSGRSLGFGSGGGSSSSVKFVSTTSSSRKSFK
Sbjct: 541 GSSSFYSSSSGGVGLGGGLSVGGSGFSASSGRSLGFGSGGGSSSSVKFVSTTSSSRKSFK 600

Query: 601 S 601
           S
Sbjct: 601 S 601


==> gi|75062316|sp|Q5XQN5.1|K2C5_BOVIN RecName: Full=Keratin, type II
           cytoskeletal 5; AltName: Full=Cytokeratin-5; Short=CK-5;
           AltName: Full=Keratin-5; Short=K5; AltName: Full=Type-II
           keratin Kb5
          Length = 601

 Score = 1184 bits (3063), Expect = 0.0
 Identities = 601/601 (100%), Positives = 601/601 (100%)

Query: 1   MSRQSTVSFRSGGGRSFSTASAITPSVSRTSFTSVSRSGGGGGGGFGRVSLGGAYGAGGF 60
           MSRQSTVSFRSGGGRSFSTASAITPSVSRTSFTSVSRSGGGGGGGFGRVSLGGAYGAGGF
Sbjct: 1   MSRQSTVSFRSGGGRSFSTASAITPSVSRTSFTSVSRSGGGGGGGFGRVSLGGAYGAGGF 60

Query: 61  GSRSLYNLGGSKRISISASGGGFRNRFGAGAGGGYGFGGGAGSGFGFGGGAGGGGFGLGG 120
           GSRSLYNLGGSKRISISASGGGFRNRFGAGAGGGYGFGGGAGSGFGFGGGAGGGGFGLGG
Sbjct: 61  GSRSLYNLGGSKRISISASGGGFRNRFGAGAGGGYGFGGGAGSGFGFGGGAGGGGFGLGG 120

Query: 121 GAGFGGGFGGPGFPVCPPGGIQEVTVNQSLLTPLNLQIDPTIQRVRTEEREQIKTLNNKF 180
           GAGFGGGFGGPGFPVCPPGGIQEVTVNQSLLTPLNLQIDPTIQRVRTEEREQIKTLNNKF
Sbjct: 121 GAGFGGGFGGPGFPVCPPGGIQEVTVNQSLLTPLNLQIDPTIQRVRTEEREQIKTLNNKF 180

Query: 181 ASFIDKVRFLEQQNKVLDTKWALLQEQGTKTVRQNLEPLLEQYINNLRRQLDGIVGERGR 240
           ASFIDKVRFLEQQNKVLDTKWALLQEQGTKTVRQNLEPLLEQYINNLRRQLDGIVGERGR
Sbjct: 181 ASFIDKVRFLEQQNKVLDTKWALLQEQGTKTVRQNLEPLLEQYINNLRRQLDGIVGERGR 240

Query: 241 LDSELRNMQDLVEDFKNKYEDEINKRTTAENEFVMLKKDVDAAYMNKVELEAKVDALMDE 300
           LDSELRNMQDLVEDFKNKYEDEINKRTTAENEFVMLKKDVDAAYMNKVELEAKVDALMDE
Sbjct: 241 LDSELRNMQDLVEDFKNKYEDEINKRTTAENEFVMLKKDVDAAYMNKVELEAKVDALMDE 300

Query: 301 INFMKMFFDAELSQMQTHVSDTSVVLSMDNNRSLDLDSIIAEVKAQYEDIANRSRTEAES 360
           INFMKMFFDAELSQMQTHVSDTSVVLSMDNNRSLDLDSIIAEVKAQYEDIANRSRTEAES
Sbjct: 301 INFMKMFFDAELSQMQTHVSDTSVVLSMDNNRSLDLDSIIAEVKAQYEDIANRSRTEAES 360

Query: 361 WYQTKYEELQQTAGRHGDDLRNTKHEISEMNRMIQRLRSEIDNVKKQCANLQNAIADAEQ 420
           WYQTKYEELQQTAGRHGDDLRNTKHEISEMNRMIQRLRSEIDNVKKQCANLQNAIADAEQ
Sbjct: 361 WYQTKYEELQQTAGRHGDDLRNTKHEISEMNRMIQRLRSEIDNVKKQCANLQNAIADAEQ 420

Query: 421 RGELALKDARSKLAELEDALQKAKQDMARLLREYQELMNTKLALDVEIATYRKLLEGEEC 480
           RGELALKDARSKLAELEDALQKAKQDMARLLREYQELMNTKLALDVEIATYRKLLEGEEC
Sbjct: 421 RGELALKDARSKLAELEDALQKAKQDMARLLREYQELMNTKLALDVEIATYRKLLEGEEC 480

Query: 481 RLSGEGVGPVNISVVTNTVSSGYGGGSGFGGGLGGGLGGGLGGGLGGGLGGGLGSGLGGG 540
           RLSGEGVGPVNISVVTNTVSSGYGGGSGFGGGLGGGLGGGLGGGLGGGLGGGLGSGLGGG
Sbjct: 481 RLSGEGVGPVNISVVTNTVSSGYGGGSGFGGGLGGGLGGGLGGGLGGGLGGGLGSGLGGG 540

Query: 541 GSSSFYSSSSGGVGLGGGLSVGGSGFSASSGRSLGFGSGGGSSSSVKFVSTTSSSRKSFK 600
           GSSSFYSSSSGGVGLGGGLSVGGSGFSASSGRSLGFGSGGGSSSSVKFVSTTSSSRKSFK
Sbjct: 541 GSSSFYSSSSGGVGLGGGLSVGGSGFSASSGRSLGFGSGGGSSSSVKFVSTTSSSRKSFK 600

Query: 601 S 601
           S
Sbjct: 601 S 601


==> gi|594044310|ref|XP_006046651.1| PREDICTED: keratin, type II
           cytoskeletal 5 isoform X1 [Bubalus bubalis]
          Length = 591

 Score = 1146 bits (2964), Expect = 0.0
 Identities = 588/601 (97%), Positives = 589/601 (98%), Gaps = 10/601 (1%)

Query: 1   MSRQSTVSFRSGGGRSFSTASAITPSVSRTSFTSVSRSGGGGGGGFGRVSLGGAYGAGGF 60
           MSRQSTVSFRSGGGRSFSTASAITPSVSRTSFTSVSRSGGGGGGGFGRVSLGGAYGAGGF
Sbjct: 1   MSRQSTVSFRSGGGRSFSTASAITPSVSRTSFTSVSRSGGGGGGGFGRVSLGGAYGAGGF 60

Query: 61  GSRSLYNLGGSKRISISASGGGFRNRFGAGAGGGYGFGGGAGSGFGFGGGAGGGGFGLGG 120
           GSRSLYNLGGSKRISISAS GGFRNRFGAG  GGYGFGGGAGSGFGFGGGAGGGGFGLGG
Sbjct: 61  GSRSLYNLGGSKRISISASSGGFRNRFGAG--GGYGFGGGAGSGFGFGGGAGGGGFGLGG 118

Query: 121 GAGFGGGFGGPGFPVCPPGGIQEVTVNQSLLTPLNLQIDPTIQRVRTEEREQIKTLNNKF 180
           GAGFGGGFGGPGFPVCPPGGIQEVTVNQSLLTPLNLQIDPTIQRVRTEEREQIKTLNNKF
Sbjct: 119 GAGFGGGFGGPGFPVCPPGGIQEVTVNQSLLTPLNLQIDPTIQRVRTEEREQIKTLNNKF 178

Query: 181 ASFIDKVRFLEQQNKVLDTKWALLQEQGTKTVRQNLEPLLEQYINNLRRQLDGIVGERGR 240
           ASFIDKVRFLEQQNKVLDTKWALLQEQGTKTVRQNLEPLLEQYINNLRRQLDGIVGERGR
Sbjct: 179 ASFIDKVRFLEQQNKVLDTKWALLQEQGTKTVRQNLEPLLEQYINNLRRQLDGIVGERGR 238

Query: 241 LDSELRNMQDLVEDFKNKYEDEINKRTTAENEFVMLKKDVDAAYMNKVELEAKVDALMDE 300
           LDSELRNMQDLVEDFKNKYEDEINKRTTAENEFVMLKKDVDAAYMNKVELEA+VDALMDE
Sbjct: 239 LDSELRNMQDLVEDFKNKYEDEINKRTTAENEFVMLKKDVDAAYMNKVELEARVDALMDE 298

Query: 301 INFMKMFFDAELSQMQTHVSDTSVVLSMDNNRSLDLDSIIAEVKAQYEDIANRSRTEAES 360
           INFMKMFFDAELSQMQTHVSDTSVVLSMDNNRSLDLDSIIAEVKAQYEDIANRSRTEAES
Sbjct: 299 INFMKMFFDAELSQMQTHVSDTSVVLSMDNNRSLDLDSIIAEVKAQYEDIANRSRTEAES 358

Query: 361 WYQTKYEELQQTAGRHGDDLRNTKHEISEMNRMIQRLRSEIDNVKKQCANLQNAIADAEQ 420
           WYQTKYEELQQTAGRHGDDLRNTKHEISEMNRMIQRLRSEIDNVKKQCANLQNAIADAEQ
Sbjct: 359 WYQTKYEELQQTAGRHGDDLRNTKHEISEMNRMIQRLRSEIDNVKKQCANLQNAIADAEQ 418

Query: 421 RGELALKDARSKLAELEDALQKAKQDMARLLREYQELMNTKLALDVEIATYRKLLEGEEC 480
           RGELALKDARSKLAELEDALQKAKQDMARLLREYQELMNTKLALDVEIATYRKLLEGEEC
Sbjct: 419 RGELALKDARSKLAELEDALQKAKQDMARLLREYQELMNTKLALDVEIATYRKLLEGEEC 478

Query: 481 RLSGEGVGPVNISVVTNTVSSGYGGGSGFGGGLGGGLGGGLGGGLGGGLGGGLGSGLGGG 540
           RLSGEGVGPVNISVVTNTVSSGYGGGSG GGGLGGGLGGGLGGGLGG        GLGGG
Sbjct: 479 RLSGEGVGPVNISVVTNTVSSGYGGGSGLGGGLGGGLGGGLGGGLGG--------GLGGG 530

Query: 541 GSSSFYSSSSGGVGLGGGLSVGGSGFSASSGRSLGFGSGGGSSSSVKFVSTTSSSRKSFK 600
           GSSSFYSSSSGGVGLGGGLSVGGSGFSASSGRSLGFGSGGGSSSSVKFVSTTSSSRKSFK
Sbjct: 531 GSSSFYSSSSGGVGLGGGLSVGGSGFSASSGRSLGFGSGGGSSSSVKFVSTTSSSRKSFK 590

Query: 601 S 601
           S
Sbjct: 591 S 591
