# Supplementary material for: Dataset supporting the proteomic differences found between excretion/secretion products from two isolates of Fasciola hepatica newly excysted juveniles (NEJ) derived from different snail hosts
Source: Data Brief. 2019 Jul 15;25:104272. doi: 10.1016/j.dib.2019.104272 (PMC6661421; doi:10.1016/j.dib.2019.104272)
Supplement: Supplementary file 2 [file mmc2.zip › links/BOVINAE-NCBI/tr_E1BBP7_E1BBP7_BOVIN-BOVINAE-NCBI.txt]

>tr_E1BBP7_E1BBP7_BOVIN

gi|555958322|ref|XP_005891283.1| PREDICTED: histone H4-like [Bos...   187   4e-048
gi|555960314|ref|XP_005892262.1| PREDICTED: histone H2A type 1-l...   187   4e-048
gi|555960322|ref|XP_005892266.1| PREDICTED: histone H4-like [Bos...   187   4e-048
gi|555960328|ref|XP_005892269.1| PREDICTED: histone H2A type 1-l...   187   4e-048
gi|555960372|ref|XP_005892290.1| PREDICTED: uncharacterized prot...   187   4e-048
gi|555963369|ref|XP_005893766.1| PREDICTED: histone H4-like [Bos...   187   4e-048
gi|555969781|ref|XP_005896914.1| PREDICTED: histone H4-like [Bos...   187   4e-048
gi|555977973|ref|XP_005900936.1| PREDICTED: histone H4-like [Bos...   187   4e-048
gi|555983559|ref|XP_005903677.1| PREDICTED: histone H4-like [Bos...   187   4e-048
gi|555988743|ref|XP_005906208.1| PREDICTED: histone H2A type 1-D...   187   4e-048


==> gi|555958322|ref|XP_005891283.1| PREDICTED: histone H4-like [Bos
           mutus]
          Length = 103

 Score =  187 bits (475), Expect = 4e-048
 Identities = 97/104 (93%), Positives = 98/104 (94%), Gaps = 1/104 (0%)

Query: 1   MSGRGKGGKGLGKGGAKRHRKVLRDNIQGITKPAIRRLARRGGVTRISGLIYEETRGVLK 60
           MSGRGKGGKGLGKGGAKRHRKVLRDNIQGITKPAIRRLARRGGV RISGLIYEETRGVLK
Sbjct: 1   MSGRGKGGKGLGKGGAKRHRKVLRDNIQGITKPAIRRLARRGGVKRISGLIYEETRGVLK 60

Query: 61  VFLENVIRDAVTYTEHAKRKTVTAMDVVYALKRQQGRGFQGWNG 104
           VFLENVIRDAVTYTEHAKRKTVTAMDVVYALKR QGR   G+ G
Sbjct: 61  VFLENVIRDAVTYTEHAKRKTVTAMDVVYALKR-QGRTLYGFGG 103


==> gi|555960314|ref|XP_005892262.1| PREDICTED: histone H2A type 1-like
           [Bos mutus]
          Length = 251

 Score =  187 bits (475), Expect = 4e-048
 Identities = 97/104 (93%), Positives = 98/104 (94%), Gaps = 1/104 (0%)

Query: 1   MSGRGKGGKGLGKGGAKRHRKVLRDNIQGITKPAIRRLARRGGVTRISGLIYEETRGVLK 60
           MSGRGKGGKGLGKGGAKRHRKVLRDNIQGITKPAIRRLARRGGV RISGLIYEETRGVLK
Sbjct: 149 MSGRGKGGKGLGKGGAKRHRKVLRDNIQGITKPAIRRLARRGGVKRISGLIYEETRGVLK 208

Query: 61  VFLENVIRDAVTYTEHAKRKTVTAMDVVYALKRQQGRGFQGWNG 104
           VFLENVIRDAVTYTEHAKRKTVTAMDVVYALKR QGR   G+ G
Sbjct: 209 VFLENVIRDAVTYTEHAKRKTVTAMDVVYALKR-QGRTLYGFGG 251


==> gi|555960322|ref|XP_005892266.1| PREDICTED: histone H4-like [Bos
           mutus]
          Length = 103

 Score =  187 bits (475), Expect = 4e-048
 Identities = 97/104 (93%), Positives = 98/104 (94%), Gaps = 1/104 (0%)

Query: 1   MSGRGKGGKGLGKGGAKRHRKVLRDNIQGITKPAIRRLARRGGVTRISGLIYEETRGVLK 60
           MSGRGKGGKGLGKGGAKRHRKVLRDNIQGITKPAIRRLARRGGV RISGLIYEETRGVLK
Sbjct: 1   MSGRGKGGKGLGKGGAKRHRKVLRDNIQGITKPAIRRLARRGGVKRISGLIYEETRGVLK 60

Query: 61  VFLENVIRDAVTYTEHAKRKTVTAMDVVYALKRQQGRGFQGWNG 104
           VFLENVIRDAVTYTEHAKRKTVTAMDVVYALKR QGR   G+ G
Sbjct: 61  VFLENVIRDAVTYTEHAKRKTVTAMDVVYALKR-QGRTLYGFGG 103
