# Supplementary material for: Dataset supporting the proteomic differences found between excretion/secretion products from two isolates of Fasciola hepatica newly excysted juveniles (NEJ) derived from different snail hosts
Source: Data Brief. 2019 Jul 15;25:104272. doi: 10.1016/j.dib.2019.104272 (PMC6661421; doi:10.1016/j.dib.2019.104272)
Supplement: Supplementary file 2 [file mmc2.zip › links/BOVINAE-NCBI/tr_E1BKT9_E1BKT9_BOVIN-BOVINAE-NCBI.txt]

>tr_E1BKT9_E1BKT9_BOVIN

gi|300797856|ref|NP_001179297.1| desmoplakin [Bos taurus]            5625   0.0  
gi|594040542|ref|XP_006044833.1| PREDICTED: desmoplakin isoform ...  5588   0.0  
gi|555963035|ref|XP_005893604.1| PREDICTED: desmoplakin [Bos mutus]  5501   0.0  
gi|594040544|ref|XP_006044834.1| PREDICTED: desmoplakin isoform ...  2417   0.0  
gi|594060594|ref|XP_006054396.1| PREDICTED: plectin isoform X1 [...   942   0.0  
gi|594060596|ref|XP_006054397.1| PREDICTED: plectin isoform X2 [...   942   0.0  
gi|594060598|ref|XP_006054398.1| PREDICTED: plectin isoform X3 [...   942   0.0  
gi|594060600|ref|XP_006054399.1| PREDICTED: plectin isoform X4 [...   942   0.0  
gi|594060602|ref|XP_006054400.1| PREDICTED: plectin isoform X5 [...   942   0.0  
gi|594060604|ref|XP_006054401.1| PREDICTED: plectin isoform X6 [...   942   0.0  


==> gi|300797856|ref|NP_001179297.1| desmoplakin [Bos taurus]
          Length = 2889

 Score = 5625 bits (14592), Expect = 0.0
 Identities = 2880/2880 (100%), Positives = 2880/2880 (100%)

Query: 1    MSCNGGSHPRINTLGRMTRAESGPDLRYEMTCGGVGGGGGGGGGGGTSRMYYSRRCTVTD 60
            MSCNGGSHPRINTLGRMTRAESGPDLRYEMTCGGVGGGGGGGGGGGTSRMYYSRRCTVTD
Sbjct: 1    MSCNGGSHPRINTLGRMTRAESGPDLRYEMTCGGVGGGGGGGGGGGTSRMYYSRRCTVTD 60

Query: 61   QNSDGYGQTGTMSRHQNQNTIQELLQNCSDCLMRAELIVQPELKYGDGIQLARSRELDEC 120
            QNSDGYGQTGTMSRHQNQNTIQELLQNCSDCLMRAELIVQPELKYGDGIQLARSRELDEC
Sbjct: 61   QNSDGYGQTGTMSRHQNQNTIQELLQNCSDCLMRAELIVQPELKYGDGIQLARSRELDEC 120

Query: 121  FAQANDQMEITDSLIREMRQMGQPCDAYQKRLLQLQEQMRALYKAISGPRVRRASSKGGG 180
            FAQANDQMEITDSLIREMRQMGQPCDAYQKRLLQLQEQMRALYKAISGPRVRRASSKGGG
Sbjct: 121  FAQANDQMEITDSLIREMRQMGQPCDAYQKRLLQLQEQMRALYKAISGPRVRRASSKGGG 180

Query: 181  GYTCQSGSGWDEFTKRLTSECLGWMRQQRAEMDMMTWGVDLASVEQHISSHRSIHNTIGD 240
            GYTCQSGSGWDEFTKRLTSECLGWMRQQRAEMDMMTWGVDLASVEQHISSHRSIHNTIGD
Sbjct: 181  GYTCQSGSGWDEFTKRLTSECLGWMRQQRAEMDMMTWGVDLASVEQHISSHRSIHNTIGD 240

Query: 241  YRWQLDKIKADLREKSAIYQLEEEYENLLKASFERMDHLRQLQNIIQATSREIMWINDCE 300
            YRWQLDKIKADLREKSAIYQLEEEYENLLKASFERMDHLRQLQNIIQATSREIMWINDCE
Sbjct: 241  YRWQLDKIKADLREKSAIYQLEEEYENLLKASFERMDHLRQLQNIIQATSREIMWINDCE 300

Query: 301  EEELLYDWSDRNTNIAQKQEAFSIRMSQLEVKEKELNKLKQESDQLVLNQHPASDKIEAY 360
            EEELLYDWSDRNTNIAQKQEAFSIRMSQLEVKEKELNKLKQESDQLVLNQHPASDKIEAY
Sbjct: 301  EEELLYDWSDRNTNIAQKQEAFSIRMSQLEVKEKELNKLKQESDQLVLNQHPASDKIEAY 360

Query: 361  MDTLQTQWSWILQITKCIDVHLKENAAYFQFFEEAQSTEAYLKGLQDSIRKKYPCDKNTP 420
            MDTLQTQWSWILQITKCIDVHLKENAAYFQFFEEAQSTEAYLKGLQDSIRKKYPCDKNTP
Sbjct: 361  MDTLQTQWSWILQITKCIDVHLKENAAYFQFFEEAQSTEAYLKGLQDSIRKKYPCDKNTP 420

Query: 421  LQRLLEQIKELEKEREKILEYKRQVQSLVNKSKKIVQLKPRNPDYRSNKPIILRALCDYK 480
            LQRLLEQIKELEKEREKILEYKRQVQSLVNKSKKIVQLKPRNPDYRSNKPIILRALCDYK
Sbjct: 421  LQRLLEQIKELEKEREKILEYKRQVQSLVNKSKKIVQLKPRNPDYRSNKPIILRALCDYK 480

Query: 481  QDQKIVHKGDECILKDNNERSKWYVTGPGGVDMLVPSVGLIIPPPNPLAVDLSSKIEQYY 540
            QDQKIVHKGDECILKDNNERSKWYVTGPGGVDMLVPSVGLIIPPPNPLAVDLSSKIEQYY
Sbjct: 481  QDQKIVHKGDECILKDNNERSKWYVTGPGGVDMLVPSVGLIIPPPNPLAVDLSSKIEQYY 540

Query: 541  EAILALWNQLYINMKSLVSWHYCMIDIEKIKAMTIAKLKTMRQEDYMKTISDLELHYQEF 600
            EAILALWNQLYINMKSLVSWHYCMIDIEKIKAMTIAKLKTMRQEDYMKTISDLELHYQEF
Sbjct: 541  EAILALWNQLYINMKSLVSWHYCMIDIEKIKAMTIAKLKTMRQEDYMKTISDLELHYQEF 600

Query: 601  IRNSQGSEMFGDDDKRKMQTQFTDAQKHYQTLVIQLPGHPQHQTVTTTEITHLGTCQDVN 660
            IRNSQGSEMFGDDDKRKMQTQFTDAQKHYQTLVIQLPGHPQHQTVTTTEITHLGTCQDVN
Sbjct: 601  IRNSQGSEMFGDDDKRKMQTQFTDAQKHYQTLVIQLPGHPQHQTVTTTEITHLGTCQDVN 660

Query: 661  HNKVIETNRENDKQEAWMLIELQKIRRQMELCESRMALKNILLADQGSSHHITVKINELK 720
            HNKVIETNRENDKQEAWMLIELQKIRRQMELCESRMALKNILLADQGSSHHITVKINELK
Sbjct: 661  HNKVIETNRENDKQEAWMLIELQKIRRQMELCESRMALKNILLADQGSSHHITVKINELK 720

Query: 721  SVQNDAQAIAQVLNQLKDMLANFRGSEKYCYLQNEVFGLFQKLENINGVTDGYLNSLCAV 780
            SVQNDAQAIAQVLNQLKDMLANFRGSEKYCYLQNEVFGLFQKLENINGVTDGYLNSLCAV
Sbjct: 721  SVQNDAQAIAQVLNQLKDMLANFRGSEKYCYLQNEVFGLFQKLENINGVTDGYLNSLCAV 780

Query: 781  RALLQAILQTEDMLKVYEARLTEEETVCLDLDKVEAYRCGLKKIKNDLNLKKSLLATMKT 840
            RALLQAILQTEDMLKVYEARLTEEETVCLDLDKVEAYRCGLKKIKNDLNLKKSLLATMKT
Sbjct: 781  RALLQAILQTEDMLKVYEARLTEEETVCLDLDKVEAYRCGLKKIKNDLNLKKSLLATMKT 840

Query: 841  ELQKAQQIHSQTSQQYPLYDLDLGKFSEKVTQLTDRWQRIDKQIDYRLWDLEKQIKQLRN 900
            ELQKAQQIHSQTSQQYPLYDLDLGKFSEKVTQLTDRWQRIDKQIDYRLWDLEKQIKQLRN
Sbjct: 841  ELQKAQQIHSQTSQQYPLYDLDLGKFSEKVTQLTDRWQRIDKQIDYRLWDLEKQIKQLRN 900

Query: 901  YRDNYQTFCKWLYDAKRRQDSLESMKFGDSNTVMRFLNEQKNLHSEISGKRDKSEEVQKI 960
            YRDNYQTFCKWLYDAKRRQDSLESMKFGDSNTVMRFLNEQKNLHSEISGKRDKSEEVQKI
Sbjct: 901  YRDNYQTFCKWLYDAKRRQDSLESMKFGDSNTVMRFLNEQKNLHSEISGKRDKSEEVQKI 960

Query: 961  AELCANSIKDYELQLASYTSGLETLLSIPIKRTVIQSPSGVILQEAADMHARYIELLTRS 1020
            AELCANSIKDYELQLASYTSGLETLLSIPIKRTVIQSPSGVILQEAADMHARYIELLTRS
Sbjct: 961  AELCANSIKDYELQLASYTSGLETLLSIPIKRTVIQSPSGVILQEAADMHARYIELLTRS 1020

Query: 1021 GDYYRFLSEMLKSLEDLKLKNTKIEVLEEELRLARDANSENCNKNKFLDQNLQKYQAECS 1080
            GDYYRFLSEMLKSLEDLKLKNTKIEVLEEELRLARDANSENCNKNKFLDQNLQKYQAECS
Sbjct: 1021 GDYYRFLSEMLKSLEDLKLKNTKIEVLEEELRLARDANSENCNKNKFLDQNLQKYQAECS 1080

Query: 1081 QFKAKLVSLEELKRQAELDGKSAKQNLDKCYGQIKELNEKITRLTYEIEDEKRRRKAVED 1140
            QFKAKLVSLEELKRQAELDGKSAKQNLDKCYGQIKELNEKITRLTYEIEDEKRRRKAVED
Sbjct: 1081 QFKAKLVSLEELKRQAELDGKSAKQNLDKCYGQIKELNEKITRLTYEIEDEKRRRKAVED 1140

Query: 1141 RFDQQKSDYDQLQKARQNEKESLGWQKMESEKAIKEKEFEIERLRVLLQEEGARKREYEN 1200
            RFDQQKSDYDQLQKARQNEKESLGWQKMESEKAIKEKEFEIERLRVLLQEEGARKREYEN
Sbjct: 1141 RFDQQKSDYDQLQKARQNEKESLGWQKMESEKAIKEKEFEIERLRVLLQEEGARKREYEN 1200

Query: 1201 ELAKVRNHYNEEMSNLRNKYETEINITKTTIKEISMQKEDDSKNLRNQLDRLSRENRDLK 1260
            ELAKVRNHYNEEMSNLRNKYETEINITKTTIKEISMQKEDDSKNLRNQLDRLSRENRDLK
Sbjct: 1201 ELAKVRNHYNEEMSNLRNKYETEINITKTTIKEISMQKEDDSKNLRNQLDRLSRENRDLK 1260

Query: 1261 EEIVRLNDSILQTTEQRRRAEEDALQQKACGSEVLQKKQYLEIELKQVIQQRSEDNARHK 1320
            EEIVRLNDSILQTTEQRRRAEEDALQQKACGSEVLQKKQYLEIELKQVIQQRSEDNARHK
Sbjct: 1261 EEIVRLNDSILQTTEQRRRAEEDALQQKACGSEVLQKKQYLEIELKQVIQQRSEDNARHK 1320

Query: 1321 QSLEEAAKTIQDKNKEIERLKTEFQEEAKRRWEYENELAKVRANYDEEIISLKNQFETEI 1380
            QSLEEAAKTIQDKNKEIERLKTEFQEEAKRRWEYENELAKVRANYDEEIISLKNQFETEI
Sbjct: 1321 QSLEEAAKTIQDKNKEIERLKTEFQEEAKRRWEYENELAKVRANYDEEIISLKNQFETEI 1380

Query: 1381 NITKTTIHQLTLQKEEDTSGYRAQIDTLTRENRSLSEEVKRLKNTLAQNTETLRRVEENV 1440
            NITKTTIHQLTLQKEEDTSGYRAQIDTLTRENRSLSEEVKRLKNTLAQNTETLRRVEENV
Sbjct: 1381 NITKTTIHQLTLQKEEDTSGYRAQIDTLTRENRSLSEEVKRLKNTLAQNTETLRRVEENV 1440

Query: 1441 QQQKATGLEMSQRKQQLEVELRQVTQMRTEESARYKQSLDDAAKTIQDKNKEIDRLKQLI 1500
            QQQKATGLEMSQRKQQLEVELRQVTQMRTEESARYKQSLDDAAKTIQDKNKEIDRLKQLI
Sbjct: 1441 QQQKATGLEMSQRKQQLEVELRQVTQMRTEESARYKQSLDDAAKTIQDKNKEIDRLKQLI 1500

Query: 1501 ETEASQRKCLEDENARLQRAQGELQKAHSSATETISKLKVQEQELLRLRLDYERVSQERT 1560
            ETEASQRKCLEDENARLQRAQGELQKAHSSATETISKLKVQEQELLRLRLDYERVSQERT
Sbjct: 1501 ETEASQRKCLEDENARLQRAQGELQKAHSSATETISKLKVQEQELLRLRLDYERVSQERT 1560

Query: 1561 VRDQDIARFQTSLKELQLQKQKAEEELARLKRAASEDSSKRKKLEEELEGMRRTLKEQAI 1620
            VRDQDIARFQTSLKELQLQKQKAEEELARLKRAASEDSSKRKKLEEELEGMRRTLKEQAI
Sbjct: 1561 VRDQDIARFQTSLKELQLQKQKAEEELARLKRAASEDSSKRKKLEEELEGMRRTLKEQAI 1620

Query: 1621 KVTSLTQQLEQASIVKKRSEDELRQQRDTLDGHLREKQRTQDELRRLASEVEALRRQLLQ 1680
            KVTSLTQQLEQASIVKKRSEDELRQQRDTLDGHLREKQRTQDELRRLASEVEALRRQLLQ
Sbjct: 1621 KVTSLTQQLEQASIVKKRSEDELRQQRDTLDGHLREKQRTQDELRRLASEVEALRRQLLQ 1680

Query: 1681 EQESVRQAQTRNEHFQKAIEDKSRSLNESKIEIERLQSLTESLTKEHLMLEEELRQLRLE 1740
            EQESVRQAQTRNEHFQKAIEDKSRSLNESKIEIERLQSLTESLTKEHLMLEEELRQLRLE
Sbjct: 1681 EQESVRQAQTRNEHFQKAIEDKSRSLNESKIEIERLQSLTESLTKEHLMLEEELRQLRLE 1740

Query: 1741 YDDLQRGRSEADHDKNATIAELRNQLQISNNRTLELQGLINDLQRERENLRQEIERFQKQ 1800
            YDDLQRGRSEADHDKNATIAELRNQLQISNNRTLELQGLINDLQRERENLRQEIERFQKQ
Sbjct: 1741 YDDLQRGRSEADHDKNATIAELRNQLQISNNRTLELQGLINDLQRERENLRQEIERFQKQ 1800

Query: 1801 ALEASNRIQESKNQCTQVVQERESLLVKIKVLEQDKARLQRLEEELSRAKTTLEAESRLK 1860
            ALEASNRIQESKNQCTQVVQERESLLVKIKVLEQDKARLQRLEEELSRAKTTLEAESRLK
Sbjct: 1801 ALEASNRIQESKNQCTQVVQERESLLVKIKVLEQDKARLQRLEEELSRAKTTLEAESRLK 1860

Query: 1861 QRLECEKQQIQNDLNQWKTQYSRKEEAIRKIESEREKSEREKNSLRSEIERLQAEIKRIE 1920
            QRLECEKQQIQNDLNQWKTQYSRKEEAIRKIESEREKSEREKNSLRSEIERLQAEIKRIE
Sbjct: 1861 QRLECEKQQIQNDLNQWKTQYSRKEEAIRKIESEREKSEREKNSLRSEIERLQAEIKRIE 1920

Query: 1921 ERCRRKLEDSSRETQSQLETERCRLQREIDRLKQRPYGSHRETQTEYEWSVDSSKLVFDG 1980
            ERCRRKLEDSSRETQSQLETERCRLQREIDRLKQRPYGSHRETQTEYEWSVDSSKLVFDG
Sbjct: 1921 ERCRRKLEDSSRETQSQLETERCRLQREIDRLKQRPYGSHRETQTEYEWSVDSSKLVFDG 1980

Query: 1981 LRKKVTAMQLYECQLIDKATLDKLLKGKKSVEEVASEIQPFLRGAGAIAGASASPKEKYS 2040
            LRKKVTAMQLYECQLIDKATLDKLLKGKKSVEEVASEIQPFLRGAGAIAGASASPKEKYS
Sbjct: 1981 LRKKVTAMQLYECQLIDKATLDKLLKGKKSVEEVASEIQPFLRGAGAIAGASASPKEKYS 2040

Query: 2041 LVEAKRKKLITPESTVMLLEAQAATGGIIDPHRNEKLTVDSAIARDLIDFDDRQQIYTAE 2100
            LVEAKRKKLITPESTVMLLEAQAATGGIIDPHRNEKLTVDSAIARDLIDFDDRQQIYTAE
Sbjct: 2041 LVEAKRKKLITPESTVMLLEAQAATGGIIDPHRNEKLTVDSAIARDLIDFDDRQQIYTAE 2100

Query: 2101 KAITGFDDPFSGKTVSVSEAIKKNLIDRETGMRLLEAQIASGGVVDPVNSVFLPKDVALA 2160
            KAITGFDDPFSGKTVSVSEAIKKNLIDRETGMRLLEAQIASGGVVDPVNSVFLPKDVALA
Sbjct: 2101 KAITGFDDPFSGKTVSVSEAIKKNLIDRETGMRLLEAQIASGGVVDPVNSVFLPKDVALA 2160

Query: 2161 RGLIDRDLYRSLNDPRDSQKNFVDPVTKKKVSYMQLRERCRIEPHTGLLLLSVQKRSMSF 2220
            RGLIDRDLYRSLNDPRDSQKNFVDPVTKKKVSYMQLRERCRIEPHTGLLLLSVQKRSMSF
Sbjct: 2161 RGLIDRDLYRSLNDPRDSQKNFVDPVTKKKVSYMQLRERCRIEPHTGLLLLSVQKRSMSF 2220

Query: 2221 QGIRQPVTVSELVDSGILRPSTVNELESGQISYDEVGERIKDFLQGSSCIAGIYNETTKQ 2280
            QGIRQPVTVSELVDSGILRPSTVNELESGQISYDEVGERIKDFLQGSSCIAGIYNETTKQ
Sbjct: 2221 QGIRQPVTVSELVDSGILRPSTVNELESGQISYDEVGERIKDFLQGSSCIAGIYNETTKQ 2280

Query: 2281 KLGIYEAMKIGLVRPGTALELLEAQAATGFIVDPVSNLRLPVEEAYKRGLVGIEFKEKLL 2340
            KLGIYEAMKIGLVRPGTALELLEAQAATGFIVDPVSNLRLPVEEAYKRGLVGIEFKEKLL
Sbjct: 2281 KLGIYEAMKIGLVRPGTALELLEAQAATGFIVDPVSNLRLPVEEAYKRGLVGIEFKEKLL 2340

Query: 2341 SAERAVTGYNDPETGNIISLFQAMNKELIEKGHGIRLLEAQIATGGIIDPKESHRLPVDI 2400
            SAERAVTGYNDPETGNIISLFQAMNKELIEKGHGIRLLEAQIATGGIIDPKESHRLPVDI
Sbjct: 2341 SAERAVTGYNDPETGNIISLFQAMNKELIEKGHGIRLLEAQIATGGIIDPKESHRLPVDI 2400

Query: 2401 AYKRGYFNEELSEILSDPSDDTKGFFDPNTEENLTYLQLKERCIKDEETGLCLLPLKEKK 2460
            AYKRGYFNEELSEILSDPSDDTKGFFDPNTEENLTYLQLKERCIKDEETGLCLLPLKEKK
Sbjct: 2401 AYKRGYFNEELSEILSDPSDDTKGFFDPNTEENLTYLQLKERCIKDEETGLCLLPLKEKK 2460

Query: 2461 KQVQTSQKNTLRKRRVVIVDPETNKEMSVQEAYKKGLIDYDTFKELCEQECEWEEITITG 2520
            KQVQTSQKNTLRKRRVVIVDPETNKEMSVQEAYKKGLIDYDTFKELCEQECEWEEITITG
Sbjct: 2461 KQVQTSQKNTLRKRRVVIVDPETNKEMSVQEAYKKGLIDYDTFKELCEQECEWEEITITG 2520

Query: 2521 SDGSTRVVLVDRKTGSQYDIQDTIDKGLIDRKFFEQYRSGSLSLTQFADMISLKNGVGGG 2580
            SDGSTRVVLVDRKTGSQYDIQDTIDKGLIDRKFFEQYRSGSLSLTQFADMISLKNGVGGG
Sbjct: 2521 SDGSTRVVLVDRKTGSQYDIQDTIDKGLIDRKFFEQYRSGSLSLTQFADMISLKNGVGGG 2580

Query: 2581 VGGIVGGGSSTGGGLSDDVFGSSRHETVSKISTISSIKNLTIRSSSLSEPLEESSPIAAI 2640
            VGGIVGGGSSTGGGLSDDVFGSSRHETVSKISTISSIKNLTIRSSSLSEPLEESSPIAAI
Sbjct: 2581 VGGIVGGGSSTGGGLSDDVFGSSRHETVSKISTISSIKNLTIRSSSLSEPLEESSPIAAI 2640

Query: 2641 FDTENLEKISISEGIERGIVDSISGQRLLEAQACTGGIIHPTTGQKLSLQDAVSQGLIDQ 2700
            FDTENLEKISISEGIERGIVDSISGQRLLEAQACTGGIIHPTTGQKLSLQDAVSQGLIDQ
Sbjct: 2641 FDTENLEKISISEGIERGIVDSISGQRLLEAQACTGGIIHPTTGQKLSLQDAVSQGLIDQ 2700

Query: 2701 DMATRLKPAQKAFIGFEGVKGKKKMSAAEAVKEKWLPYEAGQRFLEFQYLTGGLVDPEVQ 2760
            DMATRLKPAQKAFIGFEGVKGKKKMSAAEAVKEKWLPYEAGQRFLEFQYLTGGLVDPEVQ
Sbjct: 2701 DMATRLKPAQKAFIGFEGVKGKKKMSAAEAVKEKWLPYEAGQRFLEFQYLTGGLVDPEVQ 2760

Query: 2761 GRISTEEAIRKGYIDGRAAQRLQDTSTYGKILTCPKTKLKISYKDAINRSMVEDVTGLRL 2820
            GRISTEEAIRKGYIDGRAAQRLQDTSTYGKILTCPKTKLKISYKDAINRSMVEDVTGLRL
Sbjct: 2761 GRISTEEAIRKGYIDGRAAQRLQDTSTYGKILTCPKTKLKISYKDAINRSMVEDVTGLRL 2820

Query: 2821 LEAASVSSKGLPSPYNMSSAPGSRSGSRSGSRSGSRSGSRSGSRRGSFDATGNSSYSYCY 2880
            LEAASVSSKGLPSPYNMSSAPGSRSGSRSGSRSGSRSGSRSGSRRGSFDATGNSSYSYCY
Sbjct: 2821 LEAASVSSKGLPSPYNMSSAPGSRSGSRSGSRSGSRSGSRSGSRRGSFDATGNSSYSYCY 2880


==> gi|594040542|ref|XP_006044833.1| PREDICTED: desmoplakin isoform X1
            [Bubalus bubalis]
          Length = 2887

 Score = 5588 bits (14495), Expect = 0.0
 Identities = 2862/2880 (99%), Positives = 2872/2880 (99%), Gaps = 2/2880 (0%)

Query: 1    MSCNGGSHPRINTLGRMTRAESGPDLRYEMTCGGVGGGGGGGGGGGTSRMYYSRRCTVTD 60
            MSCNGGSHPRINTLGRMTRAESGPDLRYEMTCGGVGGGGGGGGG  TSRMYYSRRCTVTD
Sbjct: 1    MSCNGGSHPRINTLGRMTRAESGPDLRYEMTCGGVGGGGGGGGG--TSRMYYSRRCTVTD 58

Query: 61   QNSDGYGQTGTMSRHQNQNTIQELLQNCSDCLMRAELIVQPELKYGDGIQLARSRELDEC 120
            QNSDGYGQTGTMSRHQNQNTIQELLQNCSDCLMRAELIVQPELKYGDGIQLARSRELDEC
Sbjct: 59   QNSDGYGQTGTMSRHQNQNTIQELLQNCSDCLMRAELIVQPELKYGDGIQLARSRELDEC 118

Query: 121  FAQANDQMEITDSLIREMRQMGQPCDAYQKRLLQLQEQMRALYKAISGPRVRRASSKGGG 180
            FAQANDQMEITDSLIREMRQMGQPCDAYQKRLLQLQEQMRALYKAISGPRVRRASSKGGG
Sbjct: 119  FAQANDQMEITDSLIREMRQMGQPCDAYQKRLLQLQEQMRALYKAISGPRVRRASSKGGG 178

Query: 181  GYTCQSGSGWDEFTKRLTSECLGWMRQQRAEMDMMTWGVDLASVEQHISSHRSIHNTIGD 240
            GYTCQSGSGWDEFTKRLTSECLGWMRQQRAEMDMMTWGVDLASVEQHISSHRSIHN IGD
Sbjct: 179  GYTCQSGSGWDEFTKRLTSECLGWMRQQRAEMDMMTWGVDLASVEQHISSHRSIHNAIGD 238

Query: 241  YRWQLDKIKADLREKSAIYQLEEEYENLLKASFERMDHLRQLQNIIQATSREIMWINDCE 300
            YRWQLDKIKADLREKSAIYQLEEEYENLLKASFERMDHLRQLQNIIQATSREIMWINDCE
Sbjct: 239  YRWQLDKIKADLREKSAIYQLEEEYENLLKASFERMDHLRQLQNIIQATSREIMWINDCE 298

Query: 301  EEELLYDWSDRNTNIAQKQEAFSIRMSQLEVKEKELNKLKQESDQLVLNQHPASDKIEAY 360
            EEELLYDWSDRNTNIAQKQEAFSIRMSQLEVKEKELNKLKQESDQLVLNQHPASDKIEAY
Sbjct: 299  EEELLYDWSDRNTNIAQKQEAFSIRMSQLEVKEKELNKLKQESDQLVLNQHPASDKIEAY 358

Query: 361  MDTLQTQWSWILQITKCIDVHLKENAAYFQFFEEAQSTEAYLKGLQDSIRKKYPCDKNTP 420
            MDTLQTQWSWILQITKCIDVHLKENAAYFQFFEEAQSTEAYLKGLQDSIRKKYPCDKNTP
Sbjct: 359  MDTLQTQWSWILQITKCIDVHLKENAAYFQFFEEAQSTEAYLKGLQDSIRKKYPCDKNTP 418

Query: 421  LQRLLEQIKELEKEREKILEYKRQVQSLVNKSKKIVQLKPRNPDYRSNKPIILRALCDYK 480
            LQRLLEQIKELEKEREKILEYKRQVQSLVNKSKKIVQLKPRNPDYRSNKPIILRALCDYK
Sbjct: 419  LQRLLEQIKELEKEREKILEYKRQVQSLVNKSKKIVQLKPRNPDYRSNKPIILRALCDYK 478

Query: 481  QDQKIVHKGDECILKDNNERSKWYVTGPGGVDMLVPSVGLIIPPPNPLAVDLSSKIEQYY 540
            QDQKIVHKGDECILKDNNERSKWYVTGPGGVDMLVPSVGLIIPPPNPLAVDLSSKIEQYY
Sbjct: 479  QDQKIVHKGDECILKDNNERSKWYVTGPGGVDMLVPSVGLIIPPPNPLAVDLSSKIEQYY 538

Query: 541  EAILALWNQLYINMKSLVSWHYCMIDIEKIKAMTIAKLKTMRQEDYMKTISDLELHYQEF 600
            EAILALWNQLYINMKSLVSWHYCMIDIEKIKAMTIAKLKTMRQEDYMKTISDLELHYQEF
Sbjct: 539  EAILALWNQLYINMKSLVSWHYCMIDIEKIKAMTIAKLKTMRQEDYMKTISDLELHYQEF 598

Query: 601  IRNSQGSEMFGDDDKRKMQTQFTDAQKHYQTLVIQLPGHPQHQTVTTTEITHLGTCQDVN 660
            IRNSQGSEMFGDDDKRKMQTQFTDAQKHYQTLVIQLPG+PQHQTVTTTEITH GTCQDVN
Sbjct: 599  IRNSQGSEMFGDDDKRKMQTQFTDAQKHYQTLVIQLPGYPQHQTVTTTEITHRGTCQDVN 658

Query: 661  HNKVIETNRENDKQEAWMLIELQKIRRQMELCESRMALKNILLADQGSSHHITVKINELK 720
            HNKVIETNRENDKQEAWMLIELQKIRRQMELCESRMALKNILLADQGSSHHITVKINELK
Sbjct: 659  HNKVIETNRENDKQEAWMLIELQKIRRQMELCESRMALKNILLADQGSSHHITVKINELK 718

Query: 721  SVQNDAQAIAQVLNQLKDMLANFRGSEKYCYLQNEVFGLFQKLENINGVTDGYLNSLCAV 780
            SVQNDAQAIAQVLNQLKDMLANFRGSEKYCYLQNEVFGLFQKLENINGVTDGYLNSLCAV
Sbjct: 719  SVQNDAQAIAQVLNQLKDMLANFRGSEKYCYLQNEVFGLFQKLENINGVTDGYLNSLCAV 778

Query: 781  RALLQAILQTEDMLKVYEARLTEEETVCLDLDKVEAYRCGLKKIKNDLNLKKSLLATMKT 840
            RALLQAILQTEDMLKVYEARLTEEETVCLDLDKVEAYRCGLKKIKNDLNLKKSLLATMKT
Sbjct: 779  RALLQAILQTEDMLKVYEARLTEEETVCLDLDKVEAYRCGLKKIKNDLNLKKSLLATMKT 838

Query: 841  ELQKAQQIHSQTSQQYPLYDLDLGKFSEKVTQLTDRWQRIDKQIDYRLWDLEKQIKQLRN 900
            ELQKAQQIHSQTSQQYPLYDLDLGKFSEKVTQLTDRWQRIDKQIDYRLWDLEKQIKQLRN
Sbjct: 839  ELQKAQQIHSQTSQQYPLYDLDLGKFSEKVTQLTDRWQRIDKQIDYRLWDLEKQIKQLRN 898

Query: 901  YRDNYQTFCKWLYDAKRRQDSLESMKFGDSNTVMRFLNEQKNLHSEISGKRDKSEEVQKI 960
            YRDNYQTFCKWLYDAKRRQDSLESMKFGDSNTVMRFLNEQKNLHSEISGKRDK+EEVQKI
Sbjct: 899  YRDNYQTFCKWLYDAKRRQDSLESMKFGDSNTVMRFLNEQKNLHSEISGKRDKAEEVQKI 958

Query: 961  AELCANSIKDYELQLASYTSGLETLLSIPIKRTVIQSPSGVILQEAADMHARYIELLTRS 1020
            AELCANSIKDYELQLASYTSGLETLLSIPIKRTVIQSPSGVILQEAADMHARYIELLTRS
Sbjct: 959  AELCANSIKDYELQLASYTSGLETLLSIPIKRTVIQSPSGVILQEAADMHARYIELLTRS 1018

Query: 1021 GDYYRFLSEMLKSLEDLKLKNTKIEVLEEELRLARDANSENCNKNKFLDQNLQKYQAECS 1080
            GDYYRFLSEMLKSLEDLKLKNTKIEVLEEELRLARDANSENCNKNKFLDQNLQKYQAECS
Sbjct: 1019 GDYYRFLSEMLKSLEDLKLKNTKIEVLEEELRLARDANSENCNKNKFLDQNLQKYQAECS 1078

Query: 1081 QFKAKLVSLEELKRQAELDGKSAKQNLDKCYGQIKELNEKITRLTYEIEDEKRRRKAVED 1140
            QFKAKLVSLEELKRQAELDGKSAKQNLDKCYGQIKELNEKITRLTYEIEDEKRRRKAVED
Sbjct: 1079 QFKAKLVSLEELKRQAELDGKSAKQNLDKCYGQIKELNEKITRLTYEIEDEKRRRKAVED 1138

Query: 1141 RFDQQKSDYDQLQKARQNEKESLGWQKMESEKAIKEKEFEIERLRVLLQEEGARKREYEN 1200
            RFDQQKSDYDQLQKARQNEKESLGWQKMESEKAIKEKEFEIERLRVLLQEEGARKREYEN
Sbjct: 1139 RFDQQKSDYDQLQKARQNEKESLGWQKMESEKAIKEKEFEIERLRVLLQEEGARKREYEN 1198

Query: 1201 ELAKVRNHYNEEMSNLRNKYETEINITKTTIKEISMQKEDDSKNLRNQLDRLSRENRDLK 1260
            ELAKVRNHYNEEMSNLRNKYETEINITKTTIKEISMQKEDDSKNLRNQLDRLSRENRDLK
Sbjct: 1199 ELAKVRNHYNEEMSNLRNKYETEINITKTTIKEISMQKEDDSKNLRNQLDRLSRENRDLK 1258

Query: 1261 EEIVRLNDSILQTTEQRRRAEEDALQQKACGSEVLQKKQYLEIELKQVIQQRSEDNARHK 1320
            EEIVRLNDSILQTTEQRRRAEEDALQQKACGSE+LQKKQ+LEIELKQVIQQRSEDNARHK
Sbjct: 1259 EEIVRLNDSILQTTEQRRRAEEDALQQKACGSEMLQKKQHLEIELKQVIQQRSEDNARHK 1318

Query: 1321 QSLEEAAKTIQDKNKEIERLKTEFQEEAKRRWEYENELAKVRANYDEEIISLKNQFETEI 1380
            QSLEEAAKTIQDKNKEIERLKTEFQEEAKRRWEYENELAKVRANYDEEIISLKNQFETEI
Sbjct: 1319 QSLEEAAKTIQDKNKEIERLKTEFQEEAKRRWEYENELAKVRANYDEEIISLKNQFETEI 1378

Query: 1381 NITKTTIHQLTLQKEEDTSGYRAQIDTLTRENRSLSEEVKRLKNTLAQNTETLRRVEENV 1440
            NITKTTIHQLTLQKEEDTSGYRAQIDTLTRENRSLSEEVKRLKNTLAQNTETLRRVEENV
Sbjct: 1379 NITKTTIHQLTLQKEEDTSGYRAQIDTLTRENRSLSEEVKRLKNTLAQNTETLRRVEENV 1438

Query: 1441 QQQKATGLEMSQRKQQLEVELRQVTQMRTEESARYKQSLDDAAKTIQDKNKEIDRLKQLI 1500
            QQQKATGLEMSQRKQQLEVELRQVTQMRTEESARYKQSLD+AAKTIQDKNKEIDRLKQLI
Sbjct: 1439 QQQKATGLEMSQRKQQLEVELRQVTQMRTEESARYKQSLDEAAKTIQDKNKEIDRLKQLI 1498

Query: 1501 ETEASQRKCLEDENARLQRAQGELQKAHSSATETISKLKVQEQELLRLRLDYERVSQERT 1560
            ETEASQRKCLEDENARLQRAQGELQKAHSSATETISKLKVQEQELLRLRLDYERVSQERT
Sbjct: 1499 ETEASQRKCLEDENARLQRAQGELQKAHSSATETISKLKVQEQELLRLRLDYERVSQERT 1558

Query: 1561 VRDQDIARFQTSLKELQLQKQKAEEELARLKRAASEDSSKRKKLEEELEGMRRTLKEQAI 1620
            VRDQDIARFQTSLKELQLQKQKAEEELARLKRAASEDSSKRKKLEEELEGMRRTLKEQAI
Sbjct: 1559 VRDQDIARFQTSLKELQLQKQKAEEELARLKRAASEDSSKRKKLEEELEGMRRTLKEQAI 1618

Query: 1621 KVTSLTQQLEQASIVKKRSEDELRQQRDTLDGHLREKQRTQDELRRLASEVEALRRQLLQ 1680
            KVTSLTQQLEQASIVKKRSEDELRQQRD LDGHLREKQRTQDELRRLASEVEALRRQLLQ
Sbjct: 1619 KVTSLTQQLEQASIVKKRSEDELRQQRDALDGHLREKQRTQDELRRLASEVEALRRQLLQ 1678

Query: 1681 EQESVRQAQTRNEHFQKAIEDKSRSLNESKIEIERLQSLTESLTKEHLMLEEELRQLRLE 1740
            EQESVRQAQTRNEHFQKAIEDKSRSLNESKIEIERLQSLTESLTKEHLMLEEELRQLRLE
Sbjct: 1679 EQESVRQAQTRNEHFQKAIEDKSRSLNESKIEIERLQSLTESLTKEHLMLEEELRQLRLE 1738

Query: 1741 YDDLQRGRSEADHDKNATIAELRNQLQISNNRTLELQGLINDLQRERENLRQEIERFQKQ 1800
            YDDLQRGRSEADHDKNATIAELRNQLQISNNRTLELQGLINDLQRERENLRQEIERFQKQ
Sbjct: 1739 YDDLQRGRSEADHDKNATIAELRNQLQISNNRTLELQGLINDLQRERENLRQEIERFQKQ 1798

Query: 1801 ALEASNRIQESKNQCTQVVQERESLLVKIKVLEQDKARLQRLEEELSRAKTTLEAESRLK 1860
            ALEASNRIQESKNQCTQVVQERESLLVKIKVLEQDKARLQRLEEELSRAKTTLEAESRLK
Sbjct: 1799 ALEASNRIQESKNQCTQVVQERESLLVKIKVLEQDKARLQRLEEELSRAKTTLEAESRLK 1858

Query: 1861 QRLECEKQQIQNDLNQWKTQYSRKEEAIRKIESEREKSEREKNSLRSEIERLQAEIKRIE 1920
            QRLECEKQQIQNDLNQWKTQYSRKEEAIRKIESEREKSEREKNSLRSEIERLQAEIKRIE
Sbjct: 1859 QRLECEKQQIQNDLNQWKTQYSRKEEAIRKIESEREKSEREKNSLRSEIERLQAEIKRIE 1918

Query: 1921 ERCRRKLEDSSRETQSQLETERCRLQREIDRLKQRPYGSHRETQTEYEWSVDSSKLVFDG 1980
            ERCRRKLEDSSRETQSQLETERCRLQREIDRLKQRPYGSHRETQTEYEWSVDSSKLVFDG
Sbjct: 1919 ERCRRKLEDSSRETQSQLETERCRLQREIDRLKQRPYGSHRETQTEYEWSVDSSKLVFDG 1978

Query: 1981 LRKKVTAMQLYECQLIDKATLDKLLKGKKSVEEVASEIQPFLRGAGAIAGASASPKEKYS 2040
            LRKKVTAMQLYECQLIDKATLDKLLKGKKSVEEVASEIQPFLRGAGAIAGASASPKEKYS
Sbjct: 1979 LRKKVTAMQLYECQLIDKATLDKLLKGKKSVEEVASEIQPFLRGAGAIAGASASPKEKYS 2038

Query: 2041 LVEAKRKKLITPESTVMLLEAQAATGGIIDPHRNEKLTVDSAIARDLIDFDDRQQIYTAE 2100
            LVEAKRKKLITPESTVMLLEAQAATGGIIDPHRNEKLTVD+AIARDLIDFDDRQQIYTAE
Sbjct: 2039 LVEAKRKKLITPESTVMLLEAQAATGGIIDPHRNEKLTVDNAIARDLIDFDDRQQIYTAE 2098

Query: 2101 KAITGFDDPFSGKTVSVSEAIKKNLIDRETGMRLLEAQIASGGVVDPVNSVFLPKDVALA 2160
            KAITGFDDPFSGKTVSVSEAIKKNLIDRETGMRLLEAQIASGGVVDPVNSVFLPKDVALA
Sbjct: 2099 KAITGFDDPFSGKTVSVSEAIKKNLIDRETGMRLLEAQIASGGVVDPVNSVFLPKDVALA 2158

Query: 2161 RGLIDRDLYRSLNDPRDSQKNFVDPVTKKKVSYMQLRERCRIEPHTGLLLLSVQKRSMSF 2220
            RGLIDRDLYRSLNDPRDSQKNFVDPVTKKKVSYMQLRERCRIEPHTGLLLLSVQKRSMSF
Sbjct: 2159 RGLIDRDLYRSLNDPRDSQKNFVDPVTKKKVSYMQLRERCRIEPHTGLLLLSVQKRSMSF 2218

Query: 2221 QGIRQPVTVSELVDSGILRPSTVNELESGQISYDEVGERIKDFLQGSSCIAGIYNETTKQ 2280
            QGIRQPVTVSELVDSGILRPSTVNELESGQISYDEVGERIKDFLQGSSCIAGIYNETTKQ
Sbjct: 2219 QGIRQPVTVSELVDSGILRPSTVNELESGQISYDEVGERIKDFLQGSSCIAGIYNETTKQ 2278

Query: 2281 KLGIYEAMKIGLVRPGTALELLEAQAATGFIVDPVSNLRLPVEEAYKRGLVGIEFKEKLL 2340
            KLGIYEAMKIGLVRPGTALELLEAQAATGFIVDPVSNLRLPVEEAYKRGLVGIEFKEKLL
Sbjct: 2279 KLGIYEAMKIGLVRPGTALELLEAQAATGFIVDPVSNLRLPVEEAYKRGLVGIEFKEKLL 2338

Query: 2341 SAERAVTGYNDPETGNIISLFQAMNKELIEKGHGIRLLEAQIATGGIIDPKESHRLPVDI 2400
            SAERAVTGYNDPETGNIISLFQAMNKELIEKGHGIRLLEAQIATGGIIDPKESHRLPV+I
Sbjct: 2339 SAERAVTGYNDPETGNIISLFQAMNKELIEKGHGIRLLEAQIATGGIIDPKESHRLPVNI 2398

Query: 2401 AYKRGYFNEELSEILSDPSDDTKGFFDPNTEENLTYLQLKERCIKDEETGLCLLPLKEKK 2460
            AYKRGYFNEELSEILSDPSDDTKGFFDPNTEENLTYLQLKERCIKDEETGLCLLPLKEKK
Sbjct: 2399 AYKRGYFNEELSEILSDPSDDTKGFFDPNTEENLTYLQLKERCIKDEETGLCLLPLKEKK 2458

Query: 2461 KQVQTSQKNTLRKRRVVIVDPETNKEMSVQEAYKKGLIDYDTFKELCEQECEWEEITITG 2520
            KQVQTSQKNTLRKRRVVIVDPETNKEMSVQEAYKKGLIDYDTFKELCEQECEWEEITITG
Sbjct: 2459 KQVQTSQKNTLRKRRVVIVDPETNKEMSVQEAYKKGLIDYDTFKELCEQECEWEEITITG 2518

Query: 2521 SDGSTRVVLVDRKTGSQYDIQDTIDKGLIDRKFFEQYRSGSLSLTQFADMISLKNGVGGG 2580
            SDGSTRVVLVDRKTGSQYDIQDTIDKGLIDRKFFEQYRSGSLSLTQFADMISLKNGVGGG
Sbjct: 2519 SDGSTRVVLVDRKTGSQYDIQDTIDKGLIDRKFFEQYRSGSLSLTQFADMISLKNGVGGG 2578

Query: 2581 VGGIVGGGSSTGGGLSDDVFGSSRHETVSKISTISSIKNLTIRSSSLSEPLEESSPIAAI 2640
            VGG VGGGSS GGGLSDDVFGSSRHET+SKISTISS++NLTIRSSSLSEPLEESSPIAAI
Sbjct: 2579 VGGSVGGGSSPGGGLSDDVFGSSRHETISKISTISSVRNLTIRSSSLSEPLEESSPIAAI 2638

Query: 2641 FDTENLEKISISEGIERGIVDSISGQRLLEAQACTGGIIHPTTGQKLSLQDAVSQGLIDQ 2700
            FDTENLEKISISEGIERGIVDSISGQRLLEAQACTGGIIHPTTGQKLSLQDAVSQGLIDQ
Sbjct: 2639 FDTENLEKISISEGIERGIVDSISGQRLLEAQACTGGIIHPTTGQKLSLQDAVSQGLIDQ 2698

Query: 2701 DMATRLKPAQKAFIGFEGVKGKKKMSAAEAVKEKWLPYEAGQRFLEFQYLTGGLVDPEVQ 2760
            DMATRLKPAQKAFIGFEGVKGKKKMSAAEAVKEKWLPYEAGQRFLEFQYLTGGLVDPEVQ
Sbjct: 2699 DMATRLKPAQKAFIGFEGVKGKKKMSAAEAVKEKWLPYEAGQRFLEFQYLTGGLVDPEVQ 2758

Query: 2761 GRISTEEAIRKGYIDGRAAQRLQDTSTYGKILTCPKTKLKISYKDAINRSMVEDVTGLRL 2820
            GRISTEEAIRKGYIDGRAAQRLQDTSTYGKILTCPKTKLKISYKDAINRSMVEDVTGLRL
Sbjct: 2759 GRISTEEAIRKGYIDGRAAQRLQDTSTYGKILTCPKTKLKISYKDAINRSMVEDVTGLRL 2818

Query: 2821 LEAASVSSKGLPSPYNMSSAPGSRSGSRSGSRSGSRSGSRSGSRRGSFDATGNSSYSYCY 2880
            LEAASVSSKGLPSPYNMSSAPGSRSGSRSGSRSGSRSGSRSGSRRGSFDATGNSSYSY Y
Sbjct: 2819 LEAASVSSKGLPSPYNMSSAPGSRSGSRSGSRSGSRSGSRSGSRRGSFDATGNSSYSYSY 2878


==> gi|555963035|ref|XP_005893604.1| PREDICTED: desmoplakin [Bos mutus]
          Length = 2838

 Score = 5501 bits (14271), Expect = 0.0
 Identities = 2823/2831 (99%), Positives = 2828/2831 (99%), Gaps = 2/2831 (0%)

Query: 50   MYYSRRCTVTDQNSDGYGQTGTMSRHQNQNTIQELLQNCSDCLMRAELIVQPELKYGDGI 109
            MYYSRRCTVTDQNSDGYGQTGTMSRHQN  TIQELLQ+CSDCLMRAEL+VQPELKYGDGI
Sbjct: 1    MYYSRRCTVTDQNSDGYGQTGTMSRHQN--TIQELLQSCSDCLMRAELVVQPELKYGDGI 58

Query: 110  QLARSRELDECFAQANDQMEITDSLIREMRQMGQPCDAYQKRLLQLQEQMRALYKAISGP 169
            QLARSRELDECFAQANDQMEITDSLIREMRQMGQPCDAYQKRLLQLQEQMRALYKAISGP
Sbjct: 59   QLARSRELDECFAQANDQMEITDSLIREMRQMGQPCDAYQKRLLQLQEQMRALYKAISGP 118

Query: 170  RVRRASSKGGGGYTCQSGSGWDEFTKRLTSECLGWMRQQRAEMDMMTWGVDLASVEQHIS 229
            RVRRASSKGGGGYTCQSGSGWDEFTKRLTSECLGWMRQQRAEMDMMTWGVDLASVEQHIS
Sbjct: 119  RVRRASSKGGGGYTCQSGSGWDEFTKRLTSECLGWMRQQRAEMDMMTWGVDLASVEQHIS 178

Query: 230  SHRSIHNTIGDYRWQLDKIKADLREKSAIYQLEEEYENLLKASFERMDHLRQLQNIIQAT 289
            SHRSIHNTIGDYRWQLDKIKADLREKSAIYQLEEEYENLLKASFERMDHLRQLQNIIQAT
Sbjct: 179  SHRSIHNTIGDYRWQLDKIKADLREKSAIYQLEEEYENLLKASFERMDHLRQLQNIIQAT 238

Query: 290  SREIMWINDCEEEELLYDWSDRNTNIAQKQEAFSIRMSQLEVKEKELNKLKQESDQLVLN 349
            SREIMWINDCEEEELLYDWSDRNTNIAQKQEAFSIRMSQLEVKEKELNKLKQESDQLVLN
Sbjct: 239  SREIMWINDCEEEELLYDWSDRNTNIAQKQEAFSIRMSQLEVKEKELNKLKQESDQLVLN 298

Query: 350  QHPASDKIEAYMDTLQTQWSWILQITKCIDVHLKENAAYFQFFEEAQSTEAYLKGLQDSI 409
            QHPASDKIEAYMDTLQTQWSWILQITKCIDVHLKENAAYFQFFEEAQSTEAYLKGLQDSI
Sbjct: 299  QHPASDKIEAYMDTLQTQWSWILQITKCIDVHLKENAAYFQFFEEAQSTEAYLKGLQDSI 358

Query: 410  RKKYPCDKNTPLQRLLEQIKELEKEREKILEYKRQVQSLVNKSKKIVQLKPRNPDYRSNK 469
            RKKYPCDKNTPLQRLLEQIKELEKEREKILEYKRQVQSLVNKSKKIVQLKPRNPDYRSNK
Sbjct: 359  RKKYPCDKNTPLQRLLEQIKELEKEREKILEYKRQVQSLVNKSKKIVQLKPRNPDYRSNK 418

Query: 470  PIILRALCDYKQDQKIVHKGDECILKDNNERSKWYVTGPGGVDMLVPSVGLIIPPPNPLA 529
            PIILRALCDYKQDQKIVHKGDECILKDNNERSKWYVTGPGGVDMLVPSVGLIIPPPNPLA
Sbjct: 419  PIILRALCDYKQDQKIVHKGDECILKDNNERSKWYVTGPGGVDMLVPSVGLIIPPPNPLA 478

Query: 530  VDLSSKIEQYYEAILALWNQLYINMKSLVSWHYCMIDIEKIKAMTIAKLKTMRQEDYMKT 589
            VDLSSKIEQYYEAILALWNQLYINMKSLVSWHYCMIDIEKIKAMTIAKLKTMRQEDYMKT
Sbjct: 479  VDLSSKIEQYYEAILALWNQLYINMKSLVSWHYCMIDIEKIKAMTIAKLKTMRQEDYMKT 538

Query: 590  ISDLELHYQEFIRNSQGSEMFGDDDKRKMQTQFTDAQKHYQTLVIQLPGHPQHQTVTTTE 649
            ISDLELHYQEFIRNSQGSEMFGDDDKRKMQTQFTDAQKHYQTLVIQLPGHPQ QTVTTTE
Sbjct: 539  ISDLELHYQEFIRNSQGSEMFGDDDKRKMQTQFTDAQKHYQTLVIQLPGHPQRQTVTTTE 598

Query: 650  ITHLGTCQDVNHNKVIETNRENDKQEAWMLIELQKIRRQMELCESRMALKNILLADQGSS 709
            ITHLGTCQDVNHNKVIETNRENDKQEAWMLIELQKIRRQMELCESRMALKNILLADQGSS
Sbjct: 599  ITHLGTCQDVNHNKVIETNRENDKQEAWMLIELQKIRRQMELCESRMALKNILLADQGSS 658

Query: 710  HHITVKINELKSVQNDAQAIAQVLNQLKDMLANFRGSEKYCYLQNEVFGLFQKLENINGV 769
            HHITVKINELKSVQNDAQAIAQVLNQLKDMLANFRGSEKYCYLQNEVFGLFQKLENINGV
Sbjct: 659  HHITVKINELKSVQNDAQAIAQVLNQLKDMLANFRGSEKYCYLQNEVFGLFQKLENINGV 718

Query: 770  TDGYLNSLCAVRALLQAILQTEDMLKVYEARLTEEETVCLDLDKVEAYRCGLKKIKNDLN 829
            TDGYLNSLCAVRALLQAILQTEDMLKVYEARLTEEETVCLDLDKVEAYRCGLKKIKNDLN
Sbjct: 719  TDGYLNSLCAVRALLQAILQTEDMLKVYEARLTEEETVCLDLDKVEAYRCGLKKIKNDLN 778

Query: 830  LKKSLLATMKTELQKAQQIHSQTSQQYPLYDLDLGKFSEKVTQLTDRWQRIDKQIDYRLW 889
            LKKSLLATMKTELQKAQQIHSQTSQQYPLYDLDLGKFSEKVTQLTDRWQRIDKQIDYRLW
Sbjct: 779  LKKSLLATMKTELQKAQQIHSQTSQQYPLYDLDLGKFSEKVTQLTDRWQRIDKQIDYRLW 838

Query: 890  DLEKQIKQLRNYRDNYQTFCKWLYDAKRRQDSLESMKFGDSNTVMRFLNEQKNLHSEISG 949
            DLEKQIKQLRNYRDNYQTFCKWLYDAKRRQDSLESMKFGDSNTVMRFLNEQKNLHSEISG
Sbjct: 839  DLEKQIKQLRNYRDNYQTFCKWLYDAKRRQDSLESMKFGDSNTVMRFLNEQKNLHSEISG 898

Query: 950  KRDKSEEVQKIAELCANSIKDYELQLASYTSGLETLLSIPIKRTVIQSPSGVILQEAADM 1009
            KRDKSEEVQKIAELCANSIKDYELQLASYTSGLETLLSIPIKRTVIQSPSGVILQEAADM
Sbjct: 899  KRDKSEEVQKIAELCANSIKDYELQLASYTSGLETLLSIPIKRTVIQSPSGVILQEAADM 958

Query: 1010 HARYIELLTRSGDYYRFLSEMLKSLEDLKLKNTKIEVLEEELRLARDANSENCNKNKFLD 1069
            HARYIELLTRSGDYYRFLSEMLKSLEDLKLKNTKIEVLEEELRLARDANSENCNKNKFLD
Sbjct: 959  HARYIELLTRSGDYYRFLSEMLKSLEDLKLKNTKIEVLEEELRLARDANSENCNKNKFLD 1018

Query: 1070 QNLQKYQAECSQFKAKLVSLEELKRQAELDGKSAKQNLDKCYGQIKELNEKITRLTYEIE 1129
            QNLQKYQAECSQFKAKLVSLEELKRQAELDGKSAKQNLDKCYGQIKELNEKITRLTYEIE
Sbjct: 1019 QNLQKYQAECSQFKAKLVSLEELKRQAELDGKSAKQNLDKCYGQIKELNEKITRLTYEIE 1078

Query: 1130 DEKRRRKAVEDRFDQQKSDYDQLQKARQNEKESLGWQKMESEKAIKEKEFEIERLRVLLQ 1189
            DEKRRRKAVEDRFDQQKSDYDQLQKARQNEKESLGWQKMESEKAIKEKEFEIERLRVLLQ
Sbjct: 1079 DEKRRRKAVEDRFDQQKSDYDQLQKARQNEKESLGWQKMESEKAIKEKEFEIERLRVLLQ 1138

Query: 1190 EEGARKREYENELAKVRNHYNEEMSNLRNKYETEINITKTTIKEISMQKEDDSKNLRNQL 1249
            EEGARKREYENELAKVRNHYNEEMSNLRNKYETEINITKTTIKEISMQKEDDSKNLRNQL
Sbjct: 1139 EEGARKREYENELAKVRNHYNEEMSNLRNKYETEINITKTTIKEISMQKEDDSKNLRNQL 1198

Query: 1250 DRLSRENRDLKEEIVRLNDSILQTTEQRRRAEEDALQQKACGSEVLQKKQYLEIELKQVI 1309
            DRLSRENRDLKEEIVRLNDSILQTTEQRRRAEEDALQQKACGSEVLQKKQYLEIELKQVI
Sbjct: 1199 DRLSRENRDLKEEIVRLNDSILQTTEQRRRAEEDALQQKACGSEVLQKKQYLEIELKQVI 1258

Query: 1310 QQRSEDNARHKQSLEEAAKTIQDKNKEIERLKTEFQEEAKRRWEYENELAKVRANYDEEI 1369
            QQRSEDNARHKQSLEEAAKTIQDKNKEIERLKTEFQEEAKRRWEYENELAKVRANYDEEI
Sbjct: 1259 QQRSEDNARHKQSLEEAAKTIQDKNKEIERLKTEFQEEAKRRWEYENELAKVRANYDEEI 1318

Query: 1370 ISLKNQFETEINITKTTIHQLTLQKEEDTSGYRAQIDTLTRENRSLSEEVKRLKNTLAQN 1429
            ISLKNQFETEINITKTTIHQLTLQKEEDTSGYRAQIDTLTRENRSLSEEVKRLKNTLAQN
Sbjct: 1319 ISLKNQFETEINITKTTIHQLTLQKEEDTSGYRAQIDTLTRENRSLSEEVKRLKNTLAQN 1378

Query: 1430 TETLRRVEENVQQQKATGLEMSQRKQQLEVELRQVTQMRTEESARYKQSLDDAAKTIQDK 1489
            TETLRRVEENVQQQKATGLEMSQRKQQLEVELRQVTQMRTEESARYKQSLDDAAKTIQDK
Sbjct: 1379 TETLRRVEENVQQQKATGLEMSQRKQQLEVELRQVTQMRTEESARYKQSLDDAAKTIQDK 1438

Query: 1490 NKEIDRLKQLIETEASQRKCLEDENARLQRAQGELQKAHSSATETISKLKVQEQELLRLR 1549
            NKEID+LKQLIETEASQRKCLEDENARLQRAQGELQKAHSSATETISKLKVQEQELLRLR
Sbjct: 1439 NKEIDKLKQLIETEASQRKCLEDENARLQRAQGELQKAHSSATETISKLKVQEQELLRLR 1498

Query: 1550 LDYERVSQERTVRDQDIARFQTSLKELQLQKQKAEEELARLKRAASEDSSKRKKLEEELE 1609
            LDYERVSQERTVRDQDIARFQTSLKELQLQKQKAEEELARLKRAASEDSSKRKKLEEELE
Sbjct: 1499 LDYERVSQERTVRDQDIARFQTSLKELQLQKQKAEEELARLKRAASEDSSKRKKLEEELE 1558

Query: 1610 GMRRTLKEQAIKVTSLTQQLEQASIVKKRSEDELRQQRDTLDGHLREKQRTQDELRRLAS 1669
            GMRRTLKEQAIKVTSLTQQLEQASIVKKRSEDELRQQRDTLDGHLREKQRTQDELRRLAS
Sbjct: 1559 GMRRTLKEQAIKVTSLTQQLEQASIVKKRSEDELRQQRDTLDGHLREKQRTQDELRRLAS 1618

Query: 1670 EVEALRRQLLQEQESVRQAQTRNEHFQKAIEDKSRSLNESKIEIERLQSLTESLTKEHLM 1729
            EVEALRRQLLQEQESVRQAQTRNEHFQKAIEDKSRSLNESKIEIERLQSLTESLTKEHLM
Sbjct: 1619 EVEALRRQLLQEQESVRQAQTRNEHFQKAIEDKSRSLNESKIEIERLQSLTESLTKEHLM 1678

Query: 1730 LEEELRQLRLEYDDLQRGRSEADHDKNATIAELRNQLQISNNRTLELQGLINDLQREREN 1789
            LEEELRQLRLEYDDLQRGRSEADHDKNATIAELRNQLQISNNRTLELQGLINDLQREREN
Sbjct: 1679 LEEELRQLRLEYDDLQRGRSEADHDKNATIAELRNQLQISNNRTLELQGLINDLQREREN 1738

Query: 1790 LRQEIERFQKQALEASNRIQESKNQCTQVVQERESLLVKIKVLEQDKARLQRLEEELSRA 1849
            LRQEIERFQKQALEASNRIQESKNQCTQVVQERESLLVKIKVLEQDKARLQRLEEELSRA
Sbjct: 1739 LRQEIERFQKQALEASNRIQESKNQCTQVVQERESLLVKIKVLEQDKARLQRLEEELSRA 1798

Query: 1850 KTTLEAESRLKQRLECEKQQIQNDLNQWKTQYSRKEEAIRKIESEREKSEREKNSLRSEI 1909
            KTTLEAESRLKQRLECEKQQIQNDLNQWKTQYSRKEEAIRKIESEREKSEREKNSLRSEI
Sbjct: 1799 KTTLEAESRLKQRLECEKQQIQNDLNQWKTQYSRKEEAIRKIESEREKSEREKNSLRSEI 1858

Query: 1910 ERLQAEIKRIEERCRRKLEDSSRETQSQLETERCRLQREIDRLKQRPYGSHRETQTEYEW 1969
            ERLQAEIKRIEERCRRKLEDSSRETQSQLETERCRLQREIDRLKQRP+GSHRETQTEYEW
Sbjct: 1859 ERLQAEIKRIEERCRRKLEDSSRETQSQLETERCRLQREIDRLKQRPFGSHRETQTEYEW 1918

Query: 1970 SVDSSKLVFDGLRKKVTAMQLYECQLIDKATLDKLLKGKKSVEEVASEIQPFLRGAGAIA 2029
            SVDSSKLVFDGLRKKVTAMQLYECQLIDKATLDKLLKGKKSVEEVASEIQPFLRGAGAIA
Sbjct: 1919 SVDSSKLVFDGLRKKVTAMQLYECQLIDKATLDKLLKGKKSVEEVASEIQPFLRGAGAIA 1978

Query: 2030 GASASPKEKYSLVEAKRKKLITPESTVMLLEAQAATGGIIDPHRNEKLTVDSAIARDLID 2089
            GASASPKEKYSLVEAKRKKLITPESTVMLLEAQAATGGIIDPHRNEKLTVDSAIARDLID
Sbjct: 1979 GASASPKEKYSLVEAKRKKLITPESTVMLLEAQAATGGIIDPHRNEKLTVDSAIARDLID 2038

Query: 2090 FDDRQQIYTAEKAITGFDDPFSGKTVSVSEAIKKNLIDRETGMRLLEAQIASGGVVDPVN 2149
            FDDRQQIYTAEKAITGFDDPFSGKTVSVSEAIKKNLIDRETGMRLLEAQIASGGVVDPVN
Sbjct: 2039 FDDRQQIYTAEKAITGFDDPFSGKTVSVSEAIKKNLIDRETGMRLLEAQIASGGVVDPVN 2098

Query: 2150 SVFLPKDVALARGLIDRDLYRSLNDPRDSQKNFVDPVTKKKVSYMQLRERCRIEPHTGLL 2209
            SVFLPKDVALARGLIDRDLYRSLNDPRDSQKNFVDPVTKKKVSYMQLRERCRIEPHTGLL
Sbjct: 2099 SVFLPKDVALARGLIDRDLYRSLNDPRDSQKNFVDPVTKKKVSYMQLRERCRIEPHTGLL 2158

Query: 2210 LLSVQKRSMSFQGIRQPVTVSELVDSGILRPSTVNELESGQISYDEVGERIKDFLQGSSC 2269
            LLSVQKRSMSFQGIRQPVTVSELVDSGILRPSTVNELESGQISYDEVGERIKDFLQGSSC
Sbjct: 2159 LLSVQKRSMSFQGIRQPVTVSELVDSGILRPSTVNELESGQISYDEVGERIKDFLQGSSC 2218

Query: 2270 IAGIYNETTKQKLGIYEAMKIGLVRPGTALELLEAQAATGFIVDPVSNLRLPVEEAYKRG 2329
            IAGIYNETTKQKLGIYEAMKIGLVRPGTALELLEAQAATGFIVDPVSNLRLPVEEAYKRG
Sbjct: 2219 IAGIYNETTKQKLGIYEAMKIGLVRPGTALELLEAQAATGFIVDPVSNLRLPVEEAYKRG 2278

Query: 2330 LVGIEFKEKLLSAERAVTGYNDPETGNIISLFQAMNKELIEKGHGIRLLEAQIATGGIID 2389
            LVGIEFKEKLLSAERAVTGYNDPETGNIISLFQAMNKELIEKGHGIRLLEAQIATGGIID
Sbjct: 2279 LVGIEFKEKLLSAERAVTGYNDPETGNIISLFQAMNKELIEKGHGIRLLEAQIATGGIID 2338

Query: 2390 PKESHRLPVDIAYKRGYFNEELSEILSDPSDDTKGFFDPNTEENLTYLQLKERCIKDEET 2449
            PKESHRLPVDIAYKRGYFNEELSEILSDPSDDTKGFFDPNTEENLTYLQLKERCIKDEET
Sbjct: 2339 PKESHRLPVDIAYKRGYFNEELSEILSDPSDDTKGFFDPNTEENLTYLQLKERCIKDEET 2398

Query: 2450 GLCLLPLKEKKKQVQTSQKNTLRKRRVVIVDPETNKEMSVQEAYKKGLIDYDTFKELCEQ 2509
            GLCLLPLKEKKKQVQTSQKNTLRKRRVVIVDPETNKEMSVQEAYKKGLIDYDTFKELCEQ
Sbjct: 2399 GLCLLPLKEKKKQVQTSQKNTLRKRRVVIVDPETNKEMSVQEAYKKGLIDYDTFKELCEQ 2458

Query: 2510 ECEWEEITITGSDGSTRVVLVDRKTGSQYDIQDTIDKGLIDRKFFEQYRSGSLSLTQFAD 2569
            ECEWEEITITGSDGSTRVVLVDRKTGSQYDIQDTIDKGLIDRKFFEQYRSGSLSLTQFAD
Sbjct: 2459 ECEWEEITITGSDGSTRVVLVDRKTGSQYDIQDTIDKGLIDRKFFEQYRSGSLSLTQFAD 2518

Query: 2570 MISLKNGVGGGVGGIVGGGSSTGGGLSDDVFGSSRHETVSKISTISSIKNLTIRSSSLSE 2629
            MISLKNGVGGGVGGIVGGGSSTGGGLSDDVFGSSRHETVSKISTISSI+NLTIRSSSLSE
Sbjct: 2519 MISLKNGVGGGVGGIVGGGSSTGGGLSDDVFGSSRHETVSKISTISSIRNLTIRSSSLSE 2578

Query: 2630 PLEESSPIAAIFDTENLEKISISEGIERGIVDSISGQRLLEAQACTGGIIHPTTGQKLSL 2689
            PLEESSPIAAIFDTENLEKISISEGIERGIVDSISGQRLLEAQACTGGIIHPTTGQKLSL
Sbjct: 2579 PLEESSPIAAIFDTENLEKISISEGIERGIVDSISGQRLLEAQACTGGIIHPTTGQKLSL 2638

Query: 2690 QDAVSQGLIDQDMATRLKPAQKAFIGFEGVKGKKKMSAAEAVKEKWLPYEAGQRFLEFQY 2749
            QDAVSQGLIDQDMATRLKPAQKAFIGFEGVKGKKKMSAAEAVKEKWLPYEAGQRFLEFQY
Sbjct: 2639 QDAVSQGLIDQDMATRLKPAQKAFIGFEGVKGKKKMSAAEAVKEKWLPYEAGQRFLEFQY 2698

Query: 2750 LTGGLVDPEVQGRISTEEAIRKGYIDGRAAQRLQDTSTYGKILTCPKTKLKISYKDAINR 2809
            LTGGLVDPEVQGRISTEEAIRKGYIDGRAAQRLQDTSTYGKILTCPKTKLKISYKDAINR
Sbjct: 2699 LTGGLVDPEVQGRISTEEAIRKGYIDGRAAQRLQDTSTYGKILTCPKTKLKISYKDAINR 2758

Query: 2810 SMVEDVTGLRLLEAASVSSKGLPSPYNMSSAPGSRSGSRSGSRSGSRSGSRSGSRRGSFD 2869
            SMVEDVTGLRLLEAASVSSKGLPSPYNMSSAPGSRSGSRSGSRSGSRSGSRSGSRRGSFD
Sbjct: 2759 SMVEDVTGLRLLEAASVSSKGLPSPYNMSSAPGSRSGSRSGSRSGSRSGSRSGSRRGSFD 2818

Query: 2870 ATGNSSYSYCY 2880
            ATGNSSYSYCY
Sbjct: 2819 ATGNSSYSYCY 2829
