# Supplementary material for: Dataset supporting the proteomic differences found between excretion/secretion products from two isolates of Fasciola hepatica newly excysted juveniles (NEJ) derived from different snail hosts
Source: Data Brief. 2019 Jul 15;25:104272. doi: 10.1016/j.dib.2019.104272 (PMC6661421; doi:10.1016/j.dib.2019.104272)
Supplement: Supplementary file 2 [file mmc2.zip › links/BOVINAE-NCBI/tr_E1BNF2_E1BNF2_BOVIN-BOVINAE-NCBI.txt]

>tr_E1BNF2_E1BNF2_BOVIN

gi|555984083|ref|XP_005903935.1| PREDICTED: G protein-activated ...   816   0.0  
gi|594073428|ref|XP_006060532.1| PREDICTED: G protein-activated ...   813   0.0  
gi|594073430|ref|XP_006060533.1| PREDICTED: G protein-activated ...   813   0.0  
gi|594073432|ref|XP_006060534.1| PREDICTED: G protein-activated ...   813   0.0  
gi|594073434|ref|XP_006060535.1| PREDICTED: G protein-activated ...   813   0.0  
gi|594073436|ref|XP_006060536.1| PREDICTED: G protein-activated ...   813   0.0  
gi|594073438|ref|XP_006060537.1| PREDICTED: G protein-activated ...   813   0.0  
gi|594073440|ref|XP_006060538.1| PREDICTED: G protein-activated ...   813   0.0  
gi|594073442|ref|XP_006060539.1| PREDICTED: G protein-activated ...   813   0.0  
gi|594073444|ref|XP_006060540.1| PREDICTED: G protein-activated ...   813   0.0  


==> gi|555984083|ref|XP_005903935.1| PREDICTED: G protein-activated
           inward rectifier potassium channel 3 [Bos mutus]
          Length = 405

 Score =  816 bits (2107), Expect = 0.0
 Identities = 404/405 (99%), Positives = 404/405 (99%)

Query: 1   MAQENAAFSPGTEEPPRRRGRQRYVEKDGRCNVQQGNVRETYRYLTDLFTTLVDLQWRLS 60
           MAQENAAFSPGTEEPPRRRGRQRYVEKDGRCNVQQGNVRETYRYLTDLFTTLVDLQWRLS
Sbjct: 1   MAQENAAFSPGTEEPPRRRGRQRYVEKDGRCNVQQGNVRETYRYLTDLFTTLVDLQWRLS 60

Query: 61  LLFFVLAYALTWLFFGAIWWLIAYGRGDLEHLEDTAWTPCVNNLNGFVAAFLFSIETETT 120
           LLFFVLAYALTWLFFGAIWWLIAYGRGDLEHLEDTAWTPCVNNLNGFVAAFLFSIETETT
Sbjct: 61  LLFFVLAYALTWLFFGAIWWLIAYGRGDLEHLEDTAWTPCVNNLNGFVAAFLFSIETETT 120

Query: 121 IGYGHRVITDQCPEGIVLLLLQAILGSMVNAFMVGCMFVKISQPNKRAATLVFSSHAVVS 180
           IGYGHRVITDQCPEGIVLLLLQAILGSMVNAFMVGCMFVKISQPNKRAATLVFSSHAVVS
Sbjct: 121 IGYGHRVITDQCPEGIVLLLLQAILGSMVNAFMVGCMFVKISQPNKRAATLVFSSHAVVS 180

Query: 181 LRDGRLCLMFRVGDLRSSHIVEASIRAKLIRSRQTLEGEFIPLHQTDLSVGFDTGDDRLF 240
           LRDGRLCLMFRVGDLRSSHIVEASIRAKLIRSRQTLEGEFIPLHQTDLSVGFDTGDDRLF
Sbjct: 181 LRDGRLCLMFRVGDLRSSHIVEASIRAKLIRSRQTLEGEFIPLHQTDLSVGFDTGDDRLF 240

Query: 241 LVSPLVISHEIDAASPFWEASRRALERDDFEIVVILEGMVEATGMTCQARSSYLVDEVLW 300
           LVSPLVISHEIDAASPFWEASRRALERDDFEIVVILEGMVEATGMTCQARSSYLVDEVLW
Sbjct: 241 LVSPLVISHEIDAASPFWEASRRALERDDFEIVVILEGMVEATGMTCQARSSYLVDEVLW 300

Query: 301 GHRFTSVLTLEDGFYEVDYASFHETFEVPTPSCSARELAEAAARLDAHLYWSIPSRLDEK 360
           GHRFTSVLTLEDGFYEVDYASFHETFEVPTPSCSARELAEAAARLDAHLYWSIPSRLDEK
Sbjct: 301 GHRFTSVLTLEDGFYEVDYASFHETFEVPTPSCSARELAEAAARLDAHLYWSIPSRLDEK 360

Query: 361 VEEEGAGEGPGEEAEEEAGEGAGEGAGVDKEQNGCLPPPESESKV 405
           VEEEGAGEG GEEAEEEAGEGAGEGAGVDKEQNGCLPPPESESKV
Sbjct: 361 VEEEGAGEGAGEEAEEEAGEGAGEGAGVDKEQNGCLPPPESESKV 405


==> gi|594073428|ref|XP_006060532.1| PREDICTED: G protein-activated
           inward rectifier potassium channel 3 isoform X1 [Bubalus
           bubalis]
          Length = 405

 Score =  813 bits (2100), Expect = 0.0
 Identities = 403/405 (99%), Positives = 403/405 (99%)

Query: 1   MAQENAAFSPGTEEPPRRRGRQRYVEKDGRCNVQQGNVRETYRYLTDLFTTLVDLQWRLS 60
           MAQENAAFSPGTEEPPRRRGRQRYVEKDGRCNVQQGNVRETYRYLTDLFTTLVDLQWRLS
Sbjct: 1   MAQENAAFSPGTEEPPRRRGRQRYVEKDGRCNVQQGNVRETYRYLTDLFTTLVDLQWRLS 60

Query: 61  LLFFVLAYALTWLFFGAIWWLIAYGRGDLEHLEDTAWTPCVNNLNGFVAAFLFSIETETT 120
           LLFFVLAYALTWLFFGAIWWLIAYGRGDLEHLEDTAWTPCVNNLNGFVAAFLFSIETETT
Sbjct: 61  LLFFVLAYALTWLFFGAIWWLIAYGRGDLEHLEDTAWTPCVNNLNGFVAAFLFSIETETT 120

Query: 121 IGYGHRVITDQCPEGIVLLLLQAILGSMVNAFMVGCMFVKISQPNKRAATLVFSSHAVVS 180
           IGYGHRVITDQCPEGIVLLLLQAILGSMVNAFMVGCMFVKISQPNKRAATLVFSSHAVVS
Sbjct: 121 IGYGHRVITDQCPEGIVLLLLQAILGSMVNAFMVGCMFVKISQPNKRAATLVFSSHAVVS 180

Query: 181 LRDGRLCLMFRVGDLRSSHIVEASIRAKLIRSRQTLEGEFIPLHQTDLSVGFDTGDDRLF 240
           LRDGRLCLMFRVGDLRSSHIVEASIRAKLIRSRQTLEGEFIPLHQTDLSVGFDTGDDRLF
Sbjct: 181 LRDGRLCLMFRVGDLRSSHIVEASIRAKLIRSRQTLEGEFIPLHQTDLSVGFDTGDDRLF 240

Query: 241 LVSPLVISHEIDAASPFWEASRRALERDDFEIVVILEGMVEATGMTCQARSSYLVDEVLW 300
           LVSPLVISHEIDAASPFWEASRRALERDDFEIVVILEGMVEATGMTCQARSSYLVDEVLW
Sbjct: 241 LVSPLVISHEIDAASPFWEASRRALERDDFEIVVILEGMVEATGMTCQARSSYLVDEVLW 300

Query: 301 GHRFTSVLTLEDGFYEVDYASFHETFEVPTPSCSARELAEAAARLDAHLYWSIPSRLDEK 360
           GHRFTSVLTLEDGFYEVDYASFHETFEVPTPSCSARELAEAAARLDAHLYWSIPSRLDEK
Sbjct: 301 GHRFTSVLTLEDGFYEVDYASFHETFEVPTPSCSARELAEAAARLDAHLYWSIPSRLDEK 360

Query: 361 VEEEGAGEGPGEEAEEEAGEGAGEGAGVDKEQNGCLPPPESESKV 405
           VEEEGAGEG GEEA EEAGEGAGEGAGVDKEQNGCLPPPESESKV
Sbjct: 361 VEEEGAGEGAGEEAGEEAGEGAGEGAGVDKEQNGCLPPPESESKV 405


==> gi|594073430|ref|XP_006060533.1| PREDICTED: G protein-activated
           inward rectifier potassium channel 3 isoform X2 [Bubalus
           bubalis]
          Length = 405

 Score =  813 bits (2100), Expect = 0.0
 Identities = 403/405 (99%), Positives = 403/405 (99%)

Query: 1   MAQENAAFSPGTEEPPRRRGRQRYVEKDGRCNVQQGNVRETYRYLTDLFTTLVDLQWRLS 60
           MAQENAAFSPGTEEPPRRRGRQRYVEKDGRCNVQQGNVRETYRYLTDLFTTLVDLQWRLS
Sbjct: 1   MAQENAAFSPGTEEPPRRRGRQRYVEKDGRCNVQQGNVRETYRYLTDLFTTLVDLQWRLS 60

Query: 61  LLFFVLAYALTWLFFGAIWWLIAYGRGDLEHLEDTAWTPCVNNLNGFVAAFLFSIETETT 120
           LLFFVLAYALTWLFFGAIWWLIAYGRGDLEHLEDTAWTPCVNNLNGFVAAFLFSIETETT
Sbjct: 61  LLFFVLAYALTWLFFGAIWWLIAYGRGDLEHLEDTAWTPCVNNLNGFVAAFLFSIETETT 120

Query: 121 IGYGHRVITDQCPEGIVLLLLQAILGSMVNAFMVGCMFVKISQPNKRAATLVFSSHAVVS 180
           IGYGHRVITDQCPEGIVLLLLQAILGSMVNAFMVGCMFVKISQPNKRAATLVFSSHAVVS
Sbjct: 121 IGYGHRVITDQCPEGIVLLLLQAILGSMVNAFMVGCMFVKISQPNKRAATLVFSSHAVVS 180

Query: 181 LRDGRLCLMFRVGDLRSSHIVEASIRAKLIRSRQTLEGEFIPLHQTDLSVGFDTGDDRLF 240
           LRDGRLCLMFRVGDLRSSHIVEASIRAKLIRSRQTLEGEFIPLHQTDLSVGFDTGDDRLF
Sbjct: 181 LRDGRLCLMFRVGDLRSSHIVEASIRAKLIRSRQTLEGEFIPLHQTDLSVGFDTGDDRLF 240

Query: 241 LVSPLVISHEIDAASPFWEASRRALERDDFEIVVILEGMVEATGMTCQARSSYLVDEVLW 300
           LVSPLVISHEIDAASPFWEASRRALERDDFEIVVILEGMVEATGMTCQARSSYLVDEVLW
Sbjct: 241 LVSPLVISHEIDAASPFWEASRRALERDDFEIVVILEGMVEATGMTCQARSSYLVDEVLW 300

Query: 301 GHRFTSVLTLEDGFYEVDYASFHETFEVPTPSCSARELAEAAARLDAHLYWSIPSRLDEK 360
           GHRFTSVLTLEDGFYEVDYASFHETFEVPTPSCSARELAEAAARLDAHLYWSIPSRLDEK
Sbjct: 301 GHRFTSVLTLEDGFYEVDYASFHETFEVPTPSCSARELAEAAARLDAHLYWSIPSRLDEK 360

Query: 361 VEEEGAGEGPGEEAEEEAGEGAGEGAGVDKEQNGCLPPPESESKV 405
           VEEEGAGEG GEEA EEAGEGAGEGAGVDKEQNGCLPPPESESKV
Sbjct: 361 VEEEGAGEGAGEEAGEEAGEGAGEGAGVDKEQNGCLPPPESESKV 405
