# Supplementary material for: Dataset supporting the proteomic differences found between excretion/secretion products from two isolates of Fasciola hepatica newly excysted juveniles (NEJ) derived from different snail hosts
Source: Data Brief. 2019 Jul 15;25:104272. doi: 10.1016/j.dib.2019.104272 (PMC6661421; doi:10.1016/j.dib.2019.104272)
Supplement: Supplementary file 2 [file mmc2.zip › links/BOVINAE-NCBI/tr_F1MC11_F1MC11_BOVIN-BOVINAE-NCBI.txt]

>tr_F1MC11_F1MC11_BOVIN

gi|262118301|ref|NP_001160047.1| keratin, type I cytoskeletal 14...   926   0.0  
gi|594063645|ref|XP_006055851.1| PREDICTED: keratin, type I cyto...   924   0.0  
gi|555998563|ref|XP_005910991.1| PREDICTED: keratin, type I cyto...   923   0.0  
gi|594063647|ref|XP_006055852.1| PREDICTED: keratin, type I cyto...   837   0.0  
gi|555998565|ref|XP_005910992.1| PREDICTED: keratin, type I cyto...   835   0.0  
gi|160395544|sp|A1L595.1|K1C17_BOVIN RecName: Full=Keratin, type...   637   0.0  
gi|157427776|ref|NP_001098792.1| keratin, type I cytoskeletal 17...   634   0.0  
gi|594063639|ref|XP_006055848.1| PREDICTED: keratin, type I cyto...   628   e-179
gi|594063641|ref|XP_006055849.1| PREDICTED: keratin, type I cyto...   627   e-179
gi|555974623|ref|XP_005899304.1| PREDICTED: keratin, type I cyto...   619   e-177


==> gi|262118301|ref|NP_001160047.1| keratin, type I cytoskeletal 14
           [Bos taurus]
          Length = 477

 Score =  926 bits (2393), Expect = 0.0
 Identities = 476/477 (99%), Positives = 476/477 (99%)

Query: 1   MTTCSRQYTSSSSIKSSGGIGGGSSRISSVLAGGSCRAPSAYGGLSVSSSRYSSGGVCGL 60
           MTTCSRQYTSSSSIKSSGGIGGGSSRISSVLAGGSCRAPSAYGGLSVSSSRYSSGGVCGL
Sbjct: 1   MTTCSRQYTSSSSIKSSGGIGGGSSRISSVLAGGSCRAPSAYGGLSVSSSRYSSGGVCGL 60

Query: 61  GGGYGGGFSSSSSFGGALGSSFGGGYGGGLGAGFGGGFGGGVGGGFGGGFGVGDGLLAGS 120
           GGGYGGGFSSSSSFGGALGS FGGGYGGGLGAGFGGGFGGGVGGGFGGGFGVGDGLLAGS
Sbjct: 61  GGGYGGGFSSSSSFGGALGSGFGGGYGGGLGAGFGGGFGGGVGGGFGGGFGVGDGLLAGS 120

Query: 121 EKVTMQNLNDRLASYLDKVRALEEANADLEVKIRDWYQRQRPAEIKDYSPYFKTIEDLRN 180
           EKVTMQNLNDRLASYLDKVRALEEANADLEVKIRDWYQRQRPAEIKDYSPYFKTIEDLRN
Sbjct: 121 EKVTMQNLNDRLASYLDKVRALEEANADLEVKIRDWYQRQRPAEIKDYSPYFKTIEDLRN 180

Query: 181 KILTATVDNANVVLQIDNARLAADDFRTKYETELNLRLSVEADINGLRRVLDELTLARAD 240
           KILTATVDNANVVLQIDNARLAADDFRTKYETELNLRLSVEADINGLRRVLDELTLARAD
Sbjct: 181 KILTATVDNANVVLQIDNARLAADDFRTKYETELNLRLSVEADINGLRRVLDELTLARAD 240

Query: 241 LEMQIESLKEELAYLRKNHEEEMNSLRGQVGGDVNVEMDAAPGVDLSRILNEMRDQYEKM 300
           LEMQIESLKEELAYLRKNHEEEMNSLRGQVGGDVNVEMDAAPGVDLSRILNEMRDQYEKM
Sbjct: 241 LEMQIESLKEELAYLRKNHEEEMNSLRGQVGGDVNVEMDAAPGVDLSRILNEMRDQYEKM 300

Query: 301 AEKNRKDAEDWFFSKTEELNREVATNSELVQSGKSEISELRRTLQNLEIELQSQLSMKAS 360
           AEKNRKDAEDWFFSKTEELNREVATNSELVQSGKSEISELRRTLQNLEIELQSQLSMKAS
Sbjct: 301 AEKNRKDAEDWFFSKTEELNREVATNSELVQSGKSEISELRRTLQNLEIELQSQLSMKAS 360

Query: 361 LENSLEETKGRYCMQLAQIQELISSVEEQLAQLRCEMEQQNQEYKILLDVKTRLEQEIAT 420
           LENSLEETKGRYCMQLAQIQELISSVEEQLAQLRCEMEQQNQEYKILLDVKTRLEQEIAT
Sbjct: 361 LENSLEETKGRYCMQLAQIQELISSVEEQLAQLRCEMEQQNQEYKILLDVKTRLEQEIAT 420

Query: 421 YRRLLEGEDAHLSSSQFSSGSQSSRDVSSSRQVRTKVVDVHDGKVVSTHEQIVRTKN 477
           YRRLLEGEDAHLSSSQFSSGSQSSRDVSSSRQVRTKVVDVHDGKVVSTHEQIVRTKN
Sbjct: 421 YRRLLEGEDAHLSSSQFSSGSQSSRDVSSSRQVRTKVVDVHDGKVVSTHEQIVRTKN 477


==> gi|594063645|ref|XP_006055851.1| PREDICTED: keratin, type I
           cytoskeletal 14 isoform X1 [Bubalus bubalis]
          Length = 516

 Score =  924 bits (2388), Expect = 0.0
 Identities = 475/477 (99%), Positives = 475/477 (99%)

Query: 1   MTTCSRQYTSSSSIKSSGGIGGGSSRISSVLAGGSCRAPSAYGGLSVSSSRYSSGGVCGL 60
           MTTCSRQYTSSSSIKSSGGIGGGSSRISSVLAGGSCRAPSAYGGLSVSSSRYSSGGVCGL
Sbjct: 40  MTTCSRQYTSSSSIKSSGGIGGGSSRISSVLAGGSCRAPSAYGGLSVSSSRYSSGGVCGL 99

Query: 61  GGGYGGGFSSSSSFGGALGSSFGGGYGGGLGAGFGGGFGGGVGGGFGGGFGVGDGLLAGS 120
           GGGYGGGFSSSSSFGGALGS FGGGYGGGLGAGFGGGFGGGVGGGFGGGFGVGDGLLAGS
Sbjct: 100 GGGYGGGFSSSSSFGGALGSGFGGGYGGGLGAGFGGGFGGGVGGGFGGGFGVGDGLLAGS 159

Query: 121 EKVTMQNLNDRLASYLDKVRALEEANADLEVKIRDWYQRQRPAEIKDYSPYFKTIEDLRN 180
           EKVTMQNLNDRLASYLDKVRALEEANADLEVKIRDWYQRQRPAE KDYSPYFKTIEDLRN
Sbjct: 160 EKVTMQNLNDRLASYLDKVRALEEANADLEVKIRDWYQRQRPAETKDYSPYFKTIEDLRN 219

Query: 181 KILTATVDNANVVLQIDNARLAADDFRTKYETELNLRLSVEADINGLRRVLDELTLARAD 240
           KILTATVDNANVVLQIDNARLAADDFRTKYETELNLRLSVEADINGLRRVLDELTLARAD
Sbjct: 220 KILTATVDNANVVLQIDNARLAADDFRTKYETELNLRLSVEADINGLRRVLDELTLARAD 279

Query: 241 LEMQIESLKEELAYLRKNHEEEMNSLRGQVGGDVNVEMDAAPGVDLSRILNEMRDQYEKM 300
           LEMQIESLKEELAYLRKNHEEEMNSLRGQVGGDVNVEMDAAPGVDLSRILNEMRDQYEKM
Sbjct: 280 LEMQIESLKEELAYLRKNHEEEMNSLRGQVGGDVNVEMDAAPGVDLSRILNEMRDQYEKM 339

Query: 301 AEKNRKDAEDWFFSKTEELNREVATNSELVQSGKSEISELRRTLQNLEIELQSQLSMKAS 360
           AEKNRKDAEDWFFSKTEELNREVATNSELVQSGKSEISELRRTLQNLEIELQSQLSMKAS
Sbjct: 340 AEKNRKDAEDWFFSKTEELNREVATNSELVQSGKSEISELRRTLQNLEIELQSQLSMKAS 399

Query: 361 LENSLEETKGRYCMQLAQIQELISSVEEQLAQLRCEMEQQNQEYKILLDVKTRLEQEIAT 420
           LENSLEETKGRYCMQLAQIQELISSVEEQLAQLRCEMEQQNQEYKILLDVKTRLEQEIAT
Sbjct: 400 LENSLEETKGRYCMQLAQIQELISSVEEQLAQLRCEMEQQNQEYKILLDVKTRLEQEIAT 459

Query: 421 YRRLLEGEDAHLSSSQFSSGSQSSRDVSSSRQVRTKVVDVHDGKVVSTHEQIVRTKN 477
           YRRLLEGEDAHLSSSQFSSGSQSSRDVSSSRQVRTKVVDVHDGKVVSTHEQIVRTKN
Sbjct: 460 YRRLLEGEDAHLSSSQFSSGSQSSRDVSSSRQVRTKVVDVHDGKVVSTHEQIVRTKN 516


==> gi|555998563|ref|XP_005910991.1| PREDICTED: keratin, type I
           cytoskeletal 14 isoform X1 [Bos mutus]
          Length = 515

 Score =  923 bits (2385), Expect = 0.0
 Identities = 474/477 (99%), Positives = 475/477 (99%)

Query: 1   MTTCSRQYTSSSSIKSSGGIGGGSSRISSVLAGGSCRAPSAYGGLSVSSSRYSSGGVCGL 60
           MTTCSRQYTSSSSIKSSGGIGGGSSRISSVLAGGSCRAPSAYGGLSVSSSRYSSGGVCGL
Sbjct: 39  MTTCSRQYTSSSSIKSSGGIGGGSSRISSVLAGGSCRAPSAYGGLSVSSSRYSSGGVCGL 98

Query: 61  GGGYGGGFSSSSSFGGALGSSFGGGYGGGLGAGFGGGFGGGVGGGFGGGFGVGDGLLAGS 120
           GGGYGGGFSSSSSFGGALGS FGGGYGGGLGAGFGGGFGGGVGGGFGGGFG GDGLLAGS
Sbjct: 99  GGGYGGGFSSSSSFGGALGSGFGGGYGGGLGAGFGGGFGGGVGGGFGGGFGAGDGLLAGS 158

Query: 121 EKVTMQNLNDRLASYLDKVRALEEANADLEVKIRDWYQRQRPAEIKDYSPYFKTIEDLRN 180
           EKVTMQNLNDRLASYLDKVRALEEANADLEVKIRDWYQRQRPAEIKDYSPYFKTIEDLRN
Sbjct: 159 EKVTMQNLNDRLASYLDKVRALEEANADLEVKIRDWYQRQRPAEIKDYSPYFKTIEDLRN 218

Query: 181 KILTATVDNANVVLQIDNARLAADDFRTKYETELNLRLSVEADINGLRRVLDELTLARAD 240
           KILTATVDNANVVLQIDNARLAADDFRTKYETELNLRLSVEADINGLRRVLDELTLARAD
Sbjct: 219 KILTATVDNANVVLQIDNARLAADDFRTKYETELNLRLSVEADINGLRRVLDELTLARAD 278

Query: 241 LEMQIESLKEELAYLRKNHEEEMNSLRGQVGGDVNVEMDAAPGVDLSRILNEMRDQYEKM 300
           LEMQIESLKEELAYLRKNHEEEMNSLRGQVGGDVNVEMDAAPGVDLSRILNEMRDQYEKM
Sbjct: 279 LEMQIESLKEELAYLRKNHEEEMNSLRGQVGGDVNVEMDAAPGVDLSRILNEMRDQYEKM 338

Query: 301 AEKNRKDAEDWFFSKTEELNREVATNSELVQSGKSEISELRRTLQNLEIELQSQLSMKAS 360
           AEKNRKDAE+WFFSKTEELNREVATNSELVQSGKSEISELRRTLQNLEIELQSQLSMKAS
Sbjct: 339 AEKNRKDAEEWFFSKTEELNREVATNSELVQSGKSEISELRRTLQNLEIELQSQLSMKAS 398

Query: 361 LENSLEETKGRYCMQLAQIQELISSVEEQLAQLRCEMEQQNQEYKILLDVKTRLEQEIAT 420
           LENSLEETKGRYCMQLAQIQELISSVEEQLAQLRCEMEQQNQEYKILLDVKTRLEQEIAT
Sbjct: 399 LENSLEETKGRYCMQLAQIQELISSVEEQLAQLRCEMEQQNQEYKILLDVKTRLEQEIAT 458

Query: 421 YRRLLEGEDAHLSSSQFSSGSQSSRDVSSSRQVRTKVVDVHDGKVVSTHEQIVRTKN 477
           YRRLLEGEDAHLSSSQFSSGSQSSRDVSSSRQVRTKVVDVHDGKVVSTHEQIVRTKN
Sbjct: 459 YRRLLEGEDAHLSSSQFSSGSQSSRDVSSSRQVRTKVVDVHDGKVVSTHEQIVRTKN 515
