# Supplementary material for: Dataset supporting the proteomic differences found between excretion/secretion products from two isolates of Fasciola hepatica newly excysted juveniles (NEJ) derived from different snail hosts
Source: Data Brief. 2019 Jul 15;25:104272. doi: 10.1016/j.dib.2019.104272 (PMC6661421; doi:10.1016/j.dib.2019.104272)
Supplement: Supplementary file 2 [file mmc2.zip › links/BOVINAE-NCBI/tr_F1MFW9_F1MFW9_BOVIN-BOVINAE-NCBI.txt]

>tr_F1MFW9_F1MFW9_BOVIN

gi|329664418|ref|NP_001192390.1| keratin, type I cytoskeletal 24...   899   0.0  
gi|594090591|ref|XP_006068696.1| PREDICTED: keratin, type I cyto...   876   0.0  
gi|555972207|ref|XP_005898111.1| PREDICTED: keratin, type I cyto...   874   0.0  
gi|555975364|ref|XP_005911766.1| PREDICTED: LOW QUALITY PROTEIN:...   527   e-149
gi|555975346|ref|XP_005899656.1| PREDICTED: keratin, type I cyto...   520   e-147
gi|594090599|ref|XP_006068700.1| PREDICTED: keratin, type I cyto...   520   e-147
gi|594090601|ref|XP_006068701.1| PREDICTED: keratin, type I cyto...   519   e-147
gi|27805977|ref|NP_776802.1| keratin, type I cytoskeletal 10 [Bo...   517   e-146
gi|125074|sp|P06394.1|K1C10_BOVIN RecName: Full=Keratin, type I ...   517   e-146
gi|555998563|ref|XP_005910991.1| PREDICTED: keratin, type I cyto...   491   e-138


==> gi|329664418|ref|NP_001192390.1| keratin, type I cytoskeletal 24
           [Bos taurus]
          Length = 525

 Score =  899 bits (2323), Expect = 0.0
 Identities = 469/496 (94%), Positives = 469/496 (94%), Gaps = 27/496 (5%)

Query: 1   GFRGGAGSYGLSGGSSGGFGGGFGSCSVGGGFGGASGSGIGFGGGSSFGGGSSFGGGSSF 60
           GFRGGAGSYGLSGGSSGGFGGGFGSCSVGGGFGGASGSGIGFGGGSSFGGGSSFGGGSSF
Sbjct: 42  GFRGGAGSYGLSGGSSGGFGGGFGSCSVGGGFGGASGSGIGFGGGSSFGGGSSFGGGSSF 101

Query: 61  GGGSSFGGGSGFGGSAGYAGGASGGFYSYAGGVGGGVGGGLGDGGLFSGGEKQAMQNLND 120
           GGGSSFGGG            ASGGFYSYAGGVGGGVGGGLGDGGLFSGGEKQAMQNLND
Sbjct: 102 GGGSSFGGG------------ASGGFYSYAGGVGGGVGGGLGDGGLFSGGEKQAMQNLND 149

Query: 121 RLANYLDKVRALEEANADLENKIKEWYEKFGPRSGDGGAGRDYSKYYPVIEDVRTQIITA 180
           RLANYLDKVRALEEANADLENKIKEWYEKFGPRSGDGGAGRDYSKYYPVIEDVRTQIITA
Sbjct: 150 RLANYLDKVRALEEANADLENKIKEWYEKFGPRSGDGGAGRDYSKYYPVIEDVRTQIITA 209

Query: 181 TIENAGIVLQIDNARLAADDFRLKYENELHLRQTVEADINGLRKVLDDLTMTRSDLEMQI 240
           TIENAGIVLQIDNARLAADDFRLKYENELHLRQTVEADINGLRKVLDDLTMTRSDLEMQI
Sbjct: 210 TIENAGIVLQIDNARLAADDFRLKYENELHLRQTVEADINGLRKVLDDLTMTRSDLEMQI 269

Query: 241 ESLTEELAYLKKNHEEEMKSMQGSSRGDVTVEMNAAPGTDLTKLLNDMRAQYEELAEQNR 300
           ESLTEELAYLKKNHEEEMKSMQGSSRGDVTVEMNAAPGTDLTKLLNDMRAQYEELAEQNR
Sbjct: 270 ESLTEELAYLKKNHEEEMKSMQGSSRGDVTVEMNAAPGTDLTKLLNDMRAQYEELAEQNR 329

Query: 301 REAEEQFNKQSASLQAQISTDAGAANSAKNEITELKRTLQALEIELQSQLAMKSSLEGTL 360
           REAEEQFNKQSASLQAQISTDAGAANSAKNEITELKRTLQALEIELQSQLAMKSSLEGTL
Sbjct: 330 REAEEQFNKQSASLQAQISTDAGAANSAKNEITELKRTLQALEIELQSQLAMKSSLEGTL 389

Query: 361 ADTEANYMVQLSQIQMQISSLEEQICQIRGETECQNAEYEQLLDIKTRLEMEIETYRRLL 420
           ADTEANYMVQLSQIQMQISSLEEQICQIRGETECQNAEYEQLLDIKTRLEMEIETYRRLL
Sbjct: 390 ADTEANYMVQLSQIQMQISSLEEQICQIRGETECQNAEYEQLLDIKTRLEMEIETYRRLL 449

Query: 421 DGEGG---------------NMGSRDSSMSDGSRSGTSVQGRDPSKSRVTKTIVEEVVDG 465
           DGEGG               NMGSRDSSMSDGSRSGTSVQGRDPSKSRVTKTIVEEVVDG
Sbjct: 450 DGEGGGSGFGGSDYRRSGSRNMGSRDSSMSDGSRSGTSVQGRDPSKSRVTKTIVEEVVDG 509

Query: 466 KVISSQVSNVSEVKLK 481
           KVISSQVSNVSEVKLK
Sbjct: 510 KVISSQVSNVSEVKLK 525


==> gi|594090591|ref|XP_006068696.1| PREDICTED: keratin, type I
           cytoskeletal 24 [Bubalus bubalis]
          Length = 525

 Score =  876 bits (2263), Expect = 0.0
 Identities = 458/496 (92%), Positives = 462/496 (93%), Gaps = 27/496 (5%)

Query: 1   GFRGGAGSYGLSGGSSGGFGGGFGSCSVGGGFGGASGSGIGFGGGSSFGGGSSFGGGSSF 60
           GFRGGAGSYGLSGG+SGGFGGGFGSCS+GGGFGGASGSGIGFGGGS              
Sbjct: 42  GFRGGAGSYGLSGGASGGFGGGFGSCSIGGGFGGASGSGIGFGGGSIL------------ 89

Query: 61  GGGSSFGGGSGFGGSAGYAGGASGGFYSYAGGVGGGVGGGLGDGGLFSGGEKQAMQNLND 120
           GGGSSFGGGSGFGGS GY GGASGGFYSYAGGVGGGVGGGLGDGGLFSGGEKQAMQNLND
Sbjct: 90  GGGSSFGGGSGFGGSTGYGGGASGGFYSYAGGVGGGVGGGLGDGGLFSGGEKQAMQNLND 149

Query: 121 RLANYLDKVRALEEANADLENKIKEWYEKFGPRSGDGGAGRDYSKYYPVIEDVRTQIITA 180
           RLANYL+KVRALEEANADLENKIKEWYEKFGPRSGDGGAGRDYSKYYPVIEDVR QIITA
Sbjct: 150 RLANYLEKVRALEEANADLENKIKEWYEKFGPRSGDGGAGRDYSKYYPVIEDVRNQIITA 209

Query: 181 TIENAGIVLQIDNARLAADDFRLKYENELHLRQTVEADINGLRKVLDDLTMTRSDLEMQI 240
           T ENAGIVLQIDNARLAADDFRLKYENELHLRQTVEADINGLRKVLDDLTMTRSDLEMQI
Sbjct: 210 TTENAGIVLQIDNARLAADDFRLKYENELHLRQTVEADINGLRKVLDDLTMTRSDLEMQI 269

Query: 241 ESLTEELAYLKKNHEEEMKSMQGSSRGDVTVEMNAAPGTDLTKLLNDMRAQYEELAEQNR 300
           ESLTEELAYLKKNHEEEMKSMQGSS GDVTVEMNAAPGTDLTKLLNDMRAQYEELAEQNR
Sbjct: 270 ESLTEELAYLKKNHEEEMKSMQGSSGGDVTVEMNAAPGTDLTKLLNDMRAQYEELAEQNR 329

Query: 301 REAEEQFNKQSASLQAQISTDAGAANSAKNEITELKRTLQALEIELQSQLAMKSSLEGTL 360
           REAEEQFNKQSASLQAQISTDAGAA+SAKNEITELKRTLQALEIELQSQLAMKSSLEGTL
Sbjct: 330 REAEEQFNKQSASLQAQISTDAGAASSAKNEITELKRTLQALEIELQSQLAMKSSLEGTL 389

Query: 361 ADTEANYMVQLSQIQMQISSLEEQICQIRGETECQNAEYEQLLDIKTRLEMEIETYRRLL 420
           ADTEANYMVQLSQIQMQISSLEEQICQIRGETECQNAEYEQLLDIKTRLEMEIETYRRLL
Sbjct: 390 ADTEANYMVQLSQIQMQISSLEEQICQIRGETECQNAEYEQLLDIKTRLEMEIETYRRLL 449

Query: 421 DGEGG---------------NMGSRDSSMSDGSRSGTSVQGRDPSKSRVTKTIVEEVVDG 465
           DGEGG               NMGSRDSSMSDGSRSGTSVQGRDPSKSRVTKTIVEEVVDG
Sbjct: 450 DGEGGGSGFGGSDYRCSGSRNMGSRDSSMSDGSRSGTSVQGRDPSKSRVTKTIVEEVVDG 509

Query: 466 KVISSQVSNVSEVKLK 481
           KVISSQVSNVSEVKLK
Sbjct: 510 KVISSQVSNVSEVKLK 525


 Score = 50.8 bits (120), Expect = 7e-006
 Identities = 37/72 (51%), Positives = 39/72 (54%), Gaps = 13/72 (18%)

Query: 46  SSFGGGSSF----GGGSSFGGGSSFGGGSGFGGSA-GYAGGASGGFYSYAGGVGGGVGGG 100
           SS  GGSS      GGSSF  GS  G G   GGSA G+ GGA  G Y  +GG  GG GGG
Sbjct: 9   SSRAGGSSSVRVSAGGSSFSSGSRIGLG---GGSAPGFRGGA--GSYGLSGGASGGFGGG 63

Query: 101 LGD---GGLFSG 109
            G    GG F G
Sbjct: 64  FGSCSIGGGFGG 75


 Score = 30.4 bits (67), Expect = 9.2
 Identities = 20/52 (38%), Positives = 22/52 (42%)

Query: 58  SSFGGGSSFGGGSGFGGSAGYAGGASGGFYSYAGGVGGGVGGGLGDGGLFSG 109
           SS    S  GG S    SAG +  +SG      GG   G  GG G  GL  G
Sbjct: 4   SSRMSSSRAGGSSSVRVSAGGSSFSSGSRIGLGGGSAPGFRGGAGSYGLSGG 55


==> gi|555972207|ref|XP_005898111.1| PREDICTED: keratin, type I
           cytoskeletal 24 [Bos mutus]
          Length = 519

 Score =  874 bits (2258), Expect = 0.0
 Identities = 459/496 (92%), Positives = 462/496 (93%), Gaps = 33/496 (6%)

Query: 1   GFRGGAGSYGLSGGSSGGFGGGFGSCSVGGGFGGASGSGIGFGGGSSFGGGSSFGGGSSF 60
           GFRGGAGSYGLSGGSSGGFGGGFGSCS+GGGFGGASGSGIGFGGGS            S 
Sbjct: 42  GFRGGAGSYGLSGGSSGGFGGGFGSCSIGGGFGGASGSGIGFGGGS------------S- 88

Query: 61  GGGSSFGGGSGFGGSAGYAGGASGGFYSYAGGVGGGVGGGLGDGGLFSGGEKQAMQNLND 120
                FGGGSGFGGSAGYAGGASGGFYSYAGGVGGGVGGGLGDGGLFSGGEKQAMQNLND
Sbjct: 89  -----FGGGSGFGGSAGYAGGASGGFYSYAGGVGGGVGGGLGDGGLFSGGEKQAMQNLND 143

Query: 121 RLANYLDKVRALEEANADLENKIKEWYEKFGPRSGDGGAGRDYSKYYPVIEDVRTQIITA 180
           RLANYLDKVRALEEANADLENKIKEWYEKFGPRSGDGGAGRDYSKYYPVIEDVRTQIITA
Sbjct: 144 RLANYLDKVRALEEANADLENKIKEWYEKFGPRSGDGGAGRDYSKYYPVIEDVRTQIITA 203

Query: 181 TIENAGIVLQIDNARLAADDFRLKYENELHLRQTVEADINGLRKVLDDLTMTRSDLEMQI 240
           TIENAGIVLQIDNARLAADDFRLKYENELHLRQTVEADINGLRKVLDDLTMTRSDLEMQI
Sbjct: 204 TIENAGIVLQIDNARLAADDFRLKYENELHLRQTVEADINGLRKVLDDLTMTRSDLEMQI 263

Query: 241 ESLTEELAYLKKNHEEEMKSMQGSSRGDVTVEMNAAPGTDLTKLLNDMRAQYEELAEQNR 300
           ESLTEELAYLKKNHEEEMKSMQGSS GDVTVEMNAAPGTDLTKLLNDMRAQYEELAEQNR
Sbjct: 264 ESLTEELAYLKKNHEEEMKSMQGSSGGDVTVEMNAAPGTDLTKLLNDMRAQYEELAEQNR 323

Query: 301 REAEEQFNKQSASLQAQISTDAGAANSAKNEITELKRTLQALEIELQSQLAMKSSLEGTL 360
           REAEEQFNKQSASLQAQISTDAGAA+SAKNEITELKRTLQALEIELQSQLAMKSSLEGTL
Sbjct: 324 REAEEQFNKQSASLQAQISTDAGAASSAKNEITELKRTLQALEIELQSQLAMKSSLEGTL 383

Query: 361 ADTEANYMVQLSQIQMQISSLEEQICQIRGETECQNAEYEQLLDIKTRLEMEIETYRRLL 420
           ADTEANY+VQLSQIQMQISSLEEQICQIRGETECQNAEYEQLLDIKTRLEMEIETYRRLL
Sbjct: 384 ADTEANYVVQLSQIQMQISSLEEQICQIRGETECQNAEYEQLLDIKTRLEMEIETYRRLL 443

Query: 421 DGEGG---------------NMGSRDSSMSDGSRSGTSVQGRDPSKSRVTKTIVEEVVDG 465
           DGEGG               NMGSRDSSMSDGSRSGTSVQGRDPSKSRVTKTIVEEVVDG
Sbjct: 444 DGEGGGSGFGGSDYRRSGSRNMGSRDSSMSDGSRSGTSVQGRDPSKSRVTKTIVEEVVDG 503

Query: 466 KVISSQVSNVSEVKLK 481
           KVISSQVSNVSEVKLK
Sbjct: 504 KVISSQVSNVSEVKLK 519
