# Supplementary material for: Dataset supporting the proteomic differences found between excretion/secretion products from two isolates of Fasciola hepatica newly excysted juveniles (NEJ) derived from different snail hosts
Source: Data Brief. 2019 Jul 15;25:104272. doi: 10.1016/j.dib.2019.104272 (PMC6661421; doi:10.1016/j.dib.2019.104272)
Supplement: Supplementary file 2 [file mmc2.zip › links/BOVINAE-NCBI/tr_F1MNL7_F1MNL7_BOVIN-BOVINAE-NCBI.txt]

>tr_F1MNL7_F1MNL7_BOVIN

gi|157744502|ref|NP_001001554.2| pancreatic trypsin inhibitor pr...   207   3e-054
gi|538261032|pdb|4BNR|I Chain I, Extremely Stable Complex Of Cra...   202   2e-052
gi|538261033|pdb|4BNR|J Chain J, Extremely Stable Complex Of Cra...   202   2e-052
gi|115114|sp|P00974.2|BPT1_BOVIN RecName: Full=Pancreatic trypsi...   202   2e-052
gi|555998006|ref|XP_005910719.1| PREDICTED: pancreatic trypsin i...   194   2e-050
gi|45429979|ref|NP_991355.1| spleen trypsin inhibitor I precurso...   189   8e-049
gi|115115|sp|P04815.2|BPT2_BOVIN RecName: Full=Spleen trypsin in...   189   8e-049
gi|594037568|ref|XP_006043416.1| PREDICTED: spleen trypsin inhib...   182   2e-046
gi|594037570|ref|XP_006043417.1| PREDICTED: spleen trypsin inhib...   176   7e-045
gi|555998473|ref|XP_005910948.1| PREDICTED: pancreatic trypsin i...   133   9e-032


==> gi|157744502|ref|NP_001001554.2| pancreatic trypsin inhibitor
          precursor [Bos taurus]
          Length = 100

 Score =  207 bits (528), Expect = 3e-054
 Identities = 96/99 (96%), Positives = 97/99 (97%)

Query: 1  MKMSRLCLSVALLVLLGTLAASTPGCDTSNQAKAQRPDFCLEPPYTGPCKARMIRYFYNA 60
          MKMSRLCLSVALLVLLGTLAASTPGCDTSNQAKAQRPDFCLEPPYTGPCKARMIRYFYNA
Sbjct: 1  MKMSRLCLSVALLVLLGTLAASTPGCDTSNQAKAQRPDFCLEPPYTGPCKARMIRYFYNA 60

Query: 61 KAGLCQPFVYGGCRAKRNNFKSSEDCMRTCGGALGVWGN 99
          KAGLCQPFVYGGCRAKRNNFKSSEDCMRTCGGA+G W N
Sbjct: 61 KAGLCQPFVYGGCRAKRNNFKSSEDCMRTCGGAIGPWEN 99


==> gi|538261032|pdb|4BNR|I Chain I, Extremely Stable Complex Of
          Crayfish Trypsin With Bovine Trypsin Inhibitor
          Length = 100

 Score =  202 bits (513), Expect = 2e-052
 Identities = 93/99 (93%), Positives = 96/99 (96%)

Query: 1  MKMSRLCLSVALLVLLGTLAASTPGCDTSNQAKAQRPDFCLEPPYTGPCKARMIRYFYNA 60
          MKMSRLCLSVALLVLLGTLAASTPGCDTSNQAKAQRPDFCLEPPYTGPCKAR+IRYFYNA
Sbjct: 1  MKMSRLCLSVALLVLLGTLAASTPGCDTSNQAKAQRPDFCLEPPYTGPCKARIIRYFYNA 60

Query: 61 KAGLCQPFVYGGCRAKRNNFKSSEDCMRTCGGALGVWGN 99
          KAGLCQ FVYGGCRAKRNNFKS+EDCMRTCGGA+G W N
Sbjct: 61 KAGLCQTFVYGGCRAKRNNFKSAEDCMRTCGGAIGPWEN 99


==> gi|538261033|pdb|4BNR|J Chain J, Extremely Stable Complex Of
          Crayfish Trypsin With Bovine Trypsin Inhibitor
          Length = 100

 Score =  202 bits (513), Expect = 2e-052
 Identities = 93/99 (93%), Positives = 96/99 (96%)

Query: 1  MKMSRLCLSVALLVLLGTLAASTPGCDTSNQAKAQRPDFCLEPPYTGPCKARMIRYFYNA 60
          MKMSRLCLSVALLVLLGTLAASTPGCDTSNQAKAQRPDFCLEPPYTGPCKAR+IRYFYNA
Sbjct: 1  MKMSRLCLSVALLVLLGTLAASTPGCDTSNQAKAQRPDFCLEPPYTGPCKARIIRYFYNA 60

Query: 61 KAGLCQPFVYGGCRAKRNNFKSSEDCMRTCGGALGVWGN 99
          KAGLCQ FVYGGCRAKRNNFKS+EDCMRTCGGA+G W N
Sbjct: 61 KAGLCQTFVYGGCRAKRNNFKSAEDCMRTCGGAIGPWEN 99
