# Supplementary material for: Dataset supporting the proteomic differences found between excretion/secretion products from two isolates of Fasciola hepatica newly excysted juveniles (NEJ) derived from different snail hosts
Source: Data Brief. 2019 Jul 15;25:104272. doi: 10.1016/j.dib.2019.104272 (PMC6661421; doi:10.1016/j.dib.2019.104272)
Supplement: Supplementary file 2 [file mmc2.zip › links/BOVINAE-NCBI/tr_F1N306_F1N306_BOVIN-BOVINAE-NCBI.txt]

>tr_F1N306_F1N306_BOVIN

gi|555979502|ref|XP_005901683.1| PREDICTED: advanced glycosylati...   850   0.0  
gi|27806755|ref|NP_776407.1| advanced glycosylation end product-...   842   0.0  
gi|2497316|sp|Q28173.1|RAGE_BOVIN RecName: Full=Advanced glycosy...   842   0.0  
gi|594070714|ref|XP_006059236.1| PREDICTED: advanced glycosylati...   837   0.0  
gi|555979506|ref|XP_005901685.1| PREDICTED: advanced glycosylati...   817   0.0  
gi|312182440|gb|ADQ42268.1| advanced glycosylation end product-s...   811   0.0  
gi|555979504|ref|XP_005901684.1| PREDICTED: advanced glycosylati...   807   0.0  
gi|594070716|ref|XP_006059237.1| PREDICTED: advanced glycosylati...   806   0.0  
gi|312182438|gb|ADQ42267.1| advanced glycosylation end product-s...   804   0.0  
gi|312182442|gb|ADQ42269.1| advanced glycosylation end product-s...   789   0.0  


==> gi|555979502|ref|XP_005901683.1| PREDICTED: advanced glycosylation
           end product-specific receptor isoform X1 [Bos mutus]
          Length = 416

 Score =  850 bits (2197), Expect = 0.0
 Identities = 414/416 (99%), Positives = 415/416 (99%)

Query: 1   MAAGAVVGAWMLVLSLWGTVMGDQNITARIGKPVVLNCKGAPKKPPQQLEWKLNTGRTEA 60
           MAAGAVVGAWMLVLSLWGTV GDQNITARIGKP+VLNCKGAPKKPPQQLEWKLNTGRTEA
Sbjct: 1   MAAGAVVGAWMLVLSLWGTVTGDQNITARIGKPLVLNCKGAPKKPPQQLEWKLNTGRTEA 60

Query: 61  WKVLSPQGDPWDSVARVLPNGSLLLPAVGIQDEGTFRCRATSRSGKETKSNYRVRVYQIP 120
           WKVLSPQGDPWDSVARVLPNGSLLLPAVGIQDEGTFRCRATSRSGKETKSNYRVRVYQIP
Sbjct: 61  WKVLSPQGDPWDSVARVLPNGSLLLPAVGIQDEGTFRCRATSRSGKETKSNYRVRVYQIP 120

Query: 121 GKPEIVDPASELMAGVPNKVGTCVSEGGYPAGTLNWLLDGKTLIPDGKGVSVKEETKRHP 180
           GKPEIVDPASELMAGVPNKVGTCVSEGGYPAGTLNWLLDGKTLIPDGKGVSVKEETKRHP
Sbjct: 121 GKPEIVDPASELMAGVPNKVGTCVSEGGYPAGTLNWLLDGKTLIPDGKGVSVKEETKRHP 180

Query: 181 KTGLFTLHSELMVTPARGGALHPTFSCSFTPGLPRRRALHTAPIQLRVWSERRGGEGPNV 240
           KTGLFTLHSELMVTPARGGALHPTFSCSFTPGLPRRRALHTAPIQLRVWSERRGGEGPNV
Sbjct: 181 KTGLFTLHSELMVTPARGGALHPTFSCSFTPGLPRRRALHTAPIQLRVWSERRGGEGPNV 240

Query: 241 DAVPLKEVQLVVEPEGGAVAPGGTVTLTCEAPAQPPPQIHWIKDGRPLPLPPGPMLLLPE 300
           DAVPLKEVQLVVEPEGGAVAPGGTVTLTCEAPAQPPPQIHWIKDGRPLPLPPGPMLLLPE
Sbjct: 241 DAVPLKEVQLVVEPEGGAVAPGGTVTLTCEAPAQPPPQIHWIKDGRPLPLPPGPMLLLPE 300

Query: 301 VGPEDQGTYSCVATHPSHGPQESRAVSVSIIETGEEGTTAGSVEGPGLETLALTLGILGG 360
           VGPEDQGTYSCVATHPSHGPQESRAVSVSIIETGEEGTTAGSVEGPGLETLALTLGILGG
Sbjct: 301 VGPEDQGTYSCVATHPSHGPQESRAVSVSIIETGEEGTTAGSVEGPGLETLALTLGILGG 360

Query: 361 LGTVALLIGVIVWHRRRQRKGQERKVPENQEEEEEERAELNQPEEPEAAESSTGGP 416
           LGTVALLIGVIVWHRRRQRKGQERKVPENQEEEEEERAELNQPEEPEAAESSTGGP
Sbjct: 361 LGTVALLIGVIVWHRRRQRKGQERKVPENQEEEEEERAELNQPEEPEAAESSTGGP 416


==> gi|27806755|ref|NP_776407.1| advanced glycosylation end
           product-specific receptor precursor [Bos taurus]
          Length = 416

 Score =  842 bits (2176), Expect = 0.0
 Identities = 411/416 (98%), Positives = 413/416 (99%)

Query: 1   MAAGAVVGAWMLVLSLWGTVMGDQNITARIGKPVVLNCKGAPKKPPQQLEWKLNTGRTEA 60
           MAAGAVVGAWMLVLSL GTV GDQNITARIGKP+VLNCKGAPKKPPQQLEWKLNTGRTEA
Sbjct: 1   MAAGAVVGAWMLVLSLGGTVTGDQNITARIGKPLVLNCKGAPKKPPQQLEWKLNTGRTEA 60

Query: 61  WKVLSPQGDPWDSVARVLPNGSLLLPAVGIQDEGTFRCRATSRSGKETKSNYRVRVYQIP 120
           WKVLSPQGDPWDSVARVLPNGSLLLPAVGIQDEGTFRCRATSRSGKETKSNYRVRVYQIP
Sbjct: 61  WKVLSPQGDPWDSVARVLPNGSLLLPAVGIQDEGTFRCRATSRSGKETKSNYRVRVYQIP 120

Query: 121 GKPEIVDPASELMAGVPNKVGTCVSEGGYPAGTLNWLLDGKTLIPDGKGVSVKEETKRHP 180
           GKPEIVDPASELMAGVPNKVGTCVSEGGYPAGTLNWLLDGKTLIPDGKGVSVKEETKRHP
Sbjct: 121 GKPEIVDPASELMAGVPNKVGTCVSEGGYPAGTLNWLLDGKTLIPDGKGVSVKEETKRHP 180

Query: 181 KTGLFTLHSELMVTPARGGALHPTFSCSFTPGLPRRRALHTAPIQLRVWSERRGGEGPNV 240
           KTGLFTLHSELMVTPARGGALHPTFSCSFTPGLPRRRALHTAPIQLRVWSE RGGEGPNV
Sbjct: 181 KTGLFTLHSELMVTPARGGALHPTFSCSFTPGLPRRRALHTAPIQLRVWSEHRGGEGPNV 240

Query: 241 DAVPLKEVQLVVEPEGGAVAPGGTVTLTCEAPAQPPPQIHWIKDGRPLPLPPGPMLLLPE 300
           DAVPLKEVQLVVEPEGGAVAPGGTVTLTCEAPAQPPPQIHWIKDGRPLPLPPGPMLLLPE
Sbjct: 241 DAVPLKEVQLVVEPEGGAVAPGGTVTLTCEAPAQPPPQIHWIKDGRPLPLPPGPMLLLPE 300

Query: 301 VGPEDQGTYSCVATHPSHGPQESRAVSVSIIETGEEGTTAGSVEGPGLETLALTLGILGG 360
           VGPEDQGTYSCVATHPSHGPQESRAVSV+IIETGEEGTTAGSVEGPGLETLALTLGILGG
Sbjct: 301 VGPEDQGTYSCVATHPSHGPQESRAVSVTIIETGEEGTTAGSVEGPGLETLALTLGILGG 360

Query: 361 LGTVALLIGVIVWHRRRQRKGQERKVPENQEEEEEERAELNQPEEPEAAESSTGGP 416
           LGTVALLIGVIVWHRRRQRKGQERKVPENQEEEEEERAELNQPEEPEAAESSTGGP
Sbjct: 361 LGTVALLIGVIVWHRRRQRKGQERKVPENQEEEEEERAELNQPEEPEAAESSTGGP 416


==> gi|2497316|sp|Q28173.1|RAGE_BOVIN RecName: Full=Advanced
           glycosylation end product-specific receptor; AltName:
           Full=Receptor for advanced glycosylation end products;
           Flags: Precursor
          Length = 416

 Score =  842 bits (2176), Expect = 0.0
 Identities = 411/416 (98%), Positives = 413/416 (99%)

Query: 1   MAAGAVVGAWMLVLSLWGTVMGDQNITARIGKPVVLNCKGAPKKPPQQLEWKLNTGRTEA 60
           MAAGAVVGAWMLVLSL GTV GDQNITARIGKP+VLNCKGAPKKPPQQLEWKLNTGRTEA
Sbjct: 1   MAAGAVVGAWMLVLSLGGTVTGDQNITARIGKPLVLNCKGAPKKPPQQLEWKLNTGRTEA 60

Query: 61  WKVLSPQGDPWDSVARVLPNGSLLLPAVGIQDEGTFRCRATSRSGKETKSNYRVRVYQIP 120
           WKVLSPQGDPWDSVARVLPNGSLLLPAVGIQDEGTFRCRATSRSGKETKSNYRVRVYQIP
Sbjct: 61  WKVLSPQGDPWDSVARVLPNGSLLLPAVGIQDEGTFRCRATSRSGKETKSNYRVRVYQIP 120

Query: 121 GKPEIVDPASELMAGVPNKVGTCVSEGGYPAGTLNWLLDGKTLIPDGKGVSVKEETKRHP 180
           GKPEIVDPASELMAGVPNKVGTCVSEGGYPAGTLNWLLDGKTLIPDGKGVSVKEETKRHP
Sbjct: 121 GKPEIVDPASELMAGVPNKVGTCVSEGGYPAGTLNWLLDGKTLIPDGKGVSVKEETKRHP 180

Query: 181 KTGLFTLHSELMVTPARGGALHPTFSCSFTPGLPRRRALHTAPIQLRVWSERRGGEGPNV 240
           KTGLFTLHSELMVTPARGGALHPTFSCSFTPGLPRRRALHTAPIQLRVWSE RGGEGPNV
Sbjct: 181 KTGLFTLHSELMVTPARGGALHPTFSCSFTPGLPRRRALHTAPIQLRVWSEHRGGEGPNV 240

Query: 241 DAVPLKEVQLVVEPEGGAVAPGGTVTLTCEAPAQPPPQIHWIKDGRPLPLPPGPMLLLPE 300
           DAVPLKEVQLVVEPEGGAVAPGGTVTLTCEAPAQPPPQIHWIKDGRPLPLPPGPMLLLPE
Sbjct: 241 DAVPLKEVQLVVEPEGGAVAPGGTVTLTCEAPAQPPPQIHWIKDGRPLPLPPGPMLLLPE 300

Query: 301 VGPEDQGTYSCVATHPSHGPQESRAVSVSIIETGEEGTTAGSVEGPGLETLALTLGILGG 360
           VGPEDQGTYSCVATHPSHGPQESRAVSV+IIETGEEGTTAGSVEGPGLETLALTLGILGG
Sbjct: 301 VGPEDQGTYSCVATHPSHGPQESRAVSVTIIETGEEGTTAGSVEGPGLETLALTLGILGG 360

Query: 361 LGTVALLIGVIVWHRRRQRKGQERKVPENQEEEEEERAELNQPEEPEAAESSTGGP 416
           LGTVALLIGVIVWHRRRQRKGQERKVPENQEEEEEERAELNQPEEPEAAESSTGGP
Sbjct: 361 LGTVALLIGVIVWHRRRQRKGQERKVPENQEEEEEERAELNQPEEPEAAESSTGGP 416
