# Supplementary material for: Dataset supporting the proteomic differences found between excretion/secretion products from two isolates of Fasciola hepatica newly excysted juveniles (NEJ) derived from different snail hosts
Source: Data Brief. 2019 Jul 15;25:104272. doi: 10.1016/j.dib.2019.104272 (PMC6661421; doi:10.1016/j.dib.2019.104272)
Supplement: Supplementary file 2 [file mmc2.zip › links/BOVINAE-NCBI/tr_F2Z4I6_F2Z4I6_BOVIN-BOVINAE-NCBI.txt]

>tr_F2Z4I6_F2Z4I6_BOVIN

gi|594049790|ref|XP_006049262.1| PREDICTED: histone H2A type 2-A...   254   2e-068
gi|555960314|ref|XP_005892262.1| PREDICTED: histone H2A type 1-l...   252   1e-067
gi|555960328|ref|XP_005892269.1| PREDICTED: histone H2A type 1-l...   252   1e-067
gi|555997081|ref|XP_005910269.1| PREDICTED: histone H2A type 1-l...   252   1e-067
gi|594042332|ref|XP_006045702.1| PREDICTED: histone H2A type 1-l...   252   1e-067
gi|594042338|ref|XP_006045705.1| PREDICTED: histone H2A type 1-l...   252   1e-067
gi|594047320|ref|XP_006048080.1| PREDICTED: histone H2A type 1-l...   252   1e-067
gi|594047324|ref|XP_006048081.1| PREDICTED: histone H2A type 1-C...   252   1e-067
gi|594047355|ref|XP_006048096.1| PREDICTED: histone H2A type 1-l...   252   1e-067
gi|83288405|sp|P0C0S9.2|H2A1_BOVIN RecName: Full=Histone H2A typ...   252   1e-067


==> gi|594049790|ref|XP_006049262.1| PREDICTED: histone H2A type
           2-A-like [Bubalus bubalis]
          Length = 130

 Score =  254 bits (650), Expect = 2e-068
 Identities = 130/130 (100%), Positives = 130/130 (100%)

Query: 1   MSGRGKQGGKARAKAKSRSSRAGLQFPVGRVHRLLRKGNYAERVGAGAPVYMAAVLEYLT 60
           MSGRGKQGGKARAKAKSRSSRAGLQFPVGRVHRLLRKGNYAERVGAGAPVYMAAVLEYLT
Sbjct: 1   MSGRGKQGGKARAKAKSRSSRAGLQFPVGRVHRLLRKGNYAERVGAGAPVYMAAVLEYLT 60

Query: 61  AEILELAGNAARDNKKTRIIPRHLQLAIRNDEELNKLLGKVTIAQGGVLPNIQAVLLPKK 120
           AEILELAGNAARDNKKTRIIPRHLQLAIRNDEELNKLLGKVTIAQGGVLPNIQAVLLPKK
Sbjct: 61  AEILELAGNAARDNKKTRIIPRHLQLAIRNDEELNKLLGKVTIAQGGVLPNIQAVLLPKK 120

Query: 121 TESHHKAKGK 130
           TESHHKAKGK
Sbjct: 121 TESHHKAKGK 130


==> gi|555960314|ref|XP_005892262.1| PREDICTED: histone H2A type 1-like
           [Bos mutus]
          Length = 251

 Score =  252 bits (644), Expect = 1e-067
 Identities = 128/130 (98%), Positives = 130/130 (100%)

Query: 1   MSGRGKQGGKARAKAKSRSSRAGLQFPVGRVHRLLRKGNYAERVGAGAPVYMAAVLEYLT 60
           MSGRGKQGGKARAKAK+RSSRAGLQFPVGRVHRLLRKGNYAERVGAGAPVY+AAVLEYLT
Sbjct: 1   MSGRGKQGGKARAKAKTRSSRAGLQFPVGRVHRLLRKGNYAERVGAGAPVYLAAVLEYLT 60

Query: 61  AEILELAGNAARDNKKTRIIPRHLQLAIRNDEELNKLLGKVTIAQGGVLPNIQAVLLPKK 120
           AEILELAGNAARDNKKTRIIPRHLQLAIRNDEELNKLLGKVTIAQGGVLPNIQAVLLPKK
Sbjct: 61  AEILELAGNAARDNKKTRIIPRHLQLAIRNDEELNKLLGKVTIAQGGVLPNIQAVLLPKK 120

Query: 121 TESHHKAKGK 130
           TESHHKAKGK
Sbjct: 121 TESHHKAKGK 130


==> gi|555960328|ref|XP_005892269.1| PREDICTED: histone H2A type 1-like
           [Bos mutus]
          Length = 252

 Score =  252 bits (644), Expect = 1e-067
 Identities = 128/130 (98%), Positives = 130/130 (100%)

Query: 1   MSGRGKQGGKARAKAKSRSSRAGLQFPVGRVHRLLRKGNYAERVGAGAPVYMAAVLEYLT 60
           MSGRGKQGGKARAKAK+RSSRAGLQFPVGRVHRLLRKGNYAERVGAGAPVY+AAVLEYLT
Sbjct: 1   MSGRGKQGGKARAKAKTRSSRAGLQFPVGRVHRLLRKGNYAERVGAGAPVYLAAVLEYLT 60

Query: 61  AEILELAGNAARDNKKTRIIPRHLQLAIRNDEELNKLLGKVTIAQGGVLPNIQAVLLPKK 120
           AEILELAGNAARDNKKTRIIPRHLQLAIRNDEELNKLLGKVTIAQGGVLPNIQAVLLPKK
Sbjct: 61  AEILELAGNAARDNKKTRIIPRHLQLAIRNDEELNKLLGKVTIAQGGVLPNIQAVLLPKK 120

Query: 121 TESHHKAKGK 130
           TESHHKAKGK
Sbjct: 121 TESHHKAKGK 130
