# Supplementary material for: Dataset supporting the proteomic differences found between excretion/secretion products from two isolates of Fasciola hepatica newly excysted juveniles (NEJ) derived from different snail hosts
Source: Data Brief. 2019 Jul 15;25:104272. doi: 10.1016/j.dib.2019.104272 (PMC6661421; doi:10.1016/j.dib.2019.104272)
Supplement: Supplementary file 2 [file mmc2.zip › links/BOVINAE-NCBI/tr_F6S1Q0_F6S1Q0_BOVIN-BOVINAE-NCBI.txt]

>tr_F6S1Q0_F6S1Q0_BOVIN

gi|555980584|ref|XP_005902216.1| PREDICTED: keratin, type I cyto...   821   0.0  
gi|594044345|ref|XP_006046668.1| PREDICTED: keratin, type I cyto...   818   0.0  
gi|594063641|ref|XP_006055849.1| PREDICTED: keratin, type I cyto...   346   7e-095
gi|555974623|ref|XP_005899304.1| PREDICTED: keratin, type I cyto...   341   2e-093
gi|555998563|ref|XP_005910991.1| PREDICTED: keratin, type I cyto...   334   2e-091
gi|262118301|ref|NP_001160047.1| keratin, type I cytoskeletal 14...   333   3e-091
gi|594063639|ref|XP_006055848.1| PREDICTED: keratin, type I cyto...   333   3e-091
gi|594063645|ref|XP_006055851.1| PREDICTED: keratin, type I cyto...   332   7e-091
gi|160395544|sp|A1L595.1|K1C17_BOVIN RecName: Full=Keratin, type...   330   5e-090
gi|594033658|ref|XP_006041556.1| PREDICTED: keratin, type I cyto...   329   8e-090


==> gi|555980584|ref|XP_005902216.1| PREDICTED: keratin, type I
           cytoskeletal 18 [Bos mutus]
          Length = 429

 Score =  821 bits (2121), Expect = 0.0
 Identities = 429/429 (100%), Positives = 429/429 (100%)

Query: 1   MSFSTQSTFSNYRSLGSVQSSGHRVRPVSSAASVYAGAGGSGSRISVSRTTSVRGGWGSG 60
           MSFSTQSTFSNYRSLGSVQSSGHRVRPVSSAASVYAGAGGSGSRISVSRTTSVRGGWGSG
Sbjct: 1   MSFSTQSTFSNYRSLGSVQSSGHRVRPVSSAASVYAGAGGSGSRISVSRTTSVRGGWGSG 60

Query: 61  NLGAGMAGGLVGVGGIQGEKETMQDLNDRLASYLEKVRSLEADNRRLESKIREHLEKKGP 120
           NLGAGMAGGLVGVGGIQGEKETMQDLNDRLASYLEKVRSLEADNRRLESKIREHLEKKGP
Sbjct: 61  NLGAGMAGGLVGVGGIQGEKETMQDLNDRLASYLEKVRSLEADNRRLESKIREHLEKKGP 120

Query: 121 QVRDWAHYLKIIEDLRAQIFANSVDNARIVLQIDNARLAADDFRVKYETELAMRQSVESD 180
           QVRDWAHYLKIIEDLRAQIFANSVDNARIVLQIDNARLAADDFRVKYETELAMRQSVESD
Sbjct: 121 QVRDWAHYLKIIEDLRAQIFANSVDNARIVLQIDNARLAADDFRVKYETELAMRQSVESD 180

Query: 181 IHGLRKVIDDTNVTRLQLETEIEALKEELLFMKKNHEEEVKGLQNQIANSGLTVELDAPK 240
           IHGLRKVIDDTNVTRLQLETEIEALKEELLFMKKNHEEEVKGLQNQIANSGLTVELDAPK
Sbjct: 181 IHGLRKVIDDTNVTRLQLETEIEALKEELLFMKKNHEEEVKGLQNQIANSGLTVELDAPK 240

Query: 241 PQDLSKIMADIRAQYDELAQKNREELDKYWSQQIEESTTVVTSQTAEIGAAEMTLTELRR 300
           PQDLSKIMADIRAQYDELAQKNREELDKYWSQQIEESTTVVTSQTAEIGAAEMTLTELRR
Sbjct: 241 PQDLSKIMADIRAQYDELAQKNREELDKYWSQQIEESTTVVTSQTAEIGAAEMTLTELRR 300

Query: 301 TVQSLEIDLDSMRNLKASLENSLREVEARYAMQMEQLNGVLLHLESELAQTRAEGQRQTQ 360
           TVQSLEIDLDSMRNLKASLENSLREVEARYAMQMEQLNGVLLHLESELAQTRAEGQRQTQ
Sbjct: 301 TVQSLEIDLDSMRNLKASLENSLREVEARYAMQMEQLNGVLLHLESELAQTRAEGQRQTQ 360

Query: 361 EYEALLNVKVKLEAEINTYRRLLEDGEDFSLGDALDSSNSRQTIQKTTTLRLVDGKVVSE 420
           EYEALLNVKVKLEAEINTYRRLLEDGEDFSLGDALDSSNSRQTIQKTTTLRLVDGKVVSE
Sbjct: 361 EYEALLNVKVKLEAEINTYRRLLEDGEDFSLGDALDSSNSRQTIQKTTTLRLVDGKVVSE 420

Query: 421 TSDTKVLRH 429
           TSDTKVLRH
Sbjct: 421 TSDTKVLRH 429


==> gi|594044345|ref|XP_006046668.1| PREDICTED: keratin, type I
           cytoskeletal 18 [Bubalus bubalis]
          Length = 429

 Score =  818 bits (2112), Expect = 0.0
 Identities = 427/429 (99%), Positives = 428/429 (99%)

Query: 1   MSFSTQSTFSNYRSLGSVQSSGHRVRPVSSAASVYAGAGGSGSRISVSRTTSVRGGWGSG 60
           MSFSTQSTFSNYRSLGSVQSSGHRVRPVSSAASVYAGAGGSGSRISVSRTTSVRGGWGSG
Sbjct: 1   MSFSTQSTFSNYRSLGSVQSSGHRVRPVSSAASVYAGAGGSGSRISVSRTTSVRGGWGSG 60

Query: 61  NLGAGMAGGLVGVGGIQGEKETMQDLNDRLASYLEKVRSLEADNRRLESKIREHLEKKGP 120
           NLGAGMAGGLVGVGGIQGEKETMQDLNDRLASYLEKVRSLEADNRRLESKIREHLEKKGP
Sbjct: 61  NLGAGMAGGLVGVGGIQGEKETMQDLNDRLASYLEKVRSLEADNRRLESKIREHLEKKGP 120

Query: 121 QVRDWAHYLKIIEDLRAQIFANSVDNARIVLQIDNARLAADDFRVKYETELAMRQSVESD 180
           QVRDW HYLKIIEDLRAQIFANSVDNARIVLQIDNARLAADDFRVKYETELAMRQSVESD
Sbjct: 121 QVRDWGHYLKIIEDLRAQIFANSVDNARIVLQIDNARLAADDFRVKYETELAMRQSVESD 180

Query: 181 IHGLRKVIDDTNVTRLQLETEIEALKEELLFMKKNHEEEVKGLQNQIANSGLTVELDAPK 240
           IHGLRKVIDDTNVTRLQLETEIEALKEELLFMKKNHEEEVKGLQNQIANSGLTVEL+APK
Sbjct: 181 IHGLRKVIDDTNVTRLQLETEIEALKEELLFMKKNHEEEVKGLQNQIANSGLTVELNAPK 240

Query: 241 PQDLSKIMADIRAQYDELAQKNREELDKYWSQQIEESTTVVTSQTAEIGAAEMTLTELRR 300
           PQDLSKIMADIRAQYDELAQKNREELDKYWSQQIEESTTVVTSQTAEIGAAEMTLTELRR
Sbjct: 241 PQDLSKIMADIRAQYDELAQKNREELDKYWSQQIEESTTVVTSQTAEIGAAEMTLTELRR 300

Query: 301 TVQSLEIDLDSMRNLKASLENSLREVEARYAMQMEQLNGVLLHLESELAQTRAEGQRQTQ 360
           TVQSLEIDLDSMRNLKASLENSLREVEARYAMQMEQLNGVLLHLESELAQTRAEGQRQTQ
Sbjct: 301 TVQSLEIDLDSMRNLKASLENSLREVEARYAMQMEQLNGVLLHLESELAQTRAEGQRQTQ 360

Query: 361 EYEALLNVKVKLEAEINTYRRLLEDGEDFSLGDALDSSNSRQTIQKTTTLRLVDGKVVSE 420
           EYEALLNVKVKLEAEINTYRRLLEDGEDFSLGDALDSSNSRQTIQKTTTLRLVDGKVVSE
Sbjct: 361 EYEALLNVKVKLEAEINTYRRLLEDGEDFSLGDALDSSNSRQTIQKTTTLRLVDGKVVSE 420

Query: 421 TSDTKVLRH 429
           TSDTKVLRH
Sbjct: 421 TSDTKVLRH 429


==> gi|594063641|ref|XP_006055849.1| PREDICTED: keratin, type I
           cytoskeletal 42-like [Bubalus bubalis]
          Length = 452

 Score =  346 bits (887), Expect = 7e-095
 Identities = 203/420 (48%), Positives = 279/420 (66%), Gaps = 19/420 (4%)

Query: 16  GSVQSSGHRVRPVSSAASVYAGAGGSGSRISVSR-TTSVRGGWGSG---NLGAGMAGGLV 71
           G  + S  RV     A S+  G GGSG  +S SR +  + GG+G G   NLG G      
Sbjct: 26  GFSRMSSIRVGGACRAPSLL-GVGGSGMSMSSSRFSMGLGGGYGGGYTCNLGGGFGSSFG 84

Query: 72  GVGGIQG--EKETMQDLNDRLASYLEKVRSLEADNRRLESKIREHLEKKGP-QVRDWAHY 128
               + G  EKETMQ+LNDRLASYL+KVR+LE  N  LE KI +  +K+GP   RD++HY
Sbjct: 85  MADNLLGGSEKETMQNLNDRLASYLDKVRALEEANADLEVKIHDWYKKQGPGPARDYSHY 144

Query: 129 LKIIEDLRAQIFANSVDNARIVLQIDNARLAADDFRVKYETELAMRQSVESDIHGLRKVI 188
            K IE+LR++I A ++DNA +VLQIDNARLAADDFR KYETEL +R SVE+DI+GLR+V+
Sbjct: 145 FKTIEELRSKILAATIDNASLVLQIDNARLAADDFRTKYETELNLRMSVEADINGLRRVL 204

Query: 189 DDTNVTRLQLETEIEALKEELLFMKKNHEEEVKGLQNQIANSGLTVELDAPKPQDLSKIM 248
           D+  + R  LE +IE LKEEL +++KNHEEE+  L+ Q+    + VE+DA    DLS+I+
Sbjct: 205 DELTLARADLEMQIENLKEELAYLRKNHEEEMNALRGQVGGD-VNVEMDAAPGVDLSRIL 263

Query: 249 ADIRAQYDELAQKNREELDKYWSQQIEESTTVVTSQTAEIGAAEMTLTELRRTVQSLEID 308
            ++R QY+++A+KNR++ + ++  + EE    V + T  + ++   +TELRRTVQ+LEI+
Sbjct: 264 NEMRDQYEKMAEKNRKDAEDWFFSKTEELNREVATNTEALQSSRTEITELRRTVQNLEIE 323

Query: 309 LDSMRNLKASLENSLREVEARYAMQMEQLNGVLLHLESELAQTRAEGQRQTQEYEALLNV 368
           L S  ++KASLE SL E EARY  Q+ QL G++  +E++L++ R + +RQ  EY+ LL+V
Sbjct: 324 LQSQLSMKASLEGSLAETEARYGAQLAQLQGLISSIEAQLSELRCDMERQNHEYQVLLDV 383

Query: 369 KVKLEAEINTYRRLLEDGEDFSLGDALDSS-NSRQTIQKTTTLRLV--------DGKVVS 419
           K +LE EI+TYRRLLE GED  L     SS  S+ T + T T R V        DGKVVS
Sbjct: 384 KTRLEQEISTYRRLLE-GEDAHLSTQYSSSLVSQPTREGTVTTRQVRTIMEEVQDGKVVS 442
