# Supplementary material for: Dataset supporting the proteomic differences found between excretion/secretion products from two isolates of Fasciola hepatica newly excysted juveniles (NEJ) derived from different snail hosts
Source: Data Brief. 2019 Jul 15;25:104272. doi: 10.1016/j.dib.2019.104272 (PMC6661421; doi:10.1016/j.dib.2019.104272)
Supplement: Supplementary file 2 [file mmc2.zip › links/BOVINAE-NCBI/tr_G3MXL3_G3MXL3_BOVIN-BOVINAE-NCBI.txt]

>tr_G3MXL3_G3MXL3_BOVIN

gi|594044334|ref|XP_006046663.1| PREDICTED: keratin, type II cyt...  1116   0.0  
gi|555990547|ref|XP_005907064.1| PREDICTED: keratin, type II cyt...  1021   0.0  
gi|594044330|ref|XP_006046661.1| PREDICTED: keratin, type II cyt...   766   0.0  
gi|555990573|ref|XP_005907077.1| PREDICTED: LOW QUALITY PROTEIN:...   764   0.0  
gi|555990569|ref|XP_005907075.1| PREDICTED: keratin, type II cyt...   756   0.0  
gi|594044429|ref|XP_006046710.1| PREDICTED: keratin, type II cyt...   753   0.0  
gi|56710317|ref|NP_001008663.1| keratin, type II cytoskeletal 5 ...   734   0.0  
gi|75062316|sp|Q5XQN5.1|K2C5_BOVIN RecName: Full=Keratin, type I...   734   0.0  
gi|555990531|ref|XP_005911760.1| PREDICTED: LOW QUALITY PROTEIN:...   721   0.0  
gi|594044310|ref|XP_006046651.1| PREDICTED: keratin, type II cyt...   717   0.0  


==> gi|594044334|ref|XP_006046663.1| PREDICTED: keratin, type II
           cytoskeletal 3-like [Bubalus bubalis]
          Length = 629

 Score = 1116 bits (2886), Expect = 0.0
 Identities = 582/623 (93%), Positives = 583/623 (93%), Gaps = 30/623 (4%)

Query: 6   SDTSRMSCVARSGGGGGGAFGFRSGAGGFGSRSLYNLGGNKSISISVAGSRAGGFGGGRS 65
           S +SRMSCVARSGGGGGGAFGF SGAGGFGSRSLYNLGGNKSISISVAGSRAGGFGGGRS
Sbjct: 24  SGSSRMSCVARSGGGGGGAFGFWSGAGGFGSRSLYNLGGNKSISISVAGSRAGGFGGGRS 83

Query: 66  SCVSGFGSGYGGGYGGGFGGGRGMGGGFGGAGGFGGAGGFGGAGGFGG------------ 113
           SCVSGFGSGYGGGYGGGFGGGRGMGGGFGGAGGFGGAGGFGGAGGFGG            
Sbjct: 84  SCVSGFGSGYGGGYGGGFGGGRGMGGGFGGAGGFGGAGGFGGAGGFGGAGGFGGAGGFGG 143

Query: 114 LGGFGGPGGFGPGGFGPGGFPGGIQEVTVNQSLLQPLNVEIDPQIGQVKTQEREQIKTLN 173
           LGGFGGPGGFGPGGFGPGGFPGGIQEVTVNQSLLQPLNVEIDPQIGQVKTQEREQIKTLN
Sbjct: 144 LGGFGGPGGFGPGGFGPGGFPGGIQEVTVNQSLLQPLNVEIDPQIGQVKTQEREQIKTLN 203

Query: 174 NKFASFIDKVRFLEQQNKVLETKWSLLQQQGTHPITGTNNLEPLFENYINSLRSYLDSIL 233
           NKFASFIDKVRFLEQQNKVLETKWSLLQQQGTHPITGTNNLE LFENYINSLRSYLDSIL
Sbjct: 204 NKFASFIDKVRFLEQQNKVLETKWSLLQQQGTHPITGTNNLESLFENYINSLRSYLDSIL 263

Query: 234 GERGRLDSELRNMQDLVEDFKKKYEDEINKRTAAENEFVTLKKDVDAAYMNKVELQAKVD 293
           GERGRLDSELRNMQDLVEDFKKKYEDEINKRTAAENEFVTLKKDVDAAYMNKVELQAKVD
Sbjct: 264 GERGRLDSELRNMQDLVEDFKKKYEDEINKRTAAENEFVTLKKDVDAAYMNKVELQAKVD 323

Query: 294 ALTDEINFLTTLYDMELSQMQSHVSDTSVVLSMDNNRSLDLDSIIAEVKAQYEEIAQRSK 353
           ALTDEINFLTTLYDMELSQMQSHVSDTSVVLSMDNNRSLDLDSIIAEVKAQYEEIAQRSK
Sbjct: 324 ALTDEINFLTTLYDMELSQMQSHVSDTSVVLSMDNNRSLDLDSIIAEVKAQYEEIAQRSK 383

Query: 354 AEAEALYQTKLGELQTTAGRHGDDLKSTKSEISELNRVIQRLRAEIENVKKQIAKLQSAI 413
           AEAEALYQTKLGELQTTAGRHGDDLKSTKSEISELNRVIQRLRAEIENVKKQIAKLQSAI
Sbjct: 384 AEAEALYQTKLGELQTTAGRHGDDLKSTKSEISELNRVIQRLRAEIENVKKQIAKLQSAI 443

Query: 414 AEAEQRGELALKDANAKLQELQAALQQAKDDLARLLRDYQELMNVKLALDVEIATYRKLL 473
           AEAEQRGELALKDANAKLQELQAALQQAKDDLARLLRDYQELMNVKLALDVEIATYRKLL
Sbjct: 444 AEAEQRGELALKDANAKLQELQAALQQAKDDLARLLRDYQELMNVKLALDVEIATYRKLL 503

Query: 474 EGEECRMSGECPSAVSISVVSSSSTTSASAGGFGGGYGGGVGVGGGARSGFGGGSGFGGG 533
           EGEECRMSGECPSAVSISVVSSSSTTSASAGGFGGGYGGGVGVGG      G  SGFGGG
Sbjct: 504 EGEECRMSGECPSAVSISVVSSSSTTSASAGGFGGGYGGGVGVGG------GARSGFGGG 557

Query: 534 SGFGGGSGFGGGSGISGSSGFGGGSGSGFGGGSGFSGSSGFGGGSSGFGSGSGGRSGVSG 593
           SG  G SGF            GGGSGSGFGGGSGFSGSSGFGGGSSGFGSGSG RSGVSG
Sbjct: 558 SGISGSSGF------------GGGSGSGFGGGSGFSGSSGFGGGSSGFGSGSGVRSGVSG 605

Query: 594 GGLSSGSSRGGSVRFSQSSQRTS 616
           GGL SGSSRGGSVRFSQSSQRTS
Sbjct: 606 GGLGSGSSRGGSVRFSQSSQRTS 628


 Score = 92.4 bits (228), Expect = 3e-018
 Identities = 65/147 (44%), Positives = 71/147 (48%), Gaps = 34/147 (23%)

Query: 491 SVVSSSSTTSA---SAGGFGGGYGGGVGVGG-GARS--------------------GFGG 526
           +VVS SS  S    S GG GG +G   G GG G+RS                    GFGG
Sbjct: 21  AVVSGSSRMSCVARSGGGGGGAFGFWSGAGGFGSRSLYNLGGNKSISISVAGSRAGGFGG 80

Query: 527 G-----SGFGGGSGFGGGSGFGGGSGISGSSGFGGGSG--SGFGGGSGFSGSSGFGGGSS 579
           G     SGFG G G G G GFGGG G+ G  G  GG G   GFGG  GF G+ GF GG+ 
Sbjct: 81  GRSSCVSGFGSGYGGGYGGGFGGGRGMGGGFGGAGGFGGAGGFGGAGGFGGAGGF-GGAG 139

Query: 580 GFG--SGSGGRSGVSGGGLSSGSSRGG 604
           GFG   G GG  G   GG   G   GG
Sbjct: 140 GFGGLGGFGGPGGFGPGGFGPGGFPGG 166


 Score = 69.7 bits (169), Expect = 2e-011
 Identities = 57/145 (39%), Positives = 64/145 (44%), Gaps = 43/145 (29%)

Query: 502 SAGGFGGGYGGGVGVGGGARSGFGGGSGFGGGSGFG----------------GGS----- 540
           S GG  G  G    V G +R      SG GGG  FG                GG+     
Sbjct: 9   SGGGSQGFSGRSAVVSGSSRMSCVARSGGGGGGAFGFWSGAGGFGSRSLYNLGGNKSISI 68

Query: 541 --------GFGGG--SGISG-SSGFGGGSGSGFGG----GSGFSGSSGFG-----GGSSG 580
                   GFGGG  S +SG  SG+GGG G GFGG    G GF G+ GFG     GG+ G
Sbjct: 69  SVAGSRAGGFGGGRSSCVSGFGSGYGGGYGGGFGGGRGMGGGFGGAGGFGGAGGFGGAGG 128

Query: 581 FGSGSGGRSGVSG-GGLSSGSSRGG 604
           FG G+GG  G  G GGL      GG
Sbjct: 129 FG-GAGGFGGAGGFGGLGGFGGPGG 152


 Score = 57.8 bits (138), Expect = 7e-008
 Identities = 44/103 (42%), Positives = 50/103 (48%), Gaps = 8/103 (7%)

Query: 4   SESDTSRMSCVARSGGGGGGAFGFRSGAGGFGSRSLYNLGGNKSISISVAGSRAGGFGGG 63
           S S  S  S  + S GG GG +G   G GG G+RS +  G   S S    G    GFGGG
Sbjct: 519 SISVVSSSSTTSASAGGFGGGYGGGVGVGG-GARSGFGGGSGISGSSGFGGGSGSGFGGG 577

Query: 64  RS-SCVSGFG---SGYGGGYG---GGFGGGRGMGGGFGGAGGF 99
              S  SGFG   SG+G G G   G  GGG G G   GG+  F
Sbjct: 578 SGFSGSSGFGGGSSGFGSGSGVRSGVSGGGLGSGSSRGGSVRF 620


 Score = 28.9 bits (63), Expect =    36
 Identities = 31/87 (35%), Positives = 37/87 (42%), Gaps = 24/87 (27%)

Query: 537 GGGSGFGGGSGI-SGSSGFGGGSGSGFGGGSGFSGSSGFGGGSSGFG--SGSGG---RSG 590
           GG  GF G S + SGSS     + SG             GGG   FG  SG+GG   RS 
Sbjct: 11  GGSQGFSGRSAVVSGSSRMSCVARSG-------------GGGGGAFGFWSGAGGFGSRSL 57

Query: 591 VSGGG-----LSSGSSRGGSVRFSQSS 612
            + GG     +S   SR G     +SS
Sbjct: 58  YNLGGNKSISISVAGSRAGGFGGGRSS 84


==> gi|555990547|ref|XP_005907064.1| PREDICTED: keratin, type II
           cytoskeletal 3-like [Bos mutus]
          Length = 572

 Score = 1021 bits (2639), Expect = 0.0
 Identities = 526/547 (96%), Positives = 527/547 (96%), Gaps = 3/547 (0%)

Query: 6   SDTSRMSCVARSGGGGGGAFGFRSGAGGFGSRSLYNLGGNKSISISVAGSRAGGFGGGRS 65
           S +SRMSCVARSGGGGGGAFGFRSGAGGFGSRSLYNLGGNKSISISVAGSRAGGFGGGRS
Sbjct: 24  SGSSRMSCVARSGGGGGGAFGFRSGAGGFGSRSLYNLGGNKSISISVAGSRAGGFGGGRS 83

Query: 66  SCVSGFGSGYGGGYGGGFGGGRGMGGGFGGAGGFGGAGGFGGAGGFGGLGGFGGPGGFGP 125
           SCVSGFGSGYGGGYGGGFGGGRGMGGGFGGAGGFGGAGGFGGAGGFGGLGGFGGPGGFGP
Sbjct: 84  SCVSGFGSGYGGGYGGGFGGGRGMGGGFGGAGGFGGAGGFGGAGGFGGLGGFGGPGGFGP 143

Query: 126 GGFGPGGFPGGIQEVTVNQSLLQPLNVEIDPQIGQVKTQEREQIKTLNNKFASFIDKVRF 185
           GGFGPGGFPGGIQEVTVNQSLLQPLNVEIDPQIGQVKTQEREQIKTLNNKFASFIDKVRF
Sbjct: 144 GGFGPGGFPGGIQEVTVNQSLLQPLNVEIDPQIGQVKTQEREQIKTLNNKFASFIDKVRF 203

Query: 186 LEQQNKVLETKWSLLQQQGTHPITGTNNLEPLFENYINSLRSYLDSILGERGRLDSELRN 245
           LEQQNKVLETKWSLLQQQGTHPITGTNNLEPLFENYINSLRSYLDSILGERGRLDSELRN
Sbjct: 204 LEQQNKVLETKWSLLQQQGTHPITGTNNLEPLFENYINSLRSYLDSILGERGRLDSELRN 263

Query: 246 MQDLVEDFKKKYEDEINKRTAAENEFVTLKKDVDAAYMNKVELQAKVDALTDEINFLTTL 305
           MQDLVEDFKKKYEDEINKRTAAENEFVTLKKDVDAAYMNKVELQAKVDALTDEINFLTTL
Sbjct: 264 MQDLVEDFKKKYEDEINKRTAAENEFVTLKKDVDAAYMNKVELQAKVDALTDEINFLTTL 323

Query: 306 YDMELSQMQSHVSDTSVVLSMDNNRSLDLDSIIAEVKAQYEEIAQRSKAEAEALYQTKLG 365
           YDMELSQMQSHVSDTSVVLSMDNNRSLDLDSIIAEVKAQYEEIAQRSKAEAEALYQTKLG
Sbjct: 324 YDMELSQMQSHVSDTSVVLSMDNNRSLDLDSIIAEVKAQYEEIAQRSKAEAEALYQTKLG 383

Query: 366 ELQTTAGRHGDDLKSTKSEISELNRVIQRLRAEIENVKKQIAKLQSAIAEAEQRGELALK 425
           ELQTTAGRHGDDLKSTKSEISELNRVIQRLRAEIENVKKQIAKLQSAIAEAEQRGELALK
Sbjct: 384 ELQTTAGRHGDDLKSTKSEISELNRVIQRLRAEIENVKKQIAKLQSAIAEAEQRGELALK 443

Query: 426 DANAKLQELQAALQQAKDDLARLLRDYQELMNVKLALDVEIATYRKLLEGEECRMSGECP 485
           DANAKLQELQAALQQAKDDLARLLRDYQELMNVKLALDVEIATYRKLLEGEECRMSGECP
Sbjct: 444 DANAKLQELQAALQQAKDDLARLLRDYQELMNVKLALDVEIATYRKLLEGEECRMSGECP 503

Query: 486 SAVSISVVSSSSTTSASAGGFGGGYGGGVGVGGGARSGFGGGSGFGGGSGFGGGSGFGGG 545
           SAVSISVVSSSSTTSASAGGFGGGYGG  GVGGG  SG GG SG  GG G   GS  GG 
Sbjct: 504 SAVSISVVSSSSTTSASAGGFGGGYGG--GVGGGFGSGSGGRSGVSGG-GLSSGSSRGGS 560

Query: 546 SGISGSS 552
              S SS
Sbjct: 561 VRFSQSS 567


 Score = 88.6 bits (218), Expect = 4e-017
 Identities = 52/100 (52%), Positives = 54/100 (54%), Gaps = 12/100 (12%)

Query: 495 SSSTTSASAGGFGGGYGGGVGVGGGARSGFGGGSGFGGGSGFGGGSGFGGGSGISGSSGF 554
           S S   + AGGFGGG    V       SGFG G G G G GFGGG G GGG G  G+ GF
Sbjct: 67  SISVAGSRAGGFGGGRSSCV-------SGFGSGYGGGYGGGFGGGRGMGGGFG--GAGGF 117

Query: 555 GGGSGSGFGGGSGFSGSSGFGGGSSGFGSGSGGRSGVSGG 594
           GG    GFGG  GF G  GF GG  GFG G  G  G  GG
Sbjct: 118 GG--AGGFGGAGGFGGLGGF-GGPGGFGPGGFGPGGFPGG 154


 Score = 86.3 bits (212), Expect = 2e-016
 Identities = 48/93 (51%), Positives = 51/93 (54%), Gaps = 13/93 (13%)

Query: 487 AVSISVVSS---------SSTTSASAGGFGGGYGGGVGVGGGARSGFGGGSGFGGGSGFG 537
           ++SISV  S         SS  S    G+GGGYGGG G G G   GFGG  GFGG  GFG
Sbjct: 65  SISISVAGSRAGGFGGGRSSCVSGFGSGYGGGYGGGFGGGRGMGGGFGGAGGFGGAGGFG 124

Query: 538 GGSGFGGGSGISGSSGFGGGSGSGFGGGSGFSG 570
           G  GFGG  G  G  GFG G   GFG G GF G
Sbjct: 125 GAGGFGGLGGFGGPGGFGPG---GFGPG-GFPG 153


 Score = 72.0 bits (175), Expect = 4e-012
 Identities = 59/147 (40%), Positives = 66/147 (44%), Gaps = 44/147 (29%)

Query: 502 SAGGFGGGYGGGVGVGGG-------ARSGFGGGS--GF-GGGSGFGGGS----------- 540
           ++GG   G+ G   V  G       ARSG GGG   GF  G  GFG  S           
Sbjct: 8   TSGGGSQGFSGRSAVVSGSSRMSCVARSGGGGGGAFGFRSGAGGFGSRSLYNLGGNKSIS 67

Query: 541 ---------GFGGG--SGISG-SSGFGGGSGSGFGG----GSGFSGSSGFG-----GGSS 579
                    GFGGG  S +SG  SG+GGG G GFGG    G GF G+ GFG     GG+ 
Sbjct: 68  ISVAGSRAGGFGGGRSSCVSGFGSGYGGGYGGGFGGGRGMGGGFGGAGGFGGAGGFGGAG 127

Query: 580 GFG--SGSGGRSGVSGGGLSSGSSRGG 604
           GFG   G GG  G   GG   G   GG
Sbjct: 128 GFGGLGGFGGPGGFGPGGFGPGGFPGG 154


 Score = 35.8 bits (81), Expect = 0.30
 Identities = 30/73 (41%), Positives = 36/73 (49%), Gaps = 10/73 (13%)

Query: 550 GSSGFGGGSG--SGFGGGSGFSGSSGFGGGSSGFGSGSGG---RSGVSGGG-----LSSG 599
           GS GF G S   SG    S  + S G GGG+ GF SG+GG   RS  + GG     +S  
Sbjct: 12  GSQGFSGRSAVVSGSSRMSCVARSGGGGGGAFGFRSGAGGFGSRSLYNLGGNKSISISVA 71

Query: 600 SSRGGSVRFSQSS 612
            SR G     +SS
Sbjct: 72  GSRAGGFGGGRSS 84


 Score = 32.7 bits (73), Expect = 2.5
 Identities = 28/70 (40%), Positives = 31/70 (44%), Gaps = 16/70 (22%)

Query: 4   SESDTSRMSCVARSGGGGGGAFGFRSGAGGFGSRSLYNLGGNKSISISVAGSRAGGFGGG 63
           S S  S  S  + S GG GG +G   G GGFGS S               G R+G  GGG
Sbjct: 507 SISVVSSSSTTSASAGGFGGGYGGGVG-GGFGSGS---------------GGRSGVSGGG 550

Query: 64  RSSCVSGFGS 73
            SS  S  GS
Sbjct: 551 LSSGSSRGGS 560


 Score = 27.7 bits (60), Expect =    81
 Identities = 25/64 (39%), Positives = 30/64 (46%), Gaps = 9/64 (14%)

Query: 4   SESDTSRMSCVARSGGGGGGAF-GFRSGAGGFGSRSLYNLGGNKSISISVAGSRAGGFGG 62
           S S T+  S     GG GGG   GF SG+GG   RS  + GG     +S   SR G    
Sbjct: 512 SSSSTTSASAGGFGGGYGGGVGGGFGSGSGG---RSGVSGGG-----LSSGSSRGGSVRF 563

Query: 63  GRSS 66
            +SS
Sbjct: 564 SQSS 567


==> gi|594044330|ref|XP_006046661.1| PREDICTED: keratin, type II
           cytoskeletal 3-like [Bubalus bubalis]
          Length = 629

 Score =  766 bits (1979), Expect = 0.0
 Identities = 426/611 (69%), Positives = 471/611 (77%), Gaps = 32/611 (5%)

Query: 4   SESDTSRMSCVARSGGGGGGAFGFRSGAGGFGSRSLYNLGGNKSISISVAGS--RAGGFG 61
           S   +S+ S  +RSGGGG G+       GGFGSRSLYNLGGNK ISISVAG   RAGGFG
Sbjct: 34  SRVTSSKSSLASRSGGGGAGSAACALMGGGFGSRSLYNLGGNKKISISVAGGSIRAGGFG 93

Query: 62  GGRSSCVSGFGSGYGGGYGGGFGGGRGMGGGFG--------GAGGFGG-AGGFGGAGGFG 112
                  SG   GY GG G G GGGRGMGGGFG        G GGFGG AGGFGG GGFG
Sbjct: 94  S-----TSG---GYSGGCGFG-GGGRGMGGGFGRRAGGFGGGVGGFGGGAGGFGGPGGFG 144

Query: 113 GLGGFGGPGGFG-PGGFGPGGFPGGIQEVTVNQSLLQPLNVEIDPQIGQVKTQEREQIKT 171
           G GGFGGP GFG PGGFGPGGFPGGIQEVTVNQSLLQPLNVEIDPQIGQVK QEREQIKT
Sbjct: 145 GPGGFGGPHGFGGPGGFGPGGFPGGIQEVTVNQSLLQPLNVEIDPQIGQVKAQEREQIKT 204

Query: 172 LNNKFASFIDKVRFLEQQNKVLETKWSLLQQQGTHPITGTNNLEPLFENYINSLRSYLDS 231
           LNNKFASFIDKVRFLEQQNKVLETKWSLLQ+QG+   T   NLEP F+NYI+SLR++LD 
Sbjct: 205 LNNKFASFIDKVRFLEQQNKVLETKWSLLQEQGSGTNTNNRNLEPFFKNYISSLRAFLDG 264

Query: 232 ILGERGRLDSELRNMQDLVEDFKKKYEDEINKRTAAENEFVTLKKDVDAAYMNKVELQAK 291
           +  E+ +L  ELR+M+ +VEDFKK+YE+EINKRTAAEN+FV LKKD+DAAYM KVEL+AK
Sbjct: 265 LHVEKDKLHEELRSMEGMVEDFKKRYEEEINKRTAAENDFVVLKKDIDAAYMTKVELEAK 324

Query: 292 VDALTDEINFLTTLYDMELSQMQSHVSDTSVVLSMDNNRSLDLDSIIAEVKAQYEEIAQR 351
           VD++TDEINFL  L+D ELSQMQS + DTSVVLSMDNNR LDLDSIIAEV+AQYE IAQR
Sbjct: 325 VDSVTDEINFLKALHDAELSQMQSDMGDTSVVLSMDNNRCLDLDSIIAEVRAQYEAIAQR 384

Query: 352 SKAEAEALYQTKLGELQTTAGRHGDDLKSTKSEISELNRVIQRLRAEIENVKKQIAKLQS 411
           SKAEAEALYQ+KLGELQTTAG HGDDLKS KSEI ELNR+IQRLRAEIE++KKQ A LQ+
Sbjct: 385 SKAEAEALYQSKLGELQTTAGMHGDDLKSIKSEIMELNRMIQRLRAEIESIKKQNANLQT 444

Query: 412 AIAEAEQRGELALKDANAKLQELQAALQQAKDDLARLLRDYQELMNVKLALDVEIATYRK 471
           AIA+AEQRGE+ALKDANAKLQ+L+AALQQAK+DLARLL++YQELMNVKLALD+EIATYR 
Sbjct: 445 AIADAEQRGEVALKDANAKLQDLKAALQQAKEDLARLLKEYQELMNVKLALDIEIATYRT 504

Query: 472 LLEGEECRMSGECPSAVSISVVSSSSTTSASAGGFGGGYGGGVGVGGGARSGFGGGSGFG 531
           LLEGEECRMSGEC S+VSI +V +   TS+S+ G  G  GGG G  GG  SG  G  G G
Sbjct: 505 LLEGEECRMSGECQSSVSIEMVHN---TSSSSSGGSGALGGGAGGRGGLGSGDLGSGGLG 561

Query: 532 GGSGFGGGSGFGGGSGISGSSGFGGGSGSGFGGGSGFSGSSGFGGGSSGFGSGSGGRSGV 591
            GS   GG G       S +S  G G     GGGS   G     GGS    S  GGRS V
Sbjct: 562 SGSLGSGGRG-------SRASREGLGLDGSSGGGSAVRGGVSNSGGSCAV-SRVGGRSSV 613

Query: 592 SGGGLSSGSSR 602
                SS S R
Sbjct: 614 RVTQSSSQSQR 624


 Score = 70.1 bits (170), Expect = 1e-011
 Identities = 56/151 (37%), Positives = 63/151 (41%), Gaps = 37/151 (24%)

Query: 481 SGECPSAVSISVVSSSSTTSASAGGFGGGYGGGVGVGGGARSGFGGGS------------ 528
           SG        S V+SS ++ AS  G GG       + GG   GFG  S            
Sbjct: 24  SGRSAVVSGQSRVTSSKSSLASRSGGGGAGSAACALMGG---GFGSRSLYNLGGNKKISI 80

Query: 529 -----------------GFGGGSGFGGGS-GFGGGSGISGSSGFGGGSGSGFGGGSGFSG 570
                            G+ GG GFGGG  G GGG G   + GFGGG G GFGGG+G  G
Sbjct: 81  SVAGGSIRAGGFGSTSGGYSGGCGFGGGGRGMGGGFG-RRAGGFGGGVG-GFGGGAGGFG 138

Query: 571 SSGFGGGSSGFGS--GSGGRSGVSGGGLSSG 599
             G  GG  GFG   G GG  G   GG   G
Sbjct: 139 GPGGFGGPGGFGGPHGFGGPGGFGPGGFPGG 169


 Score = 69.3 bits (168), Expect = 2e-011
 Identities = 57/140 (40%), Positives = 65/140 (46%), Gaps = 37/140 (26%)

Query: 492 VVSSSSTTSASAGGFGGG------YGGGVG------VGGGARSGFG--GGS----GFGGG 533
           V SS S+ ++ +GG G G       GGG G      +GG  +      GGS    GFG  
Sbjct: 36  VTSSKSSLASRSGGGGAGSAACALMGGGFGSRSLYNLGGNKKISISVAGGSIRAGGFGST 95

Query: 534 SG-FGGGSGFGGGSGISGSSGFGGGSG---SGFGGGSGFSGSSGFGGGSSGFG-----SG 584
           SG + GG GFGGG       G GGG G    GFGGG G     GFGGG+ GFG      G
Sbjct: 96  SGGYSGGCGFGGGG-----RGMGGGFGRRAGGFGGGVG-----GFGGGAGGFGGPGGFGG 145

Query: 585 SGGRSGVSGGGLSSGSSRGG 604
            GG  G  G G   G   GG
Sbjct: 146 PGGFGGPHGFGGPGGFGPGG 165


 Score = 55.1 bits (131), Expect = 5e-007
 Identities = 47/118 (39%), Positives = 55/118 (46%), Gaps = 13/118 (11%)

Query: 491 SVVSSSSTTSASAGGFGGGYGGGVGVGGGARSGFGGGSGFGGGSGFGGGSGFGGGSGISG 550
           +VVS  S  ++S        GGG G G  A +  GGG  FG  S +      GG   IS 
Sbjct: 28  AVVSGQSRVTSSKSSLASRSGGG-GAGSAACALMGGG--FGSRSLYN----LGGNKKISI 80

Query: 551 SSGFGGGSGSGFGGGSG-FSGSSGFGGGSSG--FGSGSGGRSGVSGGGLSS-GSSRGG 604
           S   G     GFG  SG +SG  GFGGG  G   G G G R+G  GGG+   G   GG
Sbjct: 81  SVAGGSIRAGGFGSTSGGYSGGCGFGGG--GRGMGGGFGRRAGGFGGGVGGFGGGAGG 136


 Score = 38.1 bits (87), Expect = 0.060
 Identities = 38/118 (32%), Positives = 45/118 (38%), Gaps = 20/118 (16%)

Query: 495 SSSTTSASAGGFGGGYGGGVGVGGGARSGFGGGSGFGGGSGFGGGSGFGGGSGISGSSGF 554
           S  +  AS+G    G+ G   V  G        S     SG       GGG+G +  +  
Sbjct: 8   SQQSCRASSGSRQQGFSGRSAVVSGQSRVTSSKSSLASRSG-------GGGAGSAACALM 60

Query: 555 GGGSGS----GFGGGSGFSGSSGFGG-GSSGFGSGSGGRSGVSGGGLSSGSSRGGSVR 607
           GGG GS      GG    S S   G   + GFGS SGG SG        G   GG  R
Sbjct: 61  GGGFGSRSLYNLGGNKKISISVAGGSIRAGGFGSTSGGYSG--------GCGFGGGGR 110


 Score = 38.1 bits (87), Expect = 0.060
 Identities = 19/46 (41%), Positives = 22/46 (47%)

Query: 571 SSGFGGGSSGFGSGSGGRSGVSGGGLSSGSSRGGSVRFSQSSQRTS 616
           SS   GGS   G G+GGR G+  G L SG    GS+       R S
Sbjct: 530 SSSSSGGSGALGGGAGGRGGLGSGDLGSGGLGSGSLGSGGRGSRAS 575
