# Supplementary material for: Dataset supporting the proteomic differences found between excretion/secretion products from two isolates of Fasciola hepatica newly excysted juveniles (NEJ) derived from different snail hosts
Source: Data Brief. 2019 Jul 15;25:104272. doi: 10.1016/j.dib.2019.104272 (PMC6661421; doi:10.1016/j.dib.2019.104272)
Supplement: Supplementary file 2 [file mmc2.zip › links/BOVINAE-NCBI/tr_G3MZ71_G3MZ71_BOVIN-BOVINAE-NCBI.txt]

>tr_G3MZ71_G3MZ71_BOVIN

gi|555990543|ref|XP_005907062.1| PREDICTED: LOW QUALITY PROTEIN:...  1175   0.0  
gi|594044324|ref|XP_006046658.1| PREDICTED: keratin, type II cyt...  1170   0.0  
gi|555990567|ref|XP_005907074.1| PREDICTED: keratin, type II cyt...   701   0.0  
gi|594044326|ref|XP_006046659.1| PREDICTED: keratin, type II cyt...   695   0.0  
gi|594044334|ref|XP_006046663.1| PREDICTED: keratin, type II cyt...   672   0.0  
gi|555990547|ref|XP_005907064.1| PREDICTED: keratin, type II cyt...   652   0.0  
gi|56710317|ref|NP_001008663.1| keratin, type II cytoskeletal 5 ...   630   e-180
gi|75062316|sp|Q5XQN5.1|K2C5_BOVIN RecName: Full=Keratin, type I...   630   e-180
gi|594044330|ref|XP_006046661.1| PREDICTED: keratin, type II cyt...   627   e-179
gi|555990531|ref|XP_005911760.1| PREDICTED: LOW QUALITY PROTEIN:...   623   e-178


==> gi|555990543|ref|XP_005907062.1| PREDICTED: LOW QUALITY PROTEIN:
           keratin, type II cytoskeletal 2 epidermal [Bos mutus]
          Length = 615

 Score = 1175 bits (3039), Expect = 0.0
 Identities = 597/618 (96%), Positives = 600/618 (97%), Gaps = 3/618 (0%)

Query: 1   MSCQISYQSRGRGGGGGGFRGFSSGSAVVPGRSRLSGTSFSCLSRHGGGGGGFGGGGFGG 60
           MSCQISYQSRGRGGGGGGFRGFSSGSAVVPGRSRLSGTSFSCLSRHGGGGGGFGGGGFGG
Sbjct: 1   MSCQISYQSRGRGGGGGGFRGFSSGSAVVPGRSRLSGTSFSCLSRHGGGGGGFGGGGFGG 60

Query: 61  GGFSSRSLVNLGGSRSTSISVAGGGGSFGSYGGFGGRGGGFGGGLGVGGGSFGGGRFGGG 120
           GGFSSRSLVNLGGSRSTSISVAGGGGSFGSYGGFGGRGGGFGGGLGVGGGSFGGGRFGGG
Sbjct: 61  GGFSSRSLVNLGGSRSTSISVAGGGGSFGSYGGFGGRGGGFGGGLGVGGGSFGGGRFGGG 120

Query: 121 GGFGGLGGPGGFGGPGGFGPGGFPGGGIHEVSINQSLLQPLNVKVDPEIQNVKSQEREQI 180
           GGFGGLGGPGGFGGPGGFGPGGFPGGGIHEVSINQSLLQPLNVKVDPEIQNVKSQEREQI
Sbjct: 121 GGFGGLGGPGGFGGPGGFGPGGFPGGGIHEVSINQSLLQPLNVKVDPEIQNVKSQEREQI 180

Query: 181 KALNNKFATFIDKVRFLEQQNQVLQTKWELLQQINVGTRTTNLEPLFQGYISQLQSHLDK 240
           KALNNKFATFIDKVRFLEQQNQVLQTKWELLQQINVGTRTTNLEPLFQGYISQLQSHLDK
Sbjct: 181 KALNNKFATFIDKVRFLEQQNQVLQTKWELLQQINVGTRTTNLEPLFQGYISQLQSHLDK 240

Query: 241 LYSERMLQESELNNMQDLVEDFKKKYEDEVNKRTAAENEFVTLKKDVDHAYTNKVELQAK 300
           LYSERMLQESELNNMQDLVEDFKKKYEDEVNKRTAAENEFVTLKKDVDHAYTNKVELQAK
Sbjct: 241 LYSERMLQESELNNMQDLVEDFKKKYEDEVNKRTAAENEFVTLKKDVDHAYTNKVELQAK 300

Query: 301 VDLLRQDVEFTKMLFDAVSRLLLNGPLLPTLPLKSMDNNRSLDLDSIITEVRAQYEEIAQ 360
           VDLLRQDVEFTKMLFDA     +   +  T  + SMDNNRSLDLDSIITEVRAQYEEIAQ
Sbjct: 301 VDLLRQDVEFTKMLFDA-ELSQMQQSVTDTTVILSMDNNRSLDLDSIITEVRAQYEEIAQ 359

Query: 361 RSKAEAEAVYHSKYEELRITAGKHGDSLKEVKMEISELNRMIQRLQGEIAQVKKQCKNVQ 420
           RSKAEAEAVYHSKYEELRITAGKHGDSLKEVKME   LNRMIQRLQGEIAQVKKQCKNVQ
Sbjct: 360 RSKAEAEAVYHSKYEELRITAGKHGDSLKEVKME--XLNRMIQRLQGEIAQVKKQCKNVQ 417

Query: 421 DSIADAEQRGENALKDAQSKLNDLEEALQKAREDLARLLRDYQDLMNTKLSLDVEIATYR 480
           DSIADAEQRGENALKDAQSKLNDLEEALQKAREDLARLLRDYQDLMNTKLSLDVEIATYR
Sbjct: 418 DSIADAEQRGENALKDAQSKLNDLEEALQKAREDLARLLRDYQDLMNTKLSLDVEIATYR 477

Query: 481 KLLEGEECRMSGDLSSNVTVSVTSSSISSGVASRAGFGGYGSGGRGSSYGGGFSSGSRSY 540
           KLLEGEECRMSGDLSSNVTVSVTSSSISS VASRAGFGGYGSGGRGSSYGGGFSSGS SY
Sbjct: 478 KLLEGEECRMSGDLSSNVTVSVTSSSISSSVASRAGFGGYGSGGRGSSYGGGFSSGSSSY 537

Query: 541 SSGGRRSGSRSGGGGSYGSGGGSRGGSSSGGGYSSGGKHSSGGGARGGSSSGGGGYGSER 600
           SSGGRRSGSRSGGGGSYGSGGGSRGGSSSGGGYSSGGKHSSGGGARGGSSSGGGGYGSER
Sbjct: 538 SSGGRRSGSRSGGGGSYGSGGGSRGGSSSGGGYSSGGKHSSGGGARGGSSSGGGGYGSER 597

Query: 601 GGSGSCEGGSSSVTFSFR 618
           GGSGSCEGGSSSVTFSFR
Sbjct: 598 GGSGSCEGGSSSVTFSFR 615


==> gi|594044324|ref|XP_006046658.1| PREDICTED: keratin, type II
           cytoskeletal 2 epidermal [Bubalus bubalis]
          Length = 617

 Score = 1170 bits (3028), Expect = 0.0
 Identities = 593/618 (95%), Positives = 597/618 (96%), Gaps = 1/618 (0%)

Query: 1   MSCQISYQSRGRGGGGGGFRGFSSGSAVVPGRSRLSGTSFSCLSRHGGGGGGFGGGGFGG 60
           MSCQISYQSRGRGGGGGGFRGFSSGSAVVPGRSRLSGTSFSCLSRHGGGGGGFGGGGFGG
Sbjct: 1   MSCQISYQSRGRGGGGGGFRGFSSGSAVVPGRSRLSGTSFSCLSRHGGGGGGFGGGGFGG 60

Query: 61  GGFSSRSLVNLGGSRSTSISVAGGGGSFGSYGGFGGRGGGFGGGLGVGGGSFGGGRFGGG 120
           GGFSSRSLVNLGGSRSTSISVAGGGGSFGSYGGFGGRGGGFGGGLGVGGGSFGGGRFGGG
Sbjct: 61  GGFSSRSLVNLGGSRSTSISVAGGGGSFGSYGGFGGRGGGFGGGLGVGGGSFGGGRFGGG 120

Query: 121 GGFGGLGGPGGFGGPGGFGPGGFPGGGIHEVSINQSLLQPLNVKVDPEIQNVKSQEREQI 180
           GGFGG GGPGGFGGPGGFGPGGFPGGGIHEVSINQSLLQPLNVKVDPEIQNVKS EREQI
Sbjct: 121 GGFGGFGGPGGFGGPGGFGPGGFPGGGIHEVSINQSLLQPLNVKVDPEIQNVKSHEREQI 180

Query: 181 KALNNKFATFIDKVRFLEQQNQVLQTKWELLQQINVGTRTTNLEPLFQGYISQLQSHLDK 240
           KALNNKFATFIDKVRFLEQQNQVLQTKWELLQQINVGTRTTNLEPLFQGYISQLQSHLDK
Sbjct: 181 KALNNKFATFIDKVRFLEQQNQVLQTKWELLQQINVGTRTTNLEPLFQGYISQLQSHLDK 240

Query: 241 LYSERMLQESELNNMQDLVEDFKKKYEDEVNKRTAAENEFVTLKKDVDHAYTNKVELQAK 300
           LYSERMLQESELNNMQDLVEDFKKKYEDEVNKRTAAENEFVTLKKDVDHAYTNKVELQAK
Sbjct: 241 LYSERMLQESELNNMQDLVEDFKKKYEDEVNKRTAAENEFVTLKKDVDHAYTNKVELQAK 300

Query: 301 VDLLRQDVEFTKMLFDAVSRLLLNGPLLPTLPLKSMDNNRSLDLDSIITEVRAQYEEIAQ 360
           VDLLRQDVEFTKMLFDA     +   +  T  + SMDNNRSLDLDSII+EVRAQYEEIAQ
Sbjct: 301 VDLLRQDVEFTKMLFDA-ELSQMQQSVTDTTVILSMDNNRSLDLDSIISEVRAQYEEIAQ 359

Query: 361 RSKAEAEAVYHSKYEELRITAGKHGDSLKEVKMEISELNRMIQRLQGEIAQVKKQCKNVQ 420
           RSKAEAEAVYHSKYEELRITAGKHGDSLKEVKMEISELNRMIQRLQGEIAQVKKQCKNVQ
Sbjct: 360 RSKAEAEAVYHSKYEELRITAGKHGDSLKEVKMEISELNRMIQRLQGEIAQVKKQCKNVQ 419

Query: 421 DSIADAEQRGENALKDAQSKLNDLEEALQKAREDLARLLRDYQDLMNTKLSLDVEIATYR 480
           DSIADAEQRGENALKDAQ KLNDLEEALQKAREDLARLLRDYQDLMNTKLSLDVEIATYR
Sbjct: 420 DSIADAEQRGENALKDAQRKLNDLEEALQKAREDLARLLRDYQDLMNTKLSLDVEIATYR 479

Query: 481 KLLEGEECRMSGDLSSNVTVSVTSSSISSGVASRAGFGGYGSGGRGSSYGGGFSSGSRSY 540
           KLLEGEECRMSGDLSSNVTVSVTSSSISS VASRAGFG YGSGGRGSSYGGGFSSGS SY
Sbjct: 480 KLLEGEECRMSGDLSSNVTVSVTSSSISSSVASRAGFGSYGSGGRGSSYGGGFSSGSSSY 539

Query: 541 SSGGRRSGSRSGGGGSYGSGGGSRGGSSSGGGYSSGGKHSSGGGARGGSSSGGGGYGSER 600
           SSGGRRSGSRSGGGGSYGSGGGSRGGSSSGGGYSSGGK SSGG ARGGSSSGGGGYGSER
Sbjct: 540 SSGGRRSGSRSGGGGSYGSGGGSRGGSSSGGGYSSGGKQSSGGSARGGSSSGGGGYGSER 599

Query: 601 GGSGSCEGGSSSVTFSFR 618
           GGSGSCEGGSSSVTFSFR
Sbjct: 600 GGSGSCEGGSSSVTFSFR 617


==> gi|555990567|ref|XP_005907074.1| PREDICTED: keratin, type II
           cytoskeletal 1 [Bos mutus]
          Length = 606

 Score =  701 bits (1808), Expect = 0.0
 Identities = 400/629 (63%), Positives = 465/629 (73%), Gaps = 47/629 (7%)

Query: 1   MSCQISYQSRGRGGGGGGFRGFSSGSAVVPGRSRLSGTSFSCLSRHGGGGGGFGGG---G 57
           MS   S +S  R GGGGG  GFSSGSA V    R S +S   + R GGGGG F GG   G
Sbjct: 1   MSRHFSSRSGYRCGGGGG--GFSSGSAGVVSYQRRSTSS--SVRRSGGGGGRFSGGVCGG 56

Query: 58  FGGGGFSSRSLVNLGGSRSTSISVAGGGGSFGSYGGFGGR--GGGFGGGLGVGGGSFGGG 115
             GGGF SRSL+NLGGS+S SISVAGGGG  G  GG+GG   GGGFGGG G GGG FG G
Sbjct: 57  GAGGGFGSRSLINLGGSKSISISVAGGGGRGGFGGGYGGGYGGGGFGGG-GFGGGGFGAG 115

Query: 116 RFGGGGGFGGLGGPGGFGGPGGFGPGGFP--GGGIHEVSINQSLLQPLNVKVDPEIQNVK 173
            FG GG  GG GG GGFGG GGFG GGFP   GGI EV+INQSLLQPLNV++DPEIQ +K
Sbjct: 116 GFGVGGIGGGFGG-GGFGG-GGFGGGGFPVCPGGIQEVTINQSLLQPLNVEIDPEIQKIK 173

Query: 174 SQEREQIKALNNKFATFIDKVRFLEQQNQVLQTKWELLQQINVGTRTTNLEPLFQGYISQ 233
           S+EREQIK+LNN+FA+FIDKVRFLEQQNQVLQTKWELLQQIN  TRT +LEPLF+ YIS+
Sbjct: 174 SREREQIKSLNNQFASFIDKVRFLEQQNQVLQTKWELLQQINTSTRTYSLEPLFEAYISR 233

Query: 234 LQSHLDKLYSERMLQESELNNMQDLVEDFKKKYEDEVNKRTAAENEFVTLKKDVDHAYTN 293
           L+  +D+L S++   +SEL NMQDLVED+++KYEDE+NKRT AENEFV +KKDVD AY  
Sbjct: 234 LRRTVDQLKSDQSRLDSELKNMQDLVEDYRRKYEDEINKRTNAENEFVGIKKDVDAAYIT 293

Query: 294 KVELQAKVDLLRQDVEFTKMLFDA-VSRLLLNGPLLPTLPLKSMDNNRSLDLDSIITEVR 352
           KV+LQAK D L Q+++F K L+ A +S++  +  +  T  + SMDNNR+LDL+SII EV+
Sbjct: 294 KVDLQAKFDNLLQEIDFYKTLYQAELSQMQTH--ISDTNVILSMDNNRNLDLNSIIDEVK 351

Query: 353 AQYEEIAQRSKAEAEAVYHSKYEELRITAGKHGDSLKEVKMEISELNRMIQRLQGEIAQV 412
           AQYEEIAQRSKAEAEA+Y +KYEEL+ITAG+HGDSLK  K+EISELNR+IQRL+ EI  V
Sbjct: 352 AQYEEIAQRSKAEAEALYQTKYEELQITAGQHGDSLKNTKVEISELNRVIQRLRSEIDSV 411

Query: 413 KKQCKNVQDSIADAEQRGENALKDAQSKLNDLEEALQKAREDLARLLRDYQDLMNTKLSL 472
           KKQ  ++Q +I+DAEQRGENA+KDAQ+KLN+LE+ALQKA+ED+ARLLRDYQ+LMNTKL+L
Sbjct: 412 KKQISSLQQAISDAEQRGENAIKDAQNKLNELEDALQKAKEDMARLLRDYQELMNTKLAL 471

Query: 473 DVEIATYRKLLEGEECRMSGDLSSNVTVSVTSSSISSGVASRAGFGGYGSGGRGSSYGGG 532
           DVEIATYR LLEGEE RMSG+   NV+VSV++S  S            G GGRG   G G
Sbjct: 472 DVEIATYRTLLEGEESRMSGECVPNVSVSVSTSHTSIS----------GGGGRG---GVG 518

Query: 533 FSSGSRSYSSGGRRSGSRSGGGGSYGSGGGSRGGSSSGGGYSSGGKHSSGGGARGGSSSG 592
           FSSG   YS         SGGGG YGSGGGS  GS  GG Y SGG   S G  RGGS  G
Sbjct: 519 FSSGGGGYS---------SGGGGGYGSGGGSSYGSRGGGSYGSGG--GSSGSRRGGSGGG 567

Query: 593 GGGYGSE------RGGSGSCEGGSSSVTF 615
           GG  G        R  S    GGSSSV F
Sbjct: 568 GGSSGGSFISSGGRASSTKTSGGSSSVKF 596


 Score = 75.9 bits (185), Expect = 3e-013
 Identities = 56/129 (43%), Positives = 61/129 (47%), Gaps = 14/129 (10%)

Query: 500 VSVTSSSISSGVASRAGFGGYGSGGR-GSSYGGGFSS-------GSRSYSSGGRRSGSRS 551
           VS    S SS V    G GG  SGG  G   GGGF S       GS+S S      G R 
Sbjct: 28  VSYQRRSTSSSVRRSGGGGGRFSGGVCGGGAGGGFGSRSLINLGGSKSISISVAGGGGRG 87

Query: 552 GGGGSY--GSGGGSRGGSS-SGGGYSSGGKHSSG-GGARGGSSSGGGGYGSERGGSGSCE 607
           G GG Y  G GGG  GG    GGG+ +GG    G GG  GG   GGGG+G   GG   C 
Sbjct: 88  GFGGGYGGGYGGGGFGGGGFGGGGFGAGGFGVGGIGGGFGGGGFGGGGFGG--GGFPVCP 145

Query: 608 GGSSSVTFS 616
           GG   VT +
Sbjct: 146 GGIQEVTIN 154


 Score = 37.7 bits (86), Expect = 0.079
 Identities = 27/78 (34%), Positives = 33/78 (42%)

Query: 9   SRGRGGGGGGFRGFSSGSAVVPGRSRLSGTSFSCLSRHGGGGGGFGGGGFGGGGFSSRSL 68
           S G GGG G   G S GS          G+S S     GGGGG  GG     GG +S + 
Sbjct: 527 SSGGGGGYGSGGGSSYGSRGGGSYGSGGGSSGSRRGGSGGGGGSSGGSFISSGGRASSTK 586

Query: 69  VNLGGSRSTSISVAGGGG 86
            + G S    +S +   G
Sbjct: 587 TSGGSSSVKFVSTSYSRG 604
