# Supplementary material for: Dataset supporting the proteomic differences found between excretion/secretion products from two isolates of Fasciola hepatica newly excysted juveniles (NEJ) derived from different snail hosts
Source: Data Brief. 2019 Jul 15;25:104272. doi: 10.1016/j.dib.2019.104272 (PMC6661421; doi:10.1016/j.dib.2019.104272)
Supplement: Supplementary file 2 [file mmc2.zip › links/BOVINAE-NCBI/tr_G3N0V2_G3N0V2_BOVIN-BOVINAE-NCBI.txt]

>tr_G3N0V2_G3N0V2_BOVIN

gi|555990567|ref|XP_005907074.1| PREDICTED: keratin, type II cyt...  1195   0.0  
gi|594044326|ref|XP_006046659.1| PREDICTED: keratin, type II cyt...  1167   0.0  
gi|594044324|ref|XP_006046658.1| PREDICTED: keratin, type II cyt...   731   0.0  
gi|555990543|ref|XP_005907062.1| PREDICTED: LOW QUALITY PROTEIN:...   717   0.0  
gi|56710317|ref|NP_001008663.1| keratin, type II cytoskeletal 5 ...   708   0.0  
gi|75062316|sp|Q5XQN5.1|K2C5_BOVIN RecName: Full=Keratin, type I...   708   0.0  
gi|594044334|ref|XP_006046663.1| PREDICTED: keratin, type II cyt...   697   0.0  
gi|594044310|ref|XP_006046651.1| PREDICTED: keratin, type II cyt...   696   0.0  
gi|555990531|ref|XP_005911760.1| PREDICTED: LOW QUALITY PROTEIN:...   694   0.0  
gi|594044328|ref|XP_006046660.1| PREDICTED: keratin, type II cyt...   688   0.0  


==> gi|555990567|ref|XP_005907074.1| PREDICTED: keratin, type II
           cytoskeletal 1 [Bos mutus]
          Length = 606

 Score = 1195 bits (3091), Expect = 0.0
 Identities = 603/606 (99%), Positives = 603/606 (99%)

Query: 1   MSRHFSSRSGYRCGGGGGGFSSGSAGVVSYQRRSTSSSVRRSGGGGGRFSGGVCGGGAGG 60
           MSRHFSSRSGYRCGGGGGGFSSGSAGVVSYQRRSTSSSVRRSGGGGGRFSGGVCGGGAGG
Sbjct: 1   MSRHFSSRSGYRCGGGGGGFSSGSAGVVSYQRRSTSSSVRRSGGGGGRFSGGVCGGGAGG 60

Query: 61  GFGSRSLINLGGSKSISISVAGGGGRGGFGGGYGGGYGGGGFGGGGFGGGGFGAGGFGVG 120
           GFGSRSLINLGGSKSISISVAGGGGRGGFGGGYGGGYGGGGFGGGGFGGGGFGAGGFGVG
Sbjct: 61  GFGSRSLINLGGSKSISISVAGGGGRGGFGGGYGGGYGGGGFGGGGFGGGGFGAGGFGVG 120

Query: 121 GIGGGFGGGGFGGGGFGGGGFPVCPGGIQEVTINQSLLQPLNVEIDPEIQKIKSREREQI 180
           GIGGGFGGGGFGGGGFGGGGFPVCPGGIQEVTINQSLLQPLNVEIDPEIQKIKSREREQI
Sbjct: 121 GIGGGFGGGGFGGGGFGGGGFPVCPGGIQEVTINQSLLQPLNVEIDPEIQKIKSREREQI 180

Query: 181 KSLNNQFASFIDKVRFLEQQNQVLQTKWELLQQINTSTRTYSLEPLFEAYISRLRRTVDQ 240
           KSLNNQFASFIDKVRFLEQQNQVLQTKWELLQQINTSTRTYSLEPLFEAYISRLRRTVDQ
Sbjct: 181 KSLNNQFASFIDKVRFLEQQNQVLQTKWELLQQINTSTRTYSLEPLFEAYISRLRRTVDQ 240

Query: 241 LKSDQSRLDSELKNMQDLVEDYRRKYEDEINKRTNAENEFVGIKNDVDAAYITKVDLQAK 300
           LKSDQSRLDSELKNMQDLVEDYRRKYEDEINKRTNAENEFVGIK DVDAAYITKVDLQAK
Sbjct: 241 LKSDQSRLDSELKNMQDLVEDYRRKYEDEINKRTNAENEFVGIKKDVDAAYITKVDLQAK 300

Query: 301 FDNLLQEIDFYKTLYQAELSQMQTHISDTNVILSMDNNRNLDLNSIIDEVKAQYEEIAQR 360
           FDNLLQEIDFYKTLYQAELSQMQTHISDTNVILSMDNNRNLDLNSIIDEVKAQYEEIAQR
Sbjct: 301 FDNLLQEIDFYKTLYQAELSQMQTHISDTNVILSMDNNRNLDLNSIIDEVKAQYEEIAQR 360

Query: 361 SKAEAEALYQTKYEELQITAGQHGDSLKNTKVEISELNRVIQRLRSEIDSVKKQISSLQQ 420
           SKAEAEALYQTKYEELQITAGQHGDSLKNTKVEISELNRVIQRLRSEIDSVKKQISSLQQ
Sbjct: 361 SKAEAEALYQTKYEELQITAGQHGDSLKNTKVEISELNRVIQRLRSEIDSVKKQISSLQQ 420

Query: 421 AISDAEQRGENAIKDAQNKLNELEDALQKAKEDMARLLRDYQELMNTKLALDVEIATYRT 480
           AISDAEQRGENAIKDAQNKLNELEDALQKAKEDMARLLRDYQELMNTKLALDVEIATYRT
Sbjct: 421 AISDAEQRGENAIKDAQNKLNELEDALQKAKEDMARLLRDYQELMNTKLALDVEIATYRT 480

Query: 481 LLEGEESRMSGECVPNVSVSVSTSHTSISGGGGRGGVGFSSGGGGYGSGGGGGYGSGGGS 540
           LLEGEESRMSGECVPNVSVSVSTSHTSISGGGGRGGVGFSSGGGGY SGGGGGYGSGGGS
Sbjct: 481 LLEGEESRMSGECVPNVSVSVSTSHTSISGGGGRGGVGFSSGGGGYSSGGGGGYGSGGGS 540

Query: 541 SYGSRAGGSYGSGGGSSGSRRGGSGGGGGSSGGSFISSGGRASSTKTSGGSSSVKFVSTS 600
           SYGSR GGSYGSGGGSSGSRRGGSGGGGGSSGGSFISSGGRASSTKTSGGSSSVKFVSTS
Sbjct: 541 SYGSRGGGSYGSGGGSSGSRRGGSGGGGGSSGGSFISSGGRASSTKTSGGSSSVKFVSTS 600

Query: 601 YSRGPR 606
           YSRGPR
Sbjct: 601 YSRGPR 606


==> gi|594044326|ref|XP_006046659.1| PREDICTED: keratin, type II
           cytoskeletal 1 [Bubalus bubalis]
          Length = 606

 Score = 1167 bits (3019), Expect = 0.0
 Identities = 587/606 (96%), Positives = 594/606 (98%)

Query: 1   MSRHFSSRSGYRCGGGGGGFSSGSAGVVSYQRRSTSSSVRRSGGGGGRFSGGVCGGGAGG 60
           MSRHFSSRSGYRCGGGGGGFSSGSAGVVSYQRRSTSSSVRRSGGGGGRFSGGVCGGGAGG
Sbjct: 1   MSRHFSSRSGYRCGGGGGGFSSGSAGVVSYQRRSTSSSVRRSGGGGGRFSGGVCGGGAGG 60

Query: 61  GFGSRSLINLGGSKSISISVAGGGGRGGFGGGYGGGYGGGGFGGGGFGGGGFGAGGFGVG 120
           GFGSRSL+NLGGSKSISISVA GGGRG FGGGYGGGYGGGGFGGGGFGGGGFG GGFGVG
Sbjct: 61  GFGSRSLVNLGGSKSISISVARGGGRGSFGGGYGGGYGGGGFGGGGFGGGGFGGGGFGVG 120

Query: 121 GIGGGFGGGGFGGGGFGGGGFPVCPGGIQEVTINQSLLQPLNVEIDPEIQKIKSREREQI 180
           GIGGGFGGGGFGGGGFGGGGFPVCPGGIQEVTINQSLLQPLNVEIDPEIQKIKSREREQI
Sbjct: 121 GIGGGFGGGGFGGGGFGGGGFPVCPGGIQEVTINQSLLQPLNVEIDPEIQKIKSREREQI 180

Query: 181 KSLNNQFASFIDKVRFLEQQNQVLQTKWELLQQINTSTRTYSLEPLFEAYISRLRRTVDQ 240
           KSLNNQFASFIDKVRFLEQQNQVLQTKWELLQQINTSTRTYSLEPLFEAYI RLRRTVDQ
Sbjct: 181 KSLNNQFASFIDKVRFLEQQNQVLQTKWELLQQINTSTRTYSLEPLFEAYIGRLRRTVDQ 240

Query: 241 LKSDQSRLDSELKNMQDLVEDYRRKYEDEINKRTNAENEFVGIKNDVDAAYITKVDLQAK 300
           LKSDQSRLDSELK+MQDLVEDYRRKYEDEINKRT+AENEFVGIK DVDAAYITKVDLQAK
Sbjct: 241 LKSDQSRLDSELKSMQDLVEDYRRKYEDEINKRTSAENEFVGIKKDVDAAYITKVDLQAK 300

Query: 301 FDNLLQEIDFYKTLYQAELSQMQTHISDTNVILSMDNNRNLDLNSIIDEVKAQYEEIAQR 360
           FD+LLQEIDFYKTLYQAELSQMQTHISDTNVILSMDNNRNLDLNSIIDEVKAQYEEIAQR
Sbjct: 301 FDSLLQEIDFYKTLYQAELSQMQTHISDTNVILSMDNNRNLDLNSIIDEVKAQYEEIAQR 360

Query: 361 SKAEAEALYQTKYEELQITAGQHGDSLKNTKVEISELNRVIQRLRSEIDSVKKQISSLQQ 420
           SKAEAEALYQTKYEELQITAGQHGDSL+NTK+EISELNRVIQRLRSEIDSVKKQISSLQQ
Sbjct: 361 SKAEAEALYQTKYEELQITAGQHGDSLRNTKMEISELNRVIQRLRSEIDSVKKQISSLQQ 420

Query: 421 AISDAEQRGENAIKDAQNKLNELEDALQKAKEDMARLLRDYQELMNTKLALDVEIATYRT 480
           AISDAEQRGENAIKDAQNKLNELEDALQKAKEDMARLLRDYQELMNTKLALDVEIATYRT
Sbjct: 421 AISDAEQRGENAIKDAQNKLNELEDALQKAKEDMARLLRDYQELMNTKLALDVEIATYRT 480

Query: 481 LLEGEESRMSGECVPNVSVSVSTSHTSISGGGGRGGVGFSSGGGGYGSGGGGGYGSGGGS 540
           LLEGEESRMSGECVPNVSVSVSTSHTSISGGGGRGGVGFSSGGGGYGSGGGGGYGSGGG 
Sbjct: 481 LLEGEESRMSGECVPNVSVSVSTSHTSISGGGGRGGVGFSSGGGGYGSGGGGGYGSGGGG 540

Query: 541 SYGSRAGGSYGSGGGSSGSRRGGSGGGGGSSGGSFISSGGRASSTKTSGGSSSVKFVSTS 600
            YGS  GG YGSGGGSSGSRRGGSGGGGGSSGGSF+SSGGRASSTKTS GSSSVKFVSTS
Sbjct: 541 GYGSGGGGGYGSGGGSSGSRRGGSGGGGGSSGGSFVSSGGRASSTKTSSGSSSVKFVSTS 600

Query: 601 YSRGPR 606
           YSRG R
Sbjct: 601 YSRGSR 606


==> gi|594044324|ref|XP_006046658.1| PREDICTED: keratin, type II
           cytoskeletal 2 epidermal [Bubalus bubalis]
          Length = 617

 Score =  731 bits (1888), Expect = 0.0
 Identities = 410/627 (65%), Positives = 470/627 (74%), Gaps = 44/627 (7%)

Query: 1   MSRHFSSRSGYRCGGGGG--GFSSGSAGVVSYQRRSTSS--SVRRSGGGGGRFSGGVCGG 56
           MS   S +S  R GGGGG  GFSSGSA V    R S +S   + R GGGGG F GG   G
Sbjct: 1   MSCQISYQSRGRGGGGGGFRGFSSGSAVVPGRSRLSGTSFSCLSRHGGGGGGFGGG---G 57

Query: 57  GAGGGFGSRSLINLGGSKSISISVAGGGGRGGFGGGYGGGYGGGGFGGG-GFGGGGFGAG 115
             GGGF SRSL+NLGGS+S SISVAGGGG  G  GG+GG   GGGFGGG G GGG FG G
Sbjct: 58  FGGGGFSSRSLVNLGGSRSTSISVAGGGGSFGSYGGFGGR--GGGFGGGLGVGGGSFGGG 115

Query: 116 GFGVGGIGGGFGG-GGFGG-GGFGGGGFPVCPGGIQEVTINQSLLQPLNVEIDPEIQKIK 173
            FG GG  GGFGG GGFGG GGFG GGFP   GGI EV+INQSLLQPLNV++DPEIQ +K
Sbjct: 116 RFGGGGGFGGFGGPGGFGGPGGFGPGGFP--GGGIHEVSINQSLLQPLNVKVDPEIQNVK 173

Query: 174 SREREQIKSLNNQFASFIDKVRFLEQQNQVLQTKWELLQQINTSTRTYSLEPLFEAYISR 233
           S EREQIK+LNN+FA+FIDKVRFLEQQNQVLQTKWELLQQIN  TRT +LEPLF+ YIS+
Sbjct: 174 SHEREQIKALNNKFATFIDKVRFLEQQNQVLQTKWELLQQINVGTRTTNLEPLFQGYISQ 233

Query: 234 LRRTVDQLKSDQSRLDSELKNMQDLVEDYRRKYEDEINKRTNAENEFVGIKNDVDAAYIT 293
           L+  +D+L S++   +SEL NMQDLVED+++KYEDE+NKRT AENEFV +K DVD AY  
Sbjct: 234 LQSHLDKLYSERMLQESELNNMQDLVEDFKKKYEDEVNKRTAAENEFVTLKKDVDHAYTN 293

Query: 294 KVDLQAKFDNLLQEIDFYKTLYQAELSQMQTHISDTNVILSMDNNRNLDLNSIIDEVKAQ 353
           KV+LQAK D L Q+++F K L+ AELSQMQ  ++DT VILSMDNNR+LDL+SII EV+AQ
Sbjct: 294 KVELQAKVDLLRQDVEFTKMLFDAELSQMQQSVTDTTVILSMDNNRSLDLDSIISEVRAQ 353

Query: 354 YEEIAQRSKAEAEALYQTKYEELQITAGQHGDSLKNTKVEISELNRVIQRLRSEIDSVKK 413
           YEEIAQRSKAEAEA+Y +KYEEL+ITAG+HGDSLK  K+EISELNR+IQRL+ EI  VKK
Sbjct: 354 YEEIAQRSKAEAEAVYHSKYEELRITAGKHGDSLKEVKMEISELNRMIQRLQGEIAQVKK 413

Query: 414 QISSLQQAISDAEQRGENAIKDAQNKLNELEDALQKAKEDMARLLRDYQELMNTKLALDV 473
           Q  ++Q +I+DAEQRGENA+KDAQ KLN+LE+ALQKA+ED+ARLLRDYQ+LMNTKL+LDV
Sbjct: 414 QCKNVQDSIADAEQRGENALKDAQRKLNDLEEALQKAREDLARLLRDYQDLMNTKLSLDV 473

Query: 474 EIATYRTLLEGEESRMSGECVPNVSVSVSTSHTSIS----------GGGGRG---GVGFS 520
           EIATYR LLEGEE RMSG+   NV+VSV++S  S S          G GGRG   G GFS
Sbjct: 474 EIATYRKLLEGEECRMSGDLSSNVTVSVTSSSISSSVASRAGFGSYGSGGRGSSYGGGFS 533

Query: 521 SGGGGYG---------SGGGGGYGSGGGSSYGSRAGGSYGSGG--GSSGSRRGGSGGGGG 569
           SG   Y          SGGGG YGSGGGS  GS +GG Y SGG   S GS RGGS  GGG
Sbjct: 534 SGSSSYSSGGRRSGSRSGGGGSYGSGGGSRGGSSSGGGYSSGGKQSSGGSARGGSSSGGG 593

Query: 570 SSGGSFISSGGRASSTKTSGGSSSVKF 596
             G        R  S    GGSSSV F
Sbjct: 594 GYGSE------RGGSGSCEGGSSSVTF 614


 Score = 72.0 bits (175), Expect = 4e-012
 Identities = 55/129 (42%), Positives = 59/129 (45%), Gaps = 14/129 (10%)

Query: 28  VSYQRRSTSSSVRRSGGGGGRFSGGVCGGGAGGGFGSRSLINLGGSKSISISVAGGGGRG 87
           VS    S SSSV    G G   SGG  G   GGGF S       GS S S      G R 
Sbjct: 499 VSVTSSSISSSVASRAGFGSYGSGGR-GSSYGGGFSS-------GSSSYSSGGRRSGSRS 550

Query: 88  GFGGGYGGGYGGGGFGGGGFGGGGFGAGGFGVGGIGGGFGGGGFGGGGFGG--GGFPVCP 145
           G GG Y  G GGG  GG    GGG+ +GG    G G   GG   GGGG+G   GG   C 
Sbjct: 551 GGGGSY--GSGGGSRGGSS-SGGGYSSGGKQSSG-GSARGGSSSGGGGYGSERGGSGSCE 606

Query: 146 GGIQEVTIN 154
           GG   VT +
Sbjct: 607 GGSSSVTFS 615


 Score = 60.5 bits (145), Expect = 1e-008
 Identities = 45/123 (36%), Positives = 49/123 (39%), Gaps = 27/123 (21%)

Query: 510 GGGGRGGVGFSSG---------------------GGGYGSGGGGGYGSGGGSSY------ 542
           GGGG G  GFSSG                     GGG G  GGGG+G GG SS       
Sbjct: 13  GGGGGGFRGFSSGSAVVPGRSRLSGTSFSCLSRHGGGGGGFGGGGFGGGGFSSRSLVNLG 72

Query: 543 GSRAGGSYGSGGGSSGSRRGGSGGGGGSSGGSFISSGGRASSTKTSGGSSSVKFVSTSYS 602
           GSR+     +GGG S    GG GG GG  GG     GG     +  GG     F      
Sbjct: 73  GSRSTSISVAGGGGSFGSYGGFGGRGGGFGGGLGVGGGSFGGGRFGGGGGFGGFGGPGGF 132

Query: 603 RGP 605
            GP
Sbjct: 133 GGP 135


 Score = 38.1 bits (87), Expect = 0.059
 Identities = 29/89 (32%), Positives = 38/89 (42%), Gaps = 8/89 (8%)

Query: 517 VGFSSGGGGYGSGGGGGYGSGGGSSYG-SRAGGSYGSGGGSSGSRRGGSGGGGGSSGGSF 575
           + + S G G G GG  G+ SG     G SR  G+       S S     GGGGG  GG  
Sbjct: 5   ISYQSRGRGGGGGGFRGFSSGSAVVPGRSRLSGT-------SFSCLSRHGGGGGGFGGGG 57

Query: 576 ISSGGRASSTKTSGGSSSVKFVSTSYSRG 604
              GG +S +  + G S    +S +   G
Sbjct: 58  FGGGGFSSRSLVNLGGSRSTSISVAGGGG 86
