# Supplementary material for: Dataset supporting the proteomic differences found between excretion/secretion products from two isolates of Fasciola hepatica newly excysted juveniles (NEJ) derived from different snail hosts
Source: Data Brief. 2019 Jul 15;25:104272. doi: 10.1016/j.dib.2019.104272 (PMC6661421; doi:10.1016/j.dib.2019.104272)
Supplement: Supplementary file 2 [file mmc2.zip › links/BOVINAE-NCBI/tr_G3X7A8_G3X7A8_BOVIN-BOVINAE-NCBI.txt]

>tr_G3X7A8_G3X7A8_BOVIN

gi|45429979|ref|NP_991355.1| spleen trypsin inhibitor I precurso...   213   7e-056
gi|115115|sp|P04815.2|BPT2_BOVIN RecName: Full=Spleen trypsin in...   213   7e-056
gi|538261032|pdb|4BNR|I Chain I, Extremely Stable Complex Of Cra...   200   6e-052
gi|538261033|pdb|4BNR|J Chain J, Extremely Stable Complex Of Cra...   200   6e-052
gi|115114|sp|P00974.2|BPT1_BOVIN RecName: Full=Pancreatic trypsi...   200   6e-052
gi|157744502|ref|NP_001001554.2| pancreatic trypsin inhibitor pr...   198   2e-051
gi|555998006|ref|XP_005910719.1| PREDICTED: pancreatic trypsin i...   197   3e-051
gi|594037568|ref|XP_006043416.1| PREDICTED: spleen trypsin inhib...   197   4e-051
gi|594037570|ref|XP_006043417.1| PREDICTED: spleen trypsin inhib...   192   2e-049
gi|555998473|ref|XP_005910948.1| PREDICTED: pancreatic trypsin i...   132   1e-031


==> gi|45429979|ref|NP_991355.1| spleen trypsin inhibitor I precursor
           [Bos taurus]
          Length = 100

 Score =  213 bits (542), Expect = 7e-056
 Identities = 99/100 (99%), Positives = 100/100 (100%)

Query: 1   MKMSRLCLSVALLVLLGTLAASTPGCDTSNQAKAQRPDFCLEPPYTGPCKAKMIRYFYNA 60
           MKMSRLCLS+ALLVLLGTLAASTPGCDTSNQAKAQRPDFCLEPPYTGPCKAKMIRYFYNA
Sbjct: 1   MKMSRLCLSIALLVLLGTLAASTPGCDTSNQAKAQRPDFCLEPPYTGPCKAKMIRYFYNA 60

Query: 61  KAGFCETFVYGGCKAKSNNFRSAEDCMRTCGGAIGPRENL 100
           KAGFCETFVYGGCKAKSNNFRSAEDCMRTCGGAIGPRENL
Sbjct: 61  KAGFCETFVYGGCKAKSNNFRSAEDCMRTCGGAIGPRENL 100


==> gi|115115|sp|P04815.2|BPT2_BOVIN RecName: Full=Spleen trypsin
           inhibitor I; Short=SI-I; Contains: RecName: Full=Spleen
           trypsin inhibitor II; Short=SI-II; Contains: RecName:
           Full=Spleen trypsin inhibitor III; Short=SI-III; Flags:
           Precursor
          Length = 100

 Score =  213 bits (542), Expect = 7e-056
 Identities = 99/100 (99%), Positives = 100/100 (100%)

Query: 1   MKMSRLCLSVALLVLLGTLAASTPGCDTSNQAKAQRPDFCLEPPYTGPCKAKMIRYFYNA 60
           MKMSRLCLS+ALLVLLGTLAASTPGCDTSNQAKAQRPDFCLEPPYTGPCKAKMIRYFYNA
Sbjct: 1   MKMSRLCLSIALLVLLGTLAASTPGCDTSNQAKAQRPDFCLEPPYTGPCKAKMIRYFYNA 60

Query: 61  KAGFCETFVYGGCKAKSNNFRSAEDCMRTCGGAIGPRENL 100
           KAGFCETFVYGGCKAKSNNFRSAEDCMRTCGGAIGPRENL
Sbjct: 61  KAGFCETFVYGGCKAKSNNFRSAEDCMRTCGGAIGPRENL 100


==> gi|538261032|pdb|4BNR|I Chain I, Extremely Stable Complex Of
           Crayfish Trypsin With Bovine Trypsin Inhibitor
          Length = 100

 Score =  200 bits (508), Expect = 6e-052
 Identities = 92/100 (92%), Positives = 97/100 (97%)

Query: 1   MKMSRLCLSVALLVLLGTLAASTPGCDTSNQAKAQRPDFCLEPPYTGPCKAKMIRYFYNA 60
           MKMSRLCLSVALLVLLGTLAASTPGCDTSNQAKAQRPDFCLEPPYTGPCKA++IRYFYNA
Sbjct: 1   MKMSRLCLSVALLVLLGTLAASTPGCDTSNQAKAQRPDFCLEPPYTGPCKARIIRYFYNA 60

Query: 61  KAGFCETFVYGGCKAKSNNFRSAEDCMRTCGGAIGPRENL 100
           KAG C+TFVYGGC+AK NNF+SAEDCMRTCGGAIGP ENL
Sbjct: 61  KAGLCQTFVYGGCRAKRNNFKSAEDCMRTCGGAIGPWENL 100
