# Supplementary material for: Dataset supporting the proteomic differences found between excretion/secretion products from two isolates of Fasciola hepatica newly excysted juveniles (NEJ) derived from different snail hosts
Source: Data Brief. 2019 Jul 15;25:104272. doi: 10.1016/j.dib.2019.104272 (PMC6661421; doi:10.1016/j.dib.2019.104272)
Supplement: Supplementary file 2 [file mmc2.zip › links/BOVINAE-NCBI/tr_M0QVY0_M0QVY0_BOVIN-BOVINAE-NCBI.txt]

>tr_M0QVY0_M0QVY0_BOVIN

gi|134085706|ref|NP_001076979.1| keratin, type II cytoskeletal 6...  1121   0.0  
gi|383872577|ref|NP_001244333.1| keratin, type II cytoskeletal 5...  1108   0.0  
gi|594069239|ref|XP_006058528.1| PREDICTED: keratin, type II cyt...   905   0.0  
gi|56710317|ref|NP_001008663.1| keratin, type II cytoskeletal 5 ...   860   0.0  
gi|75062316|sp|Q5XQN5.1|K2C5_BOVIN RecName: Full=Keratin, type I...   860   0.0  
gi|594044310|ref|XP_006046651.1| PREDICTED: keratin, type II cyt...   858   0.0  
gi|555990531|ref|XP_005911760.1| PREDICTED: LOW QUALITY PROTEIN:...   850   0.0  
gi|594069375|ref|XP_006058592.1| PREDICTED: keratin, type II cyt...   838   0.0  
gi|594044312|ref|XP_006046652.1| PREDICTED: keratin, type II cyt...   832   0.0  
gi|555990563|ref|XP_005907072.1| PREDICTED: keratin, type II cyt...   800   0.0  


==> gi|134085706|ref|NP_001076979.1| keratin, type II cytoskeletal 6A
           [Bos taurus]
          Length = 571

 Score = 1121 bits (2899), Expect = 0.0
 Identities = 570/571 (99%), Positives = 570/571 (99%)

Query: 1   MSYKSTVKTQSISRKGFSAGSARVPGVCRSGFSSVSLSRSRGSGGLAGVCGGAGFGSRSL 60
           MSYKSTVKTQSISRKGFSAGSARVPGVCRSGFSSVSLSRSRGSGGLAGVCGGAGFGSRSL
Sbjct: 1   MSYKSTVKTQSISRKGFSAGSARVPGVCRSGFSSVSLSRSRGSGGLAGVCGGAGFGSRSL 60

Query: 61  YGLGGSKRISIAGGSCAIGGGYGGRIGVGYGFGGGVGSGFGFGAGAGSGFGLGGGAGFGG 120
           YGLGGSKRISIAGGSCAIGGGYGGRIGVGYGFGGGVGSGFGFGAGAGSGFGLGGGAGFGG
Sbjct: 61  YGLGGSKRISIAGGSCAIGGGYGGRIGVGYGFGGGVGSGFGFGAGAGSGFGLGGGAGFGG 120

Query: 121 GFGGPGFPVCPPGGIQEVTVNQSLLTPLNLQIDPTIQRVRTEEREQIKTLNNKFASFIDK 180
           GFGGPGF VCPPGGIQEVTVNQSLLTPLNLQIDPTIQRVRTEEREQIKTLNNKFASFIDK
Sbjct: 121 GFGGPGFLVCPPGGIQEVTVNQSLLTPLNLQIDPTIQRVRTEEREQIKTLNNKFASFIDK 180

Query: 181 VRFLEQQNKVLDTKWTLLQEQGTKTVRQNLEPLFEQYINNLRRQLDSILGERGRLDSELR 240
           VRFLEQQNKVLDTKWTLLQEQGTKTVRQNLEPLFEQYINNLRRQLDSILGERGRLDSELR
Sbjct: 181 VRFLEQQNKVLDTKWTLLQEQGTKTVRQNLEPLFEQYINNLRRQLDSILGERGRLDSELR 240

Query: 241 GMQDTVEDFKNKYEDEINKRTVAENEFVNLKKDVDAAYMNKVELQAKVDALTDEINFLRT 300
           GMQDTVEDFKNKYEDEINKRTVAENEFVNLKKDVDAAYMNKVELQAKVDALTDEINFLRT
Sbjct: 241 GMQDTVEDFKNKYEDEINKRTVAENEFVNLKKDVDAAYMNKVELQAKVDALTDEINFLRT 300

Query: 301 FYDAELAQMQTHISDTSVVLSMDNNRNLDLDSIIAEVKAQYEEIAQRSRAEAESWYQSKY 360
           FYDAELAQMQTHISDTSVVLSMDNNRNLDLDSIIAEVKAQYEEIAQRSRAEAESWYQSKY
Sbjct: 301 FYDAELAQMQTHISDTSVVLSMDNNRNLDLDSIIAEVKAQYEEIAQRSRAEAESWYQSKY 360

Query: 361 EELQVTAGRHGDDLRNTKQEISEINRVIQRLRSEIDHVKKQCASLQSAIADAEQRGELAL 420
           EELQVTAGRHGDDLRNTKQEISEINRVIQRLRSEIDHVKKQCASLQSAIADAEQRGELAL
Sbjct: 361 EELQVTAGRHGDDLRNTKQEISEINRVIQRLRSEIDHVKKQCASLQSAIADAEQRGELAL 420

Query: 421 KDARSKLADLEDALQKAKQDMARLLKEYQELMNVKLALDVEIATYRKLLEGEECRLSGEG 480
           KDARSKLADLEDALQKAKQDMARLLKEYQELMNVKLALDVEIATYRKLLEGEECRLSGEG
Sbjct: 421 KDARSKLADLEDALQKAKQDMARLLKEYQELMNVKLALDVEIATYRKLLEGEECRLSGEG 480

Query: 481 VGQVNISVVQSTVSGGYGGAGGYGGASGLGSGLGVSGGSGYSYSSGHSLGGGFSSGSGRA 540
           VGQVNISVVQSTVSGGYGGAGGYGGASGLGSGLGVSGGSGYSYSSGHSLGGGFSSGSGRA
Sbjct: 481 VGQVNISVVQSTVSGGYGGAGGYGGASGLGSGLGVSGGSGYSYSSGHSLGGGFSSGSGRA 540

Query: 541 IGCGFGSSGGSSSTIKYTTTTSSSSRKGYKH 571
           IGCGFGSSGGSSSTIKYTTTTSSSSRKGYKH
Sbjct: 541 IGCGFGSSGGSSSTIKYTTTTSSSSRKGYKH 571


==> gi|383872577|ref|NP_001244333.1| keratin, type II cytoskeletal 59
           kDa, component IV [Bos taurus]
          Length = 571

 Score = 1108 bits (2867), Expect = 0.0
 Identities = 562/571 (98%), Positives = 565/571 (98%)

Query: 1   MSYKSTVKTQSISRKGFSAGSARVPGVCRSGFSSVSLSRSRGSGGLAGVCGGAGFGSRSL 60
           MS KSTVKTQSISR+GFSAGSARVPGVCRSGFSSVSLSRSRGSGGLAGVCGGAGFGSRSL
Sbjct: 1   MSCKSTVKTQSISRRGFSAGSARVPGVCRSGFSSVSLSRSRGSGGLAGVCGGAGFGSRSL 60

Query: 61  YGLGGSKRISIAGGSCAIGGGYGGRIGVGYGFGGGVGSGFGFGAGAGSGFGLGGGAGFGG 120
           YGLGGSKRISIAGGSC IGGGYGGRIGVGYGFGGG GSGFGFGAGAGSGFGLGGGAGFGG
Sbjct: 61  YGLGGSKRISIAGGSCVIGGGYGGRIGVGYGFGGGAGSGFGFGAGAGSGFGLGGGAGFGG 120

Query: 121 GFGGPGFPVCPPGGIQEVTVNQSLLTPLNLQIDPTIQRVRTEEREQIKTLNNKFASFIDK 180
           GFGGPGFPVCPPGGIQEVTVNQSLLTPLNLQIDPTIQRVRTEEREQIKTLNNKFASFIDK
Sbjct: 121 GFGGPGFPVCPPGGIQEVTVNQSLLTPLNLQIDPTIQRVRTEEREQIKTLNNKFASFIDK 180

Query: 181 VRFLEQQNKVLDTKWTLLQEQGTKTVRQNLEPLFEQYINNLRRQLDSILGERGRLDSELR 240
           VRFLEQQNKVLDTKWTLLQEQGT+TVRQNLEPLFEQYINNLRRQLDSILGERGRLDSELR
Sbjct: 181 VRFLEQQNKVLDTKWTLLQEQGTRTVRQNLEPLFEQYINNLRRQLDSILGERGRLDSELR 240

Query: 241 GMQDTVEDFKNKYEDEINKRTVAENEFVNLKKDVDAAYMNKVELQAKVDALTDEINFLRT 300
           GMQDTVEDFKNKYEDEINKRT AENEFV LKKDVD AYMNKVELQAKVDALTDEINFLRT
Sbjct: 241 GMQDTVEDFKNKYEDEINKRTAAENEFVKLKKDVDIAYMNKVELQAKVDALTDEINFLRT 300

Query: 301 FYDAELAQMQTHISDTSVVLSMDNNRNLDLDSIIAEVKAQYEEIAQRSRAEAESWYQSKY 360
           FYDAELAQMQTHISDTSVVLSMDNNRNLDLDSIIAEVKAQYEEIAQRSRAEAESWYQSKY
Sbjct: 301 FYDAELAQMQTHISDTSVVLSMDNNRNLDLDSIIAEVKAQYEEIAQRSRAEAESWYQSKY 360

Query: 361 EELQVTAGRHGDDLRNTKQEISEINRVIQRLRSEIDHVKKQCASLQSAIADAEQRGELAL 420
           EEL+VTAGRHGDDLRNTKQEISEINRVIQRLRSEIDHVKKQCASLQSAIADAEQRGELAL
Sbjct: 361 EELRVTAGRHGDDLRNTKQEISEINRVIQRLRSEIDHVKKQCASLQSAIADAEQRGELAL 420

Query: 421 KDARSKLADLEDALQKAKQDMARLLKEYQELMNVKLALDVEIATYRKLLEGEECRLSGEG 480
           KDARSKLADLEDALQKAKQDMARLLKEYQELMNVKLALDVEIATYRKLLEGEECRLSGEG
Sbjct: 421 KDARSKLADLEDALQKAKQDMARLLKEYQELMNVKLALDVEIATYRKLLEGEECRLSGEG 480

Query: 481 VGQVNISVVQSTVSGGYGGAGGYGGASGLGSGLGVSGGSGYSYSSGHSLGGGFSSGSGRA 540
           VGQVNISVVQSTVSGGYGGAGGYGGASGLGSGLGVSGGSGYSYSSGHSLGGGFSSGSGRA
Sbjct: 481 VGQVNISVVQSTVSGGYGGAGGYGGASGLGSGLGVSGGSGYSYSSGHSLGGGFSSGSGRA 540

Query: 541 IGCGFGSSGGSSSTIKYTTTTSSSSRKGYKH 571
           IGCGFGSSGGSSSTIKYTTTTSSSSRKGYKH
Sbjct: 541 IGCGFGSSGGSSSTIKYTTTTSSSSRKGYKH 571


==> gi|594069239|ref|XP_006058528.1| PREDICTED: keratin, type II
           cytoskeletal 75 [Bubalus bubalis]
          Length = 562

 Score =  905 bits (2338), Expect = 0.0
 Identities = 472/575 (82%), Positives = 511/575 (88%), Gaps = 17/575 (2%)

Query: 1   MSYKSTVKTQSISRKGFSAGSARVPGVCRSGFSSVSLSRSRGSGGLAGVCGGAGFGSRSL 60
           MSYKST+KTQSISR+GFSA SARVPGVCRSGFSS+SLSRSRGSGGL GVCGGAGFGSRSL
Sbjct: 1   MSYKSTMKTQSISRRGFSASSARVPGVCRSGFSSLSLSRSRGSGGLTGVCGGAGFGSRSL 60

Query: 61  YGLGGSKRISIAGGSCAIGGGYGGRIGVGYGFGGGVGSGFGFGAGAGSGFGLGGGAGFGG 120
           YGLGGSKRIS A GSCAIGGGYGGRIGVGYGFGGG GSGFGFGAGAGSGFGL G A FGG
Sbjct: 61  YGLGGSKRISFAEGSCAIGGGYGGRIGVGYGFGGGAGSGFGFGAGAGSGFGLHGDADFGG 120

Query: 121 GFG-GPGFPVCPPGGIQEVTVNQSLLTPLNLQIDPTIQRVRTEEREQIKTLNNKFASFID 179
           G+G G GFPV PPGGIQEVTVNQSLLTPLNLQIDPTIQRVRTEEREQIKTLNNKFASFID
Sbjct: 121 GYGVGSGFPVFPPGGIQEVTVNQSLLTPLNLQIDPTIQRVRTEEREQIKTLNNKFASFID 180

Query: 180 KVRFLEQQNKVLDTKWTLLQEQGTKTVRQNLEPLFEQYINNLRRQLDSILGERGRLDSEL 239
           KVRFLEQQNKVL+TKW+LLQEQGT+TVRQ+LEP FE YI +LRRQLDSI  ERGRLD+EL
Sbjct: 181 KVRFLEQQNKVLETKWSLLQEQGTRTVRQSLEPFFEAYITDLRRQLDSITTERGRLDAEL 240

Query: 240 RGMQDTVEDFKNKYEDEINKRTVAENEFVNLKKDVDAAYMNKVELQAKVDALTDEINFLR 299
           R MQD VEDFK +YEDEINKRT AENEFV LKKDVDAAY+NKV+L+AK ++LTDEINFL+
Sbjct: 241 RTMQDVVEDFKVRYEDEINKRTAAENEFVALKKDVDAAYLNKVDLEAKANSLTDEINFLQ 300

Query: 300 TFYDAELAQMQTHISDTSVVLSMDNNRNLDLDSIIAEVKAQYEEIAQRSRAEAESWYQSK 359
             ++AEL QMQT +SDTSVVLSMDNNR+LDLDSIIAEVKAQYEEIA RSRAEAESWYQ+K
Sbjct: 301 MLFEAELCQMQTQVSDTSVVLSMDNNRSLDLDSIIAEVKAQYEEIANRSRAEAESWYQTK 360

Query: 360 YEELQVTAGRHGDDLRNTKQEISEINRVIQRLRSEIDHVKKQCASLQSAIADAEQRGELA 419
           YEELQVTAGRHGDDLRNTKQEISE NR+IQRLR+EID+VKKQCASLQ+AIADAEQRGELA
Sbjct: 361 YEELQVTAGRHGDDLRNTKQEISETNRMIQRLRAEIDNVKKQCASLQTAIADAEQRGELA 420

Query: 420 LKDARSKLADLEDALQKAKQDMARLLKEYQELMNVKLALDVEIATYRKLLEGEECRLSGE 479
           LKDAR+KL DLE+ALQK+KQDMARLL++YQELMN+KLALDVEIATYRKLLEGEECRLSGE
Sbjct: 421 LKDARAKLVDLEEALQKSKQDMARLLRKYQELMNIKLALDVEIATYRKLLEGEECRLSGE 480

Query: 480 GVGQVNISVVQSTVSGGYGGAGGYGGASGLGSGLGVSGGSGYSY--SSGHSLGG-GFSSG 536
           GV  VNISVV STVS GYGG    G  S     LG+SGGSG S+  S GHSLGG  FS+ 
Sbjct: 481 GVSPVNISVVTSTVSSGYGGGSSIGSGS-----LGLSGGSGCSFTTSGGHSLGGSSFSNS 535

Query: 537 SGRAIGCGFGSSGGSSSTIKYTTTTSSSSRKGYKH 571
           S R +       GGS S+IK+ +TT SSSRK YKH
Sbjct: 536 SPRGL-------GGSGSSIKFVSTT-SSSRKSYKH 562
