# Supplementary material for: Dataset supporting the proteomic differences found between excretion/secretion products from two isolates of Fasciola hepatica newly excysted juveniles (NEJ) derived from different snail hosts
Source: Data Brief. 2019 Jul 15;25:104272. doi: 10.1016/j.dib.2019.104272 (PMC6661421; doi:10.1016/j.dib.2019.104272)
Supplement: Supplementary file 2 [file mmc2.zip › links/BOVINAE-NCBI/tr_Q17QG8_Q17QG8_BOVIN-BOVINAE-NCBI.txt]

>tr_Q17QG8_Q17QG8_BOVIN

gi|594111870|ref|XP_006078744.1| PREDICTED: histone H2AX-like [B...   277   4e-075
gi|594032315|ref|XP_006040928.1| PREDICTED: histone H2A type 1-l...   236   8e-063
gi|555965751|ref|XP_005894933.1| PREDICTED: histone H2A type 2-B...   231   3e-061
gi|594049800|ref|XP_006049267.1| PREDICTED: histone H2A type 2-B...   231   3e-061
gi|594047361|ref|XP_006048099.1| PREDICTED: uncharacterized prot...   229   2e-060
gi|594047324|ref|XP_006048081.1| PREDICTED: histone H2A type 1-C...   228   2e-060
gi|555960314|ref|XP_005892262.1| PREDICTED: histone H2A type 1-l...   228   4e-060
gi|126165234|ref|NP_001075189.1| histone H2A type 2-C [Bos taurus]    228   4e-060
gi|594049790|ref|XP_006049262.1| PREDICTED: histone H2A type 2-A...   228   4e-060
gi|594049798|ref|XP_006049266.1| PREDICTED: histone H2A type 2-C...   228   4e-060


==> gi|594111870|ref|XP_006078744.1| PREDICTED: histone H2AX-like
           [Bubalus bubalis]
          Length = 143

 Score =  277 bits (709), Expect = 4e-075
 Identities = 142/143 (99%), Positives = 142/143 (99%)

Query: 1   MSGRGKTGGKARAKAKSRSSRAGLQFPVGRVHRLLRKGHYAERVGAGAPVYLAAVLEYLT 60
           MSGRGKTGGKARAKAKSRSSRAGLQFPVGRVHRLLRKGHYAERVGAGAPVYLAAVLEYLT
Sbjct: 1   MSGRGKTGGKARAKAKSRSSRAGLQFPVGRVHRLLRKGHYAERVGAGAPVYLAAVLEYLT 60

Query: 61  AEILELAGNAARDNKKTRIIPRHLQLAIRNDEELNKLLGGVTIAQGGVLPNIQAVLLPKK 120
           AEILELAGNAARDNKKTRIIPRHLQLAIRNDEELNKLLGGVTIAQGGVLPNIQAVLLPKK
Sbjct: 61  AEILELAGNAARDNKKTRIIPRHLQLAIRNDEELNKLLGGVTIAQGGVLPNIQAVLLPKK 120

Query: 121 TSATVGPKAPAGGKKATQASQEY 143
           TSATVGPK PAGGKKATQASQEY
Sbjct: 121 TSATVGPKTPAGGKKATQASQEY 143


==> gi|594032315|ref|XP_006040928.1| PREDICTED: histone H2A type 1-like
           [Bubalus bubalis]
          Length = 244

 Score =  236 bits (603), Expect = 8e-063
 Identities = 123/142 (86%), Positives = 127/142 (89%)

Query: 1   MSGRGKTGGKARAKAKSRSSRAGLQFPVGRVHRLLRKGHYAERVGAGAPVYLAAVLEYLT 60
           MSGRGK GGKARAKAK+RSSRAGLQFPVGRVHRLLRKG+YAERVGAGAPVYLAAVLEYLT
Sbjct: 1   MSGRGKQGGKARAKAKTRSSRAGLQFPVGRVHRLLRKGNYAERVGAGAPVYLAAVLEYLT 60

Query: 61  AEILELAGNAARDNKKTRIIPRHLQLAIRNDEELNKLLGGVTIAQGGVLPNIQAVLLPKK 120
           AEILELAGNAARDNKKTRIIPRHLQLAIRNDEELNKLLG VTIAQGGVLPNIQAVLLPKK
Sbjct: 61  AEILELAGNAARDNKKTRIIPRHLQLAIRNDEELNKLLGKVTIAQGGVLPNIQAVLLPKK 120

Query: 121 TSATVGPKAPAGGKKATQASQE 142
           T     P    G KKA   +Q+
Sbjct: 121 TETKSAPAPKKGSKKAVTKAQK 142


 Score = 26.2 bits (56), Expect =    22
 Identities = 20/87 (22%), Positives = 39/87 (44%)

Query: 3   GRGKTGGKARAKAKSRSSRAGLQFPVGRVHRLLRKGHYAERVGAGAPVYLAAVLEYLTAE 62
           G  K   KA+ K   +  R+  +     V+++L++ H    + + A   + + +  +   
Sbjct: 132 GSKKAVTKAQKKDGKKRKRSRKESYSVYVYKVLKQVHPDTGISSKAMGIMNSFVNDIFER 191

Query: 63  ILELAGNAARDNKKTRIIPRHLQLAIR 89
           I   A   A  NK++ I  R +Q A+R
Sbjct: 192 IAGEASRLAHYNKRSTITSREIQTAVR 218


==> gi|555965751|ref|XP_005894933.1| PREDICTED: histone H2A type
           2-B-like [Bos mutus]
          Length = 130

 Score =  231 bits (589), Expect = 3e-061
 Identities = 118/123 (95%), Positives = 121/123 (98%)

Query: 1   MSGRGKTGGKARAKAKSRSSRAGLQFPVGRVHRLLRKGHYAERVGAGAPVYLAAVLEYLT 60
           MSGRGK GGKARAKAKSRSSRAGLQFPVGRVHRLLRKG+YAERVGAGAPVYLAAVLEYLT
Sbjct: 1   MSGRGKQGGKARAKAKSRSSRAGLQFPVGRVHRLLRKGNYAERVGAGAPVYLAAVLEYLT 60

Query: 61  AEILELAGNAARDNKKTRIIPRHLQLAIRNDEELNKLLGGVTIAQGGVLPNIQAVLLPKK 120
           AEILELAGNAARDNKKTRIIPRHLQLA+RNDEELNKLLGGVTIAQGGVLPNIQAVLLPKK
Sbjct: 61  AEILELAGNAARDNKKTRIIPRHLQLAVRNDEELNKLLGGVTIAQGGVLPNIQAVLLPKK 120

Query: 121 TSA 123
           T +
Sbjct: 121 TES 123
