# Supplementary material for: Dataset supporting the proteomic differences found between excretion/secretion products from two isolates of Fasciola hepatica newly excysted juveniles (NEJ) derived from different snail hosts
Source: Data Brief. 2019 Jul 15;25:104272. doi: 10.1016/j.dib.2019.104272 (PMC6661421; doi:10.1016/j.dib.2019.104272)
Supplement: Supplementary file 2 [file mmc2.zip › links/BOVINE-UNIPROT/sp_P00760_TRY1_BOVIN-BOVINE-UNIPROT.txt]

>sp_P00760_TRY1_BOVIN

sp|P00760|TRY1_BOVIN Cationic trypsin OS=Bos taurus PE=1 SV=3         506   e-144
tr|A7YWU9|A7YWU9_BOVIN PRSS2 protein OS=Bos taurus GN=PRSS2 PE=2...   393   e-110
sp|Q29463|TRY2_BOVIN Anionic trypsin OS=Bos taurus PE=2 SV=1          391   e-109
tr|F1MXS5|F1MXS5_BOVIN Uncharacterized protein OS=Bos taurus GN=...   239   1e-063
tr|E1BE09|E1BE09_BOVIN Uncharacterized protein OS=Bos taurus GN=...   226   1e-059
tr|E1BGD9|E1BGD9_BOVIN Kallikrein C OS=Bos taurus GN=KLK5 PE=3 SV=2   225   2e-059
tr|F1MGR5|F1MGR5_BOVIN Uncharacterized protein OS=Bos taurus GN=...   212   2e-055
tr|A6QQ95|A6QQ95_BOVIN KLK6 protein OS=Bos taurus GN=KLK6 PE=2 SV=1   211   3e-055
tr|E1BJ72|E1BJ72_BOVIN Uncharacterized protein OS=Bos taurus GN=...   210   6e-055
tr|Q6H320|Q6H320_BOVIN Glandular kallikrein OS=Bos taurus GN=KLK...   210   6e-055


==> sp|P00760|TRY1_BOVIN Cationic trypsin OS=Bos taurus PE=1 SV=3
          Length = 246

 Score =  506 bits (1303), Expect = e-144
 Identities = 246/246 (100%), Positives = 246/246 (100%)

Query: 1   MKTFIFLALLGAAVAFPVDDDDKIVGGYTCGANTVPYQVSLNSGYHFCGGSLINSQWVVS 60
           MKTFIFLALLGAAVAFPVDDDDKIVGGYTCGANTVPYQVSLNSGYHFCGGSLINSQWVVS
Sbjct: 1   MKTFIFLALLGAAVAFPVDDDDKIVGGYTCGANTVPYQVSLNSGYHFCGGSLINSQWVVS 60

Query: 61  AAHCYKSGIQVRLGEDNINVVEGNEQFISASKSIVHPSYNSNTLNNDIMLIKLKSAASLN 120
           AAHCYKSGIQVRLGEDNINVVEGNEQFISASKSIVHPSYNSNTLNNDIMLIKLKSAASLN
Sbjct: 61  AAHCYKSGIQVRLGEDNINVVEGNEQFISASKSIVHPSYNSNTLNNDIMLIKLKSAASLN 120

Query: 121 SRVASISLPTSCASAGTQCLISGWGNTKSSGTSYPDVLKCLKAPILSDSSCKSAYPGQIT 180
           SRVASISLPTSCASAGTQCLISGWGNTKSSGTSYPDVLKCLKAPILSDSSCKSAYPGQIT
Sbjct: 121 SRVASISLPTSCASAGTQCLISGWGNTKSSGTSYPDVLKCLKAPILSDSSCKSAYPGQIT 180

Query: 181 SNMFCAGYLEGGKDSCQGDSGGPVVCSGKLQGIVSWGSGCAQKNKPGVYTKVCNYVSWIK 240
           SNMFCAGYLEGGKDSCQGDSGGPVVCSGKLQGIVSWGSGCAQKNKPGVYTKVCNYVSWIK
Sbjct: 181 SNMFCAGYLEGGKDSCQGDSGGPVVCSGKLQGIVSWGSGCAQKNKPGVYTKVCNYVSWIK 240

Query: 241 QTIASN 246
           QTIASN
Sbjct: 241 QTIASN 246


==> tr|A7YWU9|A7YWU9_BOVIN PRSS2 protein OS=Bos taurus GN=PRSS2 PE=2
           SV=1
          Length = 247

 Score =  393 bits (1009), Expect = e-110
 Identities = 179/246 (72%), Positives = 217/246 (88%)

Query: 1   MKTFIFLALLGAAVAFPVDDDDKIVGGYTCGANTVPYQVSLNSGYHFCGGSLINSQWVVS 60
           M + + LA +GAAVAFP DDDDKIVGGYTC  N+VPYQVSLN+GYHFCGGSLIN QWVVS
Sbjct: 1   MHSLLILAFVGAAVAFPSDDDDKIVGGYTCAENSVPYQVSLNAGYHFCGGSLINDQWVVS 60

Query: 61  AAHCYKSGIQVRLGEDNINVVEGNEQFISASKSIVHPSYNSNTLNNDIMLIKLKSAASLN 120
           AAHCY+  IQVRLGE NI+V+EG EQFI ASK I HP Y+S TL+NDI+LIKL + A +N
Sbjct: 61  AAHCYQYHIQVRLGEYNIDVLEGGEQFIDASKIIRHPKYSSWTLDNDILLIKLSTPAVIN 120

Query: 121 SRVASISLPTSCASAGTQCLISGWGNTKSSGTSYPDVLKCLKAPILSDSSCKSAYPGQIT 180
           +RV++++LP++CASAGT+CLISGWGNT SSG +YPD+L+CL+AP+LS + C+++YPG+IT
Sbjct: 121 ARVSTLALPSACASAGTECLISGWGNTLSSGVNYPDLLQCLEAPLLSHADCEASYPGEIT 180

Query: 181 SNMFCAGYLEGGKDSCQGDSGGPVVCSGKLQGIVSWGSGCAQKNKPGVYTKVCNYVSWIK 240
           +NM CAG+LEGGKDSCQGDSGGPV C+G+LQGIVSWG GCAQK KPGVYTKVCNYV WI+
Sbjct: 181 NNMICAGFLEGGKDSCQGDSGGPVACNGQLQGIVSWGYGCAQKGKPGVYTKVCNYVDWIQ 240

Query: 241 QTIASN 246
           +TIA+N
Sbjct: 241 ETIAAN 246


==> sp|Q29463|TRY2_BOVIN Anionic trypsin OS=Bos taurus PE=2 SV=1
          Length = 247

 Score =  391 bits (1004), Expect = e-109
 Identities = 180/246 (73%), Positives = 214/246 (86%)

Query: 1   MKTFIFLALLGAAVAFPVDDDDKIVGGYTCGANTVPYQVSLNSGYHFCGGSLINSQWVVS 60
           M   + LA +GAAVAFP DDDDKIVGGYTC  N+VPYQVSLN+GYHFCGGSLIN QWVVS
Sbjct: 1   MHPLLILAFVGAAVAFPSDDDDKIVGGYTCAENSVPYQVSLNAGYHFCGGSLINDQWVVS 60

Query: 61  AAHCYKSGIQVRLGEDNINVVEGNEQFISASKSIVHPSYNSNTLNNDIMLIKLKSAASLN 120
           AAHCY+  IQVRLGE NI+V+EG EQFI ASK I HP Y+S TL+NDI+LIKL + A +N
Sbjct: 61  AAHCYQYHIQVRLGEYNIDVLEGGEQFIDASKIIRHPKYSSWTLDNDILLIKLSTPAVIN 120

Query: 121 SRVASISLPTSCASAGTQCLISGWGNTKSSGTSYPDVLKCLKAPILSDSSCKSAYPGQIT 180
           +RV+++ LP++CASAGT+CLISGWGNT SSG +YPD+L+CL AP+LS + C+++YPGQIT
Sbjct: 121 ARVSTLLLPSACASAGTECLISGWGNTLSSGVNYPDLLQCLVAPLLSHADCEASYPGQIT 180

Query: 181 SNMFCAGYLEGGKDSCQGDSGGPVVCSGKLQGIVSWGSGCAQKNKPGVYTKVCNYVSWIK 240
           +NM CAG+LEGGKDSCQGDSGGPV C+G+LQGIVSWG GCAQK KPGVYTKVCNYV WI+
Sbjct: 181 NNMICAGFLEGGKDSCQGDSGGPVACNGQLQGIVSWGYGCAQKGKPGVYTKVCNYVDWIQ 240

Query: 241 QTIASN 246
           +TIA+N
Sbjct: 241 ETIAAN 246
