# Supplementary material for: Dataset supporting the proteomic differences found between excretion/secretion products from two isolates of Fasciola hepatica newly excysted juveniles (NEJ) derived from different snail hosts
Source: Data Brief. 2019 Jul 15;25:104272. doi: 10.1016/j.dib.2019.104272 (PMC6661421; doi:10.1016/j.dib.2019.104272)
Supplement: Supplementary file 2 [file mmc2.zip › links/BOVINE-UNIPROT/sp_P00974_BPT1_BOVIN-BOVINE-UNIPROT.txt]

>sp_P00974_BPT1_BOVIN

sp|P00974|BPT1_BOVIN Pancreatic trypsin inhibitor OS=Bos taurus ...   215   5e-057
tr|F1MNL7|F1MNL7_BOVIN Uncharacterized protein OS=Bos taurus PE=...   202   4e-053
tr|G3X7A8|G3X7A8_BOVIN Uncharacterized protein OS=Bos taurus GN=...   200   2e-052
sp|P04815|BPT2_BOVIN Spleen trypsin inhibitor I OS=Bos taurus PE...   199   2e-052
sp|P00975|IBPS_BOVIN Serum basic protease inhibitor OS=Bos tauru...   125   7e-030
tr|G3MYT1|G3MYT1_BOVIN Uncharacterized protein OS=Bos taurus PE=...    99   7e-022
tr|E1B9A5|E1B9A5_BOVIN Uncharacterized protein OS=Bos taurus PE=...    89   7e-019
tr|E1BFT6|E1BFT6_BOVIN Uncharacterized protein OS=Bos taurus PE=...    85   8e-018
tr|F1N5N8|F1N5N8_BOVIN Uncharacterized protein OS=Bos taurus PE=...    82   7e-017
tr|G3N0Z6|G3N0Z6_BOVIN Uncharacterized protein OS=Bos taurus PE=...    82   7e-017


==> sp|P00974|BPT1_BOVIN Pancreatic trypsin inhibitor OS=Bos taurus
           PE=1 SV=2
          Length = 100

 Score =  215 bits (547), Expect = 5e-057
 Identities = 100/100 (100%), Positives = 100/100 (100%)

Query: 1   MKMSRLCLSVALLVLLGTLAASTPGCDTSNQAKAQRPDFCLEPPYTGPCKARIIRYFYNA 60
           MKMSRLCLSVALLVLLGTLAASTPGCDTSNQAKAQRPDFCLEPPYTGPCKARIIRYFYNA
Sbjct: 1   MKMSRLCLSVALLVLLGTLAASTPGCDTSNQAKAQRPDFCLEPPYTGPCKARIIRYFYNA 60

Query: 61  KAGLCQTFVYGGCRAKRNNFKSAEDCMRTCGGAIGPWENL 100
           KAGLCQTFVYGGCRAKRNNFKSAEDCMRTCGGAIGPWENL
Sbjct: 61  KAGLCQTFVYGGCRAKRNNFKSAEDCMRTCGGAIGPWENL 100


==> tr|F1MNL7|F1MNL7_BOVIN Uncharacterized protein OS=Bos taurus PE=4
          SV=2
          Length = 100

 Score =  202 bits (513), Expect = 4e-053
 Identities = 93/99 (93%), Positives = 96/99 (96%)

Query: 1  MKMSRLCLSVALLVLLGTLAASTPGCDTSNQAKAQRPDFCLEPPYTGPCKARIIRYFYNA 60
          MKMSRLCLSVALLVLLGTLAASTPGCDTSNQAKAQRPDFCLEPPYTGPCKAR+IRYFYNA
Sbjct: 1  MKMSRLCLSVALLVLLGTLAASTPGCDTSNQAKAQRPDFCLEPPYTGPCKARMIRYFYNA 60

Query: 61 KAGLCQTFVYGGCRAKRNNFKSAEDCMRTCGGAIGPWEN 99
          KAGLCQ FVYGGCRAKRNNFKS+EDCMRTCGGA+G W N
Sbjct: 61 KAGLCQPFVYGGCRAKRNNFKSSEDCMRTCGGALGVWGN 99


==> tr|G3X7A8|G3X7A8_BOVIN Uncharacterized protein OS=Bos taurus
           GN=LOC404103 PE=4 SV=1
          Length = 100

 Score =  200 bits (508), Expect = 2e-052
 Identities = 92/100 (92%), Positives = 97/100 (97%)

Query: 1   MKMSRLCLSVALLVLLGTLAASTPGCDTSNQAKAQRPDFCLEPPYTGPCKARIIRYFYNA 60
           MKMSRLCLSVALLVLLGTLAASTPGCDTSNQAKAQRPDFCLEPPYTGPCKA++IRYFYNA
Sbjct: 1   MKMSRLCLSVALLVLLGTLAASTPGCDTSNQAKAQRPDFCLEPPYTGPCKAKMIRYFYNA 60

Query: 61  KAGLCQTFVYGGCRAKRNNFKSAEDCMRTCGGAIGPWENL 100
           KAG C+TFVYGGC+AK NNF+SAEDCMRTCGGAIGP ENL
Sbjct: 61  KAGFCETFVYGGCKAKSNNFRSAEDCMRTCGGAIGPRENL 100
