# Supplementary material for: Dataset supporting the proteomic differences found between excretion/secretion products from two isolates of Fasciola hepatica newly excysted juveniles (NEJ) derived from different snail hosts
Source: Data Brief. 2019 Jul 15;25:104272. doi: 10.1016/j.dib.2019.104272 (PMC6661421; doi:10.1016/j.dib.2019.104272)
Supplement: Supplementary file 2 [file mmc2.zip › links/BOVINE-UNIPROT/sp_P02453_CO1A1_BOVIN-BOVINE-UNIPROT.txt]

>sp_P02453_CO1A1_BOVIN

sp|P02453|CO1A1_BOVIN Collagen alpha-1(I) chain OS=Bos taurus GN...  3174   0.0  
sp|P02459|CO2A1_BOVIN Collagen alpha-1(II) chain OS=Bos taurus G...  2283   0.0  
tr|F1MSR8|F1MSR8_BOVIN Collagen alpha-1(II) chain OS=Bos taurus ...  2192   0.0  
sp|P02465|CO1A2_BOVIN Collagen alpha-2(I) chain OS=Bos taurus GN...  1877   0.0  
tr|F1MXS8|F1MXS8_BOVIN Collagen alpha-1(III) chain OS=Bos taurus...  1856   0.0  
tr|F1N2Y2|F1N2Y2_BOVIN Uncharacterized protein OS=Bos taurus GN=...  1711   0.0  
sp|P04258|CO3A1_BOVIN Collagen alpha-1(III) chain OS=Bos taurus ...  1407   0.0  
tr|F1N2Y4|F1N2Y4_BOVIN Collagen alpha-1(III) chain OS=Bos taurus...  1389   0.0  
tr|G3MZI7|G3MZI7_BOVIN Uncharacterized protein OS=Bos taurus GN=...  1152   0.0  
tr|F1MJQ6|F1MJQ6_BOVIN Uncharacterized protein OS=Bos taurus GN=...  1142   0.0  


==> sp|P02453|CO1A1_BOVIN Collagen alpha-1(I) chain OS=Bos taurus
            GN=COL1A1 PE=1 SV=3
          Length = 1463

 Score = 3174 bits (8228), Expect = 0.0
 Identities = 1463/1463 (100%), Positives = 1463/1463 (100%)

Query: 1    MFSFVDLRLLLLLAATALLTHGQEEGQEEGQEEDIPPVTCVQNGLRYHDRDVWKPVPCQI 60
            MFSFVDLRLLLLLAATALLTHGQEEGQEEGQEEDIPPVTCVQNGLRYHDRDVWKPVPCQI
Sbjct: 1    MFSFVDLRLLLLLAATALLTHGQEEGQEEGQEEDIPPVTCVQNGLRYHDRDVWKPVPCQI 60

Query: 61   CVCDNGNVLCDDVICDELKDCPNAKVPTDECCPVCPEGQESPTDQETTGVEGPKGDTGPR 120
            CVCDNGNVLCDDVICDELKDCPNAKVPTDECCPVCPEGQESPTDQETTGVEGPKGDTGPR
Sbjct: 61   CVCDNGNVLCDDVICDELKDCPNAKVPTDECCPVCPEGQESPTDQETTGVEGPKGDTGPR 120

Query: 121  GPRGPAGPPGRDGIPGQPGLPGPPGPPGPPGPPGLGGNFAPQLSYGYDEKSTGISVPGPM 180
            GPRGPAGPPGRDGIPGQPGLPGPPGPPGPPGPPGLGGNFAPQLSYGYDEKSTGISVPGPM
Sbjct: 121  GPRGPAGPPGRDGIPGQPGLPGPPGPPGPPGPPGLGGNFAPQLSYGYDEKSTGISVPGPM 180

Query: 181  GPSGPRGLPGPPGAPGPQGFQGPPGEPGEPGASGPMGPRGPPGPPGKNGDDGEAGKPGRP 240
            GPSGPRGLPGPPGAPGPQGFQGPPGEPGEPGASGPMGPRGPPGPPGKNGDDGEAGKPGRP
Sbjct: 181  GPSGPRGLPGPPGAPGPQGFQGPPGEPGEPGASGPMGPRGPPGPPGKNGDDGEAGKPGRP 240

Query: 241  GERGPPGPQGARGLPGTAGLPGMKGHRGFSGLDGAKGDAGPAGPKGEPGSPGENGAPGQM 300
            GERGPPGPQGARGLPGTAGLPGMKGHRGFSGLDGAKGDAGPAGPKGEPGSPGENGAPGQM
Sbjct: 241  GERGPPGPQGARGLPGTAGLPGMKGHRGFSGLDGAKGDAGPAGPKGEPGSPGENGAPGQM 300

Query: 301  GPRGLPGERGRPGAPGPAGARGNDGATGAAGPPGPTGPAGPPGFPGAVGAKGEGGPQGPR 360
            GPRGLPGERGRPGAPGPAGARGNDGATGAAGPPGPTGPAGPPGFPGAVGAKGEGGPQGPR
Sbjct: 301  GPRGLPGERGRPGAPGPAGARGNDGATGAAGPPGPTGPAGPPGFPGAVGAKGEGGPQGPR 360

Query: 361  GSEGPQGVRGEPGPPGPAGAAGPAGNPGADGQPGAKGANGAPGIAGAPGFPGARGPSGPQ 420
            GSEGPQGVRGEPGPPGPAGAAGPAGNPGADGQPGAKGANGAPGIAGAPGFPGARGPSGPQ
Sbjct: 361  GSEGPQGVRGEPGPPGPAGAAGPAGNPGADGQPGAKGANGAPGIAGAPGFPGARGPSGPQ 420

Query: 421  GPSGPPGPKGNSGEPGAPGSKGDTGAKGEPGPTGIQGPPGPAGEEGKRGARGEPGPAGLP 480
            GPSGPPGPKGNSGEPGAPGSKGDTGAKGEPGPTGIQGPPGPAGEEGKRGARGEPGPAGLP
Sbjct: 421  GPSGPPGPKGNSGEPGAPGSKGDTGAKGEPGPTGIQGPPGPAGEEGKRGARGEPGPAGLP 480

Query: 481  GPPGERGGPGSRGFPGADGVAGPKGPAGERGAPGPAGPKGSPGEAGRPGEAGLPGAKGLT 540
            GPPGERGGPGSRGFPGADGVAGPKGPAGERGAPGPAGPKGSPGEAGRPGEAGLPGAKGLT
Sbjct: 481  GPPGERGGPGSRGFPGADGVAGPKGPAGERGAPGPAGPKGSPGEAGRPGEAGLPGAKGLT 540

Query: 541  GSPGSPGPDGKTGPPGPAGQDGRPGPPGPPGARGQAGVMGFPGPKGAAGEPGKAGERGVP 600
            GSPGSPGPDGKTGPPGPAGQDGRPGPPGPPGARGQAGVMGFPGPKGAAGEPGKAGERGVP
Sbjct: 541  GSPGSPGPDGKTGPPGPAGQDGRPGPPGPPGARGQAGVMGFPGPKGAAGEPGKAGERGVP 600

Query: 601  GPPGAVGPAGKDGEAGAQGPPGPAGPAGERGEQGPAGSPGFQGLPGPAGPPGEAGKPGEQ 660
            GPPGAVGPAGKDGEAGAQGPPGPAGPAGERGEQGPAGSPGFQGLPGPAGPPGEAGKPGEQ
Sbjct: 601  GPPGAVGPAGKDGEAGAQGPPGPAGPAGERGEQGPAGSPGFQGLPGPAGPPGEAGKPGEQ 660

Query: 661  GVPGDLGAPGPSGARGERGFPGERGVQGPPGPAGPRGANGAPGNDGAKGDAGAPGAPGSQ 720
            GVPGDLGAPGPSGARGERGFPGERGVQGPPGPAGPRGANGAPGNDGAKGDAGAPGAPGSQ
Sbjct: 661  GVPGDLGAPGPSGARGERGFPGERGVQGPPGPAGPRGANGAPGNDGAKGDAGAPGAPGSQ 720

Query: 721  GAPGLQGMPGERGAAGLPGPKGDRGDAGPKGADGAPGKDGVRGLTGPIGPPGPAGAPGDK 780
            GAPGLQGMPGERGAAGLPGPKGDRGDAGPKGADGAPGKDGVRGLTGPIGPPGPAGAPGDK
Sbjct: 721  GAPGLQGMPGERGAAGLPGPKGDRGDAGPKGADGAPGKDGVRGLTGPIGPPGPAGAPGDK 780

Query: 781  GEAGPSGPAGPTGARGAPGDRGEPGPPGPAGFAGPPGADGQPGAKGEPGDAGAKGDAGPP 840
            GEAGPSGPAGPTGARGAPGDRGEPGPPGPAGFAGPPGADGQPGAKGEPGDAGAKGDAGPP
Sbjct: 781  GEAGPSGPAGPTGARGAPGDRGEPGPPGPAGFAGPPGADGQPGAKGEPGDAGAKGDAGPP 840

Query: 841  GPAGPAGPPGPIGNVGAPGPKGARGSAGPPGATGFPGAAGRVGPPGPSGNAGPPGPPGPA 900
            GPAGPAGPPGPIGNVGAPGPKGARGSAGPPGATGFPGAAGRVGPPGPSGNAGPPGPPGPA
Sbjct: 841  GPAGPAGPPGPIGNVGAPGPKGARGSAGPPGATGFPGAAGRVGPPGPSGNAGPPGPPGPA 900

Query: 901  GKEGSKGPRGETGPAGRPGEVGPPGPPGPAGEKGAPGADGPAGAPGTPGPQGIAGQRGVV 960
            GKEGSKGPRGETGPAGRPGEVGPPGPPGPAGEKGAPGADGPAGAPGTPGPQGIAGQRGVV
Sbjct: 901  GKEGSKGPRGETGPAGRPGEVGPPGPPGPAGEKGAPGADGPAGAPGTPGPQGIAGQRGVV 960

Query: 961  GLPGQRGERGFPGLPGPSGEPGKQGPSGASGERGPPGPMGPPGLAGPPGESGREGAPGAE 1020
            GLPGQRGERGFPGLPGPSGEPGKQGPSGASGERGPPGPMGPPGLAGPPGESGREGAPGAE
Sbjct: 961  GLPGQRGERGFPGLPGPSGEPGKQGPSGASGERGPPGPMGPPGLAGPPGESGREGAPGAE 1020

Query: 1021 GSPGRDGSPGAKGDRGETGPAGPPGAPGAPGAPGPVGPAGKSGDRGETGPAGPAGPIGPV 1080
            GSPGRDGSPGAKGDRGETGPAGPPGAPGAPGAPGPVGPAGKSGDRGETGPAGPAGPIGPV
Sbjct: 1021 GSPGRDGSPGAKGDRGETGPAGPPGAPGAPGAPGPVGPAGKSGDRGETGPAGPAGPIGPV 1080

Query: 1081 GARGPAGPQGPRGDKGETGEQGDRGIKGHRGFSGLQGPPGPPGSPGEQGPSGASGPAGPR 1140
            GARGPAGPQGPRGDKGETGEQGDRGIKGHRGFSGLQGPPGPPGSPGEQGPSGASGPAGPR
Sbjct: 1081 GARGPAGPQGPRGDKGETGEQGDRGIKGHRGFSGLQGPPGPPGSPGEQGPSGASGPAGPR 1140

Query: 1141 GPPGSAGSPGKDGLNGLPGPIGPPGPRGRTGDAGPAGPPGPPGPPGPPGPPSGGYDLSFL 1200
            GPPGSAGSPGKDGLNGLPGPIGPPGPRGRTGDAGPAGPPGPPGPPGPPGPPSGGYDLSFL
Sbjct: 1141 GPPGSAGSPGKDGLNGLPGPIGPPGPRGRTGDAGPAGPPGPPGPPGPPGPPSGGYDLSFL 1200

Query: 1201 PQPPQEKAHDGGRYYRADDANVVRDRDLEVDTTLKSLSQQIENIRSPEGSRKNPARTCRD 1260
            PQPPQEKAHDGGRYYRADDANVVRDRDLEVDTTLKSLSQQIENIRSPEGSRKNPARTCRD
Sbjct: 1201 PQPPQEKAHDGGRYYRADDANVVRDRDLEVDTTLKSLSQQIENIRSPEGSRKNPARTCRD 1260

Query: 1261 LKMCHSDWKSGEYWIDPNQGCNLDAIKVFCNMETGETCVYPTQPSVAQKNWYISKNPKEK 1320
            LKMCHSDWKSGEYWIDPNQGCNLDAIKVFCNMETGETCVYPTQPSVAQKNWYISKNPKEK
Sbjct: 1261 LKMCHSDWKSGEYWIDPNQGCNLDAIKVFCNMETGETCVYPTQPSVAQKNWYISKNPKEK 1320

Query: 1321 RHVWYGESMTGGFQFEYGGQGSDPADVAIQLTFLRLMSTEASQNITYHCKNSVAYMDQQT 1380
            RHVWYGESMTGGFQFEYGGQGSDPADVAIQLTFLRLMSTEASQNITYHCKNSVAYMDQQT
Sbjct: 1321 RHVWYGESMTGGFQFEYGGQGSDPADVAIQLTFLRLMSTEASQNITYHCKNSVAYMDQQT 1380

Query: 1381 GNLKKALLLQGSNEIEIRAEGNSRFTYSVTYDGCTSHTGAWGKTVIEYKTTKTSRLPIID 1440
            GNLKKALLLQGSNEIEIRAEGNSRFTYSVTYDGCTSHTGAWGKTVIEYKTTKTSRLPIID
Sbjct: 1381 GNLKKALLLQGSNEIEIRAEGNSRFTYSVTYDGCTSHTGAWGKTVIEYKTTKTSRLPIID 1440

Query: 1441 VAPLDVGAPDQEFGFDVGPACFL 1463
            VAPLDVGAPDQEFGFDVGPACFL
Sbjct: 1441 VAPLDVGAPDQEFGFDVGPACFL 1463


==> sp|P02459|CO2A1_BOVIN Collagen alpha-1(II) chain OS=Bos taurus
            GN=COL2A1 PE=1 SV=4
          Length = 1487

 Score = 2283 bits (5915), Expect = 0.0
 Identities = 1058/1488 (71%), Positives = 1173/1488 (78%), Gaps = 41/1488 (2%)

Query: 7    LRLLLLLAATALLTHGQEEGQEEGQEEDIPPVTCVQNGLRYHDRDVWKPVPCQICVCDNG 66
            L LL LL A  L  HGQ+  Q+ G        +CVQ+G RY+D+DVWKP PC+ICVCD G
Sbjct: 10   LVLLTLLVAAVLRCHGQDV-QKAG--------SCVQDGQRYNDKDVWKPEPCRICVCDTG 60

Query: 67   NVLCDDVICDELKDCPNAKVPTDECCPVC------------PEGQES------------- 101
             VLCDD+IC+++KDC + + P  ECCP+C            P+GQ+              
Sbjct: 61   TVLCDDIICEDMKDCLSPETPFGECCPICSADLPTASGQPGPKGQKGEPGDIKDIVGPKG 120

Query: 102  -PTDQETTGVEGPKGDTGPRGPRGPAGPPGRDGIPGQPGLPGPPGPPGPPGPPGLGGNFA 160
             P  Q   G +GP+GD G +G +G  GP GRDG PG PG PGPPGPPGPPGPPGLGGNFA
Sbjct: 121  PPGPQGPAGEQGPRGDRGDKGEKGAPGPRGRDGEPGTPGNPGPPGPPGPPGPPGLGGNFA 180

Query: 161  PQLSYGYDEKSTGISV---PGPMGPSGPRGLPGPPGAPGPQGFQGPPGEPGEPGASGPMG 217
             Q++ G+DEK+ G  +    GPMGP GPRG PGP GAPGPQGFQG PGEPGEPG SGPMG
Sbjct: 181  AQMAGGFDEKAGGAQMGVMQGPMGPMGPRGPPGPAGAPGPQGFQGNPGEPGEPGVSGPMG 240

Query: 218  PRGPPGPPGKNGDDGEAGKPGRPGERGPPGPQGARGLPGTAGLPGMKGHRGFSGLDGAKG 277
            PRGPPGPPGK GDDGEAGKPG+ GERGPPGPQGARG PGT GLPG+KGHRG+ GLDGAKG
Sbjct: 241  PRGPPGPPGKPGDDGEAGKPGKSGERGPPGPQGARGFPGTPGLPGVKGHRGYPGLDGAKG 300

Query: 278  DAGPAGPKGEPGSPGENGAPGQMGPRGLPGERGRPGAPGPAGARGNDGATGAAGPPGPTG 337
            +AG  G KGE GSPGENG+PG MGPRGLPGERGR G  G AGARGNDG  G AGPPGP G
Sbjct: 301  EAGAPGVKGESGSPGENGSPGPMGPRGLPGERGRTGPAGAAGARGNDGQPGPAGPPGPVG 360

Query: 338  PAGPPGFPGAVGAKGEGGPQGPRGSEGPQGVRGEPGPPGPAGAAGPAGNPGADGQPGAKG 397
            PAG PGFPGA GAKGE GP G RG EG QG RGEPG PG  G AG AGNPG DG PGAKG
Sbjct: 361  PAGGPGFPGAPGAKGEAGPTGARGPEGAQGPRGEPGTPGSPGPAGAAGNPGTDGIPGAKG 420

Query: 398  ANGAPGIAGAPGFPGARGPSGPQGPSGPPGPKGNSGEPGAPGSKGDTGAKGEPGPTGIQG 457
            + GAPGIAGAPGFPG RGP GPQG +GP GPKG +GEPG  G KG+ G KGEPGP G QG
Sbjct: 421  SAGAPGIAGAPGFPGPRGPPGPQGATGPLGPKGQTGEPGIAGFKGEQGPKGEPGPAGPQG 480

Query: 458  PPGPAGEEGKRGARGEPGPAGLPGPPGERGGPGSRGFPGADGVAGPKGPAGERGAPGPAG 517
             PGPAGEEGKRGARGEPG AG  GPPGERG PG+RGFPG DG+AGPKG  GERG  G AG
Sbjct: 481  APGPAGEEGKRGARGEPGGAGPAGPPGERGAPGNRGFPGQDGLAGPKGAPGERGPSGLAG 540

Query: 518  PKGSPGEAGRPGEAGLPGAKGLTGSPGSPGPDGKTGPPGPAGQDGRPGPPGPPGARGQAG 577
            PKG+ G+ GRPGE GLPGA+GLTG PG  GP GK GP G  G+DGRPGPPGP GARGQ G
Sbjct: 541  PKGANGDPGRPGEPGLPGARGLTGRPGDAGPQGKVGPSGAPGEDGRPGPPGPQGARGQPG 600

Query: 578  VMGFPGPKGAAGEPGKAGERGVPGPPGAVGPAGKDGEAGAQGPPGPAGPAGERGEQGPAG 637
            VMGFPGPKGA GEPGKAGE+G+PG PG  G  GKDGE GA GPPGPAGPAGERGEQG  G
Sbjct: 601  VMGFPGPKGANGEPGKAGEKGLPGAPGLRGLPGKDGETGAAGPPGPAGPAGERGEQGAPG 660

Query: 638  SPGFQGLPGPAGPPGEAGKPGEQGVPGDLGAPGPSGARGERGFPGERGVQGPPGPAGPRG 697
              GFQGLPGP GPPGE GKPG+QGVPG+ GAPG  G RGERGFPGERG  G  G  G RG
Sbjct: 661  PSGFQGLPGPPGPPGEGGKPGDQGVPGEAGAPGLVGPRGERGFPGERGSPGSQGLQGARG 720

Query: 698  ANGAPGNDGAKGDAGAPGAPGSQGAPGLQGMPGERGAAGLPGPKGDRGDAGPKGADGAPG 757
              G PG DG KG AG  G PG+QG PGLQGMPGERGAAG+ GPKGDRGD G KG +GAPG
Sbjct: 721  LPGTPGTDGPKGAAGPAGPPGAQGPPGLQGMPGERGAAGIAGPKGDRGDVGEKGPEGAPG 780

Query: 758  KDGVRGLTGPIGPPGPAGAPGDKGEAGPSGPAGPTGARGAPGDRGEPGPPGPAGFAGPPG 817
            KDG RGLTGPIGPPGPAGA G+KGE GP GPAG  GARGAPG+RGE GPPGPAGFAGPPG
Sbjct: 781  KDGGRGLTGPIGPPGPAGANGEKGEVGPPGPAGTAGARGAPGERGETGPPGPAGFAGPPG 840

Query: 818  ADGQPGAKGEPGDAGAKGDAGPPGPAGPAGPPGPIGNVGAPGPKGARGSAGPPGATGFPG 877
            ADGQPGAKGE G+AG KGDAG PGP GP+G PGP G  G  GPKGARG+ GPPGATGFPG
Sbjct: 841  ADGQPGAKGEQGEAGQKGDAGAPGPQGPSGAPGPQGPTGVTGPKGARGAQGPPGATGFPG 900

Query: 878  AAGRVGPPGPSGNAGPPGPPGPAGKEGSKGPRGETGPAGRPGEVGPPGPPGPAGEKGAPG 937
            AAGRVGPPG +GN GPPGPPGP+GK+G KG RG++GP GR G+ G  GP GP GEKG PG
Sbjct: 901  AAGRVGPPGSNGNPGPPGPPGPSGKDGPKGARGDSGPPGRAGDPGLQGPAGPPGEKGEPG 960

Query: 938  ADGPAGAPGTPGPQGIAGQRGVVGLPGQRGERGFPGLPGPSGEPGKQGPSGASGERGPPG 997
             DGP+G  G PGPQG+AGQRG+VGLPGQRGERGFPGLPGPSGEPGKQG  GASG+RGPPG
Sbjct: 961  DDGPSGPDGPPGPQGLAGQRGIVGLPGQRGERGFPGLPGPSGEPGKQGAPGASGDRGPPG 1020

Query: 998  PMGPPGLAGPPGESGREGAPGAEGSPGRDGSPGAKGDRGETGPAGPPGAPGAPGAPGPVG 1057
            P+GPPGL GP GE GREG+PGA+G PGRDG+ G KGDRGETG  G PGAPG PG+PGP G
Sbjct: 1021 PVGPPGLTGPAGEPGREGSPGADGPPGRDGAAGVKGDRGETGAVGAPGAPGPPGSPGPAG 1080

Query: 1058 PAGKSGDRGETGPAGPAGPIGPVGARGPAGPQGPRGDKGETGEQGDRGIKGHRGFSGLQG 1117
            P GK GDRGE G  GP GP GP GARG  GPQGPRGDKGETGE G+RG+KGHRGF+GLQG
Sbjct: 1081 PIGKQGDRGEAGAQGPMGPAGPAGARGMPGPQGPRGDKGETGEAGERGLKGHRGFTGLQG 1140

Query: 1118 PPGPPGSPGEQGPSGASGPAGPRGPPGSAGSPGKDGLNGLPGPIGPPGPRGRTGDAGPAG 1177
             PGPPG  G+QG SG +GP+GPRGPPG  G  GKDG NG+PGPIGPPGPRGR+G+ GPAG
Sbjct: 1141 LPGPPGPSGDQGASGPAGPSGPRGPPGPVGPSGKDGANGIPGPIGPPGPRGRSGETGPAG 1200

Query: 1178 PPGPPGPPGPPGPPSGGYDLS-FLPQPPQEKAHDGGRYYRADD-ANVVRDRDLEVDTTLK 1235
            PPG PGPPGPPGPP  G D+S F     +EK  D  +Y RAD+ A  +R  D EVD TLK
Sbjct: 1201 PPGNPGPPGPPGPPGPGIDMSAFAGLGQREKGPDPLQYMRADEAAGNLRQHDAEVDATLK 1260

Query: 1236 SLSQQIENIRSPEGSRKNPARTCRDLKMCHSDWKSGEYWIDPNQGCNLDAIKVFCNMETG 1295
            SL+ QIE++RSPEGSRKNPARTCRDLK+CH +WKSG+YWIDPNQGC LDA+KVFCNMETG
Sbjct: 1261 SLNNQIESLRSPEGSRKNPARTCRDLKLCHPEWKSGDYWIDPNQGCTLDAMKVFCNMETG 1320

Query: 1296 ETCVYPTQPSVAQKNWYISKNPKEKRHVWYGESMTGGFQFEYGGQGSDPADVAIQLTFLR 1355
            ETCVYP   SV +KNW+ SK+ K+K+H+W+GE++ GGF F YG     P    +Q+TFLR
Sbjct: 1321 ETCVYPNPASVPKKNWWSSKS-KDKKHIWFGETINGGFHFSYGDDNLAPNTANVQMTFLR 1379

Query: 1356 LMSTEASQNITYHCKNSVAYMDQQTGNLKKALLLQGSNEIEIRAEGNSRFTYSVTYDGCT 1415
            L+STE SQNITYHCKNS+AY+D+  GNLKKALL+QGSN++EIRAEGNSRFTY+V  DGCT
Sbjct: 1380 LLSTEGSQNITYHCKNSIAYLDEAAGNLKKALLIQGSNDVEIRAEGNSRFTYTVLKDGCT 1439

Query: 1416 SHTGAWGKTVIEYKTTKTSRLPIIDVAPLDVGAPDQEFGFDVGPACFL 1463
             HTG WGKT+IEY++ KTSRLPIID+AP+D+G P+QEFG D+GP CFL
Sbjct: 1440 KHTGKWGKTMIEYRSQKTSRLPIIDIAPMDIGGPEQEFGVDIGPVCFL 1487


==> tr|F1MSR8|F1MSR8_BOVIN Collagen alpha-1(II) chain OS=Bos taurus
            GN=COL2A1 PE=4 SV=2
          Length = 1418

 Score = 2192 bits (5680), Expect = 0.0
 Identities = 1010/1375 (73%), Positives = 1110/1375 (80%), Gaps = 8/1375 (0%)

Query: 94   VCPEGQESPTDQETTGVEGPKGDTGPRGPRGPAGPPGRDGIPGQPGLPGPPGPPGPPGPP 153
            V P+G   P  Q   G +GP+GD G +G +G  GP GRDG PG PG PGPPGPPGPPGPP
Sbjct: 47   VGPKGPPGP--QGPAGEQGPRGDRGDKGEKGAPGPRGRDGEPGTPGNPGPPGPPGPPGPP 104

Query: 154  GLGGNFAPQLSYGYDEKSTGISV---PGPMGPSGPRGLPGPPGAPGPQGFQGPPGEPGEP 210
            GLGGNFA Q++ G+DEK+ G  +    GPMGP GPRG PGP GAPGPQGFQG PGEPGEP
Sbjct: 105  GLGGNFAAQMAGGFDEKAGGAQMGVMQGPMGPMGPRGPPGPAGAPGPQGFQGNPGEPGEP 164

Query: 211  GASGPMGPRGPPGPPGKNGDDGEAGKPGRPGERGPPGPQGARGLPGTAGLPGMKGHRGFS 270
            G SGPMGPRGPPGPPGK GDDGEAGKPG+ GERGPPGPQGARG PGT GLPG+KGHRG+ 
Sbjct: 165  GVSGPMGPRGPPGPPGKPGDDGEAGKPGKSGERGPPGPQGARGFPGTPGLPGVKGHRGYP 224

Query: 271  GLDGAKGDAGPAGPKGEPGSPGENGAPGQMGPRGLPGERGRPGAPGPAGARGNDGATGAA 330
            GLDGAKG+AG  G KGE GSPGENG+PG MGPRGLPGERGR G  G AGARGNDG  G A
Sbjct: 225  GLDGAKGEAGAPGVKGESGSPGENGSPGPMGPRGLPGERGRTGPAGAAGARGNDGQPGPA 284

Query: 331  GPPGPTGPAGPPGFPGAVGAKGEGGPQGPRGSEGPQGVRGEPGPPGPAGAAGPAGNPGAD 390
            GPPGP GPAG PGFPGA GAKGE GP G RG EG QG RGEPG PG  G AG AGNPG D
Sbjct: 285  GPPGPVGPAGGPGFPGAPGAKGEAGPTGARGPEGAQGPRGEPGTPGSPGPAGAAGNPGTD 344

Query: 391  GQPGAKGANGAPGIAGAPGFPGARGPSGPQGPSGPPGPKGNSGEPGAPGSKGDTGAKGEP 450
            G PGAKG+ GAPGIAGAPGFPG RGP GPQG +GP GPKG +GEPG  G KG+ G KGEP
Sbjct: 345  GIPGAKGSAGAPGIAGAPGFPGPRGPPGPQGATGPLGPKGQTGEPGIAGFKGEQGPKGEP 404

Query: 451  GPTGIQGPPGPAGEEGKRGARGEPGPAGLPGPPGERGGPGSRGFPGADGVAGPKGPAGER 510
            GP G QG PGPAGEEGKRGARGEPG AG  GPPGERG PG+RGFPG DG+AGPKG  GER
Sbjct: 405  GPAGPQGAPGPAGEEGKRGARGEPGGAGPAGPPGERGAPGNRGFPGQDGLAGPKGAPGER 464

Query: 511  GAPGPAGPKGSPGEAGRPGEAGLPGAKGLTGSPGSPGPDGKTGPPGPAGQDGRPGPPGPP 570
            G  G AGPKG+ G+ GRPGE GLPGA+GLTG PG  GP GK GP G  G+DGRPGPPGP 
Sbjct: 465  GPSGLAGPKGANGDPGRPGEPGLPGARGLTGRPGDAGPQGKVGPSGAPGEDGRPGPPGPQ 524

Query: 571  GARGQAGVMGFPGPKGAAGEPGKAGERGVPGPPGAVGPAGKDGEAGAQGPPGPAGPAGER 630
            GARGQ GVMGFPGPKGA GEPGKAGE+G+PG PG  G  GKDGE GA GPPGPAGPAGER
Sbjct: 525  GARGQPGVMGFPGPKGANGEPGKAGEKGLPGAPGLRGLPGKDGETGAAGPPGPAGPAGER 584

Query: 631  GEQGPAGSPGFQGLPGPAGPPGEAGKPGEQGVPGDLGAPGPSGARGERGFPGERGVQGPP 690
            GEQG  G  GFQGLPGP GPPGE GKPG+QGVPG+ GAPG  G RGERGFPGERG  G  
Sbjct: 585  GEQGAPGPSGFQGLPGPPGPPGEGGKPGDQGVPGEAGAPGLVGPRGERGFPGERGSPGSQ 644

Query: 691  GPAGPRGANGAPGNDGAKGDAGAPGAPGSQGAPGLQGMPGERGAAGLPGPKGDRGDAGPK 750
            G  G RG  G PG DG KG AG  G PG+QG PGLQGMPGERGAAG+ GPKGDRGD G K
Sbjct: 645  GLQGARGLPGTPGTDGPKGAAGPAGPPGAQGPPGLQGMPGERGAAGIAGPKGDRGDVGEK 704

Query: 751  GADGAPGKDGVRGLTGPIGPPGPAGAPGDKGEAGPSGPAGPTGARGAPGDRGEPGPPGPA 810
            G +GAPGKDG RGLTGPIGPPGPAGA G+KGE GP GPAG  GARGAPG+RGE GPPGPA
Sbjct: 705  GPEGAPGKDGGRGLTGPIGPPGPAGANGEKGEVGPPGPAGTAGARGAPGERGETGPPGPA 764

Query: 811  GFAGPPGADGQPGAKGEPGDAGAKGDAGPPGPAGPAGPPGPIGNVGAPGPKGARGSAGPP 870
            GFAGPPGADGQPGAKGE G+AG KGDAG PGP GP+G PGP G  G  GPKGARG+ GPP
Sbjct: 765  GFAGPPGADGQPGAKGEQGEAGQKGDAGAPGPQGPSGAPGPQGPTGVTGPKGARGAQGPP 824

Query: 871  GATGFPGAAGRVGPPGPSGNAGPPGPPGPAGKEGSKGPRGETGPAGRPGEVGPPGPPGPA 930
            GATGFPGAAGRVGPPG +GN GPPGPPGP+GK+G KG RG++GP GR G+ G  GP GP 
Sbjct: 825  GATGFPGAAGRVGPPGSNGNPGPPGPPGPSGKDGPKGARGDSGPPGRAGDPGLQGPAGPP 884

Query: 931  GEKGAPGADGPAGAPGTPGPQGIAGQRGVVGLPGQRGERGFPGLPGPSGEPGKQGPSGAS 990
            GEKG PG DGP+G  G PGPQG+AGQRG+VGLPGQRGERGFPGLPGPSGEPGKQG  GAS
Sbjct: 885  GEKGEPGDDGPSGPDGPPGPQGLAGQRGIVGLPGQRGERGFPGLPGPSGEPGKQGAPGAS 944

Query: 991  GERGPPGPMGPPGLAGPPGESGREGAPGAEGSPGRDGSPGAKGDRGETGPAGPPGAPGAP 1050
            G+RGPPGP+GPPGL GP GE GREG+PGA+G PGRDG+ G KGDRGETG  G PGAPG P
Sbjct: 945  GDRGPPGPVGPPGLTGPAGEPGREGSPGADGPPGRDGAAGVKGDRGETGAVGAPGAPGPP 1004

Query: 1051 GAPGPVGPAGKSGDRGETGPAGPAGPIGPVGARGPAGPQGPRGDKGETGEQGDRGIKGHR 1110
            G+PGP GP GK GDRGE G  GP GP GP GARG  GPQGPRGDKGETGE G+RG+KGHR
Sbjct: 1005 GSPGPAGPIGKQGDRGEAGAQGPMGPAGPAGARGMPGPQGPRGDKGETGEAGERGLKGHR 1064

Query: 1111 GFSGLQGPPGPPGSPGEQGPSGASGPAGPRGPPGSAGSPGKDGLNGLPGPIGPPGPRGRT 1170
            GF+GLQG PGPPG  G+QG SG +GP+GPRGPPG  G  GKDG NG+PGPIGPPGPRGR+
Sbjct: 1065 GFTGLQGLPGPPGPSGDQGASGPAGPSGPRGPPGPVGPSGKDGANGIPGPIGPPGPRGRS 1124

Query: 1171 GDAGPAGPPGPPGPPGPPGPPSGGYDLS-FLPQPPQEKAHDGGRYYRADD-ANVVRDRDL 1228
            G+ GPAGPPG PGPPGPPGPP  G D+S F     +EK  D  +Y RAD+ A  +R  D 
Sbjct: 1125 GETGPAGPPGNPGPPGPPGPPGPGIDMSAFAGLGQREKGPDPLQYMRADEAAGNLRQHDA 1184

Query: 1229 EVDTTLKSLSQQIENIRSPEGSRKNPARTCRDLKMCHSDWKSGEYWIDPNQGCNLDAIKV 1288
            EVD TLKSL+ QIE++RSPEGSRKNPARTCRDLK+CH +WKSG+YWIDPNQGC LDA+KV
Sbjct: 1185 EVDATLKSLNNQIESLRSPEGSRKNPARTCRDLKLCHPEWKSGDYWIDPNQGCTLDAMKV 1244

Query: 1289 FCNMETGETCVYPTQPSVAQKNWYISKNPKEKRHVWYGESMTGGFQFEYGGQGSDPADVA 1348
            FCNMETGETCVYP   SV +KNW+ SK+ K+K+H+W+GE++ GGF F YG     P    
Sbjct: 1245 FCNMETGETCVYPNPASVPKKNWWSSKS-KDKKHIWFGETINGGFHFSYGDDNLAPNTAN 1303

Query: 1349 IQLTFLRLMSTEASQNITYHCKNSVAYMDQQTGNLKKALLLQGSNEIEIRAEGNSRFTYS 1408
            +Q+TFLRL+STE SQNITYHCKNS+AY+D+  GNLKKALL+QGSN++EIRAEGNSRFTY+
Sbjct: 1304 VQMTFLRLLSTEGSQNITYHCKNSIAYLDEAAGNLKKALLIQGSNDVEIRAEGNSRFTYT 1363

Query: 1409 VTYDGCTSHTGAWGKTVIEYKTTKTSRLPIIDVAPLDVGAPDQEFGFDVGPACFL 1463
            V  DGCT HTG WGKT+IEY++ KTSRLPIID+AP+D+G P+QEFG D+GP CFL
Sbjct: 1364 VLKDGCTKHTGKWGKTMIEYRSQKTSRLPIIDIAPMDIGGPEQEFGVDIGPVCFL 1418


 Score =  679 bits (1752), Expect = 0.0
 Identities = 390/842 (46%), Positives = 433/842 (51%), Gaps = 81/842 (9%)

Query: 83   NAKVPTDECCPVCPEGQESPTDQETTGVEGPKGDT------------------GPRGPRG 124
            +A  P     P  P  +  P  Q  TG  GPKG T                  GP GP+G
Sbjct: 352  SAGAPGIAGAPGFPGPRGPPGPQGATGPLGPKGQTGEPGIAGFKGEQGPKGEPGPAGPQG 411

Query: 125  PAGPPGRDGIPGQPGLPGPPGPPGPPGPPGLGGNFAPQLSYGYDEKSTGISVPGPMGPSG 184
              GP G +G  G  G PG  GP GPPG  G  GN                  PG  G +G
Sbjct: 412  APGPAGEEGKRGARGEPGGAGPAGPPGERGAPGN---------------RGFPGQDGLAG 456

Query: 185  PRGLP---GPPGAPGPQGFQGPPGEPGEPGASGPMGPRGPPGPPGKNGDDGEAGKPGRPG 241
            P+G P   GP G  GP+G  G PG PGEPG  G  G  G PG  G  G  G +G PG  G
Sbjct: 457  PKGAPGERGPSGLAGPKGANGDPGRPGEPGLPGARGLTGRPGDAGPQGKVGPSGAPGEDG 516

Query: 242  ERGPPGPQGARGLPGTAGLPGMKGHRGFSGLDGAKGDAGPAGPKGEPGSPGENGAPGQMG 301
              GPPGPQGARG PG  G PG KG  G  G  G KG  G  G +G PG  GE GA G  G
Sbjct: 517  RPGPPGPQGARGQPGVMGFPGPKGANGEPGKAGEKGLPGAPGLRGLPGKDGETGAAGPPG 576

Query: 302  PRGLPGERGRPGAPGPAGAR---GNDGATGAAGPPGPTGPAGPPGFPGAVGAKGEGGPQG 358
            P G  GERG  GAPGP+G +   G  G  G  G PG  G  G  G PG VG +GE G  G
Sbjct: 577  PAGPAGERGEQGAPGPSGFQGLPGPPGPPGEGGKPGDQGVPGEAGAPGLVGPRGERGFPG 636

Query: 359  PRGSEGPQGVR------GEPGPPGPAGAAGPAGNPGADGQPGAKGANGAPGIAGAPGFPG 412
             RGS G QG++      G PG  GP GAAGPAG PGA G PG +G  G  G AG  G  G
Sbjct: 637  ERGSPGSQGLQGARGLPGTPGTDGPKGAAGPAGPPGAQGPPGLQGMPGERGAAGIAGPKG 696

Query: 413  ARGPSGPQGPSGPPGPKGNSGEPGAPGSKGDTGAKGEPGPTGIQGPPGPAGEEGKRGARG 472
             RG  G +GP G PG  G  G  G  G  G  GA GE G     GPPGPAG  G RGA G
Sbjct: 697  DRGDVGEKGPEGAPGKDGGRGLTGPIGPPGPAGANGEKGEV---GPPGPAGTAGARGAPG 753

Query: 473  EPGPAGLPGPPGERGGPGSRGFPGADGVAGPKGPAGERGAPGPAGPKGSPGEAGRPGEAG 532
            E G  G PGP G  G PG+ G PGA G  G  G  G+ GAPGP GP G+PG  G  G  G
Sbjct: 754  ERGETGPPGPAGFAGPPGADGQPGAKGEQGEAGQKGDAGAPGPQGPSGAPGPQGPTGVTG 813

Query: 533  LPGAKGLTGSPGS---PGPDGKTGPPGPAGQDGRPGPPGPPGARGQAGVMGFPGPKGAAG 589
              GA+G  G PG+   PG  G+ GPPG  G  G PGPPGP G  G  G  G  GP G AG
Sbjct: 814  PKGARGAQGPPGATGFPGAAGRVGPPGSNGNPGPPGPPGPSGKDGPKGARGDSGPPGRAG 873

Query: 590  EPGKAGERGVPGPPGAVGPAGKDGEAGAQGPPGPAGPAGER---GEQGPAGSPGFQGLPG 646
            +PG    +G  GPPG  G  G DG +G  GPPGP G AG+R   G  G  G  GF GLPG
Sbjct: 874  DPGL---QGPAGPPGEKGEPGDDGPSGPDGPPGPQGLAGQRGIVGLPGQRGERGFPGLPG 930

Query: 647  PAGPPGEAGKP---GEQGVPGDLGAPGPSGARGERGFPGERGVQGPPGPAGPRGANGAPG 703
            P+G PG+ G P   G++G PG +G PG +G  GE G  G  G  GPPG  G  G  G  G
Sbjct: 931  PSGEPGKQGAPGASGDRGPPGPVGPPGLTGPAGEPGREGSPGADGPPGRDGAAGVKGDRG 990

Query: 704  NDGAKGDAGAPGAPGSQGAPGLQGMPGER---------------GAAGLPGPKGDRGDAG 748
              GA G  GAPG PGS G  G  G  G+R               GA G+PGP+G RGD G
Sbjct: 991  ETGAVGAPGAPGPPGSPGPAGPIGKQGDRGEAGAQGPMGPAGPAGARGMPGPQGPRGDKG 1050

Query: 749  PKGADGAPGKDGVRGLTGPIGPPGPAGAPGDKGEAGPSGPAGPTGARGAPGDRGEPGPPG 808
              G  G  G  G RG TG  G PGP G  GD+G +GP+GP+GP   RG P   G  GP G
Sbjct: 1051 ETGEAGERGLKGHRGFTGLQGLPGPPGPSGDQGASGPAGPSGP---RGPP---GPVGPSG 1104

Query: 809  PAGFAGPPGADGQPGAKGEPGDAGAKGDAGPPGPAGPAGPPGPIGNVGAPGPKGARGSAG 868
              G  G PG  G PG +G  G+ G  G  G PGP GP GPPGP  ++ A    G R    
Sbjct: 1105 KDGANGIPGPIGPPGPRGRSGETGPAGPPGNPGPPGPPGPPGPGIDMSAFAGLGQREKGP 1164

Query: 869  PP 870
             P
Sbjct: 1165 DP 1166


 Score =  482 bits (1241), Expect = e-136
 Identities = 276/607 (45%), Positives = 310/607 (51%), Gaps = 85/607 (14%)

Query: 665  DLGAPGPSGARGERG-FPGERGVQGPPGPAGPRGANGAPGNDGAKGDAGAPGAPGSQGAP 723
            D+  PGP G +GE G      G +GPPGP GP G  G  G+ G KG+ GAPG  G  G P
Sbjct: 27   DVRQPGPKGQKGEPGDIKDIVGPKGPPGPQGPAGEQGPRGDRGDKGEKGAPGPRGRDGEP 86

Query: 724  GLQGMPGERGAAGLP---------------------------------GPKGDRGDAGPK 750
            G  G PG  G  G P                                 GP G RG  GP 
Sbjct: 87   GTPGNPGPPGPPGPPGPPGLGGNFAAQMAGGFDEKAGGAQMGVMQGPMGPMGPRGPPGPA 146

Query: 751  GA---------DGAPGKDGVRGLTGPIGPPGPAGAPGDKGEA------GPSGPAGPTGAR 795
            GA          G PG+ GV G  GP GPPGP G PGD GEA      G  GP GP GAR
Sbjct: 147  GAPGPQGFQGNPGEPGEPGVSGPMGPRGPPGPPGKPGDDGEAGKPGKSGERGPPGPQGAR 206

Query: 796  GAPGDRGEPGPPGPAGFAGPPGADGQPGAKGEPGDAGAKGDAGPPGPAGPAGPPGPIGNV 855
            G PG  G PG  G  G+ G  GA G+ GA G  G++G+ G+ G PGP GP G PG  G  
Sbjct: 207  GFPGTPGLPGVKGHRGYPGLDGAKGEAGAPGVKGESGSPGENGSPGPMGPRGLPGERGRT 266

Query: 856  GAPGPKGARGSAGPPGATGFPGAAGRVGPPGPSGNAGPPGPPGPAGKEGSKGPRGETGPA 915
            G  G  GARG+ G PG  G PG    VGP G  G  G PG  G AG  G++GP G  GP 
Sbjct: 267  GPAGAAGARGNDGQPGPAGPPGP---VGPAGGPGFPGAPGAKGEAGPTGARGPEGAQGPR 323

Query: 916  GRPGEVGPPGPPGPAGE---------KGAPGADGPAGAPGTPGPQGIAGQRGVVGLPGQR 966
            G PG  G PGP G AG          KG+ GA G AGAPG PGP+G  G +G  G  G +
Sbjct: 324  GEPGTPGSPGPAGAAGNPGTDGIPGAKGSAGAPGIAGAPGFPGPRGPPGPQGATGPLGPK 383

Query: 967  GERGFPGL------PGPSGEPGKQGPSGA---SGERGPPGPMGPPGLAGPPGESGREGAP 1017
            G+ G PG+       GP GEPG  GP GA   +GE G  G  G PG AGP G  G  GAP
Sbjct: 384  GQTGEPGIAGFKGEQGPKGEPGPAGPQGAPGPAGEEGKRGARGEPGGAGPAGPPGERGAP 443

Query: 1018 GAEGSPGRDGSPGAKGDRGETGPA---------GPPGAPGAPGAPGPVGPAGKSGDRGET 1068
            G  G PG+DG  G KG  GE GP+         G PG PG PG PG  G  G+ GD G  
Sbjct: 444  GNRGFPGQDGLAGPKGAPGERGPSGLAGPKGANGDPGRPGEPGLPGARGLTGRPGDAGPQ 503

Query: 1069 GPAGPAGPIGPVGARGPAGPQGPRGDKGETGEQGDRGIKGHRGFSGLQGPPGPP---GSP 1125
            G  GP+G  G  G  GP GPQG RG  G  G  G +G  G  G +G +G PG P   G P
Sbjct: 504  GKVGPSGAPGEDGRPGPPGPQGARGQPGVMGFPGPKGANGEPGKAGEKGLPGAPGLRGLP 563

Query: 1126 GEQGPSGASGPAGPRGPP---GSAGSPGKDGLNGLPGPIGPPGPRGRTGDAGPAGPPGPP 1182
            G+ G +GA+GP GP GP    G  G+PG  G  GLPGP GPPG  G+ GD G  G  G P
Sbjct: 564  GKDGETGAAGPPGPAGPAGERGEQGAPGPSGFQGLPGPPGPPGEGGKPGDQGVPGEAGAP 623

Query: 1183 GPPGPPG 1189
            G  GP G
Sbjct: 624  GLVGPRG 630


 Score =  342 bits (877), Expect = 1e-093
 Identities = 200/465 (43%), Positives = 220/465 (47%), Gaps = 112/465 (24%)

Query: 836  DAGPPGPAGP-------------AGPPGPIGNVGAPGP------KGARGSAGPPGATGFP 876
            D   PGP G               GPPGP G  G  GP      KG +G+ GP G  G P
Sbjct: 27   DVRQPGPKGQKGEPGDIKDIVGPKGPPGPQGPAGEQGPRGDRGDKGEKGAPGPRGRDGEP 86

Query: 877  GAAGRVGPPGPSGNAGPP------------------------------------GPPGPA 900
            G  G  GPPGP G  GPP                                    GPPGPA
Sbjct: 87   GTPGNPGPPGPPGPPGPPGLGGNFAAQMAGGFDEKAGGAQMGVMQGPMGPMGPRGPPGPA 146

Query: 901  GKEGSKGPRGETGPAGRPGEVGPPGPPGPAGEKGAPGADGPAGAP------GTPGPQGIA 954
            G  G +G +G  G  G PG  GP GP GP G  G PG DG AG P      G PGPQG  
Sbjct: 147  GAPGPQGFQGNPGEPGEPGVSGPMGPRGPPGPPGKPGDDGEAGKPGKSGERGPPGPQGAR 206

Query: 955  GQRGVVGLPGQRGERGFPGLPGPSGE---PGKQGPSGASGERGPPGPMGPPGLAGPPGES 1011
            G  G  GLPG +G RG+PGL G  GE   PG +G SG+ GE G PGPMGP GL   PGE 
Sbjct: 207  GFPGTPGLPGVKGHRGYPGLDGAKGEAGAPGVKGESGSPGENGSPGPMGPRGL---PGER 263

Query: 1012 GREGAPGAEGSPGRDGSPGAKGDRGETGPAGPPGAPGAPGAPGPVGPAGKSGDRGETGP- 1070
            GR G  GA G+ G DG PG  G  G  GPAG PG PGAPGA G  GP G  G  G  GP 
Sbjct: 264  GRTGPAGAAGARGNDGQPGPAGPPGPVGPAGGPGFPGAPGAKGEAGPTGARGPEGAQGPR 323

Query: 1071 -----------------------------------------AGPAGPIGPVGARGPAGPQ 1089
                                                      GP GP GP GA GP GP+
Sbjct: 324  GEPGTPGSPGPAGAAGNPGTDGIPGAKGSAGAPGIAGAPGFPGPRGPPGPQGATGPLGPK 383

Query: 1090 GPRGDKGETGEQGDRGIKGHRGFSGLQGPPGPPGSPGEQGPSGASGPAGPRGPPGSAGSP 1149
            G  G+ G  G +G++G KG  G +G QG PGP G  G++G  G  G AGP GPPG  G+P
Sbjct: 384  GQTGEPGIAGFKGEQGPKGEPGPAGPQGAPGPAGEEGKRGARGEPGGAGPAGPPGERGAP 443

Query: 1150 GKDGL---NGLPGPIGPPGPRGRTGDAGPAGPPGPPGPPGPPGPP 1191
            G  G    +GL GP G PG RG +G AGP G  G PG PG PG P
Sbjct: 444  GNRGFPGQDGLAGPKGAPGERGPSGLAGPKGANGDPGRPGEPGLP 488
