# Supplementary material for: Dataset supporting the proteomic differences found between excretion/secretion products from two isolates of Fasciola hepatica newly excysted juveniles (NEJ) derived from different snail hosts
Source: Data Brief. 2019 Jul 15;25:104272. doi: 10.1016/j.dib.2019.104272 (PMC6661421; doi:10.1016/j.dib.2019.104272)
Supplement: Supplementary file 2 [file mmc2.zip › links/BOVINE-UNIPROT/sp_P06394_K1C10_BOVIN-BOVINE-UNIPROT.txt]

>sp_P06394_K1C10_BOVIN

sp|P06394|K1C10_BOVIN Keratin, type I cytoskeletal 10 OS=Bos tau...  1049   0.0  
tr|A6QNZ7|A6QNZ7_BOVIN Keratin 10 (Epidermolytic hyperkeratosis;...  1048   0.0  
tr|F1MFW9|F1MFW9_BOVIN Uncharacterized protein OS=Bos taurus GN=...   517   e-147
tr|F1MC11|F1MC11_BOVIN Keratin, type I cytoskeletal 14 OS=Bos ta...   514   e-146
tr|Q17QL7|Q17QL7_BOVIN KRT15 protein OS=Bos taurus GN=KRT15 PE=1...   505   e-143
tr|G3MX98|G3MX98_BOVIN Uncharacterized protein OS=Bos taurus GN=...   491   e-139
tr|F1MJ66|F1MJ66_BOVIN Uncharacterized protein OS=Bos taurus GN=...   485   e-137
sp|A1L595|K1C17_BOVIN Keratin, type I cytoskeletal 17 OS=Bos tau...   467   e-131
tr|A0A140T867|A0A140T867_BOVIN Keratin, type I cytoskeletal 17 O...   464   e-131
sp|Q0P5J6|K1C27_BOVIN Keratin, type I cytoskeletal 27 OS=Bos tau...   463   e-130


==> sp|P06394|K1C10_BOVIN Keratin, type I cytoskeletal 10 OS=Bos taurus
           GN=KRT10 PE=3 SV=1
          Length = 526

 Score = 1049 bits (2712), Expect = 0.0
 Identities = 526/526 (100%), Positives = 526/526 (100%)

Query: 1   MSVRYSSSKQYSSSRSGGGGGGGSSLRISSSKGSLGGGYSSGGFSGGSFSRGSSAGGCFG 60
           MSVRYSSSKQYSSSRSGGGGGGGSSLRISSSKGSLGGGYSSGGFSGGSFSRGSSAGGCFG
Sbjct: 1   MSVRYSSSKQYSSSRSGGGGGGGSSLRISSSKGSLGGGYSSGGFSGGSFSRGSSAGGCFG 60

Query: 61  GSSSIYGGGLGSGFGGGYGSSFGGSYGGSFGGGYGGGGFGGGSFGGGSFGGGLGGGFGDG 120
           GSSSIYGGGLGSGFGGGYGSSFGGSYGGSFGGGYGGGGFGGGSFGGGSFGGGLGGGFGDG
Sbjct: 61  GSSSIYGGGLGSGFGGGYGSSFGGSYGGSFGGGYGGGGFGGGSFGGGSFGGGLGGGFGDG 120

Query: 121 GLISGNQKITMQNLNDRLASYLDKVRALEESNYELEVKIKEWYEKYGNSRQREPRDYSKY 180
           GLISGNQKITMQNLNDRLASYLDKVRALEESNYELEVKIKEWYEKYGNSRQREPRDYSKY
Sbjct: 121 GLISGNQKITMQNLNDRLASYLDKVRALEESNYELEVKIKEWYEKYGNSRQREPRDYSKY 180

Query: 181 YQTIDDLKNQIFNLTTDNANILIQVDNARLAADDFRLKYENEVTLRQSVEADINGLRRVL 240
           YQTIDDLKNQIFNLTTDNANILIQVDNARLAADDFRLKYENEVTLRQSVEADINGLRRVL
Sbjct: 181 YQTIDDLKNQIFNLTTDNANILIQVDNARLAADDFRLKYENEVTLRQSVEADINGLRRVL 240

Query: 241 DELTLTKTDLEMQIESLTEELAYLKKNHEEEMRDLQNVSTGDVNVEMNAAPGVDLTELLN 300
           DELTLTKTDLEMQIESLTEELAYLKKNHEEEMRDLQNVSTGDVNVEMNAAPGVDLTELLN
Sbjct: 241 DELTLTKTDLEMQIESLTEELAYLKKNHEEEMRDLQNVSTGDVNVEMNAAPGVDLTELLN 300

Query: 301 NMRSQYEQLAEKNRRDAEAWFNEKSKELTTEINSNLEQVSSHKSEITELRRTIQGLEIEL 360
           NMRSQYEQLAEKNRRDAEAWFNEKSKELTTEINSNLEQVSSHKSEITELRRTIQGLEIEL
Sbjct: 301 NMRSQYEQLAEKNRRDAEAWFNEKSKELTTEINSNLEQVSSHKSEITELRRTIQGLEIEL 360

Query: 361 QSQLALKQSLEASLAETEGRYCVQLSQIQSQISSLEEQLQQIRAETECQNAEYQQLLDIK 420
           QSQLALKQSLEASLAETEGRYCVQLSQIQSQISSLEEQLQQIRAETECQNAEYQQLLDIK
Sbjct: 361 QSQLALKQSLEASLAETEGRYCVQLSQIQSQISSLEEQLQQIRAETECQNAEYQQLLDIK 420

Query: 421 IRLENEIQTYRSLLEGEGSSGGGSYGGGRGYGGSSGGGGGGYGGGSSSGGYGGGSSSGGG 480
           IRLENEIQTYRSLLEGEGSSGGGSYGGGRGYGGSSGGGGGGYGGGSSSGGYGGGSSSGGG
Sbjct: 421 IRLENEIQTYRSLLEGEGSSGGGSYGGGRGYGGSSGGGGGGYGGGSSSGGYGGGSSSGGG 480

Query: 481 HGGSSGGSYGGGSSSGGGHGGGSSSGGHKSTTTGSVGESSSKGPRY 526
           HGGSSGGSYGGGSSSGGGHGGGSSSGGHKSTTTGSVGESSSKGPRY
Sbjct: 481 HGGSSGGSYGGGSSSGGGHGGGSSSGGHKSTTTGSVGESSSKGPRY 526


==> tr|A6QNZ7|A6QNZ7_BOVIN Keratin 10 (Epidermolytic hyperkeratosis;
           keratosis palmaris et plantaris) OS=Bos taurus GN=KRT10
           PE=2 SV=1
          Length = 526

 Score = 1048 bits (2709), Expect = 0.0
 Identities = 525/526 (99%), Positives = 526/526 (100%)

Query: 1   MSVRYSSSKQYSSSRSGGGGGGGSSLRISSSKGSLGGGYSSGGFSGGSFSRGSSAGGCFG 60
           MSVRYSSSKQYSSSRSGGGGGGGSSLRISSSKGSLGGGYSSGGFSGGSFSRGSSAGGCFG
Sbjct: 1   MSVRYSSSKQYSSSRSGGGGGGGSSLRISSSKGSLGGGYSSGGFSGGSFSRGSSAGGCFG 60

Query: 61  GSSSIYGGGLGSGFGGGYGSSFGGSYGGSFGGGYGGGGFGGGSFGGGSFGGGLGGGFGDG 120
           GSSSIYGGGLGSGFGGGYGSSFGGSYGGSFGGGYGGGGFGGGSFGGGSFGGGLGGGFGDG
Sbjct: 61  GSSSIYGGGLGSGFGGGYGSSFGGSYGGSFGGGYGGGGFGGGSFGGGSFGGGLGGGFGDG 120

Query: 121 GLISGNQKITMQNLNDRLASYLDKVRALEESNYELEVKIKEWYEKYGNSRQREPRDYSKY 180
           GLISGN+KITMQNLNDRLASYLDKVRALEESNYELEVKIKEWYEKYGNSRQREPRDYSKY
Sbjct: 121 GLISGNEKITMQNLNDRLASYLDKVRALEESNYELEVKIKEWYEKYGNSRQREPRDYSKY 180

Query: 181 YQTIDDLKNQIFNLTTDNANILIQVDNARLAADDFRLKYENEVTLRQSVEADINGLRRVL 240
           YQTIDDLKNQIFNLTTDNANILIQVDNARLAADDFRLKYENEVTLRQSVEADINGLRRVL
Sbjct: 181 YQTIDDLKNQIFNLTTDNANILIQVDNARLAADDFRLKYENEVTLRQSVEADINGLRRVL 240

Query: 241 DELTLTKTDLEMQIESLTEELAYLKKNHEEEMRDLQNVSTGDVNVEMNAAPGVDLTELLN 300
           DELTLTKTDLEMQIESLTEELAYLKKNHEEEMRDLQNVSTGDVNVEMNAAPGVDLTELLN
Sbjct: 241 DELTLTKTDLEMQIESLTEELAYLKKNHEEEMRDLQNVSTGDVNVEMNAAPGVDLTELLN 300

Query: 301 NMRSQYEQLAEKNRRDAEAWFNEKSKELTTEINSNLEQVSSHKSEITELRRTIQGLEIEL 360
           NMRSQYEQLAEKNRRDAEAWFNEKSKELTTEINSNLEQVSSHKSEITELRRTIQGLEIEL
Sbjct: 301 NMRSQYEQLAEKNRRDAEAWFNEKSKELTTEINSNLEQVSSHKSEITELRRTIQGLEIEL 360

Query: 361 QSQLALKQSLEASLAETEGRYCVQLSQIQSQISSLEEQLQQIRAETECQNAEYQQLLDIK 420
           QSQLALKQSLEASLAETEGRYCVQLSQIQSQISSLEEQLQQIRAETECQNAEYQQLLDIK
Sbjct: 361 QSQLALKQSLEASLAETEGRYCVQLSQIQSQISSLEEQLQQIRAETECQNAEYQQLLDIK 420

Query: 421 IRLENEIQTYRSLLEGEGSSGGGSYGGGRGYGGSSGGGGGGYGGGSSSGGYGGGSSSGGG 480
           IRLENEIQTYRSLLEGEGSSGGGSYGGGRGYGGSSGGGGGGYGGGSSSGGYGGGSSSGGG
Sbjct: 421 IRLENEIQTYRSLLEGEGSSGGGSYGGGRGYGGSSGGGGGGYGGGSSSGGYGGGSSSGGG 480

Query: 481 HGGSSGGSYGGGSSSGGGHGGGSSSGGHKSTTTGSVGESSSKGPRY 526
           HGGSSGGSYGGGSSSGGGHGGGSSSGGHKSTTTGSVGESSSKGPRY
Sbjct: 481 HGGSSGGSYGGGSSSGGGHGGGSSSGGHKSTTTGSVGESSSKGPRY 526


==> tr|F1MFW9|F1MFW9_BOVIN Uncharacterized protein OS=Bos taurus
           GN=KRT24 PE=3 SV=2
          Length = 481

 Score =  517 bits (1331), Expect = e-147
 Identities = 276/431 (64%), Positives = 325/431 (75%), Gaps = 8/431 (1%)

Query: 17  GGGGGGGSSLRISSSKGSLGGGYSSGGFSGGSFSRGSSAGGCFGGSSSIYGG---GLGSG 73
           G  GG GS      S G  GGG+ S    GG F   S +G  FGG SS  GG   G GS 
Sbjct: 1   GFRGGAGSYGLSGGSSGGFGGGFGSCSVGGG-FGGASGSGIGFGGGSSFGGGSSFGGGSS 59

Query: 74  FGGGYGSSFGGSYGGSFGGGYGGGGFGGGSFGGGSFGGGLGGGFGDGGLISGNQKITMQN 133
           FGGG  SSFGG  G     GY GG  GG     G  GGG+GGG GDGGL SG +K  MQN
Sbjct: 60  FGGG--SSFGGGSGFGGSAGYAGGASGGFYSYAGGVGGGVGGGLGDGGLFSGGEKQAMQN 117

Query: 134 LNDRLASYLDKVRALEESNYELEVKIKEWYEKYG--NSRQREPRDYSKYYQTIDDLKNQI 191
           LNDRLA+YLDKVRALEE+N +LE KIKEWYEK+G  +      RDYSKYY  I+D++ QI
Sbjct: 118 LNDRLANYLDKVRALEEANADLENKIKEWYEKFGPRSGDGGAGRDYSKYYPVIEDVRTQI 177

Query: 192 FNLTTDNANILIQVDNARLAADDFRLKYENEVTLRQSVEADINGLRRVLDELTLTKTDLE 251
              T +NA I++Q+DNARLAADDFRLKYENE+ LRQ+VEADINGLR+VLD+LT+T++DLE
Sbjct: 178 ITATIENAGIVLQIDNARLAADDFRLKYENELHLRQTVEADINGLRKVLDDLTMTRSDLE 237

Query: 252 MQIESLTEELAYLKKNHEEEMRDLQNVSTGDVNVEMNAAPGVDLTELLNNMRSQYEQLAE 311
           MQIESLTEELAYLKKNHEEEM+ +Q  S GDV VEMNAAPG DLT+LLN+MR+QYE+LAE
Sbjct: 238 MQIESLTEELAYLKKNHEEEMKSMQGSSRGDVTVEMNAAPGTDLTKLLNDMRAQYEELAE 297

Query: 312 KNRRDAEAWFNEKSKELTTEINSNLEQVSSHKSEITELRRTIQGLEIELQSQLALKQSLE 371
           +NRR+AE  FN++S  L  +I+++    +S K+EITEL+RT+Q LEIELQSQLA+K SLE
Sbjct: 298 QNRREAEEQFNKQSASLQAQISTDAGAANSAKNEITELKRTLQALEIELQSQLAMKSSLE 357

Query: 372 ASLAETEGRYCVQLSQIQSQISSLEEQLQQIRAETECQNAEYQQLLDIKIRLENEIQTYR 431
            +LA+TE  Y VQLSQIQ QISSLEEQ+ QIR ETECQNAEY+QLLDIK RLE EI+TYR
Sbjct: 358 GTLADTEANYMVQLSQIQMQISSLEEQICQIRGETECQNAEYEQLLDIKTRLEMEIETYR 417

Query: 432 SLLEGEGSSGG 442
            LL+GEG + G
Sbjct: 418 RLLDGEGGNMG 428


 Score = 77.0 bits (188), Expect = 3e-014
 Identities = 41/73 (56%), Positives = 45/73 (61%), Gaps = 7/73 (9%)

Query: 441 GGGSYGGGRGYGGSSGGG------GGGYGGGSSSG-GYGGGSSSGGGHGGSSGGSYGGGS 493
           G GSYG   G  G  GGG      GGG+GG S SG G+GGGSS GGG     G S+GGGS
Sbjct: 5   GAGSYGLSGGSSGGFGGGFGSCSVGGGFGGASGSGIGFGGGSSFGGGSSFGGGSSFGGGS 64

Query: 494 SSGGGHGGGSSSG 506
           S GGG G G S+G
Sbjct: 65  SFGGGSGFGGSAG 77


 Score = 71.6 bits (174), Expect = 1e-012
 Identities = 42/83 (50%), Positives = 47/83 (56%), Gaps = 10/83 (12%)

Query: 445 YGGGRGYGGSSGGGGGGYGGG----SSSGGYGGGSSSGGGHGGSS----GGSYGGGSSSG 496
           + GG G  G SGG  GG+GGG    S  GG+GG S SG G GG S    G S+GGGSS G
Sbjct: 2   FRGGAGSYGLSGGSSGGFGGGFGSCSVGGGFGGASGSGIGFGGGSSFGGGSSFGGGSSFG 61

Query: 497 GG--HGGGSSSGGHKSTTTGSVG 517
           GG   GGGS  GG      G+ G
Sbjct: 62  GGSSFGGGSGFGGSAGYAGGASG 84


 Score = 71.6 bits (174), Expect = 1e-012
 Identities = 45/92 (48%), Positives = 50/92 (54%), Gaps = 22/92 (23%)

Query: 438 GSSGG-----GSYGGGRGYGGSSG-----GGGGGYGGGSSSGG---YGGGSSSGGGH--- 481
           GSSGG     GS   G G+GG+SG     GGG  +GGGSS GG   +GGGSS GGG    
Sbjct: 14  GSSGGFGGGFGSCSVGGGFGGASGSGIGFGGGSSFGGGSSFGGGSSFGGGSSFGGGSGFG 73

Query: 482 ------GGSSGGSYGGGSSSGGGHGGGSSSGG 507
                 GG+SGG Y      GGG GGG   GG
Sbjct: 74  GSAGYAGGASGGFYSYAGGVGGGVGGGLGDGG 105


 Score = 62.8 bits (151), Expect = 5e-010
 Identities = 37/71 (52%), Positives = 42/71 (59%), Gaps = 7/71 (9%)

Query: 436 GEGSS--GGGSYGGGRGY-GGSSGGGGGGYGGGSSSGGYGGGSSSG-GGHGGSSGGSYGG 491
           G GSS  GG S+GGG  + GGSS GGG G+GG   S GY GG+S G   + G  GG  GG
Sbjct: 43  GGGSSFGGGSSFGGGSSFGGGSSFGGGSGFGG---SAGYAGGASGGFYSYAGGVGGGVGG 99

Query: 492 GSSSGGGHGGG 502
           G   GG   GG
Sbjct: 100 GLGDGGLFSGG 110


 Score = 55.8 bits (133), Expect = 7e-008
 Identities = 36/67 (53%), Positives = 39/67 (58%), Gaps = 4/67 (5%)

Query: 461 GYGGGSSSGGYGGGSSS--GGGHGGSS-GGSYGGGSSSGGGHGGGSSSGGHKSTTTG-SV 516
           G+ GG+ S G  GGSS   GGG G  S GG +GG S SG G GGGSS GG  S   G S 
Sbjct: 1   GFRGGAGSYGLSGGSSGGFGGGFGSCSVGGGFGGASGSGIGFGGGSSFGGGSSFGGGSSF 60

Query: 517 GESSSKG 523
           G  SS G
Sbjct: 61  GGGSSFG 67


 Score = 26.9 bits (58), Expect =    33
 Identities = 16/41 (39%), Positives = 19/41 (46%), Gaps = 5/41 (12%)

Query: 12  SSSRSGGGGGGGSSLRISSSKGSLGGGYSSGGFSGGSFSRG 52
           S+  +GG  GG       S  G +GGG   G   GG FS G
Sbjct: 75  SAGYAGGASGG-----FYSYAGGVGGGVGGGLGDGGLFSGG 110
