# Supplementary material for: Dataset supporting the proteomic differences found between excretion/secretion products from two isolates of Fasciola hepatica newly excysted juveniles (NEJ) derived from different snail hosts
Source: Data Brief. 2019 Jul 15;25:104272. doi: 10.1016/j.dib.2019.104272 (PMC6661421; doi:10.1016/j.dib.2019.104272)
Supplement: Supplementary file 2 [file mmc2.zip › links/BOVINE-UNIPROT/sp_P19120_HSP7C_BOVIN-BOVINE-UNIPROT.txt]

>sp_P19120_HSP7C_BOVIN

sp|P19120|HSP7C_BOVIN Heat shock cognate 71 kDa protein OS=Bos t...  1283   0.0  
sp|P34933|HSP72_BOVIN Heat shock-related 70 kDa protein 2 OS=Bos...  1100   0.0  
sp|Q27965|HS71B_BOVIN Heat shock 70 kDa protein 1B OS=Bos taurus...  1100   0.0  
sp|Q27975|HS71A_BOVIN Heat shock 70 kDa protein 1A OS=Bos taurus...  1099   0.0  
sp|P0CB32|HS71L_BOVIN Heat shock 70 kDa protein 1-like OS=Bos ta...  1074   0.0  
tr|F1MWU9|F1MWU9_BOVIN Uncharacterized protein OS=Bos taurus GN=...  1011   0.0  
sp|Q0VCX2|GRP78_BOVIN 78 kDa glucose-regulated protein OS=Bos ta...   802   0.0  
sp|Q3ZCH0|GRP75_BOVIN Stress-70 protein, mitochondrial OS=Bos ta...   576   e-164
tr|F1N614|F1N614_BOVIN Uncharacterized protein OS=Bos taurus PE=...   416   e-116
sp|Q2YDD0|HSP7E_BOVIN Heat shock 70 kDa protein 14 OS=Bos taurus...   310   3e-084


==> sp|P19120|HSP7C_BOVIN Heat shock cognate 71 kDa protein OS=Bos
           taurus GN=HSPA8 PE=1 SV=2
          Length = 650

 Score = 1283 bits (3321), Expect = 0.0
 Identities = 650/650 (100%), Positives = 650/650 (100%)

Query: 1   MSKGPAVGIDLGTTYSCVGVFQHGKVEIIANDQGNRTTPSYVAFTDTERLIGDAAKNQVA 60
           MSKGPAVGIDLGTTYSCVGVFQHGKVEIIANDQGNRTTPSYVAFTDTERLIGDAAKNQVA
Sbjct: 1   MSKGPAVGIDLGTTYSCVGVFQHGKVEIIANDQGNRTTPSYVAFTDTERLIGDAAKNQVA 60

Query: 61  MNPTNTVFDAKRLIGRRFDDAVVQSDMKHWPFMVVNDAGRPKVQVEYKGETKSFYPEEVS 120
           MNPTNTVFDAKRLIGRRFDDAVVQSDMKHWPFMVVNDAGRPKVQVEYKGETKSFYPEEVS
Sbjct: 61  MNPTNTVFDAKRLIGRRFDDAVVQSDMKHWPFMVVNDAGRPKVQVEYKGETKSFYPEEVS 120

Query: 121 SMVLTKMKEIAEAYLGKTVTNAVVTVPAYFNDSQRQATKDAGTIAGLNVLRIINEPTAAA 180
           SMVLTKMKEIAEAYLGKTVTNAVVTVPAYFNDSQRQATKDAGTIAGLNVLRIINEPTAAA
Sbjct: 121 SMVLTKMKEIAEAYLGKTVTNAVVTVPAYFNDSQRQATKDAGTIAGLNVLRIINEPTAAA 180

Query: 181 IAYGLDKKVGAERNVLIFDLGGGTFDVSILTIEDGIFEVKSTAGDTHLGGEDFDNRMVNH 240
           IAYGLDKKVGAERNVLIFDLGGGTFDVSILTIEDGIFEVKSTAGDTHLGGEDFDNRMVNH
Sbjct: 181 IAYGLDKKVGAERNVLIFDLGGGTFDVSILTIEDGIFEVKSTAGDTHLGGEDFDNRMVNH 240

Query: 241 FIAEFKRKHKKDISENKRAVRRLRTACERAKRTLSSSTQASIEIDSLYEGIDFYTSITRA 300
           FIAEFKRKHKKDISENKRAVRRLRTACERAKRTLSSSTQASIEIDSLYEGIDFYTSITRA
Sbjct: 241 FIAEFKRKHKKDISENKRAVRRLRTACERAKRTLSSSTQASIEIDSLYEGIDFYTSITRA 300

Query: 301 RFEELNADLFRGTLDPVEKALRDAKLDKSQIHDIVLVGGSTRIPKIQKLLQDFFNGKELN 360
           RFEELNADLFRGTLDPVEKALRDAKLDKSQIHDIVLVGGSTRIPKIQKLLQDFFNGKELN
Sbjct: 301 RFEELNADLFRGTLDPVEKALRDAKLDKSQIHDIVLVGGSTRIPKIQKLLQDFFNGKELN 360

Query: 361 KSINPDEAVAYGAAVQAAILSGDKSENVQDLLLLDVTPLSLGIETAGGVMTVLIKRNTTI 420
           KSINPDEAVAYGAAVQAAILSGDKSENVQDLLLLDVTPLSLGIETAGGVMTVLIKRNTTI
Sbjct: 361 KSINPDEAVAYGAAVQAAILSGDKSENVQDLLLLDVTPLSLGIETAGGVMTVLIKRNTTI 420

Query: 421 PTKQTQTFTTYSDNQPGVLIQVYEGERAMTKDNNLLGKFELTGIPPAPRGVPQIEVTFDI 480
           PTKQTQTFTTYSDNQPGVLIQVYEGERAMTKDNNLLGKFELTGIPPAPRGVPQIEVTFDI
Sbjct: 421 PTKQTQTFTTYSDNQPGVLIQVYEGERAMTKDNNLLGKFELTGIPPAPRGVPQIEVTFDI 480

Query: 481 DANGILNVSAVDKSTGKENKITITNDKGRLSKEDIERMVQEAEKYKAEDEKQRDKVSSKN 540
           DANGILNVSAVDKSTGKENKITITNDKGRLSKEDIERMVQEAEKYKAEDEKQRDKVSSKN
Sbjct: 481 DANGILNVSAVDKSTGKENKITITNDKGRLSKEDIERMVQEAEKYKAEDEKQRDKVSSKN 540

Query: 541 SLESYAFNMKATVEDEKLQGKINDEDKQKILDKCNEIINWLDKNQTAEKEEFEHQQKELE 600
           SLESYAFNMKATVEDEKLQGKINDEDKQKILDKCNEIINWLDKNQTAEKEEFEHQQKELE
Sbjct: 541 SLESYAFNMKATVEDEKLQGKINDEDKQKILDKCNEIINWLDKNQTAEKEEFEHQQKELE 600

Query: 601 KVCNPIITKLYQSAGGMPGGMPGGMPGGFPGGGAPPSGGASSGPTIEEVD 650
           KVCNPIITKLYQSAGGMPGGMPGGMPGGFPGGGAPPSGGASSGPTIEEVD
Sbjct: 601 KVCNPIITKLYQSAGGMPGGMPGGMPGGFPGGGAPPSGGASSGPTIEEVD 650


==> sp|P34933|HSP72_BOVIN Heat shock-related 70 kDa protein 2 OS=Bos
           taurus GN=HSPA2 PE=2 SV=2
          Length = 636

 Score = 1100 bits (2846), Expect = 0.0
 Identities = 556/651 (85%), Positives = 601/651 (92%), Gaps = 19/651 (2%)

Query: 2   SKGPAVGIDLGTTYSCVGVFQHGKVEIIANDQGNRTTPSYVAFTDTERLIGDAAKNQVAM 61
           ++GPA+GIDLGTTYSCVGVFQHGKVEIIANDQGNRTTPSYVAFTDTERLIGDAAKNQVAM
Sbjct: 3   ARGPAIGIDLGTTYSCVGVFQHGKVEIIANDQGNRTTPSYVAFTDTERLIGDAAKNQVAM 62

Query: 62  NPTNTVFDAKRLIGRRFDDAVVQSDMKHWPFMVVNDAGRPKVQVEYKGETKSFYPEEVSS 121
           NPTNT+FDAKRLIGR+F+DA VQSDMKHWPF VV++ G+PKVQVEYKGE K+F+PEE+SS
Sbjct: 63  NPTNTIFDAKRLIGRKFEDATVQSDMKHWPFRVVSEGGKPKVQVEYKGEIKTFFPEEISS 122

Query: 122 MVLTKMKEIAEAYLGKTVTNAVVTVPAYFNDSQRQATKDAGTIAGLNVLRIINEPTAAAI 181
           MVLTKMKEIAEAYLG  V +AV+TVPAYFNDSQRQATKDAGTI GLNVLRIINEPTAAAI
Sbjct: 123 MVLTKMKEIAEAYLGGKVQSAVITVPAYFNDSQRQATKDAGTITGLNVLRIINEPTAAAI 182

Query: 182 AYGLDKK--VGAERNVLIFDLGGGTFDVSILTIEDGIFEVKSTAGDTHLGGEDFDNRMVN 239
           AYGLDKK   G E+NVLIFDLGGGTFDVSILTIEDGIFEVKSTAGDTHLGGEDFDN MV+
Sbjct: 183 AYGLDKKGCAGGEKNVLIFDLGGGTFDVSILTIEDGIFEVKSTAGDTHLGGEDFDNSMVS 242

Query: 240 HFIAEFKRKHKKDISENKRAVRRLRTACERAKRTLSSSTQASIEIDSLYEGIDFYTSITR 299
           H   EFKRKHKKDI+ NKRAVRRLRTACERAKRTLSSSTQASIEIDSLYEG+DFYTSITR
Sbjct: 243 HLAEEFKRKHKKDIAPNKRAVRRLRTACERAKRTLSSSTQASIEIDSLYEGVDFYTSITR 302

Query: 300 ARFEELNADLFRGTLDPVEKALRDAKLDKSQIHDIVLVGGSTRIPKIQKLLQDFFNGKEL 359
           ARFEELNADLFRGTL+PVEKALRDAKLDK QI +IVLVGGSTRIPKIQKLLQDFFNGKEL
Sbjct: 303 ARFEELNADLFRGTLEPVEKALRDAKLDKGQIQEIVLVGGSTRIPKIQKLLQDFFNGKEL 362

Query: 360 NKSINPDEAVAYGAAVQAAILSGDKSENVQDLLLLDVTPLSLGIETAGGVMTVLIKRNTT 419
           NKSINPDEAVAYGAAVQAAIL GDKSENVQDLLLLDVTPLSLGIETAGGVMT LIKRNTT
Sbjct: 363 NKSINPDEAVAYGAAVQAAILIGDKSENVQDLLLLDVTPLSLGIETAGGVMTPLIKRNTT 422

Query: 420 IPTKQTQTFTTYSDNQPGVLIQVYEGERAMTKDNNLLGKFELTGIPPAPRGVPQIEVTFD 479
           IPTKQTQTFTTYSDNQ  VL+QVYEGERAMTKDNNLLGKF+LTGIPPAPRGVPQIEVTFD
Sbjct: 423 IPTKQTQTFTTYSDNQSSVLVQVYEGERAMTKDNNLLGKFDLTGIPPAPRGVPQIEVTFD 482

Query: 480 IDANGILNVSAVDKSTGKENKITITNDKGRLSKEDIERMVQEAEKYKAEDEKQRDKVSSK 539
           IDANGILNV+A DKSTGKENKITITNDKGRLSK+DI+RMVQEAE+YK+EDE  RD+V++K
Sbjct: 483 IDANGILNVTAADKSTGKENKITITNDKGRLSKDDIDRMVQEAERYKSEDEANRDRVAAK 542

Query: 540 NSLESYAFNMKATVEDEKLQGKINDEDKQKILDKCNEIINWLDKNQTAEKEEFEHQQKEL 599
           N++ESY +N+K TVEDEKL+GKI+D+DK KILDKC E+INWLD+NQ AEK+E+EH+QKEL
Sbjct: 543 NAVESYTYNIKQTVEDEKLRGKISDQDKNKILDKCQEVINWLDRNQMAEKDEYEHKQKEL 602

Query: 600 EKVCNPIITKLYQSAGGMPGGMPGGMPGGFPGGGAPPSGGASSGPTIEEVD 650
           E+VCNPII+KLYQ   G PGG          GGG+    GAS GPTIEEVD
Sbjct: 603 ERVCNPIISKLYQ---GGPGG----------GGGS----GASGGPTIEEVD 636


==> sp|Q27965|HS71B_BOVIN Heat shock 70 kDa protein 1B OS=Bos taurus
           GN=HSPA1B PE=2 SV=1
          Length = 641

 Score = 1100 bits (2844), Expect = 0.0
 Identities = 551/650 (84%), Positives = 601/650 (92%), Gaps = 9/650 (1%)

Query: 1   MSKGPAVGIDLGTTYSCVGVFQHGKVEIIANDQGNRTTPSYVAFTDTERLIGDAAKNQVA 60
           M+K  A+GIDLGTTYSCVGVFQHGKVEIIANDQGNRTTPSYVAFTDTERLIGDAAKNQVA
Sbjct: 1   MAKNTAIGIDLGTTYSCVGVFQHGKVEIIANDQGNRTTPSYVAFTDTERLIGDAAKNQVA 60

Query: 61  MNPTNTVFDAKRLIGRRFDDAVVQSDMKHWPFMVVNDAGRPKVQVEYKGETKSFYPEEVS 120
           +NP NTVFDAKRLIGR+F D VVQSDMKHWPF V+ND  +PKVQV YKGETK+FYPEE+S
Sbjct: 61  LNPQNTVFDAKRLIGRKFGDPVVQSDMKHWPFRVINDGDKPKVQVSYKGETKAFYPEEIS 120

Query: 121 SMVLTKMKEIAEAYLGKTVTNAVVTVPAYFNDSQRQATKDAGTIAGLNVLRIINEPTAAA 180
           SMVLTKMKEIAEAYLG  VTNAV+TVPAYFNDSQRQATKDAG IAGLNVLRIINEPTAAA
Sbjct: 121 SMVLTKMKEIAEAYLGHPVTNAVITVPAYFNDSQRQATKDAGVIAGLNVLRIINEPTAAA 180

Query: 181 IAYGLDKKVGAERNVLIFDLGGGTFDVSILTIEDGIFEVKSTAGDTHLGGEDFDNRMVNH 240
           IAYGLD+    ERNVLIFDLGGGTFDVSILTI+DGIFEVK+TAGDTHLGGEDFDNR+VNH
Sbjct: 181 IAYGLDRTGKGERNVLIFDLGGGTFDVSILTIDDGIFEVKATAGDTHLGGEDFDNRLVNH 240

Query: 241 FIAEFKRKHKKDISENKRAVRRLRTACERAKRTLSSSTQASIEIDSLYEGIDFYTSITRA 300
           F+ EFKRKHKKDIS+NKRAVRRLRTACERAKRTLSSSTQAS+EIDSL+EGIDFYTSITRA
Sbjct: 241 FVEEFKRKHKKDISQNKRAVRRLRTACERAKRTLSSSTQASLEIDSLFEGIDFYTSITRA 300

Query: 301 RFEELNADLFRGTLDPVEKALRDAKLDKSQIHDIVLVGGSTRIPKIQKLLQDFFNGKELN 360
           RFEEL +DLFR TL+PVEKALRDAKLDK+QIHD+VLVGGSTRIPK+QKLLQDFFNG++LN
Sbjct: 301 RFEELCSDLFRSTLEPVEKALRDAKLDKAQIHDLVLVGGSTRIPKVQKLLQDFFNGRDLN 360

Query: 361 KSINPDEAVAYGAAVQAAILSGDKSENVQDLLLLDVTPLSLGIETAGGVMTVLIKRNTTI 420
           KSINPDEAVAYGAAVQAAIL GDKSENVQDLLLLDV PLSLG+ETAGGVMT LIKRN+TI
Sbjct: 361 KSINPDEAVAYGAAVQAAILMGDKSENVQDLLLLDVAPLSLGLETAGGVMTALIKRNSTI 420

Query: 421 PTKQTQTFTTYSDNQPGVLIQVYEGERAMTKDNNLLGKFELTGIPPAPRGVPQIEVTFDI 480
           PTKQTQ FTTYSDNQPGVLIQVYEGERAMT+DNNLLG+FEL+GIPPAPRGVPQIEVTFDI
Sbjct: 421 PTKQTQIFTTYSDNQPGVLIQVYEGERAMTRDNNLLGRFELSGIPPAPRGVPQIEVTFDI 480

Query: 481 DANGILNVSAVDKSTGKENKITITNDKGRLSKEDIERMVQEAEKYKAEDEKQRDKVSSKN 540
           DANGILNV+A DKSTGK NKITITNDKGRLSKE+IERMVQEAEKYKAEDE QR++VS+KN
Sbjct: 481 DANGILNVTATDKSTGKANKITITNDKGRLSKEEIERMVQEAEKYKAEDEVQRERVSAKN 540

Query: 541 SLESYAFNMKATVEDEKLQGKINDEDKQKILDKCNEIINWLDKNQTAEKEEFEHQQKELE 600
           +LESYAFNMK+ VEDE L+GKI++ DK+K+LDKC E+I+WLD N  AEK+EFEH++KELE
Sbjct: 541 ALESYAFNMKSAVEDEGLKGKISEADKKKVLDKCQEVISWLDANTLAEKDEFEHKRKELE 600

Query: 601 KVCNPIITKLYQSAGGMPGGMPGGMPGGFPGGGAPPSGGASSGPTIEEVD 650
           +VCNPII++LYQ AGG PG       GGF  G   P GG+ SGPTIEEVD
Sbjct: 601 QVCNPIISRLYQGAGG-PGA------GGF--GAQGPKGGSGSGPTIEEVD 641
