# Supplementary material for: Dataset supporting the proteomic differences found between excretion/secretion products from two isolates of Fasciola hepatica newly excysted juveniles (NEJ) derived from different snail hosts
Source: Data Brief. 2019 Jul 15;25:104272. doi: 10.1016/j.dib.2019.104272 (PMC6661421; doi:10.1016/j.dib.2019.104272)
Supplement: Supplementary file 2 [file mmc2.zip › links/BOVINE-UNIPROT/sp_Q08D91_K2C75_BOVIN-BOVINE-UNIPROT.txt]

>sp_Q08D91_K2C75_BOVIN

sp|Q08D91|K2C75_BOVIN Keratin, type II cytoskeletal 75 OS=Bos ta...  1055   0.0  
tr|M0QVZ6|M0QVZ6_BOVIN Keratin, type II cytoskeletal 5 OS=Bos ta...   801   0.0  
tr|A5D7M6|A5D7M6_BOVIN KRT5 protein OS=Bos taurus GN=KRT5 PE=1 SV=1   795   0.0  
sp|Q5XQN5|K2C5_BOVIN Keratin, type II cytoskeletal 5 OS=Bos taur...   792   0.0  
tr|F1MUY2|F1MUY2_BOVIN Uncharacterized protein OS=Bos taurus GN=...   770   0.0  
tr|M0QVY0|M0QVY0_BOVIN Uncharacterized protein OS=Bos taurus GN=...   770   0.0  
tr|A4IFP2|A4IFP2_BOVIN KRT4 protein OS=Bos taurus GN=KRT4 PE=2 SV=1   650   0.0  
tr|G3MXL3|G3MXL3_BOVIN Uncharacterized protein OS=Bos taurus GN=...   615   e-176
tr|G3N0V2|G3N0V2_BOVIN Uncharacterized protein OS=Bos taurus GN=...   599   e-171
sp|Q148H7|K2C79_BOVIN Keratin, type II cytoskeletal 79 OS=Bos ta...   597   e-171


==> sp|Q08D91|K2C75_BOVIN Keratin, type II cytoskeletal 75 OS=Bos
           taurus GN=KRT75 PE=2 SV=1
          Length = 543

 Score = 1055 bits (2728), Expect = 0.0
 Identities = 543/543 (100%), Positives = 543/543 (100%)

Query: 1   MSRQSTITFQTSSRRGFSTASATTPATSRSRFSSASVTHSPAGSGGLGRISGFGSRSLYN 60
           MSRQSTITFQTSSRRGFSTASATTPATSRSRFSSASVTHSPAGSGGLGRISGFGSRSLYN
Sbjct: 1   MSRQSTITFQTSSRRGFSTASATTPATSRSRFSSASVTHSPAGSGGLGRISGFGSRSLYN 60

Query: 61  LGGTKRVSISGCGSNFRSGFGGRASSGFGVSGGFGYGGGIGGGHGGCGFSVCPPGGIQEV 120
           LGGTKRVSISGCGSNFRSGFGGRASSGFGVSGGFGYGGGIGGGHGGCGFSVCPPGGIQEV
Sbjct: 61  LGGTKRVSISGCGSNFRSGFGGRASSGFGVSGGFGYGGGIGGGHGGCGFSVCPPGGIQEV 120

Query: 121 TVNQSLLTPLNLQIDPNIQRVRKEEREQIKTLNNKFASFIDKVRFLEQQNKVLETKWSLL 180
           TVNQSLLTPLNLQIDPNIQRVRKEEREQIKTLNNKFASFIDKVRFLEQQNKVLETKWSLL
Sbjct: 121 TVNQSLLTPLNLQIDPNIQRVRKEEREQIKTLNNKFASFIDKVRFLEQQNKVLETKWSLL 180

Query: 181 QEQGTRTVRQSLEPFFEAYITDLRRQLDSITTERGRLDAELRTMQDVVEDFKVRYEDEIN 240
           QEQGTRTVRQSLEPFFEAYITDLRRQLDSITTERGRLDAELRTMQDVVEDFKVRYEDEIN
Sbjct: 181 QEQGTRTVRQSLEPFFEAYITDLRRQLDSITTERGRLDAELRTMQDVVEDFKVRYEDEIN 240

Query: 241 KRTAAENEFVALKKDVDAAYLNKVDLEAKANSLTDEINFLQMLFEAELCQMQTRVSDTSV 300
           KRTAAENEFVALKKDVDAAYLNKVDLEAKANSLTDEINFLQMLFEAELCQMQTRVSDTSV
Sbjct: 241 KRTAAENEFVALKKDVDAAYLNKVDLEAKANSLTDEINFLQMLFEAELCQMQTRVSDTSV 300

Query: 301 VLSMDNNRSLDLDSIIAEVKAQYEEIANRSRAEAESWYQTKYEELQVTAGQHGDDLRNTK 360
           VLSMDNNRSLDLDSIIAEVKAQYEEIANRSRAEAESWYQTKYEELQVTAGQHGDDLRNTK
Sbjct: 301 VLSMDNNRSLDLDSIIAEVKAQYEEIANRSRAEAESWYQTKYEELQVTAGQHGDDLRNTK 360

Query: 361 QEISETNRMIQRLRAEIDNVKKQCASLQTAIADAEQRGELALKDARAKLVDLEEALQKSK 420
           QEISETNRMIQRLRAEIDNVKKQCASLQTAIADAEQRGELALKDARAKLVDLEEALQKSK
Sbjct: 361 QEISETNRMIQRLRAEIDNVKKQCASLQTAIADAEQRGELALKDARAKLVDLEEALQKSK 420

Query: 421 QDMARLLREYQELMNIKLALDVEIATYRKLLEGEECRLSGEGVSPVNISVVTSTVSSGYG 480
           QDMARLLREYQELMNIKLALDVEIATYRKLLEGEECRLSGEGVSPVNISVVTSTVSSGYG
Sbjct: 421 QDMARLLREYQELMNIKLALDVEIATYRKLLEGEECRLSGEGVSPVNISVVTSTVSSGYG 480

Query: 481 GGSSIGSGSLGLSGGSGCSFMTSGGHSLGGSSFSNSSSRGLGGSGSSFKFVSTTSSSRKS 540
           GGSSIGSGSLGLSGGSGCSFMTSGGHSLGGSSFSNSSSRGLGGSGSSFKFVSTTSSSRKS
Sbjct: 481 GGSSIGSGSLGLSGGSGCSFMTSGGHSLGGSSFSNSSSRGLGGSGSSFKFVSTTSSSRKS 540

Query: 541 YKH 543
           YKH
Sbjct: 541 YKH 543


==> tr|M0QVZ6|M0QVZ6_BOVIN Keratin, type II cytoskeletal 5 OS=Bos
           taurus GN=KRT5 PE=1 SV=1
          Length = 573

 Score =  801 bits (2070), Expect = 0.0
 Identities = 430/573 (75%), Positives = 468/573 (81%), Gaps = 32/573 (5%)

Query: 1   MSRQSTITFQTSSRRGFSTASATTPATSRSRFSSASVTHSPAGSGGLGRIS--------G 52
           MSRQST++F++   R FSTASA TP+ SR+ F+S S +    G GG GR+S        G
Sbjct: 1   MSRQSTVSFRSGGGRSFSTASAITPSVSRTSFTSVSRSGG-GGGGGFGRVSLGGAYGAGG 59

Query: 53  FGSRSLYNLGGTKRVSISGCGSNFRS----------GFGGRASSGFGVSGGFGYGG---- 98
           FGSRSLYNLGG+KR+SIS  G  FR+          GFGG A SGFG  GG G GG    
Sbjct: 60  FGSRSLYNLGGSKRISISASGGGFRNRFGAGAGGGYGFGGGAGSGFGFGGGAGGGGFGLG 119

Query: 99  ---GIGGGHGGCGFSVCPPGGIQEVTVNQSLLTPLNLQIDPNIQRVRKEEREQIKTLNNK 155
              G GGG GG GF VCPPGGIQEVTVNQSLLTPLNLQIDP IQRVR EEREQIKTLNNK
Sbjct: 120 GGAGFGGGFGGPGFPVCPPGGIQEVTVNQSLLTPLNLQIDPTIQRVRTEEREQIKTLNNK 179

Query: 156 FASFIDKVRFLEQQNKVLETKWSLLQEQGTRTVRQSLEPFFEAYITDLRRQLDSITTERG 215
           FASFIDKVRFLEQQNKVL+TKW+LLQEQGT+TVRQ+LEP  E YI +LRRQLD I  ERG
Sbjct: 180 FASFIDKVRFLEQQNKVLDTKWALLQEQGTKTVRQNLEPLLEQYINNLRRQLDGIVGERG 239

Query: 216 RLDAELRTMQDVVEDFKVRYEDEINKRTAAENEFVALKKDVDAAYLNKVDLEAKANSLTD 275
           RLD+ELR MQD+VEDFK +YEDEINKRT AENEFV LKKDVDAAY+NKV+LEAK ++L D
Sbjct: 240 RLDSELRNMQDLVEDFKNKYEDEINKRTTAENEFVMLKKDVDAAYMNKVELEAKVDALMD 299

Query: 276 EINFLQMLFEAELCQMQTRVSDTSVVLSMDNNRSLDLDSIIAEVKAQYEEIANRSRAEAE 335
           EINF++M F+AEL QMQT VSDTSVVLSMDNNRSLDLDSIIAEVKAQYE+IANRSR EAE
Sbjct: 300 EINFMKMFFDAELSQMQTHVSDTSVVLSMDNNRSLDLDSIIAEVKAQYEDIANRSRTEAE 359

Query: 336 SWYQTKYEELQVTAGQHGDDLRNTKQEISETNRMIQRLRAEIDNVKKQCASLQTAIADAE 395
           SWYQTKYEELQ TAG+HGDDLRNTK EISE NRMIQRLR+EIDNVKKQCA+LQ AIADAE
Sbjct: 360 SWYQTKYEELQQTAGRHGDDLRNTKHEISEMNRMIQRLRSEIDNVKKQCANLQNAIADAE 419

Query: 396 QRGELALKDARAKLVDLEEALQKSKQDMARLLREYQELMNIKLALDVEIATYRKLLEGEE 455
           QRGELALKDAR+KL +LE+ALQK+KQDMARLLREYQELMN KLALDVEIATYRKLLEGEE
Sbjct: 420 QRGELALKDARSKLAELEDALQKAKQDMARLLREYQELMNTKLALDVEIATYRKLLEGEE 479

Query: 456 CRLSGEGVSPVNISVVTSTVSSGYGGGSSIGSG-SLGLSGGSGCSFMTSGGHSLGGSSFS 514
           CRLSGEGV PVNISVVT+TVSSGYGGGS  GSG   GL GG G      GG S+GGS FS
Sbjct: 480 CRLSGEGVGPVNISVVTNTVSSGYGGGSGFGSGLGGGLGGGLGGGLGGGGGLSVGGSGFS 539

Query: 515 NSSSRGL-----GGSGSSFKFVSTTSSSRKSYK 542
            SS R L     GGS SS KFVSTTSSSRKS+K
Sbjct: 540 ASSGRSLGFGSGGGSSSSVKFVSTTSSSRKSFK 572


==> tr|A5D7M6|A5D7M6_BOVIN KRT5 protein OS=Bos taurus GN=KRT5 PE=1 SV=1
          Length = 597

 Score =  795 bits (2054), Expect = 0.0
 Identities = 432/597 (72%), Positives = 471/597 (78%), Gaps = 56/597 (9%)

Query: 1   MSRQSTITFQTSSRRGFSTASATTPATSRSRFSSASVTHSPAGSGGLGRIS--------G 52
           MSRQST++F++   R FSTASA TP+ SR+ F+S S +    G GG GR+S        G
Sbjct: 1   MSRQSTVSFRSGGGRSFSTASAITPSVSRTSFTSVSRSGG-GGGGGFGRVSLGGAYGAGG 59

Query: 53  FGSRSLYNLGGTKRVSISGCGSNFRS----------GFGGRASSGFGVSGGFGYGG---- 98
           FGSRSLYNLGG+KR+SIS  G  FR+          GFGG A SGFG  GG G GG    
Sbjct: 60  FGSRSLYNLGGSKRISISASGGGFRNRFGAGAGGGYGFGGGAGSGFGFGGGAGGGGFGLG 119

Query: 99  ---GIGGGHGGCGFSVCPPGGIQEVTVNQSLLTPLNLQIDPNIQRVRKEEREQIKTLNNK 155
              G GGG GG GF VCPPGGIQEVTVNQSLLTPLNLQIDP IQRVR EEREQIKTLNNK
Sbjct: 120 GGAGFGGGFGGPGFPVCPPGGIQEVTVNQSLLTPLNLQIDPTIQRVRTEEREQIKTLNNK 179

Query: 156 FASFIDKVRFLEQQNKVLETKWSLLQEQGTRTVRQSLEPFFEAYITDLRRQLDSITTERG 215
           FASFIDKVRFLEQQNKVL+TKW+LLQEQGT+TVRQ+LEP  E YI +LRRQLD I  ERG
Sbjct: 180 FASFIDKVRFLEQQNKVLDTKWALLQEQGTKTVRQNLEPLLEQYINNLRRQLDGIVGERG 239

Query: 216 RLDAELRTMQDVVEDFKVRYEDEINKRTAAENEFVALKKDVDAAYLNKVDLEAKANSLTD 275
           RLD+ELR MQD+VEDFK +YEDEINKRT AENEFV LKKDVDAAY+NKV+LEAK ++L D
Sbjct: 240 RLDSELRNMQDLVEDFKNKYEDEINKRTTAENEFVMLKKDVDAAYMNKVELEAKVDALMD 299

Query: 276 EINFLQMLFEAELCQMQTRVSDTSVVLSMDNNRSLDLDSIIAEVKAQYEEIANRSRAEAE 335
           EINF++M F+AEL QMQT VSDTSVVLSMDNNRSLDLDSIIAEVKAQYE+IANRSR EAE
Sbjct: 300 EINFMKMFFDAELSQMQTHVSDTSVVLSMDNNRSLDLDSIIAEVKAQYEDIANRSRTEAE 359

Query: 336 SWYQTKYEELQVTAGQHGDDLRNTKQEISETNRMIQRLRAEIDNVKKQCASLQTAIADAE 395
           SWYQTKYEELQ TAG+HGDDLRNTK EISE NRMIQRLR+EIDNVKKQCA+LQ AIADAE
Sbjct: 360 SWYQTKYEELQQTAGRHGDDLRNTKHEISEMNRMIQRLRSEIDNVKKQCANLQNAIADAE 419

Query: 396 QRGELALKDARAKLVDLEEALQKSKQDMARLLREYQELMNIKLALDVEIATYRKLLEGEE 455
           QRGELALKDAR+KL +LE+ALQK+KQDMARLLREYQELMN KLALDVEIATYRKLLEGEE
Sbjct: 420 QRGELALKDARSKLAELEDALQKAKQDMARLLREYQELMNTKLALDVEIATYRKLLEGEE 479

Query: 456 CRLSGEGVSPVNISVVTSTVSSGYGGGSSIGSG-----------------SLGLSGGSGC 498
           CRLSGEGV PVNISVVT+TVSSGYGGGS  GSG                   GL GG   
Sbjct: 480 CRLSGEGVGPVNISVVTNTVSSGYGGGSGFGSGLGGGLGGGLGGGLGGGLGSGLGGGGSS 539

Query: 499 SFMTS--------GGHSLGGSSFSNSSSRGL-----GGSGSSFKFVSTTSSSRKSYK 542
           SF +S        GG S+GGS FS SS R L     GGS SS KFVSTTSSSRKS+K
Sbjct: 540 SFYSSSSGGVGLGGGLSVGGSGFSASSGRSLGFGSGGGSSSSVKFVSTTSSSRKSFK 596
