# Supplementary material for: Dataset supporting the proteomic differences found between excretion/secretion products from two isolates of Fasciola hepatica newly excysted juveniles (NEJ) derived from different snail hosts
Source: Data Brief. 2019 Jul 15;25:104272. doi: 10.1016/j.dib.2019.104272 (PMC6661421; doi:10.1016/j.dib.2019.104272)
Supplement: Supplementary file 2 [file mmc2.zip › links/BOVINE-UNIPROT/sp_Q29S21_K2C7_BOVIN-BOVINE-UNIPROT.txt]

>sp_Q29S21_K2C7_BOVIN

sp|Q29S21|K2C7_BOVIN Keratin, type II cytoskeletal 7 OS=Bos taur...   890   0.0  
tr|F1MUY2|F1MUY2_BOVIN Uncharacterized protein OS=Bos taurus GN=...   524   e-149
tr|M0QVY0|M0QVY0_BOVIN Uncharacterized protein OS=Bos taurus GN=...   523   e-149
sp|Q08D91|K2C75_BOVIN Keratin, type II cytoskeletal 75 OS=Bos ta...   522   e-148
tr|M0QVZ6|M0QVZ6_BOVIN Keratin, type II cytoskeletal 5 OS=Bos ta...   520   e-148
tr|A5D7M6|A5D7M6_BOVIN KRT5 protein OS=Bos taurus GN=KRT5 PE=1 SV=1   520   e-148
sp|Q5XQN5|K2C5_BOVIN Keratin, type II cytoskeletal 5 OS=Bos taur...   520   e-148
sp|P05786|K2C8_BOVIN Keratin, type II cytoskeletal 8 OS=Bos taur...   508   e-144
tr|G3MXL3|G3MXL3_BOVIN Uncharacterized protein OS=Bos taurus GN=...   504   e-143
tr|A4IFP2|A4IFP2_BOVIN KRT4 protein OS=Bos taurus GN=KRT4 PE=2 SV=1   501   e-142


==> sp|Q29S21|K2C7_BOVIN Keratin, type II cytoskeletal 7 OS=Bos taurus
           GN=KRT7 PE=2 SV=1
          Length = 466

 Score =  890 bits (2300), Expect = 0.0
 Identities = 466/466 (100%), Positives = 466/466 (100%)

Query: 1   MSLHFGSQVFSSRSAAFPGRGTQVRLSSVRPGGFGSSSSLYGLGASRPRVAARSSYGAPV 60
           MSLHFGSQVFSSRSAAFPGRGTQVRLSSVRPGGFGSSSSLYGLGASRPRVAARSSYGAPV
Sbjct: 1   MSLHFGSQVFSSRSAAFPGRGTQVRLSSVRPGGFGSSSSLYGLGASRPRVAARSSYGAPV 60

Query: 61  GTGIRAVTINQSLLTPLQVDIDPSIQQVRQEEREQIKTLNNKFASFIDKVRFLEQQNKLL 120
           GTGIRAVTINQSLLTPLQVDIDPSIQQVRQEEREQIKTLNNKFASFIDKVRFLEQQNKLL
Sbjct: 61  GTGIRAVTINQSLLTPLQVDIDPSIQQVRQEEREQIKTLNNKFASFIDKVRFLEQQNKLL 120

Query: 121 ETKWALLQEQKSAKSNRLPGIFEAQIAGLRKQLEALQLDGGRLEVELRNMQDVVEDFKNK 180
           ETKWALLQEQKSAKSNRLPGIFEAQIAGLRKQLEALQLDGGRLEVELRNMQDVVEDFKNK
Sbjct: 121 ETKWALLQEQKSAKSNRLPGIFEAQIAGLRKQLEALQLDGGRLEVELRNMQDVVEDFKNK 180

Query: 181 YEDEINHRTAAENEFVVLKKDVDVAYMNKVELEAKVDTLNDEINFLRTLYEQELKELQSE 240
           YEDEINHRTAAENEFVVLKKDVDVAYMNKVELEAKVDTLNDEINFLRTLYEQELKELQSE
Sbjct: 181 YEDEINHRTAAENEFVVLKKDVDVAYMNKVELEAKVDTLNDEINFLRTLYEQELKELQSE 240

Query: 241 VSDTSVVLSMDNNRSLDLDSIIAEVKAQYEEIANRSRAEAEACYQTKFETLQAQAGKHGD 300
           VSDTSVVLSMDNNRSLDLDSIIAEVKAQYEEIANRSRAEAEACYQTKFETLQAQAGKHGD
Sbjct: 241 VSDTSVVLSMDNNRSLDLDSIIAEVKAQYEEIANRSRAEAEACYQTKFETLQAQAGKHGD 300

Query: 301 DLQNTRNEIADMNRAVQRLQAEIDSVKNQRSKLEAAIADAEQRGELAVKDARAKQEDLEA 360
           DLQNTRNEIADMNRAVQRLQAEIDSVKNQRSKLEAAIADAEQRGELAVKDARAKQEDLEA
Sbjct: 301 DLQNTRNEIADMNRAVQRLQAEIDSVKNQRSKLEAAIADAEQRGELAVKDARAKQEDLEA 360

Query: 361 ALQKAKQDMTRQLREYQELMNVKLALDIEIATYRKLLEGEESRLTGDGVGAVNISVVSST 420
           ALQKAKQDMTRQLREYQELMNVKLALDIEIATYRKLLEGEESRLTGDGVGAVNISVVSST
Sbjct: 361 ALQKAKQDMTRQLREYQELMNVKLALDIEIATYRKLLEGEESRLTGDGVGAVNISVVSST 420

Query: 421 GGSGSLLTFGGTMGNNALRFSSGGGPGTLKAYSMRTTSATSRSPRK 466
           GGSGSLLTFGGTMGNNALRFSSGGGPGTLKAYSMRTTSATSRSPRK
Sbjct: 421 GGSGSLLTFGGTMGNNALRFSSGGGPGTLKAYSMRTTSATSRSPRK 466


==> tr|F1MUY2|F1MUY2_BOVIN Uncharacterized protein OS=Bos taurus
           GN=KRT6B PE=1 SV=1
          Length = 571

 Score =  524 bits (1349), Expect = e-149
 Identities = 285/430 (66%), Positives = 339/430 (78%), Gaps = 9/430 (2%)

Query: 33  GFGSSS-SLYGLGASRPRVAARSSYGAPVGT--GIRAVTINQSLLTPLQVDIDPSIQQVR 89
           GFG+ + S +GLG            G PV    GI+ VT+NQSLLTPL + IDP+IQ+VR
Sbjct: 101 GFGAGAGSGFGLGGGAGFGGGFGGPGFPVCPPGGIQEVTVNQSLLTPLNLQIDPTIQRVR 160

Query: 90  QEEREQIKTLNNKFASFIDKVRFLEQQNKLLETKWALLQEQ--KSAKSNRLPGIFEAQIA 147
            EEREQIKTLNNKFASFIDKVRFLEQQNK+L+TKW LLQEQ  ++ + N  P +FE  I 
Sbjct: 161 TEEREQIKTLNNKFASFIDKVRFLEQQNKVLDTKWTLLQEQGTRTVRQNLEP-LFEQYIN 219

Query: 148 GLRKQLEALQLDGGRLEVELRNMQDVVEDFKNKYEDEINHRTAAENEFVVLKKDVDVAYM 207
            LR+QL+++  + GRL+ ELR MQD VEDFKNKYEDEIN RTAAENEFV LKKDVD+AYM
Sbjct: 220 NLRRQLDSILGERGRLDSELRGMQDTVEDFKNKYEDEINKRTAAENEFVKLKKDVDIAYM 279

Query: 208 NKVELEAKVDTLNDEINFLRTLYEQELKELQSEVSDTSVVLSMDNNRSLDLDSIIAEVKA 267
           NKVEL+AKVD L DEINFLRT Y+ EL ++Q+ +SDTSVVLSMDNNR+LDLDSIIAEVKA
Sbjct: 280 NKVELQAKVDALTDEINFLRTFYDAELAQMQTHISDTSVVLSMDNNRNLDLDSIIAEVKA 339

Query: 268 QYEEIANRSRAEAEACYQTKFETLQAQAGKHGDDLQNTRNEIADMNRAVQRLQAEIDSVK 327
           QYEEIA RSRAEAE+ YQ+K+E L+  AG+HGDDL+NT+ EI+++NR +QRL++EID VK
Sbjct: 340 QYEEIAQRSRAEAESWYQSKYEELRVTAGRHGDDLRNTKQEISEINRVIQRLRSEIDHVK 399

Query: 328 NQRSKLEAAIADAEQRGELAVKDARAKQEDLEAALQKAKQDMTRQLREYQELMNVKLALD 387
            Q + L++AIADAEQRGELA+KDAR+K  DLE ALQKAKQDM R L+EYQELMNVKLALD
Sbjct: 400 KQCASLQSAIADAEQRGELALKDARSKLADLEDALQKAKQDMARLLKEYQELMNVKLALD 459

Query: 388 IEIATYRKLLEGEESRLTGDGVGAVNISVVSST--GGSGSLLTFGGTMG-NNALRFSSGG 444
           +EIATYRKLLEGEE RL+G+GVG VNISVV ST  GG G    +GG  G  + L  S G 
Sbjct: 460 VEIATYRKLLEGEECRLSGEGVGQVNISVVQSTVSGGYGGAGGYGGASGLGSGLGVSGGS 519

Query: 445 GPGTLKAYSM 454
           G      +S+
Sbjct: 520 GYSYSSGHSL 529


==> tr|M0QVY0|M0QVY0_BOVIN Uncharacterized protein OS=Bos taurus
           GN=KRT6C PE=3 SV=1
          Length = 571

 Score =  523 bits (1348), Expect = e-149
 Identities = 286/430 (66%), Positives = 337/430 (78%), Gaps = 9/430 (2%)

Query: 33  GFGSSS-SLYGLGASRPRVAARSSYGAPVGT--GIRAVTINQSLLTPLQVDIDPSIQQVR 89
           GFG+ + S +GLG            G PV    GI+ VT+NQSLLTPL + IDP+IQ+VR
Sbjct: 101 GFGAGAGSGFGLGGGAGFGGGFGGPGFPVCPPGGIQEVTVNQSLLTPLNLQIDPTIQRVR 160

Query: 90  QEEREQIKTLNNKFASFIDKVRFLEQQNKLLETKWALLQEQ--KSAKSNRLPGIFEAQIA 147
            EEREQIKTLNNKFASFIDKVRFLEQQNK+L+TKW LLQEQ  K+ + N  P +FE  I 
Sbjct: 161 TEEREQIKTLNNKFASFIDKVRFLEQQNKVLDTKWTLLQEQGTKTVRQNLEP-LFEQYIN 219

Query: 148 GLRKQLEALQLDGGRLEVELRNMQDVVEDFKNKYEDEINHRTAAENEFVVLKKDVDVAYM 207
            LR+QL+++  + GRL+ ELR MQD VEDFKNKYEDEIN RT AENEFV LKKDVD AYM
Sbjct: 220 NLRRQLDSILGERGRLDSELRGMQDTVEDFKNKYEDEINKRTVAENEFVNLKKDVDAAYM 279

Query: 208 NKVELEAKVDTLNDEINFLRTLYEQELKELQSEVSDTSVVLSMDNNRSLDLDSIIAEVKA 267
           NKVEL+AKVD L DEINFLRT Y+ EL ++Q+ +SDTSVVLSMDNNR+LDLDSIIAEVKA
Sbjct: 280 NKVELQAKVDALTDEINFLRTFYDAELAQMQTHISDTSVVLSMDNNRNLDLDSIIAEVKA 339

Query: 268 QYEEIANRSRAEAEACYQTKFETLQAQAGKHGDDLQNTRNEIADMNRAVQRLQAEIDSVK 327
           QYEEIA RSRAEAE+ YQ+K+E LQ  AG+HGDDL+NT+ EI+++NR +QRL++EID VK
Sbjct: 340 QYEEIAQRSRAEAESWYQSKYEELQVTAGRHGDDLRNTKQEISEINRVIQRLRSEIDHVK 399

Query: 328 NQRSKLEAAIADAEQRGELAVKDARAKQEDLEAALQKAKQDMTRQLREYQELMNVKLALD 387
            Q + L++AIADAEQRGELA+KDAR+K  DLE ALQKAKQDM R L+EYQELMNVKLALD
Sbjct: 400 KQCASLQSAIADAEQRGELALKDARSKLADLEDALQKAKQDMARLLKEYQELMNVKLALD 459

Query: 388 IEIATYRKLLEGEESRLTGDGVGAVNISVVSST--GGSGSLLTFGGTMG-NNALRFSSGG 444
           +EIATYRKLLEGEE RL+G+GVG VNISVV ST  GG G    +GG  G  + L  S G 
Sbjct: 460 VEIATYRKLLEGEECRLSGEGVGQVNISVVQSTVSGGYGGAGGYGGASGLGSGLGVSGGS 519

Query: 445 GPGTLKAYSM 454
           G      +S+
Sbjct: 520 GYSYSSGHSL 529
