# Supplementary material for: Dataset supporting the proteomic differences found between excretion/secretion products from two isolates of Fasciola hepatica newly excysted juveniles (NEJ) derived from different snail hosts
Source: Data Brief. 2019 Jul 15;25:104272. doi: 10.1016/j.dib.2019.104272 (PMC6661421; doi:10.1016/j.dib.2019.104272)
Supplement: Supplementary file 2 [file mmc2.zip › links/BOVINE-UNIPROT/sp_Q5XQN5_K2C5_BOVIN-BOVINE-UNIPROT.txt]

>sp_Q5XQN5_K2C5_BOVIN

sp|Q5XQN5|K2C5_BOVIN Keratin, type II cytoskeletal 5 OS=Bos taur...  1184   0.0  
tr|A5D7M6|A5D7M6_BOVIN KRT5 protein OS=Bos taurus GN=KRT5 PE=1 SV=1  1167   0.0  
tr|M0QVZ6|M0QVZ6_BOVIN Keratin, type II cytoskeletal 5 OS=Bos ta...  1112   0.0  
tr|M0QVY0|M0QVY0_BOVIN Uncharacterized protein OS=Bos taurus GN=...   860   0.0  
tr|F1MUY2|F1MUY2_BOVIN Uncharacterized protein OS=Bos taurus GN=...   857   0.0  
sp|Q08D91|K2C75_BOVIN Keratin, type II cytoskeletal 75 OS=Bos ta...   792   0.0  
tr|F1MKE7|F1MKE7_BOVIN Uncharacterized protein OS=Bos taurus GN=...   773   0.0  
tr|G3MXL3|G3MXL3_BOVIN Uncharacterized protein OS=Bos taurus GN=...   734   0.0  
tr|G3N0V2|G3N0V2_BOVIN Uncharacterized protein OS=Bos taurus GN=...   708   0.0  
tr|A4IFP2|A4IFP2_BOVIN KRT4 protein OS=Bos taurus GN=KRT4 PE=2 SV=1   691   0.0  


==> sp|Q5XQN5|K2C5_BOVIN Keratin, type II cytoskeletal 5 OS=Bos taurus
           GN=KRT5 PE=1 SV=1
          Length = 601

 Score = 1184 bits (3063), Expect = 0.0
 Identities = 601/601 (100%), Positives = 601/601 (100%)

Query: 1   MSRQSTVSFRSGGGRSFSTASAITPSVSRTSFTSVSRSGGGGGGGFGRVSLGGAYGAGGF 60
           MSRQSTVSFRSGGGRSFSTASAITPSVSRTSFTSVSRSGGGGGGGFGRVSLGGAYGAGGF
Sbjct: 1   MSRQSTVSFRSGGGRSFSTASAITPSVSRTSFTSVSRSGGGGGGGFGRVSLGGAYGAGGF 60

Query: 61  GSRSLYNLGGSKRISISASGGGFRNRFGAGAGGGYGFGGGAGSGFGFGGGAGGGGFGLGG 120
           GSRSLYNLGGSKRISISASGGGFRNRFGAGAGGGYGFGGGAGSGFGFGGGAGGGGFGLGG
Sbjct: 61  GSRSLYNLGGSKRISISASGGGFRNRFGAGAGGGYGFGGGAGSGFGFGGGAGGGGFGLGG 120

Query: 121 GAGFGGGFGGPGFPVCPPGGIQEVTVNQSLLTPLNLQIDPTIQRVRTEEREQIKTLNNKF 180
           GAGFGGGFGGPGFPVCPPGGIQEVTVNQSLLTPLNLQIDPTIQRVRTEEREQIKTLNNKF
Sbjct: 121 GAGFGGGFGGPGFPVCPPGGIQEVTVNQSLLTPLNLQIDPTIQRVRTEEREQIKTLNNKF 180

Query: 181 ASFIDKVRFLEQQNKVLDTKWALLQEQGTKTVRQNLEPLLEQYINNLRRQLDGIVGERGR 240
           ASFIDKVRFLEQQNKVLDTKWALLQEQGTKTVRQNLEPLLEQYINNLRRQLDGIVGERGR
Sbjct: 181 ASFIDKVRFLEQQNKVLDTKWALLQEQGTKTVRQNLEPLLEQYINNLRRQLDGIVGERGR 240

Query: 241 LDSELRNMQDLVEDFKNKYEDEINKRTTAENEFVMLKKDVDAAYMNKVELEAKVDALMDE 300
           LDSELRNMQDLVEDFKNKYEDEINKRTTAENEFVMLKKDVDAAYMNKVELEAKVDALMDE
Sbjct: 241 LDSELRNMQDLVEDFKNKYEDEINKRTTAENEFVMLKKDVDAAYMNKVELEAKVDALMDE 300

Query: 301 INFMKMFFDAELSQMQTHVSDTSVVLSMDNNRSLDLDSIIAEVKAQYEDIANRSRTEAES 360
           INFMKMFFDAELSQMQTHVSDTSVVLSMDNNRSLDLDSIIAEVKAQYEDIANRSRTEAES
Sbjct: 301 INFMKMFFDAELSQMQTHVSDTSVVLSMDNNRSLDLDSIIAEVKAQYEDIANRSRTEAES 360

Query: 361 WYQTKYEELQQTAGRHGDDLRNTKHEISEMNRMIQRLRSEIDNVKKQCANLQNAIADAEQ 420
           WYQTKYEELQQTAGRHGDDLRNTKHEISEMNRMIQRLRSEIDNVKKQCANLQNAIADAEQ
Sbjct: 361 WYQTKYEELQQTAGRHGDDLRNTKHEISEMNRMIQRLRSEIDNVKKQCANLQNAIADAEQ 420

Query: 421 RGELALKDARSKLAELEDALQKAKQDMARLLREYQELMNTKLALDVEIATYRKLLEGEEC 480
           RGELALKDARSKLAELEDALQKAKQDMARLLREYQELMNTKLALDVEIATYRKLLEGEEC
Sbjct: 421 RGELALKDARSKLAELEDALQKAKQDMARLLREYQELMNTKLALDVEIATYRKLLEGEEC 480

Query: 481 RLSGEGVGPVNISVVTNTVSSGYGGGSGFGGGLGGGLGGGLGGGLGGGLGGGLGSGLGGG 540
           RLSGEGVGPVNISVVTNTVSSGYGGGSGFGGGLGGGLGGGLGGGLGGGLGGGLGSGLGGG
Sbjct: 481 RLSGEGVGPVNISVVTNTVSSGYGGGSGFGGGLGGGLGGGLGGGLGGGLGGGLGSGLGGG 540

Query: 541 GSSSFYSSSSGGVGLGGGLSVGGSGFSASSGRSLGFGSGGGSSSSVKFVSTTSSSRKSFK 600
           GSSSFYSSSSGGVGLGGGLSVGGSGFSASSGRSLGFGSGGGSSSSVKFVSTTSSSRKSFK
Sbjct: 541 GSSSFYSSSSGGVGLGGGLSVGGSGFSASSGRSLGFGSGGGSSSSVKFVSTTSSSRKSFK 600

Query: 601 S 601
           S
Sbjct: 601 S 601


==> tr|A5D7M6|A5D7M6_BOVIN KRT5 protein OS=Bos taurus GN=KRT5 PE=1 SV=1
          Length = 597

 Score = 1167 bits (3020), Expect = 0.0
 Identities = 596/601 (99%), Positives = 596/601 (99%), Gaps = 4/601 (0%)

Query: 1   MSRQSTVSFRSGGGRSFSTASAITPSVSRTSFTSVSRSGGGGGGGFGRVSLGGAYGAGGF 60
           MSRQSTVSFRSGGGRSFSTASAITPSVSRTSFTSVSRSGGGGGGGFGRVSLGGAYGAGGF
Sbjct: 1   MSRQSTVSFRSGGGRSFSTASAITPSVSRTSFTSVSRSGGGGGGGFGRVSLGGAYGAGGF 60

Query: 61  GSRSLYNLGGSKRISISASGGGFRNRFGAGAGGGYGFGGGAGSGFGFGGGAGGGGFGLGG 120
           GSRSLYNLGGSKRISISASGGGFRNRFGAGAGGGYGFGGGAGSGFGFGGGAGGGGFGLGG
Sbjct: 61  GSRSLYNLGGSKRISISASGGGFRNRFGAGAGGGYGFGGGAGSGFGFGGGAGGGGFGLGG 120

Query: 121 GAGFGGGFGGPGFPVCPPGGIQEVTVNQSLLTPLNLQIDPTIQRVRTEEREQIKTLNNKF 180
           GAGFGGGFGGPGFPVCPPGGIQEVTVNQSLLTPLNLQIDPTIQRVRTEEREQIKTLNNKF
Sbjct: 121 GAGFGGGFGGPGFPVCPPGGIQEVTVNQSLLTPLNLQIDPTIQRVRTEEREQIKTLNNKF 180

Query: 181 ASFIDKVRFLEQQNKVLDTKWALLQEQGTKTVRQNLEPLLEQYINNLRRQLDGIVGERGR 240
           ASFIDKVRFLEQQNKVLDTKWALLQEQGTKTVRQNLEPLLEQYINNLRRQLDGIVGERGR
Sbjct: 181 ASFIDKVRFLEQQNKVLDTKWALLQEQGTKTVRQNLEPLLEQYINNLRRQLDGIVGERGR 240

Query: 241 LDSELRNMQDLVEDFKNKYEDEINKRTTAENEFVMLKKDVDAAYMNKVELEAKVDALMDE 300
           LDSELRNMQDLVEDFKNKYEDEINKRTTAENEFVMLKKDVDAAYMNKVELEAKVDALMDE
Sbjct: 241 LDSELRNMQDLVEDFKNKYEDEINKRTTAENEFVMLKKDVDAAYMNKVELEAKVDALMDE 300

Query: 301 INFMKMFFDAELSQMQTHVSDTSVVLSMDNNRSLDLDSIIAEVKAQYEDIANRSRTEAES 360
           INFMKMFFDAELSQMQTHVSDTSVVLSMDNNRSLDLDSIIAEVKAQYEDIANRSRTEAES
Sbjct: 301 INFMKMFFDAELSQMQTHVSDTSVVLSMDNNRSLDLDSIIAEVKAQYEDIANRSRTEAES 360

Query: 361 WYQTKYEELQQTAGRHGDDLRNTKHEISEMNRMIQRLRSEIDNVKKQCANLQNAIADAEQ 420
           WYQTKYEELQQTAGRHGDDLRNTKHEISEMNRMIQRLRSEIDNVKKQCANLQNAIADAEQ
Sbjct: 361 WYQTKYEELQQTAGRHGDDLRNTKHEISEMNRMIQRLRSEIDNVKKQCANLQNAIADAEQ 420

Query: 421 RGELALKDARSKLAELEDALQKAKQDMARLLREYQELMNTKLALDVEIATYRKLLEGEEC 480
           RGELALKDARSKLAELEDALQKAKQDMARLLREYQELMNTKLALDVEIATYRKLLEGEEC
Sbjct: 421 RGELALKDARSKLAELEDALQKAKQDMARLLREYQELMNTKLALDVEIATYRKLLEGEEC 480

Query: 481 RLSGEGVGPVNISVVTNTVSSGYGGGSGFGGGLGGGLGGGLGGGLGGGLGGGLGSGLGGG 540
           RLSGEGVGPVNISVVTNTVSSGYGGGSGF    G GLGGGLGGGLGGGLGGGLGSGLGGG
Sbjct: 481 RLSGEGVGPVNISVVTNTVSSGYGGGSGF----GSGLGGGLGGGLGGGLGGGLGSGLGGG 536

Query: 541 GSSSFYSSSSGGVGLGGGLSVGGSGFSASSGRSLGFGSGGGSSSSVKFVSTTSSSRKSFK 600
           GSSSFYSSSSGGVGLGGGLSVGGSGFSASSGRSLGFGSGGGSSSSVKFVSTTSSSRKSFK
Sbjct: 537 GSSSFYSSSSGGVGLGGGLSVGGSGFSASSGRSLGFGSGGGSSSSVKFVSTTSSSRKSFK 596

Query: 601 S 601
           S
Sbjct: 597 S 597


==> tr|M0QVZ6|M0QVZ6_BOVIN Keratin, type II cytoskeletal 5 OS=Bos
           taurus GN=KRT5 PE=1 SV=1
          Length = 573

 Score = 1112 bits (2875), Expect = 0.0
 Identities = 572/601 (95%), Positives = 572/601 (95%), Gaps = 28/601 (4%)

Query: 1   MSRQSTVSFRSGGGRSFSTASAITPSVSRTSFTSVSRSGGGGGGGFGRVSLGGAYGAGGF 60
           MSRQSTVSFRSGGGRSFSTASAITPSVSRTSFTSVSRSGGGGGGGFGRVSLGGAYGAGGF
Sbjct: 1   MSRQSTVSFRSGGGRSFSTASAITPSVSRTSFTSVSRSGGGGGGGFGRVSLGGAYGAGGF 60

Query: 61  GSRSLYNLGGSKRISISASGGGFRNRFGAGAGGGYGFGGGAGSGFGFGGGAGGGGFGLGG 120
           GSRSLYNLGGSKRISISASGGGFRNRFGAGAGGGYGFGGGAGSGFGFGGGAGGGGFGLGG
Sbjct: 61  GSRSLYNLGGSKRISISASGGGFRNRFGAGAGGGYGFGGGAGSGFGFGGGAGGGGFGLGG 120

Query: 121 GAGFGGGFGGPGFPVCPPGGIQEVTVNQSLLTPLNLQIDPTIQRVRTEEREQIKTLNNKF 180
           GAGFGGGFGGPGFPVCPPGGIQEVTVNQSLLTPLNLQIDPTIQRVRTEEREQIKTLNNKF
Sbjct: 121 GAGFGGGFGGPGFPVCPPGGIQEVTVNQSLLTPLNLQIDPTIQRVRTEEREQIKTLNNKF 180

Query: 181 ASFIDKVRFLEQQNKVLDTKWALLQEQGTKTVRQNLEPLLEQYINNLRRQLDGIVGERGR 240
           ASFIDKVRFLEQQNKVLDTKWALLQEQGTKTVRQNLEPLLEQYINNLRRQLDGIVGERGR
Sbjct: 181 ASFIDKVRFLEQQNKVLDTKWALLQEQGTKTVRQNLEPLLEQYINNLRRQLDGIVGERGR 240

Query: 241 LDSELRNMQDLVEDFKNKYEDEINKRTTAENEFVMLKKDVDAAYMNKVELEAKVDALMDE 300
           LDSELRNMQDLVEDFKNKYEDEINKRTTAENEFVMLKKDVDAAYMNKVELEAKVDALMDE
Sbjct: 241 LDSELRNMQDLVEDFKNKYEDEINKRTTAENEFVMLKKDVDAAYMNKVELEAKVDALMDE 300

Query: 301 INFMKMFFDAELSQMQTHVSDTSVVLSMDNNRSLDLDSIIAEVKAQYEDIANRSRTEAES 360
           INFMKMFFDAELSQMQTHVSDTSVVLSMDNNRSLDLDSIIAEVKAQYEDIANRSRTEAES
Sbjct: 301 INFMKMFFDAELSQMQTHVSDTSVVLSMDNNRSLDLDSIIAEVKAQYEDIANRSRTEAES 360

Query: 361 WYQTKYEELQQTAGRHGDDLRNTKHEISEMNRMIQRLRSEIDNVKKQCANLQNAIADAEQ 420
           WYQTKYEELQQTAGRHGDDLRNTKHEISEMNRMIQRLRSEIDNVKKQCANLQNAIADAEQ
Sbjct: 361 WYQTKYEELQQTAGRHGDDLRNTKHEISEMNRMIQRLRSEIDNVKKQCANLQNAIADAEQ 420

Query: 421 RGELALKDARSKLAELEDALQKAKQDMARLLREYQELMNTKLALDVEIATYRKLLEGEEC 480
           RGELALKDARSKLAELEDALQKAKQDMARLLREYQELMNTKLALDVEIATYRKLLEGEEC
Sbjct: 421 RGELALKDARSKLAELEDALQKAKQDMARLLREYQELMNTKLALDVEIATYRKLLEGEEC 480

Query: 481 RLSGEGVGPVNISVVTNTVSSGYGGGSGFGGGLGGGLGGGLGGGLGGGLGGGLGSGLGGG 540
           RLSGEGVGPVNISVVTNTVSSGYGGGSGFG GLGGGLGGGLGGGLGGG            
Sbjct: 481 RLSGEGVGPVNISVVTNTVSSGYGGGSGFGSGLGGGLGGGLGGGLGGG------------ 528

Query: 541 GSSSFYSSSSGGVGLGGGLSVGGSGFSASSGRSLGFGSGGGSSSSVKFVSTTSSSRKSFK 600
                           GGLSVGGSGFSASSGRSLGFGSGGGSSSSVKFVSTTSSSRKSFK
Sbjct: 529 ----------------GGLSVGGSGFSASSGRSLGFGSGGGSSSSVKFVSTTSSSRKSFK 572

Query: 601 S 601
           S
Sbjct: 573 S 573
