# Supplementary material for: Dataset supporting the proteomic differences found between excretion/secretion products from two isolates of Fasciola hepatica newly excysted juveniles (NEJ) derived from different snail hosts
Source: Data Brief. 2019 Jul 15;25:104272. doi: 10.1016/j.dib.2019.104272 (PMC6661421; doi:10.1016/j.dib.2019.104272)
Supplement: Supplementary file 2 [file mmc2.zip › links/BOVINE-UNIPROT/tr_E1BBP7_E1BBP7_BOVIN-BOVINE-UNIPROT.txt]

>tr_E1BBP7_E1BBP7_BOVIN

tr|E1BBP7|E1BBP7_BOVIN Histone H4 OS=Bos taurus PE=3 SV=2             210   2e-055
sp|P62803|H4_BOVIN Histone H4 OS=Bos taurus PE=1 SV=2                 187   1e-048
tr|E1BLC2|E1BLC2_BOVIN Histone H4 OS=Bos taurus PE=3 SV=1             186   2e-048
tr|E1B9M9|E1B9M9_BOVIN Histone H4 OS=Bos taurus GN=LOC525863 PE=...   186   3e-048
tr|E1B7N2|E1B7N2_BOVIN Histone H4 OS=Bos taurus GN=LOC619094 PE=...   185   5e-048
tr|G3MYX0|G3MYX0_BOVIN Histone H4 OS=Bos taurus PE=3 SV=1             182   4e-047
tr|G3N2B8|G3N2B8_BOVIN Histone H4 OS=Bos taurus GN=LOC526226 PE=...   180   2e-046
tr|G3X807|G3X807_BOVIN Histone H4 OS=Bos taurus PE=3 SV=1             173   2e-044
tr|G3N081|G3N081_BOVIN Histone H4 OS=Bos taurus GN=LOC100337473 ...   164   1e-041
tr|A1L5B7|A1L5B7_BOVIN SERPINE1 mRNA binding protein 1 OS=Bos ta...    30   0.38 


==> tr|E1BBP7|E1BBP7_BOVIN Histone H4 OS=Bos taurus PE=3 SV=2
          Length = 104

 Score =  210 bits (534), Expect = 2e-055
 Identities = 104/104 (100%), Positives = 104/104 (100%)

Query: 1   MSGRGKGGKGLGKGGAKRHRKVLRDNIQGITKPAIRRLARRGGVTRISGLIYEETRGVLK 60
           MSGRGKGGKGLGKGGAKRHRKVLRDNIQGITKPAIRRLARRGGVTRISGLIYEETRGVLK
Sbjct: 1   MSGRGKGGKGLGKGGAKRHRKVLRDNIQGITKPAIRRLARRGGVTRISGLIYEETRGVLK 60

Query: 61  VFLENVIRDAVTYTEHAKRKTVTAMDVVYALKRQQGRGFQGWNG 104
           VFLENVIRDAVTYTEHAKRKTVTAMDVVYALKRQQGRGFQGWNG
Sbjct: 61  VFLENVIRDAVTYTEHAKRKTVTAMDVVYALKRQQGRGFQGWNG 104


==> sp|P62803|H4_BOVIN Histone H4 OS=Bos taurus PE=1 SV=2
          Length = 103

 Score =  187 bits (475), Expect = 1e-048
 Identities = 97/104 (93%), Positives = 98/104 (94%), Gaps = 1/104 (0%)

Query: 1   MSGRGKGGKGLGKGGAKRHRKVLRDNIQGITKPAIRRLARRGGVTRISGLIYEETRGVLK 60
           MSGRGKGGKGLGKGGAKRHRKVLRDNIQGITKPAIRRLARRGGV RISGLIYEETRGVLK
Sbjct: 1   MSGRGKGGKGLGKGGAKRHRKVLRDNIQGITKPAIRRLARRGGVKRISGLIYEETRGVLK 60

Query: 61  VFLENVIRDAVTYTEHAKRKTVTAMDVVYALKRQQGRGFQGWNG 104
           VFLENVIRDAVTYTEHAKRKTVTAMDVVYALKR QGR   G+ G
Sbjct: 61  VFLENVIRDAVTYTEHAKRKTVTAMDVVYALKR-QGRTLYGFGG 103


==> tr|E1BLC2|E1BLC2_BOVIN Histone H4 OS=Bos taurus PE=3 SV=1
          Length = 103

 Score =  186 bits (473), Expect = 2e-048
 Identities = 97/104 (93%), Positives = 98/104 (94%), Gaps = 1/104 (0%)

Query: 1   MSGRGKGGKGLGKGGAKRHRKVLRDNIQGITKPAIRRLARRGGVTRISGLIYEETRGVLK 60
           MSGRGKGGKGLGKGGAKRHRKVLRDNIQGITKPAIRRLARRGGV RISGLIYEETRGVLK
Sbjct: 1   MSGRGKGGKGLGKGGAKRHRKVLRDNIQGITKPAIRRLARRGGVKRISGLIYEETRGVLK 60

Query: 61  VFLENVIRDAVTYTEHAKRKTVTAMDVVYALKRQQGRGFQGWNG 104
           VFLENVIRDAVTYTEHAKRKTVTAMDVVYALKR QGR   G+ G
Sbjct: 61  VFLENVIRDAVTYTEHAKRKTVTAMDVVYALKR-QGRTLYGFAG 103
