# Supplementary material for: Dataset supporting the proteomic differences found between excretion/secretion products from two isolates of Fasciola hepatica newly excysted juveniles (NEJ) derived from different snail hosts
Source: Data Brief. 2019 Jul 15;25:104272. doi: 10.1016/j.dib.2019.104272 (PMC6661421; doi:10.1016/j.dib.2019.104272)
Supplement: Supplementary file 2 [file mmc2.zip › links/BOVINE-UNIPROT/tr_E1BKT9_E1BKT9_BOVIN-BOVINE-UNIPROT.txt]

>tr_E1BKT9_E1BKT9_BOVIN

tr|E1BKT9|E1BKT9_BOVIN Uncharacterized protein OS=Bos taurus GN=...  5625   0.0  
tr|E1BF59|E1BF59_BOVIN Uncharacterized protein OS=Bos taurus GN=...   942   0.0  
tr|F1MPT5|F1MPT5_BOVIN Uncharacterized protein OS=Bos taurus GN=...   551   e-156
tr|F1N6H4|F1N6H4_BOVIN Uncharacterized protein OS=Bos taurus GN=...   510   e-144
tr|E1B9N6|E1B9N6_BOVIN Uncharacterized protein OS=Bos taurus GN=...   300   8e-081
tr|M5FKH8|M5FKH8_BOVIN Periplakin OS=Bos taurus GN=PPL PE=4 SV=1      275   3e-073
tr|F1N2K8|F1N2K8_BOVIN Uncharacterized protein OS=Bos taurus GN=...   269   2e-071
sp|Q27991|MYH10_BOVIN Myosin-10 OS=Bos taurus GN=MYH10 PE=2 SV=2      197   9e-050
tr|F1MYM9|F1MYM9_BOVIN Uncharacterized protein OS=Bos taurus GN=...   184   8e-046
tr|F1MN61|F1MN61_BOVIN Uncharacterized protein OS=Bos taurus GN=...   183   1e-045


==> tr|E1BKT9|E1BKT9_BOVIN Uncharacterized protein OS=Bos taurus GN=DSP
            PE=1 SV=1
          Length = 2889

 Score = 5625 bits (14592), Expect = 0.0
 Identities = 2880/2880 (100%), Positives = 2880/2880 (100%)

Query: 1    MSCNGGSHPRINTLGRMTRAESGPDLRYEMTCGGVGGGGGGGGGGGTSRMYYSRRCTVTD 60
            MSCNGGSHPRINTLGRMTRAESGPDLRYEMTCGGVGGGGGGGGGGGTSRMYYSRRCTVTD
Sbjct: 1    MSCNGGSHPRINTLGRMTRAESGPDLRYEMTCGGVGGGGGGGGGGGTSRMYYSRRCTVTD 60

Query: 61   QNSDGYGQTGTMSRHQNQNTIQELLQNCSDCLMRAELIVQPELKYGDGIQLARSRELDEC 120
            QNSDGYGQTGTMSRHQNQNTIQELLQNCSDCLMRAELIVQPELKYGDGIQLARSRELDEC
Sbjct: 61   QNSDGYGQTGTMSRHQNQNTIQELLQNCSDCLMRAELIVQPELKYGDGIQLARSRELDEC 120

Query: 121  FAQANDQMEITDSLIREMRQMGQPCDAYQKRLLQLQEQMRALYKAISGPRVRRASSKGGG 180
            FAQANDQMEITDSLIREMRQMGQPCDAYQKRLLQLQEQMRALYKAISGPRVRRASSKGGG
Sbjct: 121  FAQANDQMEITDSLIREMRQMGQPCDAYQKRLLQLQEQMRALYKAISGPRVRRASSKGGG 180

Query: 181  GYTCQSGSGWDEFTKRLTSECLGWMRQQRAEMDMMTWGVDLASVEQHISSHRSIHNTIGD 240
            GYTCQSGSGWDEFTKRLTSECLGWMRQQRAEMDMMTWGVDLASVEQHISSHRSIHNTIGD
Sbjct: 181  GYTCQSGSGWDEFTKRLTSECLGWMRQQRAEMDMMTWGVDLASVEQHISSHRSIHNTIGD 240

Query: 241  YRWQLDKIKADLREKSAIYQLEEEYENLLKASFERMDHLRQLQNIIQATSREIMWINDCE 300
            YRWQLDKIKADLREKSAIYQLEEEYENLLKASFERMDHLRQLQNIIQATSREIMWINDCE
Sbjct: 241  YRWQLDKIKADLREKSAIYQLEEEYENLLKASFERMDHLRQLQNIIQATSREIMWINDCE 300

Query: 301  EEELLYDWSDRNTNIAQKQEAFSIRMSQLEVKEKELNKLKQESDQLVLNQHPASDKIEAY 360
            EEELLYDWSDRNTNIAQKQEAFSIRMSQLEVKEKELNKLKQESDQLVLNQHPASDKIEAY
Sbjct: 301  EEELLYDWSDRNTNIAQKQEAFSIRMSQLEVKEKELNKLKQESDQLVLNQHPASDKIEAY 360

Query: 361  MDTLQTQWSWILQITKCIDVHLKENAAYFQFFEEAQSTEAYLKGLQDSIRKKYPCDKNTP 420
            MDTLQTQWSWILQITKCIDVHLKENAAYFQFFEEAQSTEAYLKGLQDSIRKKYPCDKNTP
Sbjct: 361  MDTLQTQWSWILQITKCIDVHLKENAAYFQFFEEAQSTEAYLKGLQDSIRKKYPCDKNTP 420

Query: 421  LQRLLEQIKELEKEREKILEYKRQVQSLVNKSKKIVQLKPRNPDYRSNKPIILRALCDYK 480
            LQRLLEQIKELEKEREKILEYKRQVQSLVNKSKKIVQLKPRNPDYRSNKPIILRALCDYK
Sbjct: 421  LQRLLEQIKELEKEREKILEYKRQVQSLVNKSKKIVQLKPRNPDYRSNKPIILRALCDYK 480

Query: 481  QDQKIVHKGDECILKDNNERSKWYVTGPGGVDMLVPSVGLIIPPPNPLAVDLSSKIEQYY 540
            QDQKIVHKGDECILKDNNERSKWYVTGPGGVDMLVPSVGLIIPPPNPLAVDLSSKIEQYY
Sbjct: 481  QDQKIVHKGDECILKDNNERSKWYVTGPGGVDMLVPSVGLIIPPPNPLAVDLSSKIEQYY 540

Query: 541  EAILALWNQLYINMKSLVSWHYCMIDIEKIKAMTIAKLKTMRQEDYMKTISDLELHYQEF 600
            EAILALWNQLYINMKSLVSWHYCMIDIEKIKAMTIAKLKTMRQEDYMKTISDLELHYQEF
Sbjct: 541  EAILALWNQLYINMKSLVSWHYCMIDIEKIKAMTIAKLKTMRQEDYMKTISDLELHYQEF 600

Query: 601  IRNSQGSEMFGDDDKRKMQTQFTDAQKHYQTLVIQLPGHPQHQTVTTTEITHLGTCQDVN 660
            IRNSQGSEMFGDDDKRKMQTQFTDAQKHYQTLVIQLPGHPQHQTVTTTEITHLGTCQDVN
Sbjct: 601  IRNSQGSEMFGDDDKRKMQTQFTDAQKHYQTLVIQLPGHPQHQTVTTTEITHLGTCQDVN 660

Query: 661  HNKVIETNRENDKQEAWMLIELQKIRRQMELCESRMALKNILLADQGSSHHITVKINELK 720
            HNKVIETNRENDKQEAWMLIELQKIRRQMELCESRMALKNILLADQGSSHHITVKINELK
Sbjct: 661  HNKVIETNRENDKQEAWMLIELQKIRRQMELCESRMALKNILLADQGSSHHITVKINELK 720

Query: 721  SVQNDAQAIAQVLNQLKDMLANFRGSEKYCYLQNEVFGLFQKLENINGVTDGYLNSLCAV 780
            SVQNDAQAIAQVLNQLKDMLANFRGSEKYCYLQNEVFGLFQKLENINGVTDGYLNSLCAV
Sbjct: 721  SVQNDAQAIAQVLNQLKDMLANFRGSEKYCYLQNEVFGLFQKLENINGVTDGYLNSLCAV 780

Query: 781  RALLQAILQTEDMLKVYEARLTEEETVCLDLDKVEAYRCGLKKIKNDLNLKKSLLATMKT 840
            RALLQAILQTEDMLKVYEARLTEEETVCLDLDKVEAYRCGLKKIKNDLNLKKSLLATMKT
Sbjct: 781  RALLQAILQTEDMLKVYEARLTEEETVCLDLDKVEAYRCGLKKIKNDLNLKKSLLATMKT 840

Query: 841  ELQKAQQIHSQTSQQYPLYDLDLGKFSEKVTQLTDRWQRIDKQIDYRLWDLEKQIKQLRN 900
            ELQKAQQIHSQTSQQYPLYDLDLGKFSEKVTQLTDRWQRIDKQIDYRLWDLEKQIKQLRN
Sbjct: 841  ELQKAQQIHSQTSQQYPLYDLDLGKFSEKVTQLTDRWQRIDKQIDYRLWDLEKQIKQLRN 900

Query: 901  YRDNYQTFCKWLYDAKRRQDSLESMKFGDSNTVMRFLNEQKNLHSEISGKRDKSEEVQKI 960
            YRDNYQTFCKWLYDAKRRQDSLESMKFGDSNTVMRFLNEQKNLHSEISGKRDKSEEVQKI
Sbjct: 901  YRDNYQTFCKWLYDAKRRQDSLESMKFGDSNTVMRFLNEQKNLHSEISGKRDKSEEVQKI 960

Query: 961  AELCANSIKDYELQLASYTSGLETLLSIPIKRTVIQSPSGVILQEAADMHARYIELLTRS 1020
            AELCANSIKDYELQLASYTSGLETLLSIPIKRTVIQSPSGVILQEAADMHARYIELLTRS
Sbjct: 961  AELCANSIKDYELQLASYTSGLETLLSIPIKRTVIQSPSGVILQEAADMHARYIELLTRS 1020

Query: 1021 GDYYRFLSEMLKSLEDLKLKNTKIEVLEEELRLARDANSENCNKNKFLDQNLQKYQAECS 1080
            GDYYRFLSEMLKSLEDLKLKNTKIEVLEEELRLARDANSENCNKNKFLDQNLQKYQAECS
Sbjct: 1021 GDYYRFLSEMLKSLEDLKLKNTKIEVLEEELRLARDANSENCNKNKFLDQNLQKYQAECS 1080

Query: 1081 QFKAKLVSLEELKRQAELDGKSAKQNLDKCYGQIKELNEKITRLTYEIEDEKRRRKAVED 1140
            QFKAKLVSLEELKRQAELDGKSAKQNLDKCYGQIKELNEKITRLTYEIEDEKRRRKAVED
Sbjct: 1081 QFKAKLVSLEELKRQAELDGKSAKQNLDKCYGQIKELNEKITRLTYEIEDEKRRRKAVED 1140

Query: 1141 RFDQQKSDYDQLQKARQNEKESLGWQKMESEKAIKEKEFEIERLRVLLQEEGARKREYEN 1200
            RFDQQKSDYDQLQKARQNEKESLGWQKMESEKAIKEKEFEIERLRVLLQEEGARKREYEN
Sbjct: 1141 RFDQQKSDYDQLQKARQNEKESLGWQKMESEKAIKEKEFEIERLRVLLQEEGARKREYEN 1200

Query: 1201 ELAKVRNHYNEEMSNLRNKYETEINITKTTIKEISMQKEDDSKNLRNQLDRLSRENRDLK 1260
            ELAKVRNHYNEEMSNLRNKYETEINITKTTIKEISMQKEDDSKNLRNQLDRLSRENRDLK
Sbjct: 1201 ELAKVRNHYNEEMSNLRNKYETEINITKTTIKEISMQKEDDSKNLRNQLDRLSRENRDLK 1260

Query: 1261 EEIVRLNDSILQTTEQRRRAEEDALQQKACGSEVLQKKQYLEIELKQVIQQRSEDNARHK 1320
            EEIVRLNDSILQTTEQRRRAEEDALQQKACGSEVLQKKQYLEIELKQVIQQRSEDNARHK
Sbjct: 1261 EEIVRLNDSILQTTEQRRRAEEDALQQKACGSEVLQKKQYLEIELKQVIQQRSEDNARHK 1320

Query: 1321 QSLEEAAKTIQDKNKEIERLKTEFQEEAKRRWEYENELAKVRANYDEEIISLKNQFETEI 1380
            QSLEEAAKTIQDKNKEIERLKTEFQEEAKRRWEYENELAKVRANYDEEIISLKNQFETEI
Sbjct: 1321 QSLEEAAKTIQDKNKEIERLKTEFQEEAKRRWEYENELAKVRANYDEEIISLKNQFETEI 1380

Query: 1381 NITKTTIHQLTLQKEEDTSGYRAQIDTLTRENRSLSEEVKRLKNTLAQNTETLRRVEENV 1440
            NITKTTIHQLTLQKEEDTSGYRAQIDTLTRENRSLSEEVKRLKNTLAQNTETLRRVEENV
Sbjct: 1381 NITKTTIHQLTLQKEEDTSGYRAQIDTLTRENRSLSEEVKRLKNTLAQNTETLRRVEENV 1440

Query: 1441 QQQKATGLEMSQRKQQLEVELRQVTQMRTEESARYKQSLDDAAKTIQDKNKEIDRLKQLI 1500
            QQQKATGLEMSQRKQQLEVELRQVTQMRTEESARYKQSLDDAAKTIQDKNKEIDRLKQLI
Sbjct: 1441 QQQKATGLEMSQRKQQLEVELRQVTQMRTEESARYKQSLDDAAKTIQDKNKEIDRLKQLI 1500

Query: 1501 ETEASQRKCLEDENARLQRAQGELQKAHSSATETISKLKVQEQELLRLRLDYERVSQERT 1560
            ETEASQRKCLEDENARLQRAQGELQKAHSSATETISKLKVQEQELLRLRLDYERVSQERT
Sbjct: 1501 ETEASQRKCLEDENARLQRAQGELQKAHSSATETISKLKVQEQELLRLRLDYERVSQERT 1560

Query: 1561 VRDQDIARFQTSLKELQLQKQKAEEELARLKRAASEDSSKRKKLEEELEGMRRTLKEQAI 1620
            VRDQDIARFQTSLKELQLQKQKAEEELARLKRAASEDSSKRKKLEEELEGMRRTLKEQAI
Sbjct: 1561 VRDQDIARFQTSLKELQLQKQKAEEELARLKRAASEDSSKRKKLEEELEGMRRTLKEQAI 1620

Query: 1621 KVTSLTQQLEQASIVKKRSEDELRQQRDTLDGHLREKQRTQDELRRLASEVEALRRQLLQ 1680
            KVTSLTQQLEQASIVKKRSEDELRQQRDTLDGHLREKQRTQDELRRLASEVEALRRQLLQ
Sbjct: 1621 KVTSLTQQLEQASIVKKRSEDELRQQRDTLDGHLREKQRTQDELRRLASEVEALRRQLLQ 1680

Query: 1681 EQESVRQAQTRNEHFQKAIEDKSRSLNESKIEIERLQSLTESLTKEHLMLEEELRQLRLE 1740
            EQESVRQAQTRNEHFQKAIEDKSRSLNESKIEIERLQSLTESLTKEHLMLEEELRQLRLE
Sbjct: 1681 EQESVRQAQTRNEHFQKAIEDKSRSLNESKIEIERLQSLTESLTKEHLMLEEELRQLRLE 1740

Query: 1741 YDDLQRGRSEADHDKNATIAELRNQLQISNNRTLELQGLINDLQRERENLRQEIERFQKQ 1800
            YDDLQRGRSEADHDKNATIAELRNQLQISNNRTLELQGLINDLQRERENLRQEIERFQKQ
Sbjct: 1741 YDDLQRGRSEADHDKNATIAELRNQLQISNNRTLELQGLINDLQRERENLRQEIERFQKQ 1800

Query: 1801 ALEASNRIQESKNQCTQVVQERESLLVKIKVLEQDKARLQRLEEELSRAKTTLEAESRLK 1860
            ALEASNRIQESKNQCTQVVQERESLLVKIKVLEQDKARLQRLEEELSRAKTTLEAESRLK
Sbjct: 1801 ALEASNRIQESKNQCTQVVQERESLLVKIKVLEQDKARLQRLEEELSRAKTTLEAESRLK 1860

Query: 1861 QRLECEKQQIQNDLNQWKTQYSRKEEAIRKIESEREKSEREKNSLRSEIERLQAEIKRIE 1920
            QRLECEKQQIQNDLNQWKTQYSRKEEAIRKIESEREKSEREKNSLRSEIERLQAEIKRIE
Sbjct: 1861 QRLECEKQQIQNDLNQWKTQYSRKEEAIRKIESEREKSEREKNSLRSEIERLQAEIKRIE 1920

Query: 1921 ERCRRKLEDSSRETQSQLETERCRLQREIDRLKQRPYGSHRETQTEYEWSVDSSKLVFDG 1980
            ERCRRKLEDSSRETQSQLETERCRLQREIDRLKQRPYGSHRETQTEYEWSVDSSKLVFDG
Sbjct: 1921 ERCRRKLEDSSRETQSQLETERCRLQREIDRLKQRPYGSHRETQTEYEWSVDSSKLVFDG 1980

Query: 1981 LRKKVTAMQLYECQLIDKATLDKLLKGKKSVEEVASEIQPFLRGAGAIAGASASPKEKYS 2040
            LRKKVTAMQLYECQLIDKATLDKLLKGKKSVEEVASEIQPFLRGAGAIAGASASPKEKYS
Sbjct: 1981 LRKKVTAMQLYECQLIDKATLDKLLKGKKSVEEVASEIQPFLRGAGAIAGASASPKEKYS 2040

Query: 2041 LVEAKRKKLITPESTVMLLEAQAATGGIIDPHRNEKLTVDSAIARDLIDFDDRQQIYTAE 2100
            LVEAKRKKLITPESTVMLLEAQAATGGIIDPHRNEKLTVDSAIARDLIDFDDRQQIYTAE
Sbjct: 2041 LVEAKRKKLITPESTVMLLEAQAATGGIIDPHRNEKLTVDSAIARDLIDFDDRQQIYTAE 2100

Query: 2101 KAITGFDDPFSGKTVSVSEAIKKNLIDRETGMRLLEAQIASGGVVDPVNSVFLPKDVALA 2160
            KAITGFDDPFSGKTVSVSEAIKKNLIDRETGMRLLEAQIASGGVVDPVNSVFLPKDVALA
Sbjct: 2101 KAITGFDDPFSGKTVSVSEAIKKNLIDRETGMRLLEAQIASGGVVDPVNSVFLPKDVALA 2160

Query: 2161 RGLIDRDLYRSLNDPRDSQKNFVDPVTKKKVSYMQLRERCRIEPHTGLLLLSVQKRSMSF 2220
            RGLIDRDLYRSLNDPRDSQKNFVDPVTKKKVSYMQLRERCRIEPHTGLLLLSVQKRSMSF
Sbjct: 2161 RGLIDRDLYRSLNDPRDSQKNFVDPVTKKKVSYMQLRERCRIEPHTGLLLLSVQKRSMSF 2220

Query: 2221 QGIRQPVTVSELVDSGILRPSTVNELESGQISYDEVGERIKDFLQGSSCIAGIYNETTKQ 2280
            QGIRQPVTVSELVDSGILRPSTVNELESGQISYDEVGERIKDFLQGSSCIAGIYNETTKQ
Sbjct: 2221 QGIRQPVTVSELVDSGILRPSTVNELESGQISYDEVGERIKDFLQGSSCIAGIYNETTKQ 2280

Query: 2281 KLGIYEAMKIGLVRPGTALELLEAQAATGFIVDPVSNLRLPVEEAYKRGLVGIEFKEKLL 2340
            KLGIYEAMKIGLVRPGTALELLEAQAATGFIVDPVSNLRLPVEEAYKRGLVGIEFKEKLL
Sbjct: 2281 KLGIYEAMKIGLVRPGTALELLEAQAATGFIVDPVSNLRLPVEEAYKRGLVGIEFKEKLL 2340

Query: 2341 SAERAVTGYNDPETGNIISLFQAMNKELIEKGHGIRLLEAQIATGGIIDPKESHRLPVDI 2400
            SAERAVTGYNDPETGNIISLFQAMNKELIEKGHGIRLLEAQIATGGIIDPKESHRLPVDI
Sbjct: 2341 SAERAVTGYNDPETGNIISLFQAMNKELIEKGHGIRLLEAQIATGGIIDPKESHRLPVDI 2400

Query: 2401 AYKRGYFNEELSEILSDPSDDTKGFFDPNTEENLTYLQLKERCIKDEETGLCLLPLKEKK 2460
            AYKRGYFNEELSEILSDPSDDTKGFFDPNTEENLTYLQLKERCIKDEETGLCLLPLKEKK
Sbjct: 2401 AYKRGYFNEELSEILSDPSDDTKGFFDPNTEENLTYLQLKERCIKDEETGLCLLPLKEKK 2460

Query: 2461 KQVQTSQKNTLRKRRVVIVDPETNKEMSVQEAYKKGLIDYDTFKELCEQECEWEEITITG 2520
            KQVQTSQKNTLRKRRVVIVDPETNKEMSVQEAYKKGLIDYDTFKELCEQECEWEEITITG
Sbjct: 2461 KQVQTSQKNTLRKRRVVIVDPETNKEMSVQEAYKKGLIDYDTFKELCEQECEWEEITITG 2520

Query: 2521 SDGSTRVVLVDRKTGSQYDIQDTIDKGLIDRKFFEQYRSGSLSLTQFADMISLKNGVGGG 2580
            SDGSTRVVLVDRKTGSQYDIQDTIDKGLIDRKFFEQYRSGSLSLTQFADMISLKNGVGGG
Sbjct: 2521 SDGSTRVVLVDRKTGSQYDIQDTIDKGLIDRKFFEQYRSGSLSLTQFADMISLKNGVGGG 2580

Query: 2581 VGGIVGGGSSTGGGLSDDVFGSSRHETVSKISTISSIKNLTIRSSSLSEPLEESSPIAAI 2640
            VGGIVGGGSSTGGGLSDDVFGSSRHETVSKISTISSIKNLTIRSSSLSEPLEESSPIAAI
Sbjct: 2581 VGGIVGGGSSTGGGLSDDVFGSSRHETVSKISTISSIKNLTIRSSSLSEPLEESSPIAAI 2640

Query: 2641 FDTENLEKISISEGIERGIVDSISGQRLLEAQACTGGIIHPTTGQKLSLQDAVSQGLIDQ 2700
            FDTENLEKISISEGIERGIVDSISGQRLLEAQACTGGIIHPTTGQKLSLQDAVSQGLIDQ
Sbjct: 2641 FDTENLEKISISEGIERGIVDSISGQRLLEAQACTGGIIHPTTGQKLSLQDAVSQGLIDQ 2700

Query: 2701 DMATRLKPAQKAFIGFEGVKGKKKMSAAEAVKEKWLPYEAGQRFLEFQYLTGGLVDPEVQ 2760
            DMATRLKPAQKAFIGFEGVKGKKKMSAAEAVKEKWLPYEAGQRFLEFQYLTGGLVDPEVQ
Sbjct: 2701 DMATRLKPAQKAFIGFEGVKGKKKMSAAEAVKEKWLPYEAGQRFLEFQYLTGGLVDPEVQ 2760

Query: 2761 GRISTEEAIRKGYIDGRAAQRLQDTSTYGKILTCPKTKLKISYKDAINRSMVEDVTGLRL 2820
            GRISTEEAIRKGYIDGRAAQRLQDTSTYGKILTCPKTKLKISYKDAINRSMVEDVTGLRL
Sbjct: 2761 GRISTEEAIRKGYIDGRAAQRLQDTSTYGKILTCPKTKLKISYKDAINRSMVEDVTGLRL 2820

Query: 2821 LEAASVSSKGLPSPYNMSSAPGSRSGSRSGSRSGSRSGSRSGSRRGSFDATGNSSYSYCY 2880
            LEAASVSSKGLPSPYNMSSAPGSRSGSRSGSRSGSRSGSRSGSRRGSFDATGNSSYSYCY
Sbjct: 2821 LEAASVSSKGLPSPYNMSSAPGSRSGSRSGSRSGSRSGSRSGSRRGSFDATGNSSYSYCY 2880


==> tr|E1BF59|E1BF59_BOVIN Uncharacterized protein OS=Bos taurus GN=PLEC
            PE=1 SV=2
          Length = 4644

 Score =  942 bits (2434), Expect = 0.0
 Identities = 483/900 (53%), Positives = 666/900 (74%), Gaps = 32/900 (3%)

Query: 1978 FDGLRKKVTAMQLYECQLIDKATLDKLLKGKKSVEEV--ASEIQPFLRGAGAIAGASA-S 2034
            +D +R+++TA  L+E ++I + +   L +G +S+ EV  A     +L G G +AG     
Sbjct: 3737 YDYVRRRLTAEDLHEARVISRESYSLLREGTRSLREVLEAESAWRYLYGTGCVAGVYLPG 3796

Query: 2035 PKEKYSLVEAKRKKLITPESTVMLLEAQAATGGIIDPHRNEKLTVDSAIARDLIDFDDRQ 2094
             ++  ++ +A +K L++ E   +LLEAQAATG ++DP + ++LTVD A+ + L+  +   
Sbjct: 3797 SRQTLTIYQALKKGLLSAEVARLLLEAQAATGFLLDPVKGDRLTVDEAVRKGLVGPELHD 3856

Query: 2095 QIYTAEKAITGFDDPFSGKTVSVSEAIKKNLIDRETGMRLLEAQIASGGVVDPVNSVFLP 2154
            ++ +AE+A+TG+ DP++ +T+S+ +A+KK+LI  E  +RLL+AQ+A+GG+VDP     LP
Sbjct: 3857 RLLSAERAVTGYRDPYTEQTISLFQAMKKDLIPAEEALRLLDAQLATGGIVDPRLGFHLP 3916

Query: 2155 KDVALARGLIDRDLYRSLNDPRDSQKNFVDPVTKKKVSYMQLRERCRIEPHTGLLLLSVQ 2214
             +VA  RG +++D +  L++P +  ++++DP T +++SY QL  RCR +  +GL LL + 
Sbjct: 3917 LEVAYQRGYLNKDTHDQLSEPSEV-RSYIDPSTDERLSYTQLLRRCRRDEASGLFLLPLS 3975

Query: 2215 K-RSMSFQGIRQPVTVSELVDSGILRPSTVNELESGQISYDEVGERIKDFLQGSSCIAGI 2273
              R ++F+G+R+ +TV ELV S ++  +T   L+ G  S +EV + ++ FL+G+S IAG+
Sbjct: 3976 DARKLTFRGLRKQITVEELVRSHVMDEATAQRLQEGLTSIEEVSKNLQKFLEGTSSIAGV 4035

Query: 2274 YNETTKQKLGIYEAMKIGLVRPGTALELLEAQAATGFIVDPVSNLRLPVEEAYKRGLVGI 2333
              + TK++L +Y+AMK G++RPGTA ELLEAQAATG+++DP+  L+L VEEA + G+VG 
Sbjct: 4036 LVDATKERLSVYQAMKKGIIRPGTAFELLEAQAATGYVIDPIKGLKLTVEEAVRMGIVGP 4095

Query: 2334 EFKEKLLSAERAVTGYNDPETGNIISLFQAMNKELIEKGHGIRLLEAQIATGGIIDPKES 2393
            EFK+KLLSAERAVTGY DP +G +ISLFQAM K LI K HGIRLLEAQIATGGIIDP+ES
Sbjct: 4096 EFKDKLLSAERAVTGYKDPYSGKLISLFQAMKKGLILKDHGIRLLEAQIATGGIIDPEES 4155

Query: 2394 HRLPVDIAYKRGYFNEELSEILSDPSDDTKGFFDPNTEENLTYLQLKERCIKDEETGLCL 2453
            HRLPVD+AY+RG F+EE++EIL+DPSDDTKGFFDPNTEENLTYLQL ERC+ D +TGL L
Sbjct: 4156 HRLPVDVAYQRGLFDEEMNEILTDPSDDTKGFFDPNTEENLTYLQLMERCVTDPQTGLRL 4215

Query: 2454 LPLKEKKKQVQTSQKNTLRKRRVVIVDPETNKEMSVQEAYKKGLIDYDTFKELCEQECEW 2513
            LPLKEKK++ +TS K+++RKRRVVIVDPET KEMSV EAY+KGLID+ T+ EL EQECEW
Sbjct: 4216 LPLKEKKRERKTSSKSSVRKRRVVIVDPETGKEMSVYEAYRKGLIDHQTYLELSEQECEW 4275

Query: 2514 EEITITGSDGSTRVVLVDRKTGSQYDIQDTIDKGLIDRKFFEQYRSGSLSLTQFADMISL 2573
            EEITI+ SDG  + +++DR++G QYDI + I K LIDR   +QYR+G+LS+T+FADM+S 
Sbjct: 4276 EEITISSSDGVVKSMIIDRRSGRQYDIDEAIAKSLIDRSALDQYRAGTLSITEFADMLS- 4334

Query: 2574 KNGVGGGVGGIVGGGSSTGGGLSDDVFGSSRHETVSKISTISSIKNLTIRSSSLSEPLEE 2633
                 G  GG     SS G         SS +     +S          + +S S+P EE
Sbjct: 4335 -----GNAGGFRSRSSSVG--------SSSSYPISPAVS--------RTQLASWSDPTEE 4373

Query: 2634 SSPIAAIFDTENLEKISISEGIERGIVDSISGQRLLEAQACTGGIIHPTTGQKLSLQDAV 2693
            + P+A I DTE LEK+SI+E + R +VD+I+GQRLLEAQACTGGII P TG++  + +AV
Sbjct: 4374 TGPVAGILDTETLEKVSITEAMHRNLVDNITGQRLLEAQACTGGIIDPNTGERFPVTEAV 4433

Query: 2694 SQGLIDQDMATRLKPAQKAFIGFEGVKGKKKMSAAEAVKEKWLPYEAGQRFLEFQYLTGG 2753
            ++GL+D+ M  R+  AQKAF GFE  + K KMSAA+A+K+ WL YEAGQRFLE QYLTGG
Sbjct: 4434 NKGLVDKIMVDRINLAQKAFCGFEDPRTKTKMSAAQALKKGWLYYEAGQRFLEVQYLTGG 4493

Query: 2754 LVDPEVQGRISTEEAIRKGYIDGRAAQRLQDTSTYGKILTCPKTKLKISYKDAINRSMVE 2813
            L++P+  GR+  +EA+++G +D R AQ+L+D S Y K LTCPKTKLKISYKDA++RSMVE
Sbjct: 4494 LIEPDTPGRVPLDEALQRGTVDARTAQKLRDVSAYSKYLTCPKTKLKISYKDALDRSMVE 4553

Query: 2814 DVTGLRLLEAASVSSKGLPSPYNMSSAPGSRSGSRSGSRSGSRSGSRSGSRRGSFDATGN 2873
            + TGLRLLEAA+ SSKG  SPY++S      SGS +GSRSGSR+GSR+GSRRGSFDATG+
Sbjct: 4554 EGTGLRLLEAATQSSKGYYSPYSVSG-----SGSTTGSRSGSRTGSRAGSRRGSFDATGS 4608


 Score =  719 bits (1857), Expect = 0.0
 Identities = 678/2778 (24%), Positives = 1251/2778 (45%), Gaps = 299/2778 (10%)

Query: 191  DEFTKRLTSECLGWMRQQRAEMDMMTWGVDLASVEQHISSHRSIHNTIGDYRWQLDKIKA 250
            ++ T R   + L W+ + +  +D   WGVDL SVE  + SHR +H ++ ++R ++++ + 
Sbjct: 645  EDSTLRYLQDLLAWVEENQRRLDGAEWGVDLPSVEAQLGSHRGLHQSVEEFRAKIERART 704

Query: 251  DLREKS---------AIYQLEEEYENLLKASFERMDHLRQLQNIIQATSREIMWINDCEE 301
            D  + S          + +L+ +Y  LL +S  R+  L  L   + A ++E+MW+++ EE
Sbjct: 705  DEGQLSPATRGAYRDCLGRLDLQYAKLLNSSKARLRSLESLHGFVAAATKELMWLSEKEE 764

Query: 302  EELLYDWSDRNTNIAQKQEAFSIRMSQLEVKEKELNKLKQESDQLVLNQHPASDKIEAYM 361
            EE+ +DWS+RN+N+A K+EA+S  M +LE+KEK++ +++   D+L+   HPA   +E++ 
Sbjct: 765  EEVGFDWSERNSNMAAKKEAYSALMRELELKEKKIKEIQSTGDRLLREDHPARPTVESFQ 824

Query: 362  DTLQTQWSWILQITKCIDVHLKENAAYFQFFEEAQSTEAYLKGLQDSIRKKYPCDKNTPL 421
              LQTQWSW+LQ+  CI+ HLKEN AYFQFF + +  E  L+ LQ+++ +KY CD++  +
Sbjct: 825  AALQTQWSWMLQLCCCIEAHLKENTAYFQFFSDVREAEEQLRKLQETLHRKYTCDRSITV 884

Query: 422  QRLLEQIKELEKEREKILEYKRQVQSLVNKSKKIVQLKPRNPDYRSNKPIILRALCDYKQ 481
             RL + +++ + E++++ EY+  +  L  ++K IVQL PRNP   +   + L A+CDYKQ
Sbjct: 885  TRLEDLLQDAQDEKDQLNEYRGHLSGLAKRAKAIVQLTPRNPTQPTRGRVPLLAVCDYKQ 944

Query: 482  DQKIVHKGDECILKDNNERSKWYVTGPGGVDMLVPSVGLIIPPPNPLAVDLSSKIEQYYE 541
             +  VHKGDEC +    +   W V    G +  VPSV  ++PPPN  A++  +++E  ++
Sbjct: 945  VEATVHKGDECQMLGPAQPFHWKVLSGSGSEAAVPSVCFLVPPPNQEALEAVARLEAQHQ 1004

Query: 542  AILALWNQLYINMKSLVSWHYCMIDIEKIKAMTIAKLKTMRQEDYMKTISDLELHYQEFI 601
            A++ LW+QL+ +MKSL++W     D++ I++ ++   +T++ E+  + +  LELHYQ F+
Sbjct: 1005 ALVTLWHQLHTDMKSLLAWQSLSRDVQLIRSWSLVTFRTLKPEEQRQALRSLELHYQAFL 1064

Query: 602  RNSQGSEMFGDDDKRKMQTQFTDAQKHYQTLVIQLPGHPQHQTVTTTEITHLGTCQDVNH 661
            R+SQ +  FG +D+ + + ++    +HYQ L+  L            E    G C  ++ 
Sbjct: 1065 RDSQDAGGFGPEDRLQAEREYGSCSRHYQQLLQSL------------EQGKCGQCGXLD- 1111

Query: 662  NKVIETNRENDKQEAWMLIELQKIRRQMELCESRMALKNILLADQGSSHHITVKINELKS 721
                   +E  ++ A  + E QK + ++E                               
Sbjct: 1112 -------KEPARECAQRIAEQQKAQAEVE------------------------------- 1133

Query: 722  VQNDAQAIAQVLNQLKDMLANFRGSEKYCYLQNEVFGLFQKLENINGVTDGYLNSLCAVR 781
                 + +A++  + + +LA    S     L++E+     KLE +  ++  YL  L  + 
Sbjct: 1134 --GLGKGVARLSAEAEKVLALPEPSPAAPTLRSELELTLGKLEQVRSLSAIYLEKLKTIS 1191

Query: 782  ALLQAILQTEDMLKVYEARLTEEETVCLDLDKVEAYRCGLKKIKNDLNLKKSLLATMKTE 841
             ++++    E+ LK +E +L E + V   L ++EA +  +KK++     ++ +   ++ E
Sbjct: 1192 LVIRSTQGAEEALKAHEEQLKEAQAVPAALPELEATKAAMKKLRAQAEAQQPVFDALRDE 1251

Query: 842  LQKAQQIHSQTSQQYPLYDLDLGKFSEKVTQLTDRWQRIDKQIDYRLWDLEKQIKQLRNY 901
            L+ AQ++  +  Q++   D+++ ++ E+VTQL +RWQ +  Q D R  +LE+  +QLR Y
Sbjct: 1252 LRGAQEVGERLQQRHGERDVEVERWRERVTQLLERWQAVLAQTDVRQRELEQLGRQLRYY 1311

Query: 902  RDNYQTFCKWLYDAKRRQDSLESMKFGDSNTVMRFLNEQKNLHSEISGKRDKSEEVQKIA 961
            R++      WL DA+RRQ+ ++++   DS  V   L ++K L  EI    +K EE Q+ A
Sbjct: 1312 RESADPLGAWLQDARRRQEQIQAVPLADSQAVREQLRQEKALLEEIERHAEKVEECQRFA 1371

Query: 962  ELCANSIKDYELQLASYTSGLETLLSIPIKRTVIQSPSGVILQEAADMHARYIELLTRSG 1021
            +   N+IKDYELQL +Y + LE + S P K+  +QS S  ++QE  D+  RY EL T + 
Sbjct: 1372 KQYINAIKDYELQLVTYKAQLEPVAS-PAKKPKVQSGSESVIQEYVDLRTRYSELSTLTS 1430

Query: 1022 DYYRFLSEMLKSLEDLKLKNTKIEVLEEELRLARDANSENCNKNKFLDQNLQKYQAECSQ 1081
             Y RF+SE L+              +EEE RLA    +E   +   ++  L+K +     
Sbjct: 1431 QYIRFISETLRR-------------MEEEERLAEQQRAEERERLAEVEAALEKQR----- 1472

Query: 1082 FKAKLVSLEELKRQAELDGKSAKQNLDKCYGQIKELNEKITRLTYEIEDEKRRRKAVEDR 1141
                   L E   QA+   +   Q L       + + E++ R    + D +++++++++ 
Sbjct: 1473 ------QLAEAHAQAKAQAEREAQELQ------RRMQEEVARREEVVVDAQQQKRSIQEE 1520

Query: 1142 FDQ--QKSDYDQLQKARQNE---------KESLGWQKMESEKAIKEK---EFEIERLRVL 1187
              Q  Q S+ +   KARQ E         +E +   +++ E   +++   E E++ LR  
Sbjct: 1521 LQQLRQSSEAEIQAKARQVEAAERSRLRIEEEIRVVRLQLETTERQRGGAEGELQALRAR 1580

Query: 1188 LQEEGARKREYENELAKVRNHYNEEMSNLRNKYETEINITKTTIKEISMQKE---DDSKN 1244
             +E  A+KR+ + E  ++R    +E    R + E E+ +      E + +K+      + 
Sbjct: 1581 AEEAEAQKRQAQEEAERLRRQVQDETQRKR-QAEAELGLRVKAEAEAAREKQRALQALEE 1639

Query: 1245 LRNQLDRLSRENRDLKEEIVRLNDSILQTTEQRRRAEEDALQQK--ACGSEVLQKKQYLE 1302
            LR Q +   R  R  + E  R     L+T ++  +AE   LQ K  +   +  Q ++ LE
Sbjct: 1640 LRLQAEEAERRLRQAEAERARQVQVALETAQRSAQAE---LQSKHASFAEKTAQLERTLE 1696

Query: 1303 IELKQVIQQRSEDNARHKQSLEEAAKTIQDKNKEIERLKTEFQEEAKRRWEYENELAKVR 1362
             E   V+Q R E+  R +Q   EA +  ++  +E+ER + +  E  + R + E E+A+ +
Sbjct: 1697 EEHVTVVQLR-EEATRREQQQAEAERAREEAERELERWQLKANEALRLRLQAE-EVAQQK 1754

Query: 1363 ANYDEEIISLKNQFETEINITKTTIHQLTLQK---EEDTSGYRAQIDTLTRENRSLSEEV 1419
            +    E    K   E E         Q   Q+   E++    R   +   ++  +  +E+
Sbjct: 1755 SLAQAEAEKQKEAAEREARRRGKAEEQAVRQRELAEQELERQRQLAEGTAQQRLAAEQEL 1814

Query: 1420 KRLKNTLAQNTETLRRVEENVQQQKATGLEMSQRKQQLEVELRQV---------TQMRTE 1470
             RL+    Q  +  + +EE + + ++     +Q++Q+LE EL +V         ++ R E
Sbjct: 1815 IRLRAETEQGEQQRQLLEEELARLQSEAAAATQKRQELEAELAKVRAEMEVLLASKARAE 1874

Query: 1471 ESAR-----YKQSLDDAAKTIQDKNKEIDRLKQLIETEASQRKCLEDENARLQRAQGE-L 1524
            E +R      KQ L+  A   ++  +E  RL+ L E EA +++ L +E+A  QRA+ E +
Sbjct: 1875 EESRSSSEKSKQRLEAEAGRFRELAEEAARLRALAE-EAKRQRQLAEEDAARQRAEAERV 1933

Query: 1525 QKAHSSATETISKLKVQEQELLRLRLDYERVSQERTVRDQDIARFQTSLKELQLQKQKA- 1583
                 +A    ++LK + +    + L  +    ER  R  +   FQ    E Q  + KA 
Sbjct: 1934 LSEKLAAISEATRLKTEAE----IALKEKEAENERLRRLAEDEAFQRRRLEEQAAQHKAD 1989

Query: 1584 -EEELARLKRAASEDSSKRKKLEEELEGMRRTLKEQAIKVTSLTQQLEQASIVKKRSEDE 1642
             EE LA+L++A+  +  ++K L E+    RR ++E+   + +L    E+A+  K   E E
Sbjct: 1990 IEERLAQLRKASESELERQKGLVEDTLRQRRQVEEE---ILALKASFEKAAAGKAELELE 2046

Query: 1643 LRQQRDTLDGHLREKQRTQDELRRLASEVEALRRQLLQEQE-SVRQAQTRNEHFQKAIED 1701
            L + R   +  LR K++ + E  R        +RQL  E+E   R+A+ R +    A E+
Sbjct: 2047 LGRIRGNAEDTLRSKEQAEQEAAR--------QRQLAAEEERRRREAEERVQKSLAAEEE 2098

Query: 1702 KSRSLNESKIEIERLQSLTESLTKEHLMLEEE-LRQLRLEYDDLQRGRSEADHDKNATIA 1760
             +R    +  E+ERL++  E   +     E+E  RQL+L  +  Q+ R +A+   +A   
Sbjct: 2099 AARQRKAALEEVERLKAKVEEARRLRERAEQESARQLQLAQEAAQK-RLQAEEKAHAFAV 2157

Query: 1761 ELRNQLQISNNRTLELQGLINDLQRERENLRQEIE---RFQKQALEASNRIQESKNQCTQ 1817
            + + Q         ELQ  +   Q   E LR E E   R  ++A EA  R +    Q  Q
Sbjct: 2158 QQKEQ---------ELQQTLQQEQSMLERLRGEAEAARRAAEEAEEARERAEGEAAQSRQ 2208

Query: 1818 VVQERESLLVKIKVLEQDKARLQ--------RLEEELSRAKTTLEAESRLKQRLECEKQQ 1869
             V+E E L    +   Q +A+ Q          E+E +R     +A  R KQ  + E ++
Sbjct: 2209 RVEEAERLKQAAEEQAQAQAQAQAAAEKLRKEAEQEAARRAQAEQAALRQKQAADAEMEK 2268

Query: 1870 IQNDLNQWKTQYSRKEEAIRKIESEREKSEREKNSLRSEIERLQAEIKRIEERCRRKLED 1929
             +    Q   Q ++ E+ +  +  + E+++ +K+ L  E++RL+AE+     R R ++E+
Sbjct: 2269 HKKFAEQTLRQKAQVEQELTALRLKLEETDHQKSILDQELQRLKAEVTE-AARQRSQVEE 2327

Query: 1930 SSRETQSQLETERCRLQREIDRLKQRPYGSHR--------ETQTEYEWSVDSSKLVFDGL 1981
                 + Q+E        E+ +LK R    +R         TQ   +   +  K V +  
Sbjct: 2328 ELFSVRVQME--------ELGKLKARIEAENRALILRDKDNTQRLLQEEAEKMKQVAEEA 2379

Query: 1982 RKKVTAMQLYECQLIDKATLDKLLKGKKSVEEVASEIQPFLRGAGAIAGASASPKEKYSL 2041
             +   A Q  E   + +   + L + +   E++  E    ++ A  +   +   +++  L
Sbjct: 2380 ARLSVAAQ--EAARLRQLAEEDLAQQRALAEKMLKEKMQAVQEATRLKAEAELLQQQKEL 2437

Query: 2042 VEAKRKKLITPESTVMLLEAQAATG--GIIDPHRNEKLTVDSAIARDLIDFDDRQQIYTA 2099
             + + ++L   +  +    AQ   G    ++  R  +L + +          +R ++  A
Sbjct: 2438 AQEQARRLQEDKEQMAQQLAQETQGFQRTLETERQRQLEMSAEA--------ERLRLRVA 2489

Query: 2100 EKAITGFDDPFSGKTVSVSEAIKKNLIDRETGMRLLEAQIASGGVVDPVNSVFLPKDVAL 2159
            E +          +  +  +A +      E   +L   ++A+         V L + +  
Sbjct: 2490 EMS--------RAQARAEEDAQRFRKQAEEISAKLHRTELAT------QEKVTLVQTLET 2535

Query: 2160 ARGLIDRDLYRSLNDPRDSQKNFVDPVTKKKVSYMQLRERCRIEPHTGLLLLSVQKRSMS 2219
             R   DRD  R      + ++       KK+   +QL+           LL   Q    S
Sbjct: 2536 QRQQSDRDADRLREAIAELERE--KDKLKKEAELLQLKSEEMQTVQQEQLLQETQALQQS 2593

Query: 2220 FQGIRQPVTVSELV---DSGILRPSTVNELESGQISYDEVGERIKDFLQGSSCIAGIYNE 2276
            F   +  +   E     +   L     +E+   Q   +E   + +   Q    +     E
Sbjct: 2594 FLSEKDSLLQRERFIEEEKAKLERLFQDEVAKAQKLREEQQRQQQQMQQEKQQLLASMEE 2653

Query: 2277 TTKQKLGIYEAMKIGLVRPGTALELLE--AQAATGFIVDPVSNLRLPVEEAYKRGLVGIE 2334
              +++    E    G+ R    L+LLE   Q     + +    LR  +E   +     + 
Sbjct: 2654 ARRRQREAEE----GVRRKQEELQLLEQQRQQQEQLLAEENRRLRERLEHLEEEHRAALA 2709

Query: 2335 FKEKLLSAERAVTGYNDPETGNIISLFQAMNKELIEKGHGIRLLEAQIATGGIIDPKESH 2394
              E++ +A+ A T       G   +   A   E   +G   ++   Q+   GI+  +E  
Sbjct: 2710 HSEEITAAQAAAT--RALPNGQDATDGPAAEPEHAFEGLRQKVPAQQLQEAGILSTEEVQ 2767

Query: 2395 RL-PVDIAYKRGYFNEELSEILSDPSDDTKGFFDPNTEENLTYLQLKERCIK-------- 2445
            RL             E++   L   S        P  E+   Y  L+ + +         
Sbjct: 2768 RLVQGHTTVAELTQREDVRRYLQGHSSIAGLLLKPANEKLTIYAALRRQLLSPGTAVILL 2827

Query: 2446 --DEETGLCLLPLKEKKKQVQTSQK----------NTLRKRRVV--IVDPETNKEMSVQE 2491
                 +G  L P++ ++  V  + K            L   R V    DP T +++S+ +
Sbjct: 2828 EAQAASGFLLDPVRNRRLTVNEAVKEGVVGPELHHKLLSAERAVTGYKDPYTGEQISLFQ 2887

Query: 2492 AYKKGLIDYDTFKELCEQECEWEEITITGSDGSTRVVLVDRKTGSQYDIQDTIDKGLIDR 2551
            A KK LI  +    L E +     +          V +  ++     ++   +     D 
Sbjct: 2888 AMKKDLIVREHGIRLLEAQIATGGVIDPVHSHRVPVDVAYQRGYFDEEMNRVLQDPSDDT 2947

Query: 2552 K-FFEQYRSGSLSLTQFADMISLKNGVGGGVGGIVGGGSSTGGGLSDDVFGSSRHETVSK 2610
            K FF+     +L+  Q  +        G  +  +    ++ GG L   V+  S    V +
Sbjct: 2948 KGFFDPNTHENLTYLQLLERCVEDPETGLRLLPLT-DQAAKGGEL---VYTDSEARDVFE 3003

Query: 2611 ISTISSI------KNLTIRSSSLSE--PLEESSPIAAIFDTENLEKISISEGIERGIVDS 2662
             +T+S+       K +TI     SE    E+   +   F T    K+++ + I+  IV +
Sbjct: 3004 KATVSAPFGKFQGKTVTIWELINSEYFTAEQRRDLLRQFRT---GKVTVEKIIK--IVIT 3058

Query: 2663 ISGQRLLEAQACTGGIIHPTTGQKLSLQDAVSQGLIDQDMATRLKPAQKAFIGFEGVKGK 2722
            +  +   + Q C  G+       +L     +  G+ID D+  +L+  +++      V+  
Sbjct: 3059 VIEEHEQKGQLCFQGLRALVPAAEL-----LESGVIDWDLFRQLQLGERSVQEVAEVEAV 3113

Query: 2723 KKMSAA---------EAVKEKWLPYEAGQR----------FLEFQYLTGGLVDPEVQGRI 2763
            ++             E  ++K   YEA ++           LE Q  TG ++DP    R+
Sbjct: 3114 RRALRGSGVIAGVWLEEARQKLSIYEALKKELLQPEAAVALLEAQAGTGHVIDPATSARL 3173

Query: 2764 STEEAIRKGYIDGRAAQRLQDTSTYGKILTCPKTKLKISYKDAINRSMVEDVTGLRLLEA 2823
            + +EA+R G +     ++L            P +   +S   A+ + ++    GLRLL+ 
Sbjct: 3174 TVDEAVRAGLVGPELHEKLLSAEKAVTGYKDPYSGQSVSLFQALKKGLIPREQGLRLLD- 3232

Query: 2824 ASVSSKGLPSPYNMSSAP 2841
            A +S+ G+  P      P
Sbjct: 3233 AQLSTGGIVDPSKSHRLP 3250


 Score =  650 bits (1676), Expect = 0.0
 Identities = 525/1919 (27%), Positives = 910/1919 (47%), Gaps = 219/1919 (11%)

Query: 1029 EMLKSLEDLKLKNTKIEVLEEELRLARDANSENCNKNKFLDQNLQKYQAECSQFKAKLVS 1088
            E+++   + +    + ++LEEEL   +   +    K + L+  L K +AE     A    
Sbjct: 1813 ELIRLRAETEQGEQQRQLLEEELARLQSEAAAATQKRQELEAELAKVRAEMEVLLASKAR 1872

Query: 1089 LEELKRQAELDGKSAKQNLDKCYGQIKELNEKITRLTYEIEDEKRRRKAVEDRFDQQKSD 1148
             EE  R +    + +KQ L+   G+ +EL E+  RL    E+ KR+R+  E+   +Q+++
Sbjct: 1873 AEEESRSSS---EKSKQRLEAEAGRFRELAEEAARLRALAEEAKRQRQLAEEDAARQRAE 1929

Query: 1149 YDQLQKARQNEKESLGWQKMESEKAIKEKEFEIERLRVLLQEEGARKREYENELAKVRNH 1208
             +++   +          K E+E A+KEKE E ERLR L ++E  ++R  E + A+ +  
Sbjct: 1930 AERVLSEKLAAISEATRLKTEAEIALKEKEAENERLRRLAEDEAFQRRRLEEQAAQHKAD 1989

Query: 1209 YNEEMSNLRNKYETEINITKTTIKEISMQK---EDDSKNLRNQLDRLSRENRDLKEEIVR 1265
              E ++ LR   E+E+   K  +++   Q+   E++   L+   ++ +    +L+ E+ R
Sbjct: 1990 IEERLAQLRKASESELERQKGLVEDTLRQRRQVEEEILALKASFEKAAAGKAELELELGR 2049

Query: 1266 LNDSILQTTEQRRRAEEDALQQKACGSEVLQKKQYLEIELKQVIQQRSEDNARHKQSLEE 1325
            +  +   T   + +AE++A +Q+   +E  ++++  E  +++ +    E   + K +LEE
Sbjct: 2050 IRGNAEDTLRSKEQAEQEAARQRQLAAEEERRRREAEERVQKSLAAEEEAARQRKAALEE 2109

Query: 1326 AAKTIQDKNKEIERLKTEFQEEAKRRWEYENELAKVRANYDEEIISLKNQFETEINITKT 1385
              + ++ K +E  RL+   ++E+ R+ +   E A+ R   +E+                 
Sbjct: 2110 VER-LKAKVEEARRLRERAEQESARQLQLAQEAAQKRLQAEEKA---------------- 2152

Query: 1386 TIHQLTLQKEEDTSGYRAQIDTLTRENRSLSEEVKRLKNTLAQNTETLRRVEENVQQQKA 1445
              H   +Q++E                       + L+ TL Q    L R+    +  + 
Sbjct: 2153 --HAFAVQQKE-----------------------QELQQTLQQEQSMLERLRGEAEAARR 2187

Query: 1446 TGLEMSQRKQQLEVELRQVTQMRTEESARYKQSLDDAAKTIQDKNKEIDRLKQLIETEAS 1505
               E  + +++ E E  Q  Q R EE+ R KQ+ ++ A+         ++L++  E EA+
Sbjct: 2188 AAEEAEEARERAEGEAAQSRQ-RVEEAERLKQAAEEQAQAQAQAQAAAEKLRKEAEQEAA 2246

Query: 1506 QRKCLEDENARL-QRAQGELQKAHSSATETISKLKVQEQELLRLRLDYERVSQERTVRDQ 1564
            +R   E    R  Q A  E++K    A +T+ +    EQEL  LRL  E    ++++ DQ
Sbjct: 2247 RRAQAEQAALRQKQAADAEMEKHKKFAEQTLRQKAQVEQELTALRLKLEETDHQKSILDQ 2306

Query: 1565 DIARFQTSLKELQLQKQKAEEELARLKRAASEDSSKRKKLEEELEGM--------RRTLK 1616
            ++ R +  + E   Q+ + EEEL  ++    E    + ++E E   +        +R L+
Sbjct: 2307 ELQRLKAEVTEAARQRSQVEEELFSVRVQMEELGKLKARIEAENRALILRDKDNTQRLLQ 2366

Query: 1617 EQAIKVTSLTQQLEQASI-------VKKRSEDELRQQRDTLDGHLREKQRTQDELRRLAS 1669
            E+A K+  + ++  + S+       +++ +E++L QQR   +  L+EK +   E  RL +
Sbjct: 2367 EEAEKMKQVAEEAARLSVAAQEAARLRQLAEEDLAQQRALAEKMLKEKMQAVQEATRLKA 2426

Query: 1670 EVEALRRQLLQEQESVRQAQTRNEH-----------FQKAIEDKSRSLNESKIEIERLQS 1718
            E E L++Q    QE  R+ Q   E            FQ+ +E + +   E   E ERL+ 
Sbjct: 2427 EAELLQQQKELAQEQARRLQEDKEQMAQQLAQETQGFQRTLETERQRQLEMSAEAERLRL 2486

Query: 1719 LTESLTKEHLMLEEELRQLRLEYDDLQRG--RSE-ADHDKNATIAELRNQLQISNNRTLE 1775
                +++     EE+ ++ R + +++     R+E A  +K   +  L  Q Q S+     
Sbjct: 2487 RVAEMSRAQARAEEDAQRFRKQAEEISAKLHRTELATQEKVTLVQTLETQRQQSDRDADR 2546

Query: 1776 LQGLINDLQRERENLRQEIERFQKQALEASNRIQESKNQCTQVVQ-----ERESLLVKIK 1830
            L+  I +L+RE++ L++E E  Q ++ E     QE   Q TQ +Q     E++SLL + +
Sbjct: 2547 LREAIAELEREKDKLKKEAELLQLKSEEMQTVQQEQLLQETQALQQSFLSEKDSLLQRER 2606

Query: 1831 VLEQDKARLQRL-EEELSRAKTTLEAESRLKQRLECEKQQIQNDLNQWKTQYSRKEEAIR 1889
             +E++KA+L+RL ++E+++A+   E + R +Q+++ EKQQ+   + + + +    EE +R
Sbjct: 2607 FIEEEKAKLERLFQDEVAKAQKLREEQQRQQQQMQQEKQQLLASMEEARRRQREAEEGVR 2666

Query: 1890 KIESEREKSEREKNS----LRSEIERLQAEIKRIEERCRRKLEDSSRETQS--------- 1936
            + + E +  E+++      L  E  RL+  ++ +EE  R  L  S   T +         
Sbjct: 2667 RKQEELQLLEQQRQQQEQLLAEENRRLRERLEHLEEEHRAALAHSEEITAAQAAATRALP 2726

Query: 1937 ---------------------------QLETERCRLQREIDRLKQRPYGSHRETQTE--- 1966
                                       QL+        E+ RL Q        TQ E   
Sbjct: 2727 NGQDATDGPAAEPEHAFEGLRQKVPAQQLQEAGILSTEEVQRLVQGHTTVAELTQREDVR 2786

Query: 1967 ------------YEWSVDSSKLVFDGLRKKV----TAMQLYECQLIDKATLDKLLKGKKS 2010
                             +    ++  LR+++    TA+ L E Q      LD +   + +
Sbjct: 2787 RYLQGHSSIAGLLLKPANEKLTIYAALRRQLLSPGTAVILLEAQAASGFLLDPVRNRRLT 2846

Query: 2011 VEEVASE--IQP-----FLRGAGAIAG-ASASPKEKYSLVEAKRKKLITPESTVMLLEAQ 2062
            V E   E  + P      L    A+ G       E+ SL +A +K LI  E  + LLEAQ
Sbjct: 2847 VNEAVKEGVVGPELHHKLLSAERAVTGYKDPYTGEQISLFQAMKKDLIVREHGIRLLEAQ 2906

Query: 2063 AATGGIIDPHRNEKLTVDSAIARDLIDFDDRQQIYTAEKAITGFDDPFSGKTVSVSEAIK 2122
             ATGG+IDP  + ++ VD A  R   D +  + +        GF DP + + ++  + ++
Sbjct: 2907 IATGGVIDPVHSHRVPVDVAYQRGYFDEEMNRVLQDPSDDTKGFFDPNTHENLTYLQLLE 2966

Query: 2123 KNLIDRETGMRLLEA--QIASGGVVDPVNS----VFLPKDVALARG-----------LID 2165
            + + D ETG+RLL    Q A GG +   +S    VF    V+   G           LI+
Sbjct: 2967 RCVEDPETGLRLLPLTDQAAKGGELVYTDSEARDVFEKATVSAPFGKFQGKTVTIWELIN 3026

Query: 2166 RDLYRSLNDPRDSQKNF-VDPVTKKKVSYMQLRERCRIEPHTGLLLLSVQKRSMSFQGIR 2224
             + Y +    RD  + F    VT +K+  + +     IE H        QK  + FQG+R
Sbjct: 3027 SE-YFTAEQRRDLLRQFRTGKVTVEKIIKIVITV---IEEHE-------QKGQLCFQGLR 3075

Query: 2225 QPVTVSELVDSGILRPSTVNELESGQISYDEVGE--RIKDFLQGSSCIAGIYNETTKQKL 2282
              V  +EL++SG++      +L+ G+ S  EV E   ++  L+GS  IAG++ E  +QKL
Sbjct: 3076 ALVPAAELLESGVIDWDLFRQLQLGERSVQEVAEVEAVRRALRGSGVIAGVWLEEARQKL 3135

Query: 2283 GIYEAMKIGLVRPGTALELLEAQAATGFIVDPVSNLRLPVEEAYKRGLVGIEFKEKLLSA 2342
             IYEA+K  L++P  A+ LLEAQA TG ++DP ++ RL V+EA + GLVG E  EKLLSA
Sbjct: 3136 SIYEALKKELLQPEAAVALLEAQAGTGHVIDPATSARLTVDEAVRAGLVGPELHEKLLSA 3195

Query: 2343 ERAVTGYNDPETGNIISLFQAMNKELIEKGHGIRLLEAQIATGGIIDPKESHRLPVDIAY 2402
            E+AVTGY DP +G  +SLFQA+ K LI +  G+RLL+AQ++TGGI+DP +SHRLP+D+A 
Sbjct: 3196 EKAVTGYKDPYSGQSVSLFQALKKGLIPREQGLRLLDAQLSTGGIVDPSKSHRLPLDVAC 3255

Query: 2403 KRGYFNEELSEILSDPSDDTKGFFDPNTEENLTYLQLKERCIKDEETGLCLLPLKEKKKQ 2462
             RGY ++E S  L+ P DD K +++P T E  TY QL+++C  D  TGL LLPL E+  +
Sbjct: 3256 ARGYLDKETSTALTAPRDDAKTYYNPRTWEPATYSQLQQQCRPDPLTGLSLLPLSEEAAR 3315

Query: 2463 VQTSQKNTLRKRRVVIVDPETNKEMSVQEAYKKGLIDYDTFKELCEQECEWEEITITGSD 2522
             +                 E   E+  +EA++K  ++             WE I      
Sbjct: 3316 AR---------------QQELYSEVQAREAFQKATVEVPVGSFQGRAVTIWELINSEYFT 3360

Query: 2523 GSTRVVLVDRKTGSQYDIQDTIDKGLIDRKFFEQYRSGSLSLTQFADMISLKNGVGGGVG 2582
               R  L+ +    +  ++  I   +   +  E  R   LS +     +     +  G  
Sbjct: 3361 AEQRQELLRQFRTGKVTVEKIIKIIITIVEEVETTRRERLSFSGLRAPVPASELLASG-- 3418

Query: 2583 GIVGGGSSTGGGLSDDVFGSSRHETVSKISTISSIKNLTIRSSSLSEPLEESSPIAAIFD 2642
                            +  SS+ E +    T  S+K+L+    S+   L+ S  +A I+ 
Sbjct: 3419 ----------------ILSSSQFEQLKDGKT--SVKDLS-ELDSVRTLLQGSGCLAGIYL 3459

Query: 2643 TENLEKISISEGIERGIVDSISGQRLLEAQACTGGIIHPTTGQKLSLQDAVSQGLIDQDM 2702
             E+ EK++I E + RG++   +   LLEAQA TG ++ P   Q+L + +AV  G++  ++
Sbjct: 3460 EESKEKVTIYEAMRRGLLRPSTAILLLEAQAATGFLVDPVRNQRLYVHEAVKAGVVGPEL 3519

Query: 2703 ATRLKPAQKAFIGFEGVKGKKKMSAAEAVKEKWLPYEAGQRFLEFQYLTGGLVDPEVQGR 2762
              +L  A+KA  G++       +S  +A+K+  +  E G R LE Q  TGG++DP    R
Sbjct: 3520 HEKLLSAEKAVTGYKDPYSGSTISLFQAMKKGLVVREHGIRLLEAQIATGGIIDPVHSHR 3579

Query: 2763 ISTEEAIRKGYIDGRAAQRLQDTSTYGKILTCPKTKLKISYKDAINRSMVEDVTGLRLL 2821
            +  + A ++GY D    + L+D S   K    P T+  ++Y+  + R + +  TGLRLL
Sbjct: 3580 VPVDVAYQRGYFDKEMNRVLEDPSDDTKGFFDPNTRENLTYRQLLERCVEDPETGLRLL 3638


 Score =  407 bits (1045), Expect = e-113
 Identities = 318/987 (32%), Positives = 473/987 (47%), Gaps = 179/987 (18%)

Query: 1965 TEYEWSVDSSKLVFDGLRKKVTAMQLYECQLIDKATLDKLLKGKKSVEEVAS--EIQPFL 2022
            T  E      +L F GLR  V A +L E  +ID     +L  G++SV+EVA    ++  L
Sbjct: 3058 TVIEEHEQKGQLCFQGLRALVPAAELLESGVIDWDLFRQLQLGERSVQEVAEVEAVRRAL 3117

Query: 2023 RGAGAIAGA-SASPKEKYSLVEAKRKKLITPESTVMLLEAQAATGGIIDPHRNEKLTVDS 2081
            RG+G IAG      ++K S+ EA +K+L+ PE+ V LLEAQA TG +IDP  + +LTVD 
Sbjct: 3118 RGSGVIAGVWLEEARQKLSIYEALKKELLQPEAAVALLEAQAGTGHVIDPATSARLTVDE 3177

Query: 2082 --------------------------------------AIARDLIDFDDRQQIYTAEKAI 2103
                                                  A+ + LI  +   ++  A+ + 
Sbjct: 3178 AVRAGLVGPELHEKLLSAEKAVTGYKDPYSGQSVSLFQALKKGLIPREQGLRLLDAQLST 3237

Query: 2104 TGFDDPFSGKTVSVSEAIKKNLIDRETGMRLLE-------------------AQIASGGV 2144
             G  DP     + +  A  +  +D+ET   L                     +Q+     
Sbjct: 3238 GGIVDPSKSHRLPLDVACARGYLDKETSTALTAPRDDAKTYYNPRTWEPATYSQLQQQCR 3297

Query: 2145 VDPVNSV-FLPKDVALARGLIDRDLYRSLNDPRDSQKNFVD-PVTK---KKVSYMQL--- 2196
             DP+  +  LP     AR    ++LY  +      QK  V+ PV     + V+  +L   
Sbjct: 3298 PDPLTGLSLLPLSEEAARAR-QQELYSEVQAREAFQKATVEVPVGSFQGRAVTIWELINS 3356

Query: 2197 -------RERCRIEPHTGLLLL---------------SVQKRSMSFQGIRQPVTVSELVD 2234
                   R+    +  TG + +               + ++  +SF G+R PV  SEL+ 
Sbjct: 3357 EYFTAEQRQELLRQFRTGKVTVEKIIKIIITIVEEVETTRRERLSFSGLRAPVPASELLA 3416

Query: 2235 SGILRPSTVNELESGQISYDEVGE--RIKDFLQGSSCIAGIYNETTKQKLGIYEAMKIGL 2292
            SGIL  S   +L+ G+ S  ++ E   ++  LQGS C+AGIY E +K+K+ IYEAM+ GL
Sbjct: 3417 SGILSSSQFEQLKDGKTSVKDLSELDSVRTLLQGSGCLAGIYLEESKEKVTIYEAMRRGL 3476

Query: 2293 VRPGTALELLEAQAATGFIVDPVSNLRLPVEEAYKRGLVGIEFKEKLLSAERAVTGYNDP 2352
            +RP TA+ LLEAQAATGF+VDPV N RL V EA K G+VG E  EKLLSAE+AVTGY DP
Sbjct: 3477 LRPSTAILLLEAQAATGFLVDPVRNQRLYVHEAVKAGVVGPELHEKLLSAEKAVTGYKDP 3536

Query: 2353 ETGNIISLFQAMNKELIEKGHGIRLLEAQIATGGIIDPKESHRLPVDIAYKRGYFNEELS 2412
             +G+ ISLFQAM K L+ + HGIRLLEAQIATGGIIDP  SHR+PVD+AY+RGYF++E++
Sbjct: 3537 YSGSTISLFQAMKKGLVVREHGIRLLEAQIATGGIIDPVHSHRVPVDVAYQRGYFDKEMN 3596

Query: 2413 EILSDPSDDTKGFFDPNTEENLTYLQLKERCIKDEETGLCLLPLK--EKKKQVQTSQKNT 2470
             +L DPSDDTKGFFDPNT ENLTY QL ERC++D ETGL LLPLK  EK + V+T++  T
Sbjct: 3597 RVLEDPSDDTKGFFDPNTRENLTYRQLLERCVEDPETGLRLLPLKGPEKAEVVETTRVYT 3656

Query: 2471 LRKRRVVIVDPETN---------KEMSVQEAYKKGLIDYDTFKELCEQ----ECEWEEIT 2517
              + R    + + +           MS+ E  +  LI  +   +L           E + 
Sbjct: 3657 EEETRRAFEETQIDIPGGGSHGGSTMSLWEVMQSDLIPEEQRAQLMADFQAGRVTKERMI 3716

Query: 2518 ITGSDGSTRVVLVDRKTGSQYD-------IQDTIDKGLIDRKFFEQYRSGSLSLTQFADM 2570
            I   +   +  +V ++  + YD        +D  +  +I R+ +   R G+ SL +  + 
Sbjct: 3717 IIIIEIIEKTEIVRQQNLASYDYVRRRLTAEDLHEARVISRESYSLLREGTRSLREVLEA 3776

Query: 2571 ISLKN---GVGGGVGGIVGGGSSTGGGLSDDVFGSSRHETVSKISTISSIKNLTIRSSSL 2627
             S      G G   G  + G   T                   ++   ++K   + +   
Sbjct: 3777 ESAWRYLYGTGCVAGVYLPGSRQT-------------------LTIYQALKKGLLSAEVA 3817

Query: 2628 SEPLEESSPIAAIFDTENLEKISISEGIERGIVDSISGQRLLEAQACTGGIIHPTTGQKL 2687
               LE  +    + D    +++++ E + +G+V      RLL A+    G   P T Q +
Sbjct: 3818 RLLLEAQAATGFLLDPVKGDRLTVDEAVRKGLVGPELHDRLLSAERAVTGYRDPYTEQTI 3877

Query: 2688 SLQDAVSQGLIDQDMATRLKPAQKAFIGFEGVKGKKKMSAAEAVKEKWLPYEAGQRFLEF 2747
            SL  A+ + LI         PA++A                              R L+ 
Sbjct: 3878 SLFQAMKKDLI---------PAEEAL-----------------------------RLLDA 3899

Query: 2748 QYLTGGLVDPEVQGRISTEEAIRKGYIDGRAAQRLQDTSTYGKILTCPKTKLKISYKDAI 2807
            Q  TGG+VDP +   +  E A ++GY++     +L + S     +  P T  ++SY   +
Sbjct: 3900 QLATGGIVDPRLGFHLPLEVAYQRGYLNKDTHDQLSEPSEVRSYID-PSTDERLSYTQLL 3958

Query: 2808 NRSMVEDVTGLRLL---EAASVSSKGL 2831
             R   ++ +GL LL   +A  ++ +GL
Sbjct: 3959 RRCRRDEASGLFLLPLSDARKLTFRGL 3985


 Score =  263 bits (672), Expect = 1e-069
 Identities = 207/691 (29%), Positives = 333/691 (48%), Gaps = 80/691 (11%)

Query: 1972 DSSKLVFDGLRKKVTAMQLYECQLIDKATLDKLLKGKKSVEEVASEIQPFLRGAGAIAGA 2031
            D+ KL F GLRK++T  +L    ++D+AT  +L +G  S+EEV+  +Q FL G  +IAG 
Sbjct: 3976 DARKLTFRGLRKQITVEELVRSHVMDEATAQRLQEGLTSIEEVSKNLQKFLEGTSSIAGV 4035

Query: 2032 SA-SPKEKYSLVEAKRKKLITPESTVMLLEAQAATGGIIDPHRNEKLTVDSAIARDLIDF 2090
               + KE+ S+ +A +K +I P +   LLEAQAATG +IDP +  KLTV+ A+   ++  
Sbjct: 4036 LVDATKERLSVYQAMKKGIIRPGTAFELLEAQAATGYVIDPIKGLKLTVEEAVRMGIVGP 4095

Query: 2091 DDRQQIYTAEKAITGFDDPFSGKTVSVSEAIKKNLIDRETGMRLLEAQIASGGVVDPVNS 2150
            + + ++ +AE+A+TG+ DP+SGK +S+ +A+KK LI ++ G+RLLEAQIA+GG++DP  S
Sbjct: 4096 EFKDKLLSAERAVTGYKDPYSGKLISLFQAMKKGLILKDHGIRLLEAQIATGGIIDPEES 4155

Query: 2151 VFLPKDVALARGLIDRDLYRSLNDPRDSQKNFVDPVTKKKVSYMQLRERCRIEPHTGLLL 2210
              LP DVA  RGL D ++   L DP D  K F DP T++ ++Y+QL ERC  +P TGL L
Sbjct: 4156 HRLPVDVAYQRGLFDEEMNEILTDPSDDTKGFFDPNTEENLTYLQLMERCVTDPQTGLRL 4215

Query: 2211 LSV-----QKRSMSFQGIR------------QPVTVSELVDSGILRPSTVNELESGQISY 2253
            L +     ++++ S   +R            + ++V E    G++   T  EL   +  +
Sbjct: 4216 LPLKEKKRERKTSSKSSVRKRRVVIVDPETGKEMSVYEAYRKGLIDHQTYLELSEQECEW 4275

Query: 2254 DEVGERIKDFLQGSSCIAGIYNETTKQKLGIYEAMKIGLV--------RPGTA-----LE 2300
            +E+     D +  S     I +  + ++  I EA+   L+        R GT       +
Sbjct: 4276 EEITISSSDGVVKSM----IIDRRSGRQYDIDEAIAKSLIDRSALDQYRAGTLSITEFAD 4331

Query: 2301 LLEAQAATGF---IVDPVSNLRLPVEEAYKRGLVGIEFKEKLLSAERAVTGYNDPETGNI 2357
            +L   A  GF        S+   P+  A  R    +            V G  D ET   
Sbjct: 4332 MLSGNAG-GFRSRSSSVGSSSSYPISPAVSR--TQLASWSDPTEETGPVAGILDTETLEK 4388

Query: 2358 ISLFQAMNKELIEKGHGIRLLEAQIATGGIIDPKESHRLPVDIAYKRGYFNEELSEILSD 2417
            +S+ +AM++ L++   G RLLEAQ  TGGIIDP    R PV  A  +G  ++ + + ++ 
Sbjct: 4389 VSITEAMHRNLVDNITGQRLLEAQACTGGIIDPNTGERFPVTEAVNKGLVDKIMVDRINL 4448

Query: 2418 PSDDTKGFFDPNTEENLTYLQLKERCIKDEETGLCLLPLKEKKKQVQTSQKNTLRKRRVV 2477
                  GF DP T+  ++  Q  ++     E G   L +     Q  T            
Sbjct: 4449 AQKAFCGFEDPRTKTKMSAAQALKKGWLYYEAGQRFLEV-----QYLTGG---------- 4493

Query: 2478 IVDPETNKEMSVQEAYKKGLIDYDTFKELCEQECEWEEITITGSDGSTRVVLVDRKTGSQ 2537
            +++P+T   + + EA ++G +D  T ++L +     + +T               KT  +
Sbjct: 4494 LIEPDTPGRVPLDEALQRGTVDARTAQKLRDVSAYSKYLTCP-------------KTKLK 4540

Query: 2538 YDIQDTIDKGLIDRKFFEQYRSGSLSLTQFADMISLKNGVGGGVGGIVGGGSSTGGGLSD 2597
               +D +D+ +++           L L + A     ++  G      V G  ST G  S 
Sbjct: 4541 ISYKDALDRSMVE-------EGTGLRLLEAA----TQSSKGYYSPYSVSGSGSTTGSRSG 4589

Query: 2598 DVFGSSRHETVSKISTISSIKNLTIRSSSLS 2628
               GS             S  ++T  SSS S
Sbjct: 4590 SRTGSRAGSRRGSFDATGSGFSMTFSSSSYS 4620


 Score = 40.8 bits (94), Expect = 0.014
 Identities = 115/546 (21%), Positives = 203/546 (37%), Gaps = 49/546 (8%)

Query: 1385 TTIHQLTLQKEEDTSGYRA-QIDTLT---RENRSLSEEVKRLKNTLAQNTETLRRVE-EN 1439
            T   +L L  +    GY+  + D  T   R+ R  +  + R K  L    +  R+   EN
Sbjct: 301  TAKEKLLLWSQRMVEGYQGLRCDNFTSSWRDGRLFNAIIHRHKPMLIDMNKVYRQTNLEN 360

Query: 1440 VQQQKATGLEMSQRKQQLEVELRQVTQMRTEESARYKQSLDDAAKTIQDKNKEIDRLK-Q 1498
            + Q  +         + L+ E   V Q   +    Y  SL DA   + D    +   + Q
Sbjct: 361  LDQAFSVAERDLGVTRLLDPEDVDVPQPDEKSIITYVSSLYDAMPRVPDVQDGVKANELQ 420

Query: 1499 LIETEASQRKCLEDENARLQRAQGELQKAHSSATET----ISKLKVQEQELLRLRLDYER 1554
            L   E  +   L  +  R   A  E ++  SS  E        LK +E EL     D  R
Sbjct: 421  LRWQEYRELVLLLLQWIRAHTAAFEERRFPSSFEEIEILWCQFLKFKETELPAKEADKNR 480

Query: 1555 VSQERTVRDQDIARFQTSLKELQLQKQKAEEELARLKRAASEDSSKRKKLEEELEGMRRT 1614
                    +  +   Q  +          E+E  +L  A  E   + +   E LE ++R 
Sbjct: 481  SKGIYQSLEGAVQAGQLKVPP-GYHPLDVEKEWGKLHVAILEREKQLRSEFERLERLQRI 539

Query: 1615 LKEQAIKVTSLTQQLEQASIVKKRSEDELRQQRDTLDGHLREKQRTQDELRRLASEVEAL 1674
            + +  ++     +QL QA        D L Q +D       +  +   E+ R   + + +
Sbjct: 540  VSKLQMEAGLCEEQLNQA--------DALLQSQDVRLLAAGKAPQRAGEVERDLDKADGM 591

Query: 1675 RRQLLQEQESVRQAQ-TRNEHFQKAIEDKSRSLNESKIEIERLQSLTESLTKEHLMLEEE 1733
             R L  + ++++  +  + E   + +      L+E  + I    +L    T  H  LE+ 
Sbjct: 592  IRLLFNDVQALKDGRHPQGEQMYRRVY----RLHERLVAIRTEYNLRLRGTPRHPELEDS 647

Query: 1734 ----LRQLRLEYDDLQRGRSEADHDKNATIAELRNQLQISNNRTLELQGLINDLQREREN 1789
                L+ L    ++ QR    A+   +    E     Q+ ++R          L +  E 
Sbjct: 648  TLRYLQDLLAWVEENQRRLDGAEWGVDLPSVEA----QLGSHR---------GLHQSVEE 694

Query: 1790 LRQEIERFQKQALEASNRIQESKNQCTQVVQERESLLVKIKVLEQDKARLQRLEEELSRA 1849
             R +IER +    + S   + +   C   +      L   K+L   KARL+ LE   S  
Sbjct: 695  FRAKIERARTDEGQLSPATRGAYRDCLGRLD-----LQYAKLLNSSKARLRSLE---SLH 746

Query: 1850 KTTLEAESRLKQRLECEKQQIQNDLNQWKTQYSRKEEAIRKIESEREKSEREKNSLRSEI 1909
                 A   L    E E++++  D ++  +  + K+EA   +  E E  E++   ++S  
Sbjct: 747  GFVAAATKELMWLSEKEEEEVGFDWSERNSNMAAKKEAYSALMRELELKEKKIKEIQSTG 806

Query: 1910 ERLQAE 1915
            +RL  E
Sbjct: 807  DRLLRE 812


 Score = 38.5 bits (88), Expect = 0.071
 Identities = 75/458 (16%), Positives = 169/458 (36%), Gaps = 72/458 (15%)

Query: 76   QNQNTIQELLQNCSDCLMRAELIVQPELKYGDGIQLARSRELDECFAQANDQMEITDSLI 135
            Q +  +Q+ LQ     L R     +   +  +  + AR R   E  AQ+  ++E      
Sbjct: 2159 QKEQELQQTLQQEQSMLERLRGEAEAARRAAEEAEEARERAEGEA-AQSRQRVE------ 2211

Query: 136  REMRQMGQPCDAYQKRLLQLQEQMRALYKAISGPRVRRASSKGGGGYTCQSGSGWDEFTK 195
             E  ++ Q  +   +   Q Q     L K       RRA ++       Q+     E  K
Sbjct: 2212 -EAERLKQAAEEQAQAQAQAQAAAEKLRKEAEQEAARRAQAEQAALRQKQAADAEMEKHK 2270

Query: 196  RLTSECLGWMRQQRAEMDMMTWGVD----------------LASVEQHISSHRSIHNTIG 239
            +   + L    Q   E+  +   ++                 A V +       +   + 
Sbjct: 2271 KFAEQTLRQKAQVEQELTALRLKLEETDHQKSILDQELQRLKAEVTEAARQRSQVEEELF 2330

Query: 240  DYRWQLD-----KIKADLREKSAIYQLEEEYENLLKASFERMDHLRQLQNIIQATSREIM 294
              R Q++     K + +   ++ I + ++  + LL+   E+M  + +    +   ++E  
Sbjct: 2331 SVRVQMEELGKLKARIEAENRALILRDKDNTQRLLQEEAEKMKQVAEEAARLSVAAQEAA 2390

Query: 295  WINDCEEEELLYDWSDRNTNIAQKQEAF----------SIRMSQLEVKEKELNKLKQESD 344
             +    EE+L    +     + +K +A            +   Q E+ +++  +L+++ +
Sbjct: 2391 RLRQLAEEDLAQQRALAEKMLKEKMQAVQEATRLKAEAELLQQQKELAQEQARRLQEDKE 2450

Query: 345  QLVLNQHPASDKIEAYMDTLQTQWSWILQIT-------------KCIDVHLKENAAYFQF 391
            Q+       + + + +  TL+T+    L+++                    +E+A  F+ 
Sbjct: 2451 QMA---QQLAQETQGFQRTLETERQRQLEMSAEAERLRLRVAEMSRAQARAEEDAQRFR- 2506

Query: 392  FEEAQSTEAYLKGLQDSIRKKYPCDKNTPLQ---------RLLEQIKELEKEREK----- 437
             ++A+   A L   + + ++K    +    Q         RL E I ELE+E++K     
Sbjct: 2507 -KQAEEISAKLHRTELATQEKVTLVQTLETQRQQSDRDADRLREAIAELEREKDKLKKEA 2565

Query: 438  -ILEYKRQVQSLVNKSKKIVQLKPRNPDYRSNKPIILR 474
             +L+ K +    V + + + + +     + S K  +L+
Sbjct: 2566 ELLQLKSEEMQTVQQEQLLQETQALQQSFLSEKDSLLQ 2603


==> tr|F1MPT5|F1MPT5_BOVIN Uncharacterized protein OS=Bos taurus GN=DST
            PE=4 SV=2
          Length = 7493

 Score =  551 bits (1421), Expect = e-156
 Identities = 291/920 (31%), Positives = 521/920 (56%), Gaps = 47/920 (5%)

Query: 191  DEFTKRLTSECLGWMRQQRAEMDMMTWGVDLASVEQHISSHRSIHNTIGDYRWQLDKIKA 250
            +E   +   + L W+ + + ++D   WG DL SVE H+ +H+++H  I ++   L + K 
Sbjct: 550  EEINMKFVQDLLNWVDEMQVQLDRTEWGSDLPSVESHLENHKNVHRAIEEFESSLKEAKI 609

Query: 251  DLREKSA---------IYQLEEEYENLLKASFERMDHLRQLQNIIQATSREIMWINDCEE 301
               + +A         +++LE +Y  LL  S  +  HL  L N +   + E++W+N+ EE
Sbjct: 610  SEIQMTAPLKLTYAEKLHRLENQYAKLLNTSRNQERHLDTLHNFVTRATNELIWLNEKEE 669

Query: 302  EELLYDWSDRNTNIAQKQEAFSIRMSQLEVKEKELNKLKQESDQLVLNQHPASDKIEAYM 361
            EE+ YDWS+RNTNIA+K++  +  M +L+ KE+ +  +++ +++L+L  HPA   IEAY 
Sbjct: 670  EEVAYDWSERNTNIARKRDYHAELMRELDQKEETIKSVQEIAERLLLENHPARLTIEAYR 729

Query: 362  DTLQTQWSWILQITKCIDVHLKENAAYFQFFEEAQSTEAYLKGLQDSIRKKYPCDKNTPL 421
              +QTQWSWILQ+ +C++ H+KEN+AYF+FF +A+    YL+ L+D+I++KY CD+++ +
Sbjct: 730  AAMQTQWSWILQLCQCVEQHVKENSAYFEFFNDAKEATDYLRNLKDAIQRKYSCDRSSSI 789

Query: 422  QRLLEQIKELEKEREKILEYKRQVQSLVNKSKKIVQLKPRNPDYRSNKPIILRALCDYKQ 481
             +L + ++E  +E+E++L+YK  V SL+ ++K IVQLKPRN D      + ++A+CDY+Q
Sbjct: 790  HKLEDLVQESMEEKEELLQYKSTVASLMGRAKTIVQLKPRNADCPLKTSLPIKAICDYRQ 849

Query: 482  DQKIVHKGDECILKDNNERSKWYVTGPGGVDMLVPSVGLIIPPPNPLAVDLSSKIEQYYE 541
             +  + K DEC+L +N+ R+KW V  P G + +VPSV   +PPPN  AVDL+++IEQ Y+
Sbjct: 850  IEITIFKDDECVLANNSHRAKWKVISPTGNEAMVPSVCFTVPPPNKEAVDLANRIEQQYQ 909

Query: 542  AILALWNQLYINMKSLVSWHYCMIDIEKIKAMTIAKLKTMRQEDYMKTISDLELHYQEFI 601
             +L LW++ +INMKS+VSWH+ + +I++I+A  +A +KTM   ++ + +S+L+  +++F+
Sbjct: 910  NVLTLWHESHINMKSVVSWHHLINEIDRIRASNVASIKTMLPGEHQQVLSNLQSRFEDFL 969

Query: 602  RNSQGSEMFGDDDKRKMQTQFTDAQKHYQTLVIQLPGHPQHQTVTTTEITHLGTCQDVNH 661
             +SQ S++F   D  +++ +    +++YQ L+                            
Sbjct: 970  EDSQESQIFSGSDITQLEKEVNVCKQYYQELL---------------------------- 1001

Query: 662  NKVIETNRENDKQEAWMLIELQKIRRQMELCESRMALKNILLADQGSSHHITVKINELKS 721
             K  E   + +      + E++ +R ++E CE R+  +     ++   H    +I+E + 
Sbjct: 1002 -KSAEREEQEESAYNLYISEVRNLRLRLESCEDRLIRQIRTPLERDDLHESVFRISEQEK 1060

Query: 722  VQNDAQA----IAQVLNQLKDMLANFRGSEKYCYLQNEVFGLFQKLENINGVTDGYLNSL 777
            ++ + +     +A + ++ +D  +    S     L++E+  + Q + ++  ++  Y+  L
Sbjct: 1061 LKKELERLKDDLATITSKCEDFFSQAPASASTPALRSELSVVVQSMNHVYSMSSTYIEKL 1120

Query: 778  CAVRALLQAILQTEDMLKVYEARLTEEETVCLDLDKVEAYRCGLKKIKNDLNLKKSLLAT 837
              V  +L+     E ++K+YE +L EEE V  D + +E     LK+ +++++ K+ +   
Sbjct: 1121 KTVNLVLKNTQAAEALVKLYETKLCEEEAVIADKNNIENLISTLKQWRSEVDEKREVFHE 1180

Query: 838  MKTELQKAQQIHSQTSQQYPLYDLDLGKFSEKVTQLTDRWQRIDKQIDYRLWDLEKQIKQ 897
            ++ ELQ+A+ I  +  + Y   DLD     EK  QL +RWQ +  QID RL DLE   K 
Sbjct: 1181 LEDELQRAKTISDEMFKTYKERDLDFDWHKEKADQLVERWQNVHVQIDNRLRDLEGIGKS 1240

Query: 898  LRNYRDNYQTFCKWLYDAKRRQDSLESMKFGDSNTVMRFLNEQKNLHSEISGKRDKSEEV 957
            L+ YRD Y     W+   +  Q  ++  +  +S  +   LN+QK L SEI  K+ K +E 
Sbjct: 1241 LKYYRDTYHLLDDWIQQVETTQRKIQENQPENSKALATQLNQQKMLVSEIEMKQSKMDEC 1300

Query: 958  QKIAELCANSIKDYELQLASYTSGLETLLSIPIKRTVIQSPSGVILQEAADMHARYIELL 1017
            QK AE  + ++KDYELQ  +Y + +++    P+KR  +QS + +++QE  D+  RY  L+
Sbjct: 1301 QKYAEQYSTAVKDYELQTMTYRAMVDSQQKSPVKRRRMQSSADLVIQEFMDLRTRYTALV 1360

Query: 1018 TRSGDYYRFLSEMLKSLEDLKLKNTKIEVLEEELRLARDANSENCNKNKFLDQNLQKYQA 1077
            T    Y +F  + LK LE+   + +  E  +E +   ++      N +K L       +A
Sbjct: 1361 TLMTQYIKFAGDSLKRLEE--EEKSLEEEKKEHVEKVKELQKWVSNISKTLRDG---EKA 1415

Query: 1078 ECSQFKAKLVSLEELKRQAE 1097
              S F  + +S EE+  + E
Sbjct: 1416 GKSSFSKQKISSEEISIKKE 1435


 Score =  143 bits (360), Expect = 2e-033
 Identities = 259/1347 (19%), Positives = 534/1347 (39%), Gaps = 169/1347 (12%)

Query: 1195 KREYENELAKVRNHYNEEMSNLRNKYETEINITKTTIKEISMQKE------DDSKNLRNQ 1248
            + E+ ++L  V +H     +  R   E E ++ +  I EI M         +    L NQ
Sbjct: 573  RTEWGSDLPSVESHLENHKNVHRAIEEFESSLKEAKISEIQMTAPLKLTYAEKLHRLENQ 632

Query: 1249 LDRLSRENRDLKEEIVRLNDSILQTTEQ-----RRRAEEDALQQKACGSEVLQKKQYLEI 1303
              +L   +R+ +  +  L++ + + T +      +  EE A       + + +K+ Y   
Sbjct: 633  YAKLLNTSRNQERHLDTLHNFVTRATNELIWLNEKEEEEVAYDWSERNTNIARKRDY-HA 691

Query: 1304 ELKQVIQQRSEDNARHKQSLEEAAKTIQDKNKEIERLKTEFQEEAKRRWEYENELAKVRA 1363
            EL + + Q+ E      +S++E A+ +  +N         ++   + +W +  +L +   
Sbjct: 692  ELMRELDQKEETI----KSVQEIAERLLLENHPARLTIEAYRAAMQTQWSWILQLCQCVE 747

Query: 1364 NYDEE---IISLKNQFETEINITKTTIHQLTLQKEEDTSGYRAQIDTLTRENRSLSEEVK 1420
             + +E        N  +   +  +     +  +   D S    +++ L +E+    EE+ 
Sbjct: 748  QHVKENSAYFEFFNDAKEATDYLRNLKDAIQRKYSCDRSSSIHKLEDLVQESMEEKEELL 807

Query: 1421 RLKNTLAQ---NTETLRRVE-ENVQQQKATGLEMSQRKQQLEVELR-----QVTQMRTEE 1471
            + K+T+A      +T+ +++  N      T L +       ++E+      +        
Sbjct: 808  QYKSTVASLMGRAKTIVQLKPRNADCPLKTSLPIKAICDYRQIEITIFKDDECVLANNSH 867

Query: 1472 SARYK--------QSLDDAAKTIQDKNKEIDRLKQLIETEASQRKCLEDENARLQRAQ-- 1521
             A++K          +     T+   NKE   L   IE +      L  E+    ++   
Sbjct: 868  RAKWKVISPTGNEAMVPSVCFTVPPPNKEAVDLANRIEQQYQNVLTLWHESHINMKSVVS 927

Query: 1522 -----GELQKAHSSATETISKLKVQEQELLRLRL-----DYERVSQERTV-RDQDIARFQ 1570
                  E+ +  +S   +I  +   E + +   L     D+   SQE  +    DI + +
Sbjct: 928  WHHLINEIDRIRASNVASIKTMLPGEHQQVLSNLQSRFEDFLEDSQESQIFSGSDITQLE 987

Query: 1571 TSLKELQLQKQKAEEELARLKRAASEDS------SKRKKLEEELEGMRRTLKEQAIKVTS 1624
               KE+ + KQ  +E L   +R   E+S      S+ + L   LE     L  Q    T 
Sbjct: 988  ---KEVNVCKQYYQELLKSAEREEQEESAYNLYISEVRNLRLRLESCEDRLIRQIR--TP 1042

Query: 1625 LTQQLEQASIVKKRSEDELRQQRDTLDGHLREKQRTQDELRRLASEVE------------ 1672
            L +     S+ +   +++L+          +E +R +D+L  + S+ E            
Sbjct: 1043 LERDDLHESVFRISEQEKLK----------KELERLKDDLATITSKCEDFFSQAPASAST 1092

Query: 1673 -ALRRQLLQEQESVRQAQTRNEHFQKAIEDKSRSLNESKIEIERLQSLTESLTKEHLMLE 1731
             ALR +L    +S+    + +  + + ++  +  L  ++   E L  L E+   E   + 
Sbjct: 1093 PALRSELSVVVQSMNHVYSMSSTYIEKLKTVNLVLKNTQAA-EALVKLYETKLCEEEAVI 1151

Query: 1732 EELRQLRLEYDDLQRGRSEADHDKNATIAELRNQLQ----ISNNRTLELQGLINDLQRER 1787
             +   +      L++ RSE D +K     EL ++LQ    IS+      +    D    +
Sbjct: 1152 ADKNNIENLISTLKQWRSEVD-EKREVFHELEDELQRAKTISDEMFKTYKERDLDFDWHK 1210

Query: 1788 ENLRQEIERFQKQALEASNRIQESKNQCTQVVQERESLLVK---IKVLEQDKARLQRLEE 1844
            E   Q +ER+Q   ++  NR+++ +     +   R++  +    I+ +E  + ++Q  + 
Sbjct: 1211 EKADQLVERWQNVHVQIDNRLRDLEGIGKSLKYYRDTYHLLDDWIQQVETTQRKIQENQP 1270

Query: 1845 ELSRAKTT-------LEAESRLKQRLECEKQQIQNDLNQWKTQYSRKEEAIRKIESEREK 1897
            E S+A  T       L +E  +KQ    E Q+     +     Y  +    R +   ++K
Sbjct: 1271 ENSKALATQLNQQKMLVSEIEMKQSKMDECQKYAEQYSTAVKDYELQTMTYRAMVDSQQK 1330

Query: 1898 SEREKNSLRSEIERLQAEIKRIEERC-------------------RRKLEDSSRETQSQL 1938
            S  ++  ++S  + +  E   +  R                    R + E+ S E + + 
Sbjct: 1331 SPVKRRRMQSSADLVIQEFMDLRTRYTALVTLMTQYIKFAGDSLKRLEEEEKSLEEEKKE 1390

Query: 1939 ETERCR-LQREIDRLKQRPYGSHRETQTEYEWSVDSSKLVF---DGLRKKVTAMQLYECQ 1994
              E+ + LQ+ +  + +      +  ++ +     SS+ +    + L + +  MQL+  +
Sbjct: 1391 HVEKVKELQKWVSNISKTLRDGEKAGKSSFSKQKISSEEISIKKEQLSETLQGMQLFLAK 1450

Query: 1995 LIDKATLDKLLKGKKSVEEVASEIQPF----------LRGAG----------AIAGA-SA 2033
              DK T ++  + +K V+ +      F          L+  G           IAG    
Sbjct: 1451 HGDKMTDEERNELEKQVKTLQESYNLFFSESLKQLQQLQTLGDIKVEEKLDKVIAGTVDQ 1510

Query: 2034 SPKEKYSLVEAKRKKLITPESTVMLLEAQAATGGIIDPHRNEKLTVDSAIARDLID---F 2090
            S  E  S+ ++  + L+  ++ + LLE Q    G+I P       +  A +  LID    
Sbjct: 1511 STGEVLSVFQSVLRGLLDYDTGIRLLETQLMISGLISPELRTCFNLKDAQSHGLIDEQVL 1570

Query: 2091 DDRQQIYTAEKAITGFDDPFSGKTVSVSEAIKKNLIDRETGMRLLEAQIASGGVVDPVNS 2150
               Q++   ++ I+      S   V V +A+ + +I     +R+LE  +++G +V P   
Sbjct: 1571 SQLQELNEMKEIISAV----SSTRVPVLDALAEGVISEPMAIRVLEILLSTGSLVIPATG 1626

Query: 2151 VFLPKDVALARGLIDRDLYRSLNDPRDSQKNFVDPVTKKKVSYMQLRERCRIEPHTGLLL 2210
              L    A  + L+   L+  + + +   K+ +DP T +KVS + + +R  ++   G+ L
Sbjct: 1627 EQLTLQKAFQQHLVSSALFSKILERQSLCKDLIDPSTSEKVSLIDIMQRSVLQEDLGMRL 1686

Query: 2211 LSVQKRSMSFQGIR--QPVTVSELVDSGILRPSTVNELESGQISYDEVGERIKDFLQGSS 2268
            L V+ +      ++  + V++      G++   T+  L   Q+            L G  
Sbjct: 1687 LPVRPQEGGRITLKCGRNVSILRAAHEGLIDRETMFRLLGAQL------------LSG-- 1732

Query: 2269 CIAGIYNETTKQKLGIYEAMKIGLVRPGTALELLEAQAATGFIVDPVSNLRLPVEEAYKR 2328
               G+ N  + ++L + EA+  G++   TA  +L  Q  TG I+      RL V+EA + 
Sbjct: 1733 ---GLINSKSGRRLTVEEAVAEGVMDRDTANSILTYQVETGGIIRCNPAKRLTVDEAVQC 1789

Query: 2329 GLVGIEFKEKLLSAERAVTGYNDPETGNIISLFQAMNKELIEKGHGIRLLEAQIATGGII 2388
             L+       +L A+R   G   P +G I     ++ +ELI      ++LE +     + 
Sbjct: 1790 NLIPSSSALLVLEAQRGYVGLIWPHSGEIFPTSSSLQQELITNELASKILEGRQKIAALY 1849

Query: 2389 DPKESHRLPVDIAYKRGYFNEELSEIL 2415
             P+    + +++A + G  +   + IL
Sbjct: 1850 IPETCQVIDLEVATQLGIIDNYTASIL 1876


 Score = 98.6 bits (244), Expect = 6e-020
 Identities = 268/1418 (18%), Positives = 542/1418 (38%), Gaps = 200/1418 (14%)

Query: 919  QDSLESMKFGDSNTVMRFLNEQKNLHSEISGKRDKSEEVQKI--AELCANSIKDYELQLA 976
            + SL      +    M+F+ +  N   E+  + D++E    +   E    + K+    + 
Sbjct: 539  KSSLLDQNLTEEEINMKFVQDLLNWVDEMQVQLDRTEWGSDLPSVESHLENHKNVHRAIE 598

Query: 977  SYTSGLETLLSIPIKRTVIQSPSGVILQEAADMHA---RYIELLTRSGDYYRFLSEM--- 1030
             + S L+       K + IQ  + + L  A  +H    +Y +LL  S +  R L  +   
Sbjct: 599  EFESSLKEA-----KISEIQMTAPLKLTYAEKLHRLENQYAKLLNTSRNQERHLDTLHNF 653

Query: 1031 -LKSLEDLKLKNTKIEVLEEELRLARDANSENCNKNKFLDQNLQKYQAECSQFKAKLVSL 1089
              ++  +L   N K     EE  +A D +  N N  +  D + +  + E  Q +  + S+
Sbjct: 654  VTRATNELIWLNEK-----EEEEVAYDWSERNTNIARKRDYHAELMR-ELDQKEETIKSV 707

Query: 1090 EELKRQAELDGKSAKQNLDKCYGQIKELNEKITRLTYEIEDEKRRRKAVEDRFDQQKSDY 1149
            +E+  +  L+   A+  ++     ++     I +L   +E   +   A  + F+  K   
Sbjct: 708  QEIAERLLLENHPARLTIEAYRAAMQTQWSWILQLCQCVEQHVKENSAYFEFFNDAKEAT 767

Query: 1150 DQLQKARQNEKESLGWQKMESEKAIKEKEFEIERLRVLLQEEGARKREYENELAKVRNHY 1209
            D L+    N K+++        K   ++   I +L  L+QE      E + EL +    Y
Sbjct: 768  DYLR----NLKDAI------QRKYSCDRSSSIHKLEDLVQES----MEEKEELLQ----Y 809

Query: 1210 NEEMSNLRNKYETEINI----------TKTTIKEISMQKE-------DDSKNLRNQLDRL 1252
               +++L  + +T + +          T   IK I   ++       DD   L N   R 
Sbjct: 810  KSTVASLMGRAKTIVQLKPRNADCPLKTSLPIKAICDYRQIEITIFKDDECVLANNSHRA 869

Query: 1253 ------------------------SRENRDLKEEIVRLNDSILQTTEQRRRAEEDALQ-- 1286
                                    ++E  DL   I +   ++L    +     +  +   
Sbjct: 870  KWKVISPTGNEAMVPSVCFTVPPPNKEAVDLANRIEQQYQNVLTLWHESHINMKSVVSWH 929

Query: 1287 ------QKACGSEVLQKKQYLEIELKQVI---QQRSEDNARHKQSLEE-AAKTIQDKNKE 1336
                   +   S V   K  L  E +QV+   Q R ED     Q  +  +   I    KE
Sbjct: 930  HLINEIDRIRASNVASIKTMLPGEHQQVLSNLQSRFEDFLEDSQESQIFSGSDITQLEKE 989

Query: 1337 IERLKTEFQEEAKRRWEYENELAKVRANYDEEIISLKNQFETEINITKTTIHQLTLQKEE 1396
            +   K  +QE  K     E E +     Y  E+ +L+ + E+        I Q+    E 
Sbjct: 990  VNVCKQYYQELLKSAEREEQEESAYNL-YISEVRNLRLRLES---CEDRLIRQIRTPLER 1045

Query: 1397 DT---SGYRAQIDTLTRENRSLSEEVKRLKNTLAQNTETLRRVEENVQQQKATGLEMSQR 1453
            D    S +R        E   L +E++RLK+ LA  T    + E+   Q  A+    + R
Sbjct: 1046 DDLHESVFRIS------EQEKLKKELERLKDDLATITS---KCEDFFSQAPASASTPALR 1096

Query: 1454 KQQLEVELRQVTQMRTEESARYKQSLDDAAKTIQDKNKEIDRLKQLIETEASQRKCLEDE 1513
             + L V ++ +  + +  S  Y + L      +++  +  + L +L ET+  + + +  +
Sbjct: 1097 SE-LSVVVQSMNHVYSMSST-YIEKLKTVNLVLKN-TQAAEALVKLYETKLCEEEAVIAD 1153

Query: 1514 NARLQRAQGELQKAHSSATETISKLKVQEQELLRLRLDYERVSQERTVRDQDIARFQTSL 1573
               ++     L++  S   E        E EL R +          T+ D+    ++   
Sbjct: 1154 KNNIENLISTLKQWRSEVDEKREVFHELEDELQRAK----------TISDEMFKTYKERD 1203

Query: 1574 KELQLQKQKAEEELARLKRAASEDSSKRKKLEEELEGMRRTLKEQAIKVTSLTQQLEQAS 1633
             +    K+KA++ + R +    +  ++ +    +LEG+ ++LK        L   ++Q  
Sbjct: 1204 LDFDWHKEKADQLVERWQNVHVQIDNRLR----DLEGIGKSLKYYRDTYHLLDDWIQQVE 1259

Query: 1634 IVKKRSEDELRQQRDTLDGHLREKQRTQDELRRLASEVEALRRQLLQEQESVRQAQTRNE 1693
              +++ ++   +    L   L +++    E+    S+++  ++   Q   +V+  + +  
Sbjct: 1260 TTQRKIQENQPENSKALATQLNQQKMLVSEIEMKQSKMDECQKYAEQYSTAVKDYELQTM 1319

Query: 1694 HFQKAIEDKSRSLNESKIEIERLQSLTESLTKEHLMLEEE---LRQLRLEY-----DDLQ 1745
             ++  ++ + +S     ++  R+QS  + + +E + L      L  L  +Y     D L+
Sbjct: 1320 TYRAMVDSQQKS----PVKRRRMQSSADLVIQEFMDLRTRYTALVTLMTQYIKFAGDSLK 1375

Query: 1746 RGRSEADHDKNATIAELRNQLQISNNRTLELQGLINDLQRE-RENLRQEIERFQKQALEA 1804
            R   E           L  + +    +  ELQ  ++++ +  R+  +     F KQ + +
Sbjct: 1376 RLEEEEK--------SLEEEKKEHVEKVKELQKWVSNISKTLRDGEKAGKSSFSKQKI-S 1426

Query: 1805 SNRIQESKNQCTQVVQ----------------ERESLLVKIKVLEQDK--------ARLQ 1840
            S  I   K Q ++ +Q                ER  L  ++K L++           +LQ
Sbjct: 1427 SEEISIKKEQLSETLQGMQLFLAKHGDKMTDEERNELEKQVKTLQESYNLFFSESLKQLQ 1486

Query: 1841 RLEEELSRAKTTLEAESRLKQRLECEKQQIQNDLNQWKTQYSRKEEAIRKIESEREKSER 1900
            +L+  L   K   + +  +   ++    ++ +            +  IR +E++   S  
Sbjct: 1487 QLQT-LGDIKVEEKLDKVIAGTVDQSTGEVLSVFQSVLRGLLDYDTGIRLLETQLMISGL 1545

Query: 1901 EKNSLRSEIERLQAEIKR-IEERCRRKLEDSS--RETQSQLETERCRLQREIDRLKQRPY 1957
                LR+      A+    I+E+   +L++ +  +E  S + + R  +   +D L +   
Sbjct: 1546 ISPELRTCFNLKDAQSHGLIDEQVLSQLQELNEMKEIISAVSSTRVPV---LDALAEGVI 1602

Query: 1958 GSHRETQTEYEWSVDSSKLVFDGLRKKVTAMQLYECQLIDKATLDKLLKGKK-------- 2009
                  +   E  + +  LV     +++T  + ++  L+  A   K+L+ +         
Sbjct: 1603 SEPMAIRV-LEILLSTGSLVIPATGEQLTLQKAFQQHLVSSALFSKILERQSLCKDLIDP 1661

Query: 2010 SVEEVASEIQPFLRGAG----AIAGASASPKE----------KYSLVEAKRKKLITPEST 2055
            S  E  S I    R        +      P+E            S++ A  + LI  E+ 
Sbjct: 1662 STSEKVSLIDIMQRSVLQEDLGMRLLPVRPQEGGRITLKCGRNVSILRAAHEGLIDRETM 1721

Query: 2056 VMLLEAQAATGGIIDPHRNEKLTVDSAIARDLIDFDDRQQIYTAEKAITGFDDPFSGKTV 2115
              LL AQ  +GG+I+     +LTV+ A+A  ++D D    I T +    G       K +
Sbjct: 1722 FRLLGAQLLSGGLINSKSGRRLTVEEAVAEGVMDRDTANSILTYQVETGGIIRCNPAKRL 1781

Query: 2116 SVSEAIKKNLIDRETGMRLLEAQIASGGVVDPVNSVFLPKDVALARGLIDRDLYRSLNDP 2175
            +V EA++ NLI   + + +LEAQ    G++ P +    P   +L + LI  +L   + + 
Sbjct: 1782 TVDEAVQCNLIPSSSALLVLEAQRGYVGLIWPHSGEIFPTSSSLQQELITNELASKILEG 1841

Query: 2176 RDSQKNFVDPVTKKKVSYMQLRERCRIEPHTGLLLLSV 2213
            R        P T + +      +   I+ +T  +L S+
Sbjct: 1842 RQKIAALYIPETCQVIDLEVATQLGIIDNYTASILKSI 1879


 Score = 98.6 bits (244), Expect = 6e-020
 Identities = 265/1449 (18%), Positives = 575/1449 (39%), Gaps = 232/1449 (16%)

Query: 1332 DKNKEIERLKTEFQEEAKRRWEYENEL-AKVRANYDEEIISLKNQFETEINITKT----- 1385
            + +K + R   EF+   K     E ++ A ++  Y E++  L+NQ+   +N ++      
Sbjct: 588  ENHKNVHRAIEEFESSLKEAKISEIQMTAPLKLTYAEKLHRLENQYAKLLNTSRNQERHL 647

Query: 1386 -TIHQLTL----------QKEEDTSGYR-AQIDTLTRENRSLSEEVKRLKNTLAQNTETL 1433
             T+H              +KEE+   Y  ++ +T     R    E+ R    L Q  ET+
Sbjct: 648  DTLHNFVTRATNELIWLNEKEEEEVAYDWSERNTNIARKRDYHAELMR---ELDQKEETI 704

Query: 1434 RRVEENVQQQKATG------LEMSQRKQQLE----VELRQVTQMRTEESARYKQSLDDAA 1483
            + V+E  ++           +E  +   Q +    ++L Q  +   +E++ Y +  +DA 
Sbjct: 705  KSVQEIAERLLLENHPARLTIEAYRAAMQTQWSWILQLCQCVEQHVKENSAYFEFFNDAK 764

Query: 1484 KTIQDKNKEIDRLKQLIETEASQRKCLEDENARLQRAQGELQKAHSSATE------TISK 1537
            +         D L+ L   +A QRK   D ++ + + +  +Q++     E      T++ 
Sbjct: 765  EAT-------DYLRNL--KDAIQRKYSCDRSSSIHKLEDLVQESMEEKEELLQYKSTVAS 815

Query: 1538 LKVQEQELLRLRLDYERVSQERTVRDQDIARFQTSLKELQLQKQKAEE-ELARLKRAASE 1596
            L  + + +++L+        + ++  + I  +    +++++   K +E  LA     A  
Sbjct: 816  LMGRAKTIVQLKPRNADCPLKTSLPIKAICDY----RQIEITIFKDDECVLANNSHRAKW 871

Query: 1597 DSSKRKKLEEELEGMRRTLKEQAIKVTSLTQQLEQA--SIVKKRSEDELRQQRDTLDGHL 1654
                    E  +  +  T+     +   L  ++EQ   +++    E  +  +      HL
Sbjct: 872  KVISPTGNEAMVPSVCFTVPPPNKEAVDLANRIEQQYQNVLTLWHESHINMKSVVSWHHL 931

Query: 1655 REKQRTQDELRRLASEVEALRRQLLQEQESV-RQAQTRNEHFQKAIEDKSRSLNESKIEI 1713
              +    D +R  AS V +++  L  E + V    Q+R E F   +ED   S   S  +I
Sbjct: 932  INEI---DRIR--ASNVASIKTMLPGEHQQVLSNLQSRFEDF---LEDSQESQIFSGSDI 983

Query: 1714 ERLQSLTESLTKEHLMLEEELRQLRLEYDDLQRGRSEADHDKNAT---IAELRN-QLQIS 1769
             +L              E+E+   +  Y +L +     + +++A    I+E+RN +L++ 
Sbjct: 984  TQL--------------EKEVNVCKQYYQELLKSAEREEQEESAYNLYISEVRNLRLRLE 1029

Query: 1770 NNRTLELQGLINDLQRERENLRQEIERFQKQALEASNRIQESKNQCTQVVQERESLLVKI 1829
            +     ++ +   L  ER++L + + R  +Q  +    ++  K+    +  + E    + 
Sbjct: 1030 SCEDRLIRQIRTPL--ERDDLHESVFRISEQE-KLKKELERLKDDLATITSKCEDFFSQA 1086

Query: 1830 KVLEQDKARLQRLEEELSRAKTTLEAESRLKQRLECEKQQIQNDLNQWKTQYSRKEEAIR 1889
                   A    L   +          S   ++L+     ++N         ++  EA+ 
Sbjct: 1087 PASASTPALRSELSVVVQSMNHVYSMSSTYIEKLKTVNLVLKN---------TQAAEALV 1137

Query: 1890 KIESEREKSEREKNSLRSEIERLQAEIKRIEERCRRKLEDSSRETQSQLETERCRLQREI 1949
            K+   +   E    + ++ IE L + +K+      R   D  RE   +LE E  R +   
Sbjct: 1138 KLYETKLCEEEAVIADKNNIENLISTLKQW-----RSEVDEKREVFHELEDELQRAKTIS 1192

Query: 1950 DRLKQRPYGSHRETQTEYEWSVDSSKLVFDGLRKKVTAM--QLYECQLIDKAT------- 2000
            D +    + +++E   +++W  + +  + +  +     +  +L + + I K+        
Sbjct: 1193 DEM----FKTYKERDLDFDWHKEKADQLVERWQNVHVQIDNRLRDLEGIGKSLKYYRDTY 1248

Query: 2001 --LDKLLKGKKSVEEVASEIQPFLRGAGAIAGASASPKEKYSLVEAKRKKLITPE----- 2053
              LD  ++  ++ +    E QP    + A+A      K   S +E K+ K+   +     
Sbjct: 1249 HLLDDWIQQVETTQRKIQENQP--ENSKALATQLNQQKMLVSEIEMKQSKMDECQKYAEQ 1306

Query: 2054 --STVMLLEAQAAT-GGIIDPHRN---EKLTVDSAIARDLIDFDDRQQIYTAEKAITGFD 2107
              + V   E Q  T   ++D  +    ++  + S+    + +F D +  YTA   +    
Sbjct: 1307 YSTAVKDYELQTMTYRAMVDSQQKSPVKRRRMQSSADLVIQEFMDLRTRYTALVTLMTQY 1366

Query: 2108 DPFSGKTVSVSEAIKKNLIDRETGMRLLEAQIASGGVVDPVNSVFLPKDVALARGLIDRD 2167
              F+G ++   E  +K+L + +                + V  V   K++      I + 
Sbjct: 1367 IKFAGDSLKRLEEEEKSLEEEKK---------------EHVEKV---KELQKWVSNISKT 1408

Query: 2168 LYRSLNDPRDSQKNFVDPVTKKKVSY--MQLRERCRIEPHTGLLLLSVQKRSMSFQGIRQ 2225
            L       RD +K      +K+K+S   + +++    E   G+ L   +         R 
Sbjct: 1409 L-------RDGEKAGKSSFSKQKISSEEISIKKEQLSETLQGMQLFLAKHGDKMTDEERN 1461

Query: 2226 PVT--VSELVDS-GILRPSTVNELESGQISYD-EVGERIKDFLQGSSCIAGIYNETTKQK 2281
             +   V  L +S  +    ++ +L+  Q   D +V E++         IAG  +++T + 
Sbjct: 1462 ELEKQVKTLQESYNLFFSESLKQLQQLQTLGDIKVEEKL------DKVIAGTVDQSTGEV 1515

Query: 2282 LGIYEAMKIGLVRPGTALELLEAQAATGFIVDPVSNLRLPVEEAYKRGLVGIEFKEKLLS 2341
            L +++++  GL+   T + LLE Q     ++ P       +++A   GL+     E++LS
Sbjct: 1516 LSVFQSVLRGLLDYDTGIRLLETQLMISGLISPELRTCFNLKDAQSHGLID----EQVLS 1571

Query: 2342 AERAVTGYND---PETGNIISLFQAMNKELIEKGHGIRLLEAQIATGGIIDPKESHRLPV 2398
              + +    +     +   + +  A+ + +I +   IR+LE  ++TG ++ P    +L +
Sbjct: 1572 QLQELNEMKEIISAVSSTRVPVLDALAEGVISEPMAIRVLEILLSTGSLVIPATGEQLTL 1631

Query: 2399 DIAYKRGYFNEELSEILSDPSDDTKGFFDPNTEENLTYLQLKERCIKDEETGLCLLPLKE 2458
              A+++   +  L   + +     K   DP+T E ++ + + +R +  E+ G+ LLP++ 
Sbjct: 1632 QKAFQQHLVSSALFSKILERQSLCKDLIDPSTSEKVSLIDIMQRSVLQEDLGMRLLPVRP 1691

Query: 2459 KKKQVQTSQKNTLRKRRVVIVDPETNKEMSVQEAYKKGLIDYDTFKELCEQECEWEEITI 2518
                 Q   + TL+            + +S+  A  +GLID +T   L   +       +
Sbjct: 1692 -----QEGGRITLK----------CGRNVSILRAAHEGLIDRETMFRLLGAQ------LL 1730

Query: 2519 TGSDGSTRVVLVDRKTGSQYDIQDTIDKGLIDRKFFEQYRSGSLSLTQFADMISLKNGVG 2578
            +G        L++ K+G +  +++ + +G++DR       + +  LT   +         
Sbjct: 1731 SGG-------LINSKSGRRLTVEEAVAEGVMDRD------TANSILTYQVE--------- 1768

Query: 2579 GGVGGIVGGGSSTGGGLSDDVFGSSRHETVSKISTISSIKNLTIRSSSLSEPLEESSPIA 2638
               GGI+                  R     +++   +++   I SSS    LE      
Sbjct: 1769 --TGGII------------------RCNPAKRLTVDEAVQCNLIPSSSALLVLEAQRGYV 1808

Query: 2639 AIFDTENLEKISISEGIERGIVDSISGQRLLEAQACTGGIIHPTTGQKLSLQDAVSQGLI 2698
             +    + E    S  +++ ++ +    ++LE +     +  P T Q + L+ A   G+I
Sbjct: 1809 GLIWPHSGEIFPTSSSLQQELITNELASKILEGRQKIAALYIPETCQVIDLEVATQLGII 1868

Query: 2699 DQDMATRLK 2707
            D   A+ LK
Sbjct: 1869 DNYTASILK 1877


 Score = 85.9 bits (211), Expect = 4e-016
 Identities = 105/445 (23%), Positives = 193/445 (43%), Gaps = 63/445 (14%)

Query: 2409 EELSEILSDPSDDTKGFFDPNTEENLTYLQLKERCIKDEETGLCLLPLKEKKKQVQTSQ- 2467
            E+LSE L           D  T+E    L+ + + +++       L   E  KQ+Q  Q 
Sbjct: 1435 EQLSETLQGMQLFLAKHGDKMTDEERNELEKQVKTLQESYN----LFFSESLKQLQQLQT 1490

Query: 2468 ------KNTLRKRRVVIVDPETNKEMSVQEAYKKGLIDYDTFKELCEQECEWEEITITGS 2521
                  +  L K     VD  T + +SV ++  +GL+DYDT   L E +     + I+G 
Sbjct: 1491 LGDIKVEEKLDKVIAGTVDQSTGEVLSVFQSVLRGLLDYDTGIRLLETQ-----LMISG- 1544

Query: 2522 DGSTRVVLVDRKTGSQYDIQDTIDKGLIDRKFFEQYRSGSLSLTQFADMISLKNGVGGGV 2581
                   L+  +  + ++++D    GLID +           L+Q  ++  +K       
Sbjct: 1545 -------LISPELRTCFNLKDAQSHGLIDEQV----------LSQLQELNEMKE------ 1581

Query: 2582 GGIVGGGSSTGGGLSDDVFGSSRHETVSKISTISSIKNLTIRSSSLSEPLEESSPIAAIF 2641
              I+   SST   + D +           IS   +I+ L I  S+ S  +  +       
Sbjct: 1582 --IISAVSSTRVPVLDAL-------AEGVISEPMAIRVLEILLSTGSLVIPATG------ 1626

Query: 2642 DTENLEKISISEGIERGIVDSISGQRLLEAQACTGGIIHPTTGQKLSLQDAVSQGLIDQD 2701
                 E++++ +  ++ +V S    ++LE Q+    +I P+T +K+SL D + + ++ +D
Sbjct: 1627 -----EQLTLQKAFQQHLVSSALFSKILERQSLCKDLIDPSTSEKVSLIDIMQRSVLQED 1681

Query: 2702 MATRLKPAQKAFIGFEGVKGKKKMSAAEAVKEKWLPYEAGQRFLEFQYLTGGLVDPEVQG 2761
            +  RL P +    G   +K  + +S   A  E  +  E   R L  Q L+GGL++ +   
Sbjct: 1682 LGMRLLPVRPQEGGRITLKCGRNVSILRAAHEGLIDRETMFRLLGAQLLSGGLINSKSGR 1741

Query: 2762 RISTEEAIRKGYIDGRAAQRLQDTST-YGKILTCPKTKLKISYKDAINRSMVEDVTGLRL 2820
            R++ EEA+ +G +D   A  +       G I+ C   K +++  +A+  +++   + L +
Sbjct: 1742 RLTVEEAVAEGVMDRDTANSILTYQVETGGIIRCNPAK-RLTVDEAVQCNLIPSSSALLV 1800

Query: 2821 LEAASVSSKGLPSPYNMSSAPGSRS 2845
            LEA      GL  P++    P S S
Sbjct: 1801 LEAQR-GYVGLIWPHSGEIFPTSSS 1824


 Score = 82.4 bits (202), Expect = 4e-015
 Identities = 215/1041 (20%), Positives = 409/1041 (39%), Gaps = 178/1041 (17%)

Query: 1006 AADMHARYIELLTRSGDYYRFLSEMLKSLEDLKLKNTKIEVLEEELRLARDANSENCNKN 1065
            A+ + AR  +L  R  +      E L  +E LK K  + E L E+L    +A ++   + 
Sbjct: 4169 ASSLQARMKDLAFRFSEASHKHKEKLAQVEKLKTKVERFENLSEKLHTFLEAKTQALTEA 4228

Query: 1066 KF-------LDQNLQKYQAECSQFKAKLVSLEELKRQAELDGKSAKQNLDKCYGQIKELN 1118
                     L Q +Q+  +E  + K  L  L+ L ++    G    + L      + E  
Sbjct: 4229 DVPGKDVTELSQFMQESTSELLERKKDLEVLQNLLKEISSHGLPGDKAL------VFEKT 4282

Query: 1119 EKITRLTYEIEDEKRRRKAVEDRFDQQKSDYDQLQKARQNEKESLGWQKMESEKA-IKEK 1177
              +++   E+ED  + +K       +Q   +  L K+ ++      W K  +E+  + + 
Sbjct: 4283 NNLSKKFKEMEDTVKEKKEAVSSCQEQMGAFQVLVKSLKS------WIKETTERVPVVQP 4336

Query: 1178 EFEIERLRVLLQEEGARKREYENELAKVRNHYNEEMSNLRNKYETEINITKTTIKEISMQ 1237
             F  E L+  L+E    + ++  +  ++     +++S+  N     I+   T  K I+  
Sbjct: 4337 SFGAEDLQKSLEETKKLQEKWSLKTPEI-----QKVSDSGNSLCNLISAVTTPAKAIAAV 4391

Query: 1238 KE------------DDSKNLRNQ-LDRLSRENRDLKEEIVRLNDSILQTTEQRRRAEEDA 1284
            K             D  + L N+ L  + ++  D+      L   +           +D 
Sbjct: 4392 KSGGVILNGEGTATDTQEVLANKGLTSIKKDMTDISHGYEDLGLLL-----------KDK 4440

Query: 1285 LQQKACGSEVLQKKQYLEIELKQVIQQRSEDNARHKQSLE----EAAKTIQDKNKEIERL 1340
            + + +     LQK Q     + Q +Q  S    +  Q+      EA K+  ++NK  +  
Sbjct: 4441 IGELSTKLSRLQKAQEESSAMMQWLQTMSNTATKWHQAPTPVDTEAVKSQVEQNKLFD-- 4498

Query: 1341 KTEFQEEAKRRWEYENELAKV-RANYDEEIISLKNQFETEINITKTTIHQLTL---QKEE 1396
              E ++   +  E +++L ++   N D        Q  TEI+     ++QLT+   QK E
Sbjct: 4499 -AELKQNVNKVQELKDKLTELLEENPDTPEAPRWKQMLTEIDSKWQELNQLTVDRQQKLE 4557

Query: 1397 DTSGYRAQIDTLTRENRSLSEEVKRLKNTLAQNTETLRRVEENVQQQKATGLEMSQRK-- 1454
            ++S    Q  T+  + +    E + + + L   +     +    QQ +    E   RK  
Sbjct: 4558 ESSNTLTQFQTVEAQLKQWLVEKELMVSVLGPLSVDPNMLNTQRQQVQILLQEFDTRKPQ 4617

Query: 1455 -QQLEVELRQVTQMR----------TEESARYKQSLDDAAKTIQDKNKEIDRLKQLIETE 1503
             +QL    R + Q             E+ A   Q  D     ++D+    DR+ Q +   
Sbjct: 4618 YEQLTTAGRGILQRPGEHPSLHGTVKEQLAAVTQKWDSLTGQLRDR---CDRIDQAVGKS 4674

Query: 1504 ASQRKCLEDENARLQRAQGELQK---------AHSSATETISKLK-VQEQELLRLRL--- 1550
               +  L   + +L     +L           A S   ET  KLK   EQE  R+     
Sbjct: 4675 TQYQSLLRSLSEKLADLDDQLSSSVAGSAHPDAMSQQLETAQKLKQAVEQEGKRISAAQA 4734

Query: 1551 ---DYERVSQERTVRDQDIARFQTSLKELQLQKQKAEEELARLKRAASEDSSKRKKLEEE 1607
               D   + +E  +R +   + +  LK  +  +QKAE  +  L+ A +  S + +++  +
Sbjct: 4735 LGDDLAALVREEYLRAELSRQLEGVLKSFKDLEQKAETHVEHLQSACAS-SHQFQQMSRD 4793

Query: 1608 LEGMRRTLKEQAIKVTSLTQQLEQASIVKKRSEDELRQQRDTLDGHLREKQRTQDE---L 1664
             +    T KE+  K   ++ +++    + K  +D  +    T   HL EK   + E   L
Sbjct: 4794 FQAWLDTKKEEQNKSPLISAKVDVLESLVKDQKDFRKTL--TAQSHLYEKTIAEGENLLL 4851

Query: 1665 RRLASEVEALRRQL---------LQEQESVRQAQTRN---------EHF----------Q 1696
            +   SE  AL+ QL         LQ+Q   R+ + ++         EH           Q
Sbjct: 4852 KTQGSEKVALQLQLNTIKTNWDGLQKQVKDREDRVKDTLERALKYKEHVDTLRPWIDRCQ 4911

Query: 1697 KAIEDKSRSLNESKIE--IERLQSLTESLTKEHLMLEEELRQLRLEYDDLQRGRSEADHD 1754
             ++E+   SL+ ++ E  + RL++L + +  +H  L E+L            G  E D +
Sbjct: 4912 GSLEEIKCSLDPAETENALARLKALQKEMD-QHFGLVEQLSGAAGSL----LGVCEVDQE 4966

Query: 1755 KNATIAELRNQLQISNNRTLELQGLINDLQRERENLRQEIERFQKQALEASNRIQESKNQ 1814
                +AE R  L    +   E    ++  +   EN+ Q+ + FQ+ + EA  ++Q +K+Q
Sbjct: 4967 ---VVAEERECLLRKVDTVTEQ---VHRKKFSLENMAQKFKEFQEVSREAQRQLQGAKDQ 5020

Query: 1815 CT---------------QVVQERESLLVKIKV---LEQDKAR--------LQRLEEELSR 1848
                              V+Q ++  L  +K    L Q  AR         +   E L +
Sbjct: 5021 LAVHDSLGPQAHSSKSLTVLQTQQKALQTLKSQVDLAQGLARDLVAEASDSKGTSEILLQ 5080

Query: 1849 AKTTLEAESRLKQR-------LECEKQQI---QNDLNQWKTQYSRKE---EAIRKIESER 1895
            A+T  +    L Q+       LE + Q I   QN + +  +Q++  +   + +  +  + 
Sbjct: 5081 AETLAQEHDSLSQQVDDKCSFLETKLQGIGHFQNTIREMFSQFAEFDDELDGMAPVGRDA 5140

Query: 1896 EKSEREKNSLRSEIERLQAEI 1916
            E  +++K ++R+ +E+L A I
Sbjct: 5141 ETLQKQKEAIRAFLEKLDALI 5161


 Score = 79.7 bits (195), Expect = 3e-014
 Identities = 260/1314 (19%), Positives = 508/1314 (38%), Gaps = 175/1314 (13%)

Query: 701  ILLADQGSSHHITVKINELKSVQNDAQAIAQVLNQLKDMLANF------RGSEKYCYLQN 754
            +L  +  S  H +++  ELK      +A+   LN++   L          G E+     N
Sbjct: 5668 VLKGEAASQAHASLRPQELKKEAKSHKALLDSLNEVSTALLELVPWRAREGLERTVAEDN 5727

Query: 755  EVFGLFQKLENINGVTDGYLNSLCAVRALLQAILQTED-------MLKVYEARLTEEETV 807
            + F L         V+D     + A+ A L    Q +         +   E +LT    +
Sbjct: 5728 DRFRL---------VSDAVAQRVEAIDAALLRAQQFDQAADAELAWINETEKKLTSLGDI 5778

Query: 808  CLDLDKVEAYRCGLKKIKNDLNLKKSLLATMKTELQKAQQIHSQTSQQYPLYDLDLGKFS 867
             L+ D+  A     K    ++   K ++  +     K     S+  +Q            
Sbjct: 5779 RLEQDQTSAQLQVQKTFTMEILRHKDIIDELVKSGHKIMSTCSEEEKQ---------PMK 5829

Query: 868  EKVTQLTDRWQRIDKQIDYRLWDLEKQIKQLRNYRDNYQTFCKWLYDAKRRQDSLESMKF 927
            +K+  +   +  I +    R   LE+    +  + + Y+    WL D ++    L +   
Sbjct: 5830 KKLDTVLKNYDAICQVNSERYLQLERAQSLVSQFWETYEELWPWLTDTQKAIAQLPAPAL 5889

Query: 928  GDSNTVMRFLNEQKNLHSEISGKRDKSEEVQKIAELCANSIKDYELQLASYTSGLETLLS 987
             +  T+ +   E + L   I+  +   +++ K            +L   S   G     S
Sbjct: 5890 -EYETLRQQQEEHRQLRELIAEHKPHIDKMNKTGP---------QLLELSPREG----FS 5935

Query: 988  IPIKRTVIQSPSGVILQEAADMHARYIELLTRSGDYYRFLSEMLKSLEDLKLKNTKIEVL 1047
            I  K     +    I ++         E +++S  ++  + ++L+SLE +  +  +   +
Sbjct: 5936 IQEKYVAADTLYSQIKEDVRKRAVALDEAISQSTQFHDKIDQILESLERVVERLRQPPSI 5995

Query: 1048 EEELRLARDANSENCNKNKFLDQNLQKYQAECSQFKAKLVSLEELKRQAELDGKSAKQNL 1107
              E+   R+  SE  NKN  +D               KL  L E  RQ   +  +  Q  
Sbjct: 5996 SAEVEKIREQVSE--NKNVAVDME-------------KLQPLYETLRQRGEEMIARSQGT 6040

Query: 1108 DKCYGQIKELNEKITRLTYEIEDEKRRRKAVEDRFDQQKSDYDQLQKARQNEKESLGWQK 1167
            DK     K + +K+ ++ +  E+       VE+R + +  D  +L +    +  SL    
Sbjct: 6041 DKDI-SAKAVQDKLDQMVFIWEN---IHVLVEER-EAKLLDVMELAEKFWCDHLSLVVTT 6095

Query: 1168 MESEKAIKEKEFEIERLRVLLQEEGARKREYENELAKVRNHYNEEMSNLRNKYETEINIT 1227
             +++  I++ E       V+ Q++         E A+V     EE+  L+ + +  IN+ 
Sbjct: 6096 KDTQDFIRDLEDPGIDPSVVKQQQ---------EAAEV---IREEIDGLQEELDMVINLG 6143

Query: 1228 KTTIKEISMQKEDDSKNLRNQLDRLSRE----NRDLKEEIVRLNDSILQTTEQRRRAEED 1283
               I       E D   ++  +D L+      N+  K+ + RL ++ +QT  Q +   + 
Sbjct: 6144 SELIAACG---EPDKPIVKKSIDELNSAWDSLNKAWKDRVDRLEEA-MQTAVQYQDGLQA 6199

Query: 1284 ALQQKACGSEVLQKKQYLEIELKQVIQQRSE-DNARHKQSLEEAAKTIQDKNKEIERLKT 1342
                       L     +  +L+ V QQ  E    + K    +    ++  N + E L  
Sbjct: 6200 LFDWVDIAGGKLASMSPIGTDLETVKQQIEELKKQQFKSEAYQQQIEMERLNHQAELLLK 6259

Query: 1343 EFQEEAKRRWEYE--NELAKVRANYDEEIISLKNQFETEINITKTTIHQL--TLQKEEDT 1398
            +  EE+ +    +   EL  +  + DE II+ +++ E  +       H L   L     T
Sbjct: 6260 KVTEESDKHTVQDPLMELKLIWDSLDERIINRQHKLEGALLALGQFQHALDELLAWLTHT 6319

Query: 1399 SGYRAQIDTLTRENRSLSEEVKR---LKNTLAQNTETLRRVEE--NVQQQKATGLEMSQR 1453
             G   +   +  + +++  E+ +   L+N +  +  T+  V +  N   + + G E S  
Sbjct: 6320 EGLLGEQKPVGGDPKAIEIELAKHHVLQNDVLAHQSTVEAVNKAGNDLIESSAGEEASSL 6379

Query: 1454 KQQLEVELRQVTQMRTEESARYKQSLDDAAKTIQDKNKEIDRLKQ-LIETE----ASQRK 1508
            + +LEV L Q  Q   E++ + KQ LD A +  +  + EI+ L+Q L +TE    AS+  
Sbjct: 6380 QNKLEV-LNQRWQNVLEKTEQRKQHLDAALRQAKGFHGEIEDLQQWLTDTERHLLASKPL 6438

Query: 1509 CLEDENARLQ-RAQGELQKAHSSATETISKLKVQEQELLRLRLDYERVSQERTVRDQDIA 1567
                E AR Q  A  E+  A     ET   L  + Q++L             T  DQDI 
Sbjct: 6439 GGLPETAREQLNAHLEICAAFDVKEETYKNLMQKGQQMLA-----RCPKSAETNIDQDIN 6493

Query: 1568 RFQTSLKELQLQKQKAEEELARLKRAASEDSSKRKKLEEELEGMRRTLKEQAIKVTS--- 1624
              +   + ++    K  E   +L+ A +        L++ +  +  T  EQ + V S   
Sbjct: 6494 NLKEKWESVE---TKLNERKVKLEEALTLAMEFHNSLQDFINWL--TQAEQTLNVASRPS 6548

Query: 1625 -----LTQQLEQASIVKKRSEDELRQ--QRDTLDGHLREKQRTQDE------LRRLASEV 1671
                 +  Q+++  +          Q  + D    HL+   + QD       L  + S  
Sbjct: 6549 LILDTVLFQIDEHKVFANEVNSHREQIIELDKTGTHLKYFSQKQDVVLIKNLLISVQSRW 6608

Query: 1672 EALRRQLLQEQESVRQAQTRNEHFQKA-------IEDKSRSLNESKIEIERLQSLTESLT 1724
            E + ++L++   S+ +A+ R + F  A       +E+  +SL +S++EI       ++  
Sbjct: 6609 EKVVQRLVERGRSLDEARKRAKQFHDAWSKLMEWLEESEKSL-DSELEIANDPDKIKTQL 6667

Query: 1725 KEHLMLEEELRQLRLEYDDLQR-GRSEADHDKNATIAELRNQLQISNNRTLELQGLINDL 1783
             +H   ++ L      YD   R GRS  +     T+A+   +L    +   +    I   
Sbjct: 6668 AQHKEFQKSLGAKHSVYDTTSRTGRSLKE---KTTLADDNLKLDDMLSELRDKWDTICGK 6724

Query: 1784 QRERENLRQEIERFQKQALEASNRIQESKNQCTQVVQERESLLVKIKVLEQDKARLQRLE 1843
              ER+N  +E   F  Q  +A   + +   +    + E + +   I ++       +  +
Sbjct: 6725 SVERQNKLEEALLFSGQFTDALQALIDWLYRVEPQLAEDQPVHGDIDLVMNLIDNHKVFQ 6784

Query: 1844 EELSRAKTTLEAESRLKQRL--------ECEKQQIQNDLNQWKT-------QYSRKEEAI 1888
            +EL +  ++++A  R  + L           + Q+Q    +W+T       + SR E A+
Sbjct: 6785 KELGKRTSSVQALKRSARELIEGNQDDSSWVRVQVQELSTRWETVCALSISKQSRLEAAL 6844

Query: 1889 RKIE-------------SEREKSER-------EKNSLRSEIERLQAEIKRIEER 1922
            R+ E             +E E++ R       ++++LR+ I++ +  +KR+EE+
Sbjct: 6845 RQAEEFHSVVHALLEWLAEAEQTLRFHGVLPDDEDALRTLIDQHKEFMKRLEEK 6898


 Score = 79.0 bits (193), Expect = 5e-014
 Identities = 253/1390 (18%), Positives = 542/1390 (38%), Gaps = 230/1390 (16%)

Query: 718  ELKSVQNDAQAIAQVLNQLKDMLANFRGSEKYCYL-------QNEVFGLFQKLENINGVT 770
            + +++Q   +AI   L +L  ++AN   + K C +         ++ G+ + LE ++   
Sbjct: 5139 DAETLQKQKEAIRAFLEKLDALIANNANANKTCKMMLATEEASPDLVGIKRDLEALSKQC 5198

Query: 771  DGYLNSLCAVRALLQAILQTEDMLKVYEARLTEEETVCLDLDKVEAYRCGLKKIKNDLNL 830
            +   +     +A  + +  T   L+ + ++L E  T+    +++E  +  +      +N 
Sbjct: 5199 NKLWD---RAQARKEQVEGTIVRLEEFYSKLQEFSTLLQKAEELEESQGPVGMETETINQ 5255

Query: 831  KKSLLAT-MKTELQKAQQIHSQTS--QQYPLYDLDLGKFSEKVTQLTD----RWQRIDKQ 883
            +  +     K E++  Q  H   +   Q  +     G  +E +    D    RW+ ++K+
Sbjct: 5256 QLDVFKVFQKEEIEPLQVKHQDVNWLGQGLIQSAAKGASTEALEHDLDDAGARWKTLNKK 5315

Query: 884  -IDYRLWDLEKQIKQLRNYRDNYQTFCKWLYDAKRRQDSLESMKFGDSNTVMRFLNEQKN 942
             +  R   L++ +     ++D  ++   W+ D +    + +     +   V   + EQK 
Sbjct: 5316 VVAQRAAQLQEALLHCGRFQDALESLLSWMGDTEELVAN-QKAPSAEFKVVKAQIQEQKL 5374

Query: 943  LHSEISGKRDKSEEVQKIAELCANSIKDYELQLASYTSGLETLLSIPIKRTVIQSPSGVI 1002
            L   +  ++   E +++  E   +             S  E LLS    R        V+
Sbjct: 5375 LQRLLDDRKSTVEVIKREGEKIVD-------------SRWEALLSKAETRNRQLEGISVV 5421

Query: 1003 LQEAADMHARYIELLTRSGDYYRFLSEMLKSLEDLKLKNTKIEVLEEELRLARDANSENC 1062
             Q+       + E L    ++   LS   K L + +   T+   LEE++   +    +  
Sbjct: 5422 AQQ-------FHETLEPLNEW---LSTTEKRLANCEPVGTQASKLEEQIEQHKALEDDIL 5471

Query: 1063 NKNKFLDQ----------------------NLQKYQAECSQFKAKLVSLEELKRQAELDG 1100
            + NK L Q                       L   Q    + + K  S  EL +QA  + 
Sbjct: 5472 HHNKHLHQTVSIGQSLKVLSSREDKDMVQSKLDSSQVWYIEIQEKSHSRSELLQQALCNA 5531

Query: 1101 KSAKQNLDKCYGQIKELNEKITRLTYE------IEDEKRRRKAVEDRFDQQKSDYDQ-LQ 1153
            K   ++  +    + E+++K+ RL+ +      +  ++   + +++    +K + DQ L 
Sbjct: 5532 KIFGEDEVELMNWLSEVHDKLRRLSVQDSSPEGLWTQQAELRVLQEDIQLRKQNVDQALL 5591

Query: 1154 KARQNEKESLGWQKM---ESEKAIKEKEFEIERLRVLLQEEGARKREYENELAKVRNHYN 1210
               +  K + G + +   +  +AIK +  +I +    L  + A+  E   +LA+     +
Sbjct: 5592 NGLELLKRTTGDEVLIIQDKLEAIKARYQDITK----LSTDVAKTLEQALQLARRLQSTH 5647

Query: 1211 EEMSNLRNKYETEINITKTTIKEISMQKEDDSKNLRNQLDRLSRENRDLKEEIVRLNDSI 1270
            EE+    +K E E+   +T + +     +  +     +L + ++ ++ L + +  ++ ++
Sbjct: 5648 EELCAWLDKVEVELLSYETQVLKGEAASQAHASLRPQELKKEAKSHKALLDSLNEVSTAL 5707

Query: 1271 LQTTEQRRRAEEDALQQKACGSEVLQKKQYLEIELKQVIQQRSEDNARHKQSLEEAAKTI 1330
            L+    R R   + L++                         +EDN R +   +  A+ +
Sbjct: 5708 LELVPWRAR---EGLERTV-----------------------AEDNDRFRLVSDAVAQRV 5741

Query: 1331 QDKNKEIERLKTEFQ-EEAKRRWEYENE-----LAKVRANYDEEIISLKNQ--FETEINI 1382
            +  +  + R +   Q  +A+  W  E E     L  +R   D+    L+ Q  F  EI  
Sbjct: 5742 EAIDAALLRAQQFDQAADAELAWINETEKKLTSLGDIRLEQDQTSAQLQVQKTFTMEILR 5801

Query: 1383 TKTTIHQLTLQ--------KEEDTSGYRAQIDTLTRENRSLSE-------EVKRLKNTLA 1427
             K  I +L            EE+    + ++DT+ +   ++ +       +++R ++ ++
Sbjct: 5802 HKDIIDELVKSGHKIMSTCSEEEKQPMKKKLDTVLKNYDAICQVNSERYLQLERAQSLVS 5861

Query: 1428 QNTET-------LRRVEENVQQQKATGLEMSQRKQQLEVELRQVTQMRTEESARYKQSLD 1480
            Q  ET       L   ++ + Q  A  LE    +QQ E E RQ+ ++     A +K  +D
Sbjct: 5862 QFWETYEELWPWLTDTQKAIAQLPAPALEYETLRQQQE-EHRQLREL----IAEHKPHID 5916

Query: 1481 DAAKT--------------IQDKNKEIDRLKQLIETEASQRK-CLEDENARLQRAQGELQ 1525
               KT              IQ+K    D L   I+ +  +R   L++  ++  +   ++ 
Sbjct: 5917 KMNKTGPQLLELSPREGFSIQEKYVAADTLYSQIKEDVRKRAVALDEAISQSTQFHDKID 5976

Query: 1526 KAHSSATETISKLKVQEQELLRLRLDYERVSQERTVRDQDIARFQTSLKELQLQKQKAEE 1585
            +   S    + +L+        +    E+VS+ + V   D+ + Q   + L   +Q+ EE
Sbjct: 5977 QILESLERVVERLRQPPSISAEVEKIREQVSENKNVA-VDMEKLQPLYETL---RQRGEE 6032

Query: 1586 ELARLKRAASEDSSK--RKKLEEEL---EGMRRTLKEQAIKVTSLTQQLEQ-------AS 1633
             +AR +    + S+K  + KL++ +   E +   ++E+  K+  + +  E+         
Sbjct: 6033 MIARSQGTDKDISAKAVQDKLDQMVFIWENIHVLVEEREAKLLDVMELAEKFWCDHLSLV 6092

Query: 1634 IVKKRSEDELRQQRDT-LDGHLREKQRTQDELRRLASEVEALRRQLLQEQESVRQAQTRN 1692
            +  K ++D +R   D  +D  + ++Q+   E+ R   E++ L       QE +       
Sbjct: 6093 VTTKDTQDFIRDLEDPGIDPSVVKQQQEAAEVIR--EEIDGL-------QEELDMVINLG 6143

Query: 1693 EHFQKAIEDKSRSLNESKIEIERLQSLTESLT---KEHLMLEEELRQLRLEYDDLQRGRS 1749
                 A  +  + +   K  I+ L S  +SL    K+ +   EE  Q  ++Y D      
Sbjct: 6144 SELIAACGEPDKPI--VKKSIDELNSAWDSLNKAWKDRVDRLEEAMQTAVQYQD------ 6195

Query: 1750 EADHDKNATIAELRNQLQISNNRTLELQGLINDLQRERENLRQEIERFQKQALEASNRIQ 1809
                     +  L + + I+  +   +  +  DL    E ++Q+IE  +KQ  ++    Q
Sbjct: 6196 --------GLQALFDWVDIAGGKLASMSPIGTDL----ETVKQQIEELKKQQFKSEAYQQ 6243

Query: 1810 ESKNQCTQVVQERESLLVKIKVLEQDKARLQRLEEELSRAKTTLEAESRLKQ-RLE---C 1865
            + +    + +  +  LL+K    E DK  +Q    EL     +L+     +Q +LE    
Sbjct: 6244 QIE---MERLNHQAELLLKKVTEESDKHTVQDPLMELKLIWDSLDERIINRQHKLEGALL 6300

Query: 1866 EKQQIQNDLNQWKTQYSRKEEAI----------RKIESEREKSEREKNSLRSEIERLQAE 1915
               Q Q+ L++     +  E  +          + IE E  K    +N + +    ++A 
Sbjct: 6301 ALGQFQHALDELLAWLTHTEGLLGEQKPVGGDPKAIEIELAKHHVLQNDVLAHQSTVEAV 6360

Query: 1916 IKRIEERCRRKLEDSSRETQSQLETERCRLQREIDRLKQRPY----------GSHRETQT 1965
             K   +       + +   Q++LE    R Q  +++ +QR            G H E + 
Sbjct: 6361 NKAGNDLIESSAGEEASSLQNKLEVLNQRWQNVLEKTEQRKQHLDAALRQAKGFHGEIED 6420

Query: 1966 EYEWSVDSSK 1975
              +W  D+ +
Sbjct: 6421 LQQWLTDTER 6430


 Score = 78.2 bits (191), Expect = 8e-014
 Identities = 326/1718 (18%), Positives = 639/1718 (37%), Gaps = 272/1718 (15%)

Query: 310  DRNTNIAQKQEAFSIRMSQLEVKEKELNKLKQESDQLVLNQHPASDKIEAYMDTLQTQWS 369
            DR     ++ E   +R+ +   K +E + L Q++++L  +Q P   + E     L     
Sbjct: 5203 DRAQARKEQVEGTIVRLEEFYSKLQEFSTLLQKAEELEESQGPVGMETETINQQLDVFKV 5262

Query: 370  WILQITKCIDVHLKE----NAAYFQFFEEAQSTEAYLKGLQDS------IRKKYPCDKNT 419
            +  +  + + V  ++         Q   +  STEA    L D+      + KK    +  
Sbjct: 5263 FQKEEIEPLQVKHQDVNWLGQGLIQSAAKGASTEALEHDLDDAGARWKTLNKKVVAQRAA 5322

Query: 420  PLQRLLEQIKELEKEREKILEYKRQVQSLV-NKSKKIVQLKPRNPDYRSNKPIILRALCD 478
             LQ  L      +   E +L +    + LV N+     + K      +  K ++ R L D
Sbjct: 5323 QLQEALLHCGRFQDALESLLSWMGDTEELVANQKAPSAEFKVVKAQIQEQK-LLQRLLDD 5381

Query: 479  YKQDQKIVHKGDECILKDNNERSKWYVTGPGGVDMLVPSVGLIIPPPNPLAVDLSSKIEQ 538
             K   +++ +  E I+      S+W        + L+          N     +S   +Q
Sbjct: 5382 RKSTVEVIKREGEKIVD-----SRW--------EALLSKA----ETRNRQLEGISVVAQQ 5424

Query: 539  YYEAILALWNQLYINMKSLVSWHYCMIDIEKIKAMTIAKLKTMRQEDYMKTISDLELHYQ 598
            ++E +  L   L    K L +         K++           Q +  K + D  LH+ 
Sbjct: 5425 FHETLEPLNEWLSTTEKRLANCEPVGTQASKLE----------EQIEQHKALEDDILHHN 5474

Query: 599  EFIRNSQG-----SEMFGDDDKRKMQTQFTDAQKHYQTLVIQLPGHPQHQTVTTTEITHL 653
            + +  +         +   +DK  +Q++   +Q  Y  +        Q ++ + +E+   
Sbjct: 5475 KHLHQTVSIGQSLKVLSSREDKDMVQSKLDSSQVWYIEI--------QEKSHSRSELLQQ 5526

Query: 654  GTCQDVNHNKVIETNRENDKQEAWMLIELQKIRRQMELCESRMALKNILLADQGSSHHIT 713
              C     N  I    E +    W+     K+RR              L     S   + 
Sbjct: 5527 ALC-----NAKIFGEDEVELMN-WLSEVHDKLRR--------------LSVQDSSPEGLW 5566

Query: 714  VKINELKSVQNDAQAIAQVLNQLK----DMLANFRGSEKYCYLQNEVFGLFQKLENINGV 769
             +  EL+ +Q D Q   Q ++Q      ++L    G        +EV  +  KLE I   
Sbjct: 5567 TQQAELRVLQEDIQLRKQNVDQALLNGLELLKRTTG--------DEVLIIQDKLEAIKAR 5618

Query: 770  TDGYLNSLCAVRALLQAILQTEDMLKVYEARLTEEETVCLDLDKVEAYRCGLKKIKNDLN 829
                      V   L+  LQ    L+      +  E +C  LDKVE     ++ +  +  
Sbjct: 5619 YQDITKLSTDVAKTLEQALQLARRLQ------STHEELCAWLDKVE-----VELLSYETQ 5667

Query: 830  LKKSLLATMKTELQKAQQIHSQTSQQYPLYDLDLGKFSEKVTQLT--------------- 874
            + K   A+      + Q++  +      L D  L + S  + +L                
Sbjct: 5668 VLKGEAASQAHASLRPQELKKEAKSHKALLD-SLNEVSTALLELVPWRAREGLERTVAED 5726

Query: 875  -DRWQRIDKQIDYRLWDLEKQIKQLRNYRDNYQTFCKWLYDAKRRQDSLESMKFGDSNTV 933
             DR++ +   +  R+  ++  + + + +         W+ + +++  SL  ++     T 
Sbjct: 5727 NDRFRLVSDAVAQRVEAIDAALLRAQQFDQAADAELAWINETEKKLTSLGDIRLEQDQTS 5786

Query: 934  MRFLNEQKNLHSEISGKRDKSEEVQKIAELCANSIKDYELQLASYTSGLETLLSIPIKRT 993
             + L  QK    EI   +D  +E+ K      ++  + E Q       L+T+L       
Sbjct: 5787 AQ-LQVQKTFTMEILRHKDIIDELVKSGHKIMSTCSEEEKQ--PMKKKLDTVLKNYDAIC 5843

Query: 994  VIQSPSGVILQEAADMHARYIELLTRSGDYYRFLSEMLKSLEDLKLKNTKIEVL---EEE 1050
             + S   + L+ A  + +++ E      + + +L++  K++  L     + E L   +EE
Sbjct: 5844 QVNSERYLQLERAQSLVSQFWETYE---ELWPWLTDTQKAIAQLPAPALEYETLRQQQEE 5900

Query: 1051 LRLARDANSENC----NKNKFLDQNLQKYQAECSQFKAKLVSLEELKRQAELDGKSAKQN 1106
             R  R+  +E+       NK   Q L+    E    + K V+ + L  Q + D +     
Sbjct: 5901 HRQLRELIAEHKPHIDKMNKTGPQLLELSPREGFSIQEKYVAADTLYSQIKEDVRKRAVA 5960

Query: 1107 LDKCYGQIKELNEKITRLTYEIEDEKRRRKAVEDRFDQQKSDYDQLQKARQNEKESLGWQ 1166
            LD+   Q  + ++KI ++   +E        V +R  Q  S   +++K R+   E+    
Sbjct: 5961 LDEAISQSTQFHDKIDQILESLE-------RVVERLRQPPSISAEVEKIREQVSEN---- 6009

Query: 1167 KMESEKAIKEKEFEIERLRVLLQEEGARKREYENELAKVRNHYNEEMSNLRNKYETEINI 1226
                    K    ++E+L+ L   E  R+R  E          +     +++K +  + I
Sbjct: 6010 --------KNVAVDMEKLQPLY--ETLRQRGEEMIARSQGTDKDISAKAVQDKLDQMVFI 6059

Query: 1227 TKTTIKEISMQKEDDSKNLRNQLDRLSRENRDLKEEIVRLNDS--ILQTTEQRRRAEEDA 1284
             +     I +  E+    L + ++   +   D    +V   D+   ++  E         
Sbjct: 6060 WEN----IHVLVEEREAKLLDVMELAEKFWCDHLSLVVTTKDTQDFIRDLEDPGIDPSVV 6115

Query: 1285 LQQKACGSEVLQKKQYLEIELKQVIQQRSEDNARHKQSLEEAAKTIQDKNKEIERLKTEF 1344
             QQ+     + ++   L+ EL  VI   SE  A    +  E  K I  K+ +        
Sbjct: 6116 KQQQEAAEVIREEIDGLQEELDMVINLGSELIA----ACGEPDKPIVKKSID-------- 6163

Query: 1345 QEEAKRRWEYENELAKVRANYDEEIISLKNQFETEINITKTTIHQLTLQKEEDTSGYRAQ 1404
              E    W+  N+  K R +  EE +    Q++  +        Q      +   G  A 
Sbjct: 6164 --ELNSAWDSLNKAWKDRVDRLEEAMQTAVQYQDGL--------QALFDWVDIAGGKLAS 6213

Query: 1405 IDTLTRENRSLSEEVKRLKNTLAQNTETLRRVEENVQQQKATGLEMSQRKQQLEVELRQV 1464
            +  +  +  ++ ++++ LK    ++        E  QQQ    +EM +   Q E+ L++V
Sbjct: 6214 MSPIGTDLETVKQQIEELKKQQFKS--------EAYQQQ----IEMERLNHQAELLLKKV 6261

Query: 1465 TQMRTEESARYKQSLDDAAKTIQDKNKEIDRL-KQLIETEASQRKCLEDENARLQRAQGE 1523
            T    EES ++         T+QD   E+  +   L E   +++  LE     L + Q  
Sbjct: 6262 T----EESDKH---------TVQDPLMELKLIWDSLDERIINRQHKLEGALLALGQFQHA 6308

Query: 1524 LQKAHSSATETISKLKVQ-----EQELLRLRLDYERVSQERTVRDQDIARFQTSLKELQL 1578
            L +  +  T T   L  Q     + + + + L    V Q       D+   Q++++ +  
Sbjct: 6309 LDELLAWLTHTEGLLGEQKPVGGDPKAIEIELAKHHVLQN------DVLAHQSTVEAVN- 6361

Query: 1579 QKQKAEEELARLKRAASEDSSKRKKLEEELEGMRRTLKEQAIKVTSLTQQLEQASIVKKR 1638
               KA  +L     A  E SS + KLE   +  +  L++   +   L   L QA      
Sbjct: 6362 ---KAGNDLIE-SSAGEEASSLQNKLEVLNQRWQNVLEKTEQRKQHLDAALRQAKGFHGE 6417

Query: 1639 SEDELRQQRDTLDGHLREKQRTQDELRRLASEVEALRRQLLQEQESVRQAQTRNEHFQKA 1698
             ED L+Q     + HL          + L    E  R QL    E       + E ++  
Sbjct: 6418 IED-LQQWLTDTERHLLAS-------KPLGGLPETAREQLNAHLEICAAFDVKEETYKNL 6469

Query: 1699 IEDKSRSLN------ESKIEI------ERLQSLTESLTKEHLMLEEELRQLRLEYDDLQR 1746
            ++   + L       E+ I+       E+ +S+   L +  + LEE L      ++ LQ 
Sbjct: 6470 MQKGQQMLARCPKSAETNIDQDINNLKEKWESVETKLNERKVKLEEALTLAMEFHNSLQ- 6528

Query: 1747 GRSEADHDKNATIAELRNQLQISNNRTLELQGLINDLQRERENLRQEIERFQKQALEASN 1806
                   D    + +    L +++  +L L  ++  +  E +    E+   ++Q +E   
Sbjct: 6529 -------DFINWLTQAEQTLNVASRPSLILDTVLFQID-EHKVFANEVNSHREQIIELDK 6580

Query: 1807 RIQESK--NQCTQVVQERESLLVKI-----KVLEQDKARLQRLEEELSRAKTTLEAESRL 1859
                 K  +Q   VV  + +LL+ +     KV+++   R + L+E   RAK   +A S+L
Sbjct: 6581 TGTHLKYFSQKQDVVLIK-NLLISVQSRWEKVVQRLVERGRSLDEARKRAKQFHDAWSKL 6639

Query: 1860 KQRLECEKQ------QIQNDLNQWKTQYSRKEE---------AIRKIESEREKSEREKNS 1904
             + LE  ++      +I ND ++ KTQ ++ +E         ++    S   +S +EK +
Sbjct: 6640 MEWLEESEKSLDSELEIANDPDKIKTQLAQHKEFQKSLGAKHSVYDTTSRTGRSLKEKTT 6699

Query: 1905 LRSEIERLQAEIKRIEER----CRRKLEDSSRETQSQL 1938
            L  +  +L   +  + ++    C + +E  ++  ++ L
Sbjct: 6700 LADDNLKLDDMLSELRDKWDTICGKSVERQNKLEEALL 6737


 Score = 74.3 bits (181), Expect = 1e-012
 Identities = 121/534 (22%), Positives = 223/534 (41%), Gaps = 41/534 (7%)

Query: 2315 VSNLRLPVEEAYKRGLVGIEFKEKLLSAERAVTGYNDPETGNIISLFQAMNKELIEKGHG 2374
            VSN+   + +  K G      K+K+ S E ++      ET   + LF A + + +     
Sbjct: 1402 VSNISKTLRDGEKAGKSSFS-KQKISSEEISIKKEQLSETLQGMQLFLAKHGDKMTDEER 1460

Query: 2375 IRLLEAQIATGGIIDPKESHRLPVDIAYKRGYFNEELSEILSDPSDDT--KGFFDPNTEE 2432
              L E Q+ T      +ES+ L    + K+    + L +I  +   D    G  D +T E
Sbjct: 1461 NEL-EKQVKT-----LQESYNLFFSESLKQLQQLQTLGDIKVEEKLDKVIAGTVDQSTGE 1514

Query: 2433 NLTYLQLKERCIKDEETGLCLLPLKEKKKQVQTSQKNTLRKRRVVIVDPETNKEMSVQEA 2492
             L+  Q   R + D +TG+ LL     + Q+  S           ++ PE     ++++A
Sbjct: 1515 VLSVFQSVLRGLLDYDTGIRLL-----ETQLMISG----------LISPELRTCFNLKDA 1559

Query: 2493 YKKGLIDYDTFKELCEQECEWEEITITGSDGSTRVVLVDRKTGSQYDIQDTIDKGLIDRK 2552
               GLID     +L E   E +EI    S  STRV ++D         +  I + +  R 
Sbjct: 1560 QSHGLIDEQVLSQLQELN-EMKEIISAVS--STRVPVLDALA------EGVISEPMAIRV 1610

Query: 2553 FFEQYRSGSLSLTQFADMISLKNGVGGG-VGGIVGGGSSTGGGLSDDVFGSSRHETVSKI 2611
                  +GSL +    + ++L+       V   +         L  D+   S  E VS I
Sbjct: 1611 LEILLSTGSLVIPATGEQLTLQKAFQQHLVSSALFSKILERQSLCKDLIDPSTSEKVSLI 1670

Query: 2612 STIS-SIKNLTIRSSSLSEPLEESSPIAAIFDTENLEKISISEGIERGIVDSISGQRLLE 2670
              +  S+    +    L    +E   I           +SI      G++D  +  RLL 
Sbjct: 1671 DIMQRSVLQEDLGMRLLPVRPQEGGRITLKCG----RNVSILRAAHEGLIDRETMFRLLG 1726

Query: 2671 AQACTGGIIHPTTGQKLSLQDAVSQGLIDQDMATRLKPAQKAFIGFEGVKGKKKMSAAEA 2730
            AQ  +GG+I+  +G++L++++AV++G++D+D A  +   Q    G       K+++  EA
Sbjct: 1727 AQLLSGGLINSKSGRRLTVEEAVAEGVMDRDTANSILTYQVETGGIIRCNPAKRLTVDEA 1786

Query: 2731 VKEKWLPYEAGQRFLEFQYLTGGLVDPEVQGRISTEEAIRKGYIDGRAAQRLQDTSTYGK 2790
            V+   +P  +    LE Q    GL+ P       T  ++++  I    A ++ +      
Sbjct: 1787 VQCNLIPSSSALLVLEAQRGYVGLIWPHSGEIFPTSSSLQQELITNELASKILEGRQKIA 1846

Query: 2791 ILTCPKTKLKISYKDAINRSMVEDVTGLRLLEAASVSSKGLPSPYNMSSAPGSR 2844
             L  P+T   I  + A    ++++ T   +L++ ++  K +P+  ++ +   +R
Sbjct: 1847 ALYIPETCQVIDLEVATQLGIIDNYTA-SILKSITLPDK-MPNLGDLEACKNAR 1898


 Score = 68.6 bits (166), Expect = 6e-011
 Identities = 232/1320 (17%), Positives = 508/1320 (38%), Gaps = 206/1320 (15%)

Query: 775  NSLCAVRALLQAILQTEDMLKVYEARLTEEETVCLDLDKVEAYRCGLKKI----KNDLNL 830
            + +C   ALLQ +   +      ++R    E +   L ++E +  GL  I    + D+ L
Sbjct: 3328 SKMCEYLALLQDM---KPPFGSQDSRDGSLEALRDQLKQLETFELGLAPIGVILRKDMTL 3384

Query: 831  KKSLLATMKTELQKAQQIHSQTSQQYPLYDLDLGKFSEKVTQLTDRWQRIDKQIDYRLWD 890
             +  + ++ ++  +            PL DL +   S + T L+       +++ +    
Sbjct: 3385 AEEFVKSVPSDFPRG-----------PLEDLSMSLQSLQ-TALSSLQAVSSERMSHITLA 3432

Query: 891  LEKQIKQL----RNYRDNYQTFCKWLYDAKRRQDSLESMKFGDSNTVMRFLNEQKNLHSE 946
            ++ ++ +L      +    Q+F  W+ +  +    +E M   D+  + + L   KN+  +
Sbjct: 3433 IDSEVSKLAVSHEEFLQKLQSFSCWISETSKSVKDVEIMTVRDAELIKQSLEFLKNVLKD 3492

Query: 947  ISGKRDKSEEVQKIAELCANSIKDYELQLASYTSGLETLLSIPIKRTVIQSPSGVI-LQE 1005
            +   + + E           +  D +  ++ +   L    S  + R +  +  G + +Q+
Sbjct: 3493 LGHTKTQLE----------TTAFDVQFFISEHAQDLSPTQSRQLLRLLNTTQKGFLDMQD 3542

Query: 1006 AADMHARYIEL---LTRSGDYYRFLS-------EMLKSLEDLKLKNTKIEVLEEELRLAR 1055
            +      ++E    L +  D+ + ++       E L+ + DL  +     +  +E  +  
Sbjct: 3543 SVTTQVEHLEAQLQLEQDLDHQKLVAERQQEYKEKLQGICDLLTQTENRLIGHQEAFVIG 3602

Query: 1056 DANSENCNKNKFLDQNLQKYQAECSQFKAKLVSLEELKRQAELDGKSAKQNLDKCYGQIK 1115
            D  +E           L+KYQ++           EEL++  +   ++  + +      +K
Sbjct: 3603 DGTAE-----------LKKYQSK----------QEELQKDMQGSAQALAEIVKNTENFLK 3641

Query: 1116 ELNEKITR-----LTYEIEDEKRRRKAVEDRFDQQKSDYDQLQKARQNEKESLGWQKMES 1170
            E  EK+++     +  ++ + K + + +  + +Q K + D++      E+     +K+ +
Sbjct: 3642 ESGEKLSQEDKAVIEQKLNEAKIKCEQLTIKAEQSKKELDKVVTTAIREET----EKVVA 3697

Query: 1171 EKAIKEKEFEIERLRVLL----QEEGARKREYENELAKVRNHYNEEMSNLRNKYETEINI 1226
             K ++E + +IE L   L    ++ G    E +  + +   H+ E    L    E E N 
Sbjct: 3698 AKQLEESKTKIENLLDWLANVERDSGRAAMEPKQIIEQNGTHFQEGDGKLMMGEEDEFN- 3756

Query: 1227 TKTTIKEISMQKEDDSKNLRNQLDRLSRENRDLKEEIVRLNDSILQTTEQRRRAEEDALQ 1286
                  ++  +     +NL  Q  ++  ++     E+V    ++L  T Q  +A  +   
Sbjct: 3757 GNLLDTDVDGRVGTTEENLNQQYQKMKAQH----AELVAQQQAVLAAT-QAAQALLETQG 3811

Query: 1287 QKACGSEVLQKKQYLEIELKQVIQQ---RSEDNARHKQSLEEAAKTIQDKNKEIERLKTE 1343
               C  E  +K Q    ELK   +     SE   R  +SL+E  +       E E+   +
Sbjct: 3812 HHLCPEE-KEKLQRNVTELKTHFESALAASETAVRRTRSLQEELQKFDTDCGEFEQWLQQ 3870

Query: 1344 FQEEAKRRWEYENEL------AKVRANYDEEIISLKNQFETEINITKTTIHQLTL----- 1392
             +++ +      ++L       K + ++ E++IS K      I I+   + +        
Sbjct: 3871 AEQDLQNLEAGADDLRGLTAKLKRQKSFSEDVISHKGDLR-YITISGNRVLEAAKSCGGR 3929

Query: 1393 -------QKEEDTSG----YRAQIDTLTRENRSLSEEVKRLKNTLAQNTETLRRVEENVQ 1441
                   + + DTS      + ++D  T   RSL  +   L N L    +  +  E+   
Sbjct: 3930 EGGGRADRDQVDTSAAHREVQGRLDRATERFRSLYTKCNVLGNNLKDLVDKYQHYED-AS 3988

Query: 1442 QQKATGLEMSQRK-------------QQLEVELRQVTQMRTEESARYKQSLDDAAKTIQD 1488
                +GL+  +                QL+  L+   +    + +  + +++   KT + 
Sbjct: 3989 SGLLSGLQACEASPVFPLSRWIVIDYSQLDRNLKAAKEALQGQISSQQVAVEKLKKTAE- 4047

Query: 1489 KNKEIDRLKQLIETEASQRKCLEDENARLQRAQGELQKAHSSATETISK-LKVQE--QEL 1545
                +D    L+  ++  +K L+D   R       + + +     T+++ L VQ+   E+
Sbjct: 4048 --VLLDSRASLLPAKSDIQKTLDDIVGRYDDLSASVSERNEKLQMTLTRSLSVQDGLDEM 4105

Query: 1546 LRLRLDYERVSQE-----------------RTVRDQDIARFQTSLKELQLQKQKAEEEL- 1587
            L      ER  QE                   + +QDIA  Q+S+  +  + ++  E   
Sbjct: 4106 LLWMEGVERCLQEPCQLPLSSTALQDVISKSIMLEQDIAGRQSSINAMNEKVKRFTETTD 4165

Query: 1588 --------ARLKRAA---SEDSSKRK-------KLEEELEGMRRTLKEQAIKVTSLTQQL 1629
                    AR+K  A   SE S K K       KL+ ++E      ++    + + TQ L
Sbjct: 4166 PSTASSLQARMKDLAFRFSEASHKHKEKLAQVEKLKTKVERFENLSEKLHTFLEAKTQAL 4225

Query: 1630 EQASIVKKRSEDELRQQRDTLDGHLREKQRTQDELRRLASEVEA--LRRQLLQEQESVRQ 1687
             +A +  K    EL Q        L E+++  + L+ L  E+ +  L        E    
Sbjct: 4226 TEADVPGK-DVTELSQFMQESTSELLERKKDLEVLQNLLKEISSHGLPGDKALVFEKTNN 4284

Query: 1688 AQTRNEHFQKAIEDKSRSLNESKIEIERLQSLTESLTKEHLMLEEELRQLRLEY--DDLQ 1745
               + +  +  +++K  +++  + ++   Q L +SL        E +  ++  +  +DLQ
Sbjct: 4285 LSKKFKEMEDTVKEKKEAVSSCQEQMGAFQVLVKSLKSWIKETTERVPVVQPSFGAEDLQ 4344

Query: 1746 RGRSEAD--HDKNATIAELRNQLQISNNRTLELQGLIND-------LQRERENLRQEIER 1796
            +   E     +K +       ++  S N    L   +         ++     L  E   
Sbjct: 4345 KSLEETKKLQEKWSLKTPEIQKVSDSGNSLCNLISAVTTPAKAIAAVKSGGVILNGEGTA 4404

Query: 1797 FQKQALEASNRIQESKNQCTQVVQERESLLVKIKVLEQDKARLQRLEEELSRAKTTLEAE 1856
               Q + A+  +   K   T +    E L + +      K ++  L  +LSR +   E  
Sbjct: 4405 TDTQEVLANKGLTSIKKDMTDISHGYEDLGLLL------KDKIGELSTKLSRLQKAQEES 4458

Query: 1857 SRLKQRLECEKQQIQNDLNQWKTQYSRKEEAIRKIESEREKSEREKNSL-RSEIERLQAE 1915
            S + Q L    Q + N   +W        +A   +++E  KS+ E+N L  +E+++   +
Sbjct: 4459 SAMMQWL----QTMSNTATKW-------HQAPTPVDTEAVKSQVEQNKLFDAELKQNVNK 4507

Query: 1916 IKRIEERCRRKLEDSSRETQS----QLETERCRLQREIDRL---KQRPYGSHRETQTEYE 1968
            ++ ++++    LE++    ++    Q+ TE     +E+++L   +Q+       T T+++
Sbjct: 4508 VQELKDKLTELLEENPDTPEAPRWKQMLTEIDSKWQELNQLTVDRQQKLEESSNTLTQFQ 4567


 Score = 65.1 bits (157), Expect = 7e-010
 Identities = 188/1083 (17%), Positives = 422/1083 (38%), Gaps = 125/1083 (11%)

Query: 1068 LDQNLQKY-QAECSQFKAKLVSLEELKRQAE--LDGKSA--------KQNLDKCYGQIKE 1116
            LD+NL+   +A   Q  ++ V++E+LK+ AE  LD +++        ++ LD   G+  +
Sbjct: 4017 LDRNLKAAKEALQGQISSQQVAVEKLKKTAEVLLDSRASLLPAKSDIQKTLDDIVGRYDD 4076

Query: 1117 LNEKITRLTYEIEDEKRRRKAVEDRFDQQKSDYDQLQKARQNEKE----SLGWQKMESEK 1172
            L+  ++    +++    R  +V+D  D+     + +++  Q   +    S   Q + S+ 
Sbjct: 4077 LSASVSERNEKLQMTLTRSLSVQDGLDEMLLWMEGVERCLQEPCQLPLSSTALQDVISKS 4136

Query: 1173 AIKEKEFEIERLRVLLQEEGARKREYENELAKVRNHYNEEMSNLRNKYETEINITKTTIK 1232
             + E++    +  +    E   KR  E       +     M +L  ++    +  K  + 
Sbjct: 4137 IMLEQDIAGRQSSINAMNEKV-KRFTETTDPSTASSLQARMKDLAFRFSEASHKHKEKLA 4195

Query: 1233 EISMQKEDDSKNLRNQLDRLSRENRDLKEEIVRLNDSILQTTEQRRRAEEDALQQKACGS 1292
            ++        + L+ +++R    +  L   +     ++ +     +   E +   +   S
Sbjct: 4196 QV--------EKLKTKVERFENLSEKLHTFLEAKTQALTEADVPGKDVTELSQFMQESTS 4247

Query: 1293 EVLQKKQYLEIELKQVIQQRSEDNARHKQSLEEAAKTIQDKNKEIERLKTEFQEEAKRRW 1352
            E+L++K+ LE+ L+ ++++ S       ++L      + +K   + +   E ++  K + 
Sbjct: 4248 ELLERKKDLEV-LQNLLKEISSHGLPGDKAL------VFEKTNNLSKKFKEMEDTVKEKK 4300

Query: 1353 EYENELAKVRANYDEEIISLKNQFET---EINITKTTIHQLTLQKE-EDTSGYRAQIDTL 1408
            E  +   +    +   + SLK+  +     + + + +     LQK  E+T   + +    
Sbjct: 4301 EAVSSCQEQMGAFQVLVKSLKSWIKETTERVPVVQPSFGAEDLQKSLEETKKLQEKWSLK 4360

Query: 1409 TRENRSLSEEVKRLKNTLAQNT---ETLRRVEENVQQQKATGLEMSQRKQQLEVELRQVT 1465
            T E + +S+    L N ++  T   + +  V+         G     ++      L  + 
Sbjct: 4361 TPEIQKVSDSGNSLCNLISAVTTPAKAIAAVKSGGVILNGEGTATDTQEVLANKGLTSIK 4420

Query: 1466 QMRTEESARYKQ----------SLDDAAKTIQDKNKEIDRLKQLIETEASQRKC------ 1509
            +  T+ S  Y+            L      +Q   +E   + Q ++T ++          
Sbjct: 4421 KDMTDISHGYEDLGLLLKDKIGELSTKLSRLQKAQEESSAMMQWLQTMSNTATKWHQAPT 4480

Query: 1510 -LEDENARLQRAQGELQKAH-SSATETISKLKVQEQELLRLRLDYERVSQERTVRDQDIA 1567
             ++ E  + Q  Q +L  A        + +LK +  ELL    D     + + +  +  +
Sbjct: 4481 PVDTEAVKSQVEQNKLFDAELKQNVNKVQELKDKLTELLEENPDTPEAPRWKQMLTEIDS 4540

Query: 1568 RFQTSLKELQLQKQKAEEELARLKRAASEDSSKRKKLEEELEGMRRTLKEQAIKVTSLTQ 1627
            ++Q  L +L + +Q+  EE +          ++ K+   E E M   L   ++    L  
Sbjct: 4541 KWQ-ELNQLTVDRQQKLEESSNTLTQFQTVEAQLKQWLVEKELMVSVLGPLSVDPNMLNT 4599

Query: 1628 QLEQASIVKKRSEDELRQQRDTLDGHLREKQR----------TQDELRRLASEVEALRRQ 1677
            Q +Q  I+ +  +    Q            QR           +++L  +  + ++L  Q
Sbjct: 4600 QRQQVQILLQEFDTRKPQYEQLTTAGRGILQRPGEHPSLHGTVKEQLAAVTQKWDSLTGQ 4659

Query: 1678 LLQEQESVRQAQTRNEHFQKAIEDKSRSLNESKIEIERLQSLTESLTKEHLMLEEELRQL 1737
            L    + + QA  ++  +Q  +   S  L +  ++ +   S+  S   + +  + E  Q 
Sbjct: 4660 LRDRCDRIDQAVGKSTQYQSLLRSLSEKLAD--LDDQLSSSVAGSAHPDAMSQQLETAQK 4717

Query: 1738 RLEYDDLQRGRSEADHDKNATIAELRNQLQISNNRTLELQGLINDLQRERENLRQEIERF 1797
              +  + +  R  A       +A L  +  +    + +L+G++   +   +     +E  
Sbjct: 4718 LKQAVEQEGKRISAAQALGDDLAALVREEYLRAELSRQLEGVLKSFKDLEQKAETHVEHL 4777

Query: 1798 QKQALEASNRIQESKNQCTQVVQERESLLVKIKVLEQDKARLQRLEEELSRAKTTLEAES 1857
            Q  A  +S++ Q+        +  ++    K  ++      L+ L ++    + TL A+S
Sbjct: 4778 QS-ACASSHQFQQMSRDFQAWLDTKKEEQNKSPLISAKVDVLESLVKDQKDFRKTLTAQS 4836

Query: 1858 RLKQRLECEKQQIQNDLNQWKTQYSRKEEAIRKIESEREKSEREKNSLRSEIERLQAEIK 1917
             L ++   E + +       KTQ            SE+   + + N++++  + LQ ++K
Sbjct: 4837 HLYEKTIAEGENLL-----LKTQ-----------GSEKVALQLQLNTIKTNWDGLQKQVK 4880

Query: 1918 RIEERCRRKLEDSSR-------------ETQSQLETERCRL-----QREIDRLK--QRPY 1957
              E+R +  LE + +               Q  LE  +C L     +  + RLK  Q+  
Sbjct: 4881 DREDRVKDTLERALKYKEHVDTLRPWIDRCQGSLEEIKCSLDPAETENALARLKALQKEM 4940

Query: 1958 GSHRETQTEYEWSVDSSKLVFDGLRKKVTAMQLYECQL--ID---------KATLDKLLK 2006
              H     +   +  S   V + + ++V A +  EC L  +D         K +L+ + +
Sbjct: 4941 DQHFGLVEQLSGAAGSLLGVCE-VDQEVVAEE-RECLLRKVDTVTEQVHRKKFSLENMAQ 4998

Query: 2007 GKKSVEEVASEIQPFLRGA------GAIAGASASPKEKYSLVEAKRKKLITPESTVMLLE 2060
              K  +EV+ E Q  L+GA          G  A   +  ++++ ++K L T +S V L +
Sbjct: 4999 KFKEFQEVSREAQRQLQGAKDQLAVHDSLGPQAHSSKSLTVLQTQQKALQTLKSQVDLAQ 5058

Query: 2061 AQA 2063
              A
Sbjct: 5059 GLA 5061


 Score = 63.9 bits (154), Expect = 2e-009
 Identities = 269/1406 (19%), Positives = 557/1406 (39%), Gaps = 220/1406 (15%)

Query: 683  QKIRRQMELCESRMALKNILLADQGSSHHITVKINELKSVQNDAQAIAQVLNQLKDMLAN 742
            ++ +RQ++  + ++A+ + L     SS  +TV   + K++Q     +       +D++A 
Sbjct: 5008 REAQRQLQGAKDQLAVHDSLGPQAHSSKSLTVLQTQQKALQTLKSQVDLAQGLARDLVAE 5067

Query: 743  FRGSEKYCYLQNEVFGLFQKLENINGVTDGYLNSL-----------CAVRALLQAILQTE 791
               S+    +  +   L Q+ ++++   D   + L             +R +     + +
Sbjct: 5068 ASDSKGTSEILLQAETLAQEHDSLSQQVDDKCSFLETKLQGIGHFQNTIREMFSQFAEFD 5127

Query: 792  DMLKVYEARLTEEETVCLDLDKVEAYRCGLKK----IKNDLNLKKSLLATMKTELQKAQQ 847
            D L        + ET+     + EA R  L+K    I N+ N  K+    + TE      
Sbjct: 5128 DELDGMAPVGRDAETL---QKQKEAIRAFLEKLDALIANNANANKTCKMMLATE------ 5178

Query: 848  IHSQTSQQYPLYDLDLGKFSEKVTQLTDRWQRIDKQIDYRLWDLEKQIKQLRNYRDNYQT 907
               + S        DL   S++  +L DR Q   +Q+       E  I +L  +    Q 
Sbjct: 5179 ---EASPDLVGIKRDLEALSKQCNKLWDRAQARKEQV-------EGTIVRLEEFYSKLQE 5228

Query: 908  FCKWLYDAKRRQDSLESMKFGDSNTVMRFLNEQKNLH-SEISGKRDKSEEVQKIAE-LCA 965
            F   L  A+  ++S   +   ++ T+ + L+  K     EI   + K ++V  + + L  
Sbjct: 5229 FSTLLQKAEELEESQGPVGM-ETETINQQLDVFKVFQKEEIEPLQVKHQDVNWLGQGLIQ 5287

Query: 966  NSIKDYELQLASYTSGLETLLSIPIKRTVIQSPSGVILQEAADMHARYIELLTRSGDYYR 1025
            ++ K       + T  LE  L     R    +   V+ Q AA +     E L   G +  
Sbjct: 5288 SAAK------GASTEALEHDLDDAGARWKTLNKK-VVAQRAAQLQ----EALLHCGRFQD 5336

Query: 1026 FLSEMLKSLEDLKLKNTKIEVLEEELRLARDANSENCNKNKFLDQ-----NLQKYQAE-- 1078
             L  +L  + D +      +    E ++ +    E     + LD       + K + E  
Sbjct: 5337 ALESLLSWMGDTEELVANQKAPSAEFKVVKAQIQEQKLLQRLLDDRKSTVEVIKREGEKI 5396

Query: 1079 -CSQFKAKLVSLEELKRQAELDGKSAKQNLDKCYGQIKELNEKITRL------------- 1124
              S+++A L   E   RQ E     A+Q     +  ++ LNE ++               
Sbjct: 5397 VDSRWEALLSKAETRNRQLEGISVVAQQ----FHETLEPLNEWLSTTEKRLANCEPVGTQ 5452

Query: 1125 TYEIEDEKRRRKAVEDRFDQQKSDYDQLQKARQNEKESLGWQKMESEKAIKEKEFEIERL 1184
              ++E++  + KA+ED          Q     Q+ K        E +  ++ K    +  
Sbjct: 5453 ASKLEEQIEQHKALEDDILHHNKHLHQTVSIGQSLKV---LSSREDKDMVQSKLDSSQVW 5509

Query: 1185 RVLLQEEGARKREYENELAKVRNHYNEEMSNLRNKYETEINITKTTIKEISMQKEDDSKN 1244
             + +QE+   + E   +       + E+   L N + +E++     ++ +S+Q +   + 
Sbjct: 5510 YIEIQEKSHSRSELLQQALCNAKIFGEDEVELMN-WLSEVH---DKLRRLSVQ-DSSPEG 5564

Query: 1245 LRNQLDRLSRENRDLKEEIVRLNDSILQTTEQRRRAEEDALQQKACGSEVLQKKQYLEIE 1304
            L  Q   L     D++     ++ ++L   E         L ++  G EVL  +  LE  
Sbjct: 5565 LWTQQAELRVLQEDIQLRKQNVDQALLNGLE---------LLKRTTGDEVLIIQDKLE-- 5613

Query: 1305 LKQVIQQRSEDNARHKQSLEEAAKTIQDKNKEIERLKTEFQEEAKRRWEYENELAKVRAN 1364
                I+ R +D  +      + AKT++   +   RL++  +E      + E EL     +
Sbjct: 5614 ---AIKARYQDITKLS---TDVAKTLEQALQLARRLQSTHEELCAWLDKVEVEL----LS 5663

Query: 1365 YDEEIISLKNQFETEINITKTTIHQLTLQKEEDTSGYRAQIDTLTRENRSLSEEV----- 1419
            Y+ ++  LK +  ++ +    ++    L+KE     ++A +D+L   + +L E V     
Sbjct: 5664 YETQV--LKGEAASQAH---ASLRPQELKKE--AKSHKALLDSLNEVSTALLELVPWRAR 5716

Query: 1420 KRLKNTLAQNTETLRRVEENVQQQ----KATGLEMSQRKQQLEVELRQVTQMRTEESARY 1475
            + L+ T+A++ +  R V + V Q+     A  L   Q  Q  + EL  +      E+ + 
Sbjct: 5717 EGLERTVAEDNDRFRLVSDAVAQRVEAIDAALLRAQQFDQAADAELAWI-----NETEKK 5771

Query: 1476 KQSLDDAAKTIQDKNKEIDRLKQLIETEASQRKCLEDENARLQRAQGELQKAHSSATETI 1535
              SL D  +  QD+     ++++    E  + K + DE  +             S  + +
Sbjct: 5772 LTSLGD-IRLEQDQTSAQLQVQKTFTMEILRHKDIIDELVK-------------SGHKIM 5817

Query: 1536 SKLKVQEQELLRLRLD-----YERVSQERTVRDQDIARFQT-------SLKELQLQKQKA 1583
            S    +E++ ++ +LD     Y+ + Q  + R   + R Q+       + +EL       
Sbjct: 5818 STCSEEEKQPMKKKLDTVLKNYDAICQVNSERYLQLERAQSLVSQFWETYEELWPWLTDT 5877

Query: 1584 EEELARLKRAASEDSSKRKKLEE--ELEGMRRTLKEQAIKVTSLTQQLEQASIVKKRSED 1641
            ++ +A+L   A E  + R++ EE  +L  +    K    K+     QL + S  +  S  
Sbjct: 5878 QKAIAQLPAPALEYETLRQQQEEHRQLRELIAEHKPHIDKMNKTGPQLLELSPREGFSIQ 5937

Query: 1642 ELRQQRDTLDGHLREKQRTQ--------DELRRLASEVEALRRQLLQEQESVRQAQTRNE 1693
            E     DTL   ++E  R +         +  +   +++ +   L +  E +RQ  + + 
Sbjct: 5938 EKYVAADTLYSQIKEDVRKRAVALDEAISQSTQFHDKIDQILESLERVVERLRQPPSISA 5997

Query: 1694 HFQKAIEDKSRSLNESKIEIERLQSLTESLTKEHLMLEEELRQLRLEYDDLQRGRSEADH 1753
              +K  E  S + N + +++E+LQ L E+L +     EE +             RS+   
Sbjct: 5998 EVEKIREQVSENKNVA-VDMEKLQPLYETLRQRG---EEMI------------ARSQGT- 6040

Query: 1754 DKNATIAELRNQLQISNNRTLELQGLINDLQRERE-NLRQEIERFQKQALEASNRIQESK 1812
            DK+ +   ++++L    ++ + +   I+ L  ERE  L   +E  +K   +  + +  +K
Sbjct: 6041 DKDISAKAVQDKL----DQMVFIWENIHVLVEEREAKLLDVMELAEKFWCDHLSLVVTTK 6096

Query: 1813 NQCTQVVQERESLLVKIKVLEQDKARLQRLEEELSRAKTTLEAESRLKQRL-----ECEK 1867
            +     +++ E   +   V++Q +   + + EE+   +  L+    L   L     E +K
Sbjct: 6097 D-TQDFIRDLEDPGIDPSVVKQQQEAAEVIREEIDGLQEELDMVINLGSELIAACGEPDK 6155

Query: 1868 QQIQNDLNQ-----------WKTQYSRKEEAIRKIESEREKSE-------------REKN 1903
              ++  +++           WK +  R EEA++     ++  +                +
Sbjct: 6156 PIVKKSIDELNSAWDSLNKAWKDRVDRLEEAMQTAVQYQDGLQALFDWVDIAGGKLASMS 6215

Query: 1904 SLRSEIERLQAEIKRIEERCRRKLEDSSRETQSQLETERCRLQREIDRLKQRPYGSHRET 1963
             + +++E ++ +I+ +     +K +  S   Q Q+E ER   Q E+  LK+    S + T
Sbjct: 6216 PIGTDLETVKQQIEEL-----KKQQFKSEAYQQQIEMERLNHQAEL-LLKKVTEESDKHT 6269

Query: 1964 QTEYEWSVDSSKLVFDGLRKKVTAMQ 1989
              +    +   KL++D L +++   Q
Sbjct: 6270 VQD---PLMELKLIWDSLDERIINRQ 6292


 Score = 59.3 bits (142), Expect = 4e-008
 Identities = 262/1469 (17%), Positives = 546/1469 (37%), Gaps = 185/1469 (12%)

Query: 691  LCESRMALKNILLADQGSSHHITVKINELKSVQNDAQAIAQVLNQLK-------DMLANF 743
            L E    L + L +    S H      +L++ Q   QA+ Q   ++        D+ A  
Sbjct: 4684 LSEKLADLDDQLSSSVAGSAHPDAMSQQLETAQKLKQAVEQEGKRISAAQALGDDLAALV 4743

Query: 744  RGSEKYCYLQNEVFGLFQKLENINGVTDGY---LNSLCAVRALLQAILQT-EDMLKVYEA 799
            R       L  ++ G+ +  +++    + +   L S CA     Q + +  +  L   + 
Sbjct: 4744 REEYLRAELSRQLEGVLKSFKDLEQKAETHVEHLQSACASSHQFQQMSRDFQAWLDTKKE 4803

Query: 800  RLTEEETVCLDLDKVEAYRCGLKKIKNDLNLKKSLLATMKTELQKAQQIHSQTSQQYPLY 859
               +   +   +D +E+     K  +  L  +  L      E +    + +Q S++  L 
Sbjct: 4804 EQNKSPLISAKVDVLESLVKDQKDFRKTLTAQSHLYEKTIAEGENLL-LKTQGSEKVAL- 4861

Query: 860  DLDLGKFSEKVTQLTDRWQRIDKQIDYRLWDLEKQIKQLRNYRDNYQTFCKWLYDAKRRQ 919
                     ++  +   W  + KQ+  R   ++  +++   Y+++  T   W+    R Q
Sbjct: 4862 -------QLQLNTIKTNWDGLQKQVKDREDRVKDTLERALKYKEHVDTLRPWI---DRCQ 4911

Query: 920  DSLESMKFG-----DSNTVMRFLNEQKNLHS------EISGKRDK--------SEEVQKI 960
             SLE +K         N + R    QK +        ++SG             E V + 
Sbjct: 4912 GSLEEIKCSLDPAETENALARLKALQKEMDQHFGLVEQLSGAAGSLLGVCEVDQEVVAEE 4971

Query: 961  AELCANSIKDYELQLASYTSGLETLLSIPIKRTVIQSPSGVILQEAADMHARYIEL--LT 1018
             E     +     Q+      LE +     +   +   +   LQ A D  A +  L    
Sbjct: 4972 RECLLRKVDTVTEQVHRKKFSLENMAQKFKEFQEVSREAQRQLQGAKDQLAVHDSLGPQA 5031

Query: 1019 RSGDYYRFLSEMLKSLEDLKLKNTKIEVLEEELRLARDANSENCNKNKFLDQNLQKYQAE 1078
             S      L    K+L+ LK +    + L  +L +A  ++S+  ++     + L +    
Sbjct: 5032 HSSKSLTVLQTQQKALQTLKSQVDLAQGLARDL-VAEASDSKGTSEILLQAETLAQEHDS 5090

Query: 1079 CSQFKAKLVSLEELKRQAELDGKSAKQN-LDKCYGQIKELNEKITRLT---YEIEDEKRR 1134
             SQ      S  E K    L G    QN + + + Q  E ++++  +     + E  +++
Sbjct: 5091 LSQQVDDKCSFLETK----LQGIGHFQNTIREMFSQFAEFDDELDGMAPVGRDAETLQKQ 5146

Query: 1135 RKAVEDRFDQQKSDYDQLQKARQNEKESLGWQKMESEKAIKEKEFEI--ERLRVLLQEEG 1192
            ++A+    ++  +       A +  K  L  ++   +    +++ E   ++   L     
Sbjct: 5147 KEAIRAFLEKLDALIANNANANKTCKMMLATEEASPDLVGIKRDLEALSKQCNKLWDRAQ 5206

Query: 1193 ARKREYENELAKVRNHYN--EEMSNLRNK------------YETE-IN--------ITKT 1229
            ARK + E  + ++   Y+  +E S L  K             ETE IN          K 
Sbjct: 5207 ARKEQVEGTIVRLEEFYSKLQEFSTLLQKAEELEESQGPVGMETETINQQLDVFKVFQKE 5266

Query: 1230 TIKEISMQKED----------------DSKNLRNQLDRLSRENRDLKEEIVRLNDSILQT 1273
             I+ + ++ +D                 ++ L + LD      + L +++V    + LQ 
Sbjct: 5267 EIEPLQVKHQDVNWLGQGLIQSAAKGASTEALEHDLDDAGARWKTLNKKVVAQRAAQLQE 5326

Query: 1274 TEQRRRAEEDALQQKACG----SEVLQKKQYLEIELKQVIQQRSEDNARHKQSLEEAAKT 1329
                    +DAL+          E++  ++    E K V  Q  E     +         
Sbjct: 5327 ALLHCGRFQDALESLLSWMGDTEELVANQKAPSAEFKVVKAQIQEQKLLQR--------L 5378

Query: 1330 IQDKNKEIERLKTEFQEEAKRRWEYENELAKVRANYDEEIISLKNQFETEINITK----T 1385
            + D+   +E +K E ++    RWE     A+ R    E I  +  QF   +        T
Sbjct: 5379 LDDRKSTVEVIKREGEKIVDSRWEALLSKAETRNRQLEGISVVAQQFHETLEPLNEWLST 5438

Query: 1386 TIHQLT---------LQKEEDTSGYRAQIDTLTRENRSLSEEVKRLKNTLAQNTETLR-R 1435
            T  +L           + EE    ++A  D +   N+ L + V     ++ Q+ + L  R
Sbjct: 5439 TEKRLANCEPVGTQASKLEEQIEQHKALEDDILHHNKHLHQTV-----SIGQSLKVLSSR 5493

Query: 1436 VEENVQQQKATGLEM----SQRKQQLEVELRQVTQMRTEESARYKQSLDDAAKTIQDKNK 1491
             ++++ Q K    ++     Q K     EL Q      +     +  L +    + DK +
Sbjct: 5494 EDKDMVQSKLDSSQVWYIEIQEKSHSRSELLQQALCNAKIFGEDEVELMNWLSEVHDKLR 5553

Query: 1492 EI---DRLKQLIETEASQRKCLEDENARLQRAQGELQKAHSSATETISKLKVQEQELLRL 1548
             +   D   + + T+ ++ + L+++   +Q  +  + +A  +  E + +    E  +++ 
Sbjct: 5554 RLSVQDSSPEGLWTQQAELRVLQED---IQLRKQNVDQALLNGLELLKRTTGDEVLIIQD 5610

Query: 1549 RLDYERVS-QERTVRDQDIARFQTSLKELQLQKQKAEEELARLKRAASEDSSKRKKLEEE 1607
            +L+  +   Q+ T    D+A+      +L  + Q   EEL      A  D  + + L  E
Sbjct: 5611 KLEAIKARYQDITKLSTDVAKTLEQALQLARRLQSTHEELC-----AWLDKVEVELLSYE 5665

Query: 1608 LEGMRRTLKEQAIKVTSLTQQLEQASIVKKRSEDELRQQRDTL---------DGHLREKQ 1658
             + ++     QA   +   Q+L++ +   K   D L +    L         +G  R   
Sbjct: 5666 TQVLKGEAASQA-HASLRPQELKKEAKSHKALLDSLNEVSTALLELVPWRAREGLERTVA 5724

Query: 1659 RTQDELRRLASEVEALRRQLLQEQESVRQAQTRNEHFQKAIEDKSRSLNESKIEIERLQS 1718
               D  R ++  V        Q  E++  A  R + F +A + +   +NE++ ++  L  
Sbjct: 5725 EDNDRFRLVSDAVA-------QRVEAIDAALLRAQQFDQAADAELAWINETEKKLTSLGD 5777

Query: 1719 --LTESLTKEHLMLEEELRQLRLEYDDLQRGRSEADHDKNATIAELRNQ-LQISNNRTLE 1775
              L +  T   L +++      L + D+     ++ H   +T +E   Q ++   +  L+
Sbjct: 5778 IRLEQDQTSAQLQVQKTFTMEILRHKDIIDELVKSGHKIMSTCSEEEKQPMKKKLDTVLK 5837

Query: 1776 LQGLINDLQRERENLRQEIERFQKQALEASNRIQESKNQCTQVVQERESLLVKIKVLEQD 1835
                I  +  ER    +  +    Q  E    +        + + +  +  ++ + L Q 
Sbjct: 5838 NYDAICQVNSERYLQLERAQSLVSQFWETYEELWPWLTDTQKAIAQLPAPALEYETLRQQ 5897

Query: 1836 KARLQRLEEELSRAKTTLEAESRL-KQRLECEKQQ---IQNDLNQWKTQYSRKEEAIRKI 1891
            +   ++L E ++  K  ++  ++   Q LE   ++   IQ       T YS+ +E +RK 
Sbjct: 5898 QEEHRQLRELIAEHKPHIDKMNKTGPQLLELSPREGFSIQEKYVAADTLYSQIKEDVRKR 5957

Query: 1892 ESEREKSEREKNSLRSEIERLQAEIKRIEERCRR---------KLEDSSRETQSQLETER 1942
                +++  +      +I+++   ++R+ ER R+         K+ +   E ++ +  + 
Sbjct: 5958 AVALDEAISQSTQFHDKIDQILESLERVVERLRQPPSISAEVEKIREQVSENKN-VAVDM 6016

Query: 1943 CRLQREIDRLKQRPYGSHRETQTEYEWSVDSSKLVFDGLRKKV-------TAMQLYECQL 1995
             +LQ   + L+QR  G     +++      S+K V D L + V         ++  E +L
Sbjct: 6017 EKLQPLYETLRQR--GEEMIARSQGTDKDISAKAVQDKLDQMVFIWENIHVLVEEREAKL 6074

Query: 1996 IDKATL-DKLLKGKKSVEEVASEIQPFLR 2023
            +D   L +K      S+     + Q F+R
Sbjct: 6075 LDVMELAEKFWCDHLSLVVTTKDTQDFIR 6103


 Score = 58.5 bits (140), Expect = 7e-008
 Identities = 232/1192 (19%), Positives = 467/1192 (39%), Gaps = 156/1192 (13%)

Query: 791  EDMLKVYEARLTEEETVCLDLDKVEAYRCGLKKIKNDLNLKKSLLATMKTELQKAQQIHS 850
            E + +V E RL +  ++  +++K+       K +  D+   + L  T++   Q+ +++ +
Sbjct: 5980 ESLERVVE-RLRQPPSISAEVEKIREQVSENKNVAVDMEKLQPLYETLR---QRGEEMIA 6035

Query: 851  QTSQQYPLYDLDLGKFSEKVTQLTDRWQRIDKQIDYRLWDLEKQIKQLRNYRDNYQTFCK 910
            ++  Q    D+      +K+ Q+   W+ I   ++ R    E ++  +    + +  +C 
Sbjct: 6036 RS--QGTDKDISAKAVQDKLDQMVFIWENIHVLVEER----EAKLLDVMELAEKF--WCD 6087

Query: 911  WL---YDAKRRQDSLESMKFG--DSNTVMRFLNEQKNLHSEISGKRDKSEEV----QKIA 961
             L      K  QD +  ++    D + V +     + +  EI G +++ + V     ++ 
Sbjct: 6088 HLSLVVTTKDTQDFIRDLEDPGIDPSVVKQQQEAAEVIREEIDGLQEELDMVINLGSELI 6147

Query: 962  ELCANSIKDYELQLASYTSGLETLLSIPIKRTVIQSPSGVILQEAADMHARYIELLTRSG 1021
              C    K    +     +     L+   K  V +      L+EA     +Y + L    
Sbjct: 6148 AACGEPDKPIVKKSIDELNSAWDSLNKAWKDRVDR------LEEAMQTAVQYQDGLQALF 6201

Query: 1022 DYYRFLSEMLKSLEDLKLKNTKIEVLEEELRLARDANSENCNKNKFLDQNLQKYQAECSQ 1081
            D+       L S+  +    T +E +++++        E   K +F  +  Q+       
Sbjct: 6202 DWVDIAGGKLASMSPI---GTDLETVKQQI--------EELKKQQFKSEAYQQQ------ 6244

Query: 1082 FKAKLVSLEELKRQAELDGKSAKQNLDKCYGQ--IKELNEKITRLTYEIEDEKRRRKAVE 1139
                 + +E L  QAEL  K   +  DK   Q  + EL      L   I + + + +   
Sbjct: 6245 -----IEMERLNHQAELLLKKVTEESDKHTVQDPLMELKLIWDSLDERIINRQHKLEGAL 6299

Query: 1140 DRFDQQKSDYDQLQKARQNEKESLGWQKMESEKAIKEKEFEIERLRVLLQEEGARKREYE 1199
                Q +   D+L     + +  LG QK       K  E E+ +  VL  +  A +   E
Sbjct: 6300 LALGQFQHALDELLAWLTHTEGLLGEQKPVGGDP-KAIEIELAKHHVLQNDVLAHQSTVE 6358

Query: 1200 ------NELAKVRNHYNEEMSNLRNKYETEINITKTTIKEISMQKEDDSKNLRNQLDRLS 1253
                  N+L  + +   EE S+L+NK E      +  +++   +K+     LR Q     
Sbjct: 6359 AVNKAGNDL--IESSAGEEASSLQNKLEVLNQRWQNVLEKTEQRKQHLDAALR-QAKGFH 6415

Query: 1254 RENRDLKEEIVRLNDSILQTTEQRRRAEEDALQQKACGSEVLQKKQYLEIELKQVIQQRS 1313
             E  DL++ +      +L  ++      E A +Q     E+       E   K ++Q+  
Sbjct: 6416 GEIEDLQQWLTDTERHLL-ASKPLGGLPETAREQLNAHLEICAAFDVKEETYKNLMQKGQ 6474

Query: 1314 EDNARHKQSLE-EAAKTIQDKNKEIERLKTEFQEEAKRRWEYENELAKVRANYDEEIISL 1372
            +  AR  +S E    + I +  ++ E ++T+  E  K + E    LA    N  ++ I+ 
Sbjct: 6475 QMLARCPKSAETNIDQDINNLKEKWESVETKLNER-KVKLEEALTLAMEFHNSLQDFINW 6533

Query: 1373 KNQFETEINITK-------TTIHQLTLQK--EEDTSGYRAQIDTLTRENRSLS-----EE 1418
              Q E  +N+         T + Q+   K    + + +R QI  L +    L      ++
Sbjct: 6534 LTQAEQTLNVASRPSLILDTVLFQIDEHKVFANEVNSHREQIIELDKTGTHLKYFSQKQD 6593

Query: 1419 VKRLKNTLAQNTETLRRVEENVQQQKATGLEMSQRKQQLEVELRQVTQMRTEESARYKQS 1478
            V  +KN L        +V + + ++  +  E  +R +Q      ++ +   E     ++S
Sbjct: 6594 VVLIKNLLISVQSRWEKVVQRLVERGRSLDEARKRAKQFHDAWSKLMEWLEES----EKS 6649

Query: 1479 LDDAAKTIQDKNKEIDRLKQLIETEAS-------------------QRKCLEDENARLQR 1519
            LD   +   D +K   +L Q  E + S                   ++  L D+N +L  
Sbjct: 6650 LDSELEIANDPDKIKTQLAQHKEFQKSLGAKHSVYDTTSRTGRSLKEKTTLADDNLKLDD 6709

Query: 1520 AQGELQKAHSS----ATETISKLKV------QEQELLRLRLDYERVSQERTVRDQDIARF 1569
               EL+    +    + E  +KL+       Q  + L+  +D+    + +   DQ +   
Sbjct: 6710 MLSELRDKWDTICGKSVERQNKLEEALLFSGQFTDALQALIDWLYRVEPQLAEDQPVHGD 6769

Query: 1570 QTSLKELQLQKQKAEEELARLKRAASEDSSKRKKLEEELEGMRRTLKEQAIKVTSLTQQL 1629
               +  L    +  ++EL   KR +S  + KR    E +EG +       ++V  L+ + 
Sbjct: 6770 IDLVMNLIDNHKVFQKELG--KRTSSVQALKRSA-RELIEGNQDDSSWVRVQVQELSTRW 6826

Query: 1630 EQA---SIVKK-RSEDELRQQRDTLDGHLREKQRTQDELRRLASEVEALRRQ--LLQEQE 1683
            E     SI K+ R E  LRQ  +               L  LA   + LR    L  +++
Sbjct: 6827 ETVCALSISKQSRLEAALRQAEEF-------HSVVHALLEWLAEAEQTLRFHGVLPDDED 6879

Query: 1684 SVRQAQTRNEHFQKAIEDKSRSLNESKIEIERLQSL--TESLTKEHLMLEEELRQLRLEY 1741
            ++R    +++ F K +E+K  +LN++    + + ++   +S+T     ++  +  +R  +
Sbjct: 6880 ALRTLIDQHKEFMKRLEEKRAALNKATSMGDAILAICHPDSIT----TIKHWITIIRARF 6935

Query: 1742 DDLQRGRSEADHDKNATIAELRNQLQISNNRTLELQGLINDL-QRERENLRQEIERFQ-- 1798
            +++     +      + +A L  + ++       LQ     L  R++E + QEIE  +  
Sbjct: 6936 EEVLAWAKQHQQRLASALAGLIAKQELLEALLAWLQWAETTLSDRDKEVIPQEIEEVKAL 6995

Query: 1799 ----KQALEASNRIQESKNQCTQVVQER----ESLLVKIKVLEQDKARLQRLEEEL---S 1847
                +  +E   R Q   ++ T+  + R     SL   I VL++ +A  +RL       S
Sbjct: 6996 IAEHQTFMEEMTRKQPDVDKVTKTYKRRAADPSSLQSHIPVLDKGRAGRKRLPAPSFYPS 7055

Query: 1848 RAKTTLEAESRLKQRLECEKQQIQNDLNQWKTQYSRK---EEAIRKIESERE 1896
             ++T +E ++     L  + QQ+      W     R+    +A+ ++E  RE
Sbjct: 7056 GSQTQIETKNPRVNLLVSKWQQV------WLLALERRRKLNDALDRLEELRE 7101


 Score = 48.5 bits (114), Expect = 7e-005
 Identities = 262/1435 (18%), Positives = 538/1435 (37%), Gaps = 240/1435 (16%)

Query: 279  LRQLQNIIQATSREIMWINDCEEEELLYDWSDRNTNIAQKQEAFSIRMSQLEVKEKELNK 338
            L + Q   QA   E+ WIN+ E++  L    D    I  +Q+  S ++   +    E+ +
Sbjct: 5748 LLRAQQFDQAADAELAWINETEKK--LTSLGD----IRLEQDQTSAQLQVQKTFTMEILR 5801

Query: 339  LKQESDQLVLNQHPA--------SDKIEAYMDTLQTQWSWILQITKCIDVHLKE-NAAYF 389
             K   D+LV + H             ++  +DT+   +  I Q+     + L+   +   
Sbjct: 5802 HKDIIDELVKSGHKIMSTCSEEEKQPMKKKLDTVLKNYDAICQVNSERYLQLERAQSLVS 5861

Query: 390  QFFEEAQSTEAYLKGLQDSIRKKYPCDKNTPLQRLLEQIKELEKEREKILEYKRQVQSLV 449
            QF+E  +    +L   Q +I +  P       + L +Q +E  + RE I E+K  +  + 
Sbjct: 5862 QFWETYEELWPWLTDTQKAIAQ-LPAPA-LEYETLRQQQEEHRQLRELIAEHKPHIDKMN 5919

Query: 450  NKSKKIVQLKPRNPDYRSNKPIILRALCDYKQDQKIVHKG----DECILKDNNERSKWYV 505
                ++++L PR       K +    L  Y Q ++ V K     DE I +      K   
Sbjct: 5920 KTGPQLLELSPREGFSIQEKYVAADTL--YSQIKEDVRKRAVALDEAISQSTQFHDK--- 5974

Query: 506  TGPGGVDMLVPSVGLII----PPPNPLAVDLSSKIEQYYEAILALWNQLYINMKSLVSWH 561
                 +D ++ S+  ++     PP+     +S+++E+  E +    N             
Sbjct: 5975 -----IDQILESLERVVERLRQPPS-----ISAEVEKIREQVSENKN------------- 6011

Query: 562  YCMIDIEKIKAMTIAKLKTMRQEDYMKTISDLELHYQEFIRNSQGSEMFGDDDKRKMQTQ 621
               +D+EK++ +     +T+RQ              +E I  SQG++   D   + +Q +
Sbjct: 6012 -VAVDMEKLQPL----YETLRQRG------------EEMIARSQGTDK--DISAKAVQDK 6052

Query: 622  FTDAQKHYQTLVIQLPGHPQHQTVTTTEITHLGTCQDVNHNKVIETNRE----------- 670
                   ++ + + L    + + +   E+     C   +H  ++ T ++           
Sbjct: 6053 LDQMVFIWENIHV-LVEEREAKLLDVMELAEKFWC---DHLSLVVTTKDTQDFIRDLEDP 6108

Query: 671  -------NDKQEAWMLIELQKIRRQMELCESRMALKNILLADQGSSHHITVK--INELKS 721
                     +QEA  +I  ++I    E  +  + L + L+A  G      VK  I+EL S
Sbjct: 6109 GIDPSVVKQQQEAAEVIR-EEIDGLQEELDMVINLGSELIAACGEPDKPIVKKSIDELNS 6167

Query: 722  VQNDA-QAIAQVLNQLKDMLANFRGSEKYCYLQNEVFGLFQKLENINGVTDGYLNSLCAV 780
              +   +A    +++L++ +      +     Q+ +  LF  ++    +  G L S+  +
Sbjct: 6168 AWDSLNKAWKDRVDRLEEAM------QTAVQYQDGLQALFDWVD----IAGGKLASMSPI 6217

Query: 781  RALLQAILQTEDMLKVYEARLTEEETVCLDLDKVEAYRCGLKKIKNDLNLKKSLLATMKT 840
               L+ + Q  + LK  +              K EAY+  ++  +  LN +  LL     
Sbjct: 6218 GTDLETVKQQIEELKKQQF-------------KSEAYQQQIEMER--LNHQAELL----- 6257

Query: 841  ELQKAQQIHSQTSQQYPLYDLDLGKFSEKVTQLTDRWQRIDKQIDYRLWDLEKQIKQLRN 900
             L+K  +   + + Q PL +L L             W  +D++I  R   LE  +  L  
Sbjct: 6258 -LKKVTEESDKHTVQDPLMELKL------------IWDSLDERIINRQHKLEGALLALGQ 6304

Query: 901  YRDNYQTFCKWLYDAKRRQDSLESMKFGDSNTVMRFLNEQKNLHSEISGKRDKSEEVQKI 960
            ++        WL   +      + +  GD   +   L +   L +++   +   E V K 
Sbjct: 6305 FQHALDELLAWLTHTEGLLGEQKPVG-GDPKAIEIELAKHHVLQNDVLAHQSTVEAVNK- 6362

Query: 961  AELCANSIKDYELQLASYTSGLETLLSIPIKRTVIQSPSGVILQEAADMHARYIELLTRS 1020
                 N + +        +S  E   S+  K  V+      +L++           L ++
Sbjct: 6363 ---AGNDLIE--------SSAGEEASSLQNKLEVLNQRWQNVLEKTEQRKQHLDAALRQA 6411

Query: 1021 GDYYRFLSEMLKSLEDLK---LKNTKIEVLEEELRLARDANSENCNKNKFLDQNLQKYQA 1077
              ++  + ++ + L D +   L +  +  L E  R   +A+ E C      ++  +    
Sbjct: 6412 KGFHGEIEDLQQWLTDTERHLLASKPLGGLPETAREQLNAHLEICAAFDVKEETYKNLMQ 6471

Query: 1078 ECSQFKAKLVSLEELKRQAELDGKSAKQNLDKCYGQIKELNEKITRLTYEIEDEKRRRKA 1137
            +  Q  A+               KSA+ N+D+    +KE  E +     E + +      
Sbjct: 6472 KGQQMLARC-------------PKSAETNIDQDINNLKEKWESVETKLNERKVKLEEALT 6518

Query: 1138 VEDRFDQQKSDY-DQLQKARQNEKESLGWQKMESEKAIKEKEFEIERLRVLLQEEGARKR 1196
            +   F     D+ + L +A Q    +           +    F+I+  +V   E  +  R
Sbjct: 6519 LAMEFHNSLQDFINWLTQAEQTLNVA-----SRPSLILDTVLFQIDEHKVFANEVNSH-R 6572

Query: 1197 EYENELAKVRNHYNEEMSNLRNKYETEINITKTTIKEISMQKEDDSKNLRNQLDRLSREN 1256
            E   EL K   H    +     K +  +      IK + +  +   + +  +L    R  
Sbjct: 6573 EQIIELDKTGTH----LKYFSQKQDVVL------IKNLLISVQSRWEKVVQRLVERGRSL 6622

Query: 1257 RDLKEEIVRLNDSILQTTEQRRRAEEDALQQKACGSEVLQKKQYLEIELKQVIQQRSEDN 1316
             + ++   + +D+  +  E    +E+    +     E+      ++ +L Q  + +    
Sbjct: 6623 DEARKRAKQFHDAWSKLMEWLEESEKSLDSE----LEIANDPDKIKTQLAQHKEFQKSLG 6678

Query: 1317 ARHK---------QSLEEAAKTIQDKNKEIERLKTEFQEEAKRRWEYENELAKVRANYDE 1367
            A+H          +SL+E   T+ D N +++ + +E ++    +W+     +  R N  E
Sbjct: 6679 AKHSVYDTTSRTGRSLKEKT-TLADDNLKLDDMLSELRD----KWDTICGKSVERQNKLE 6733

Query: 1368 EIISLKNQFETEINITKTTIHQLTLQKEEDT----------------SGYRAQIDTLTRE 1411
            E +    QF   +      ++++  Q  ED                   ++ ++   T  
Sbjct: 6734 EALLFSGQFTDALQALIDWLYRVEPQLAEDQPVHGDIDLVMNLIDNHKVFQKELGKRTSS 6793

Query: 1412 NRSLSEEVKRLKNTLAQNTETLRRVEENVQQQKATGLEMSQRKQ-QLEVELRQVTQMRTE 1470
             ++L    + L      ++  +R   + +  +  T   +S  KQ +LE  LRQ  +  + 
Sbjct: 6794 VQALKRSARELIEGNQDDSSWVRVQVQELSTRWETVCALSISKQSRLEAALRQAEEFHSV 6853

Query: 1471 ESARYKQSLDDAAKTIQDKN---KEIDRLKQLIETEASQRKCLEDENARLQRA----QGE 1523
              A   + L +A +T++       + D L+ LI+      K LE++ A L +A       
Sbjct: 6854 VHA-LLEWLAEAEQTLRFHGVLPDDEDALRTLIDQHKEFMKRLEEKRAALNKATSMGDAI 6912

Query: 1524 LQKAHSSATETISKLKVQEQELLRLRLDYERVSQERTVRDQDIARFQTSLKELQLQKQKA 1583
            L   H  +  TI      +  +  +R  +E V        Q   R  ++L  L  +++  
Sbjct: 6913 LAICHPDSITTI------KHWITIIRARFEEVLAWAKQHQQ---RLASALAGLIAKQELL 6963

Query: 1584 EEELARLKRAASEDSSKRKK-LEEELEGMRRTLKEQAIKVTSLTQQLEQASIVKK 1637
            E  LA L+ A +  S + K+ + +E+E ++  + E    +  +T++      V K
Sbjct: 6964 EALLAWLQWAETTLSDRDKEVIPQEIEEVKALIAEHQTFMEEMTRKQPDVDKVTK 7018


 Score = 40.4 bits (93), Expect = 0.019
 Identities = 79/388 (20%), Positives = 150/388 (38%), Gaps = 41/388 (10%)

Query: 110  QLARSRELDECFAQANDQMEITDSLIREMRQMGQPCDAYQKRLLQLQEQMRALYKAISGP 169
            QLA+ +E  +     +   + T    R +++     D   K L  +  ++R  +  I G 
Sbjct: 6666 QLAQHKEFQKSLGAKHSVYDTTSRTGRSLKEKTTLADDNLK-LDDMLSELRDKWDTICGK 6724

Query: 170  RVRRASSKGGGGYTCQSGSGWDEFTKRLTSECLGWMRQ---QRAEMDMMTWGVDLASVEQ 226
             V R +          SG    +FT  L +  + W+ +   Q AE   +   +DL  V  
Sbjct: 6725 SVERQNKLEEA--LLFSG----QFTDALQA-LIDWLYRVEPQLAEDQPVHGDIDL--VMN 6775

Query: 227  HISSHRSIHNTIGDYRWQLDKIKADLRE------------KSAIYQLEEEYENLLKASFE 274
             I +H+     +G     +  +K   RE            +  + +L   +E +   S  
Sbjct: 6776 LIDNHKVFQKELGKRTSSVQALKRSARELIEGNQDDSSWVRVQVQELSTRWETVCALSIS 6835

Query: 275  RMDHL----RQLQNIIQATSREIMWINDCEE----EELLYDWSDRNTNIAQKQEAFSIRM 326
            +   L    RQ +         + W+ + E+      +L D  D    +  + + F   M
Sbjct: 6836 KQSRLEAALRQAEEFHSVVHALLEWLAEAEQTLRFHGVLPDDEDALRTLIDQHKEF---M 6892

Query: 327  SQLEVKEKELNKLKQESDQLVLNQHPAS-DKIEAYMDTLQTQWSWILQITKCIDVHLKEN 385
             +LE K   LNK     D ++   HP S   I+ ++  ++ ++  +L   K     L   
Sbjct: 6893 KRLEEKRAALNKATSMGDAILAICHPDSITTIKHWITIIRARFEEVLAWAKQHQQRLA-- 6950

Query: 386  AAYFQFFEEAQSTEAYLKGLQDSIRKKYPCDKNTPLQRLLEQIKELEKEREKILEYKRQV 445
            +A      + +  EA L  LQ +       DK   + + +E++K L  E +  +E   + 
Sbjct: 6951 SALAGLIAKQELLEALLAWLQWAETTLSDRDKEV-IPQEIEEVKALIAEHQTFMEEMTRK 7009

Query: 446  QSLVNKSKKIVQLKPRNP-DYRSNKPII 472
            Q  V+K  K  + +  +P   +S+ P++
Sbjct: 7010 QPDVDKVTKTYKRRAADPSSLQSHIPVL 7037


 Score = 36.2 bits (82), Expect = 0.35
 Identities = 35/126 (27%), Positives = 51/126 (40%), Gaps = 17/126 (13%)

Query: 2754 LVDPEVQGRISTEEAIRKGYIDGRAAQRLQDTSTYGKILTCPKTKLKISYKDAINRSMVE 2813
            L D   QG  +     R+     RAA   + TS  G+       ++  S     +     
Sbjct: 7313 LADGATQGMAAFRPRGRRSRPSSRAASPSRSTSVSGQAGQAASPQVPAS-----STPKGT 7367

Query: 2814 DVTGLRLLEAASVSSKGLPSPYNMSS------------APGSRSGSRSGSRSGSRSGSRS 2861
             + G +L     +S KG  S  +               A   R+ SR GSR+GS++GSR+
Sbjct: 7368 PIQGSKLRLPGYLSGKGFHSGEDSGLITTAAARVRTQFADPRRTPSRPGSRAGSKAGSRA 7427

Query: 2862 GSRRGS 2867
             SRRGS
Sbjct: 7428 SSRRGS 7433


 Score = 35.4 bits (80), Expect = 0.60
 Identities = 16/27 (59%), Positives = 20/27 (74%)

Query: 2843 SRSGSRSGSRSGSRSGSRSGSRRGSFD 2869
            SR GSR+GS++GSR+ SR GS    FD
Sbjct: 7413 SRPGSRAGSKAGSRASSRRGSDASDFD 7439


 Score = 30.4 bits (67), Expect =    19
 Identities = 69/331 (20%), Positives = 134/331 (40%), Gaps = 62/331 (18%)

Query: 1623 TSLTQQLEQASIVKKRSEDELRQQRDTLDGHLREKQRTQDELRRLASEVEALRRQLLQEQ 1682
            TS  Q L+   I K   +  L      LD +L E++     ++ L + V+ ++ QL + +
Sbjct: 522  TSSLQTLKLMQIRKPLLKSSL------LDQNLTEEEINMKFVQDLLNWVDEMQVQLDRTE 575

Query: 1683 -----ESVRQAQTRNEHFQKAIEDKSRSLNESKI-EIERLQSLTESLTKEHLMLEEELRQ 1736
                  SV      +++  +AIE+   SL E+KI EI+    L        L   E+L +
Sbjct: 576  WGSDLPSVESHLENHKNVHRAIEEFESSLKEAKISEIQMTAPL-------KLTYAEKLHR 628

Query: 1737 LRLEYDDLQRGRSEADHDKNATIAELRNQLQISNNRTLELQGLINDLQRERENL----RQ 1792
            L  +Y  L                     L  S N+   L  L N + R    L     +
Sbjct: 629  LENQYAKL---------------------LNTSRNQERHLDTLHNFVTRATNELIWLNEK 667

Query: 1793 EIERFQKQALEASNRIQESKNQCTQVVQERESLLVKIKVLEQDKARLQRLEEELSRAKTT 1852
            E E       E +  I   ++   ++++E +     IK +++     +RL  E   A+ T
Sbjct: 668  EEEEVAYDWSERNTNIARKRDYHAELMRELDQKEETIKSVQE---IAERLLLENHPARLT 724

Query: 1853 LEAE--------SRLKQRLECEKQQIQNDLNQWKTQYSRKEEAIRKIESEREKSEREKNS 1904
            +EA         S + Q  +C +Q ++ + + +   ++  +EA   + + ++  +R+ + 
Sbjct: 725  IEAYRAAMQTQWSWILQLCQCVEQHVKEN-SAYFEFFNDAKEATDYLRNLKDAIQRKYSC 783

Query: 1905 LRSEIERLQAEIKRIEERCRRKLEDSSRETQ 1935
             RS      + I ++E+  +  +E+     Q
Sbjct: 784  DRS------SSIHKLEDLVQESMEEKEELLQ 808
