# Supplementary material for: Dataset supporting the proteomic differences found between excretion/secretion products from two isolates of Fasciola hepatica newly excysted juveniles (NEJ) derived from different snail hosts
Source: Data Brief. 2019 Jul 15;25:104272. doi: 10.1016/j.dib.2019.104272 (PMC6661421; doi:10.1016/j.dib.2019.104272)
Supplement: Supplementary file 2 [file mmc2.zip › links/BOVINE-UNIPROT/tr_E1BNF2_E1BNF2_BOVIN-BOVINE-UNIPROT.txt]

>tr_E1BNF2_E1BNF2_BOVIN

tr|E1BNF2|E1BNF2_BOVIN Uncharacterized protein OS=Bos taurus GN=...   819   0.0  
sp|F1MYR9|KCNJ5_BOVIN G protein-activated inward rectifier potas...   525   e-149
tr|A0A140T868|A0A140T868_BOVIN G protein-activated inward rectif...   523   e-149
tr|F1MUD1|F1MUD1_BOVIN Uncharacterized protein OS=Bos taurus GN=...   442   e-124
sp|E1BNE9|KCNJ3_BOVIN G protein-activated inward rectifier potas...   438   e-123
tr|A2VDS5|A2VDS5_BOVIN ATP-sensitive inward rectifier potassium ...   396   e-110
sp|Q4TZY1|KCJ12_BOVIN ATP-sensitive inward rectifier potassium c...   396   e-110
sp|O19182|KCNJ2_BOVIN Inward rectifier potassium channel 2 OS=Bo...   384   e-107
tr|E1BCI4|E1BCI4_BOVIN Uncharacterized protein OS=Bos taurus GN=...   363   e-101
tr|A2VDS4|A2VDS4_BOVIN Potassium inwardly-rectifying channel, su...   351   6e-097


==> tr|E1BNF2|E1BNF2_BOVIN Uncharacterized protein OS=Bos taurus
           GN=KCNJ9 PE=3 SV=1
          Length = 405

 Score =  819 bits (2115), Expect = 0.0
 Identities = 405/405 (100%), Positives = 405/405 (100%)

Query: 1   MAQENAAFSPGTEEPPRRRGRQRYVEKDGRCNVQQGNVRETYRYLTDLFTTLVDLQWRLS 60
           MAQENAAFSPGTEEPPRRRGRQRYVEKDGRCNVQQGNVRETYRYLTDLFTTLVDLQWRLS
Sbjct: 1   MAQENAAFSPGTEEPPRRRGRQRYVEKDGRCNVQQGNVRETYRYLTDLFTTLVDLQWRLS 60

Query: 61  LLFFVLAYALTWLFFGAIWWLIAYGRGDLEHLEDTAWTPCVNNLNGFVAAFLFSIETETT 120
           LLFFVLAYALTWLFFGAIWWLIAYGRGDLEHLEDTAWTPCVNNLNGFVAAFLFSIETETT
Sbjct: 61  LLFFVLAYALTWLFFGAIWWLIAYGRGDLEHLEDTAWTPCVNNLNGFVAAFLFSIETETT 120

Query: 121 IGYGHRVITDQCPEGIVLLLLQAILGSMVNAFMVGCMFVKISQPNKRAATLVFSSHAVVS 180
           IGYGHRVITDQCPEGIVLLLLQAILGSMVNAFMVGCMFVKISQPNKRAATLVFSSHAVVS
Sbjct: 121 IGYGHRVITDQCPEGIVLLLLQAILGSMVNAFMVGCMFVKISQPNKRAATLVFSSHAVVS 180

Query: 181 LRDGRLCLMFRVGDLRSSHIVEASIRAKLIRSRQTLEGEFIPLHQTDLSVGFDTGDDRLF 240
           LRDGRLCLMFRVGDLRSSHIVEASIRAKLIRSRQTLEGEFIPLHQTDLSVGFDTGDDRLF
Sbjct: 181 LRDGRLCLMFRVGDLRSSHIVEASIRAKLIRSRQTLEGEFIPLHQTDLSVGFDTGDDRLF 240

Query: 241 LVSPLVISHEIDAASPFWEASRRALERDDFEIVVILEGMVEATGMTCQARSSYLVDEVLW 300
           LVSPLVISHEIDAASPFWEASRRALERDDFEIVVILEGMVEATGMTCQARSSYLVDEVLW
Sbjct: 241 LVSPLVISHEIDAASPFWEASRRALERDDFEIVVILEGMVEATGMTCQARSSYLVDEVLW 300

Query: 301 GHRFTSVLTLEDGFYEVDYASFHETFEVPTPSCSARELAEAAARLDAHLYWSIPSRLDEK 360
           GHRFTSVLTLEDGFYEVDYASFHETFEVPTPSCSARELAEAAARLDAHLYWSIPSRLDEK
Sbjct: 301 GHRFTSVLTLEDGFYEVDYASFHETFEVPTPSCSARELAEAAARLDAHLYWSIPSRLDEK 360

Query: 361 VEEEGAGEGPGEEAEEEAGEGAGEGAGVDKEQNGCLPPPESESKV 405
           VEEEGAGEGPGEEAEEEAGEGAGEGAGVDKEQNGCLPPPESESKV
Sbjct: 361 VEEEGAGEGPGEEAEEEAGEGAGEGAGVDKEQNGCLPPPESESKV 405


==> sp|F1MYR9|KCNJ5_BOVIN G protein-activated inward rectifier
           potassium channel 4 OS=Bos taurus GN=KCNJ5 PE=1 SV=2
          Length = 419

 Score =  525 bits (1351), Expect = e-149
 Identities = 259/373 (69%), Positives = 304/373 (81%), Gaps = 8/373 (2%)

Query: 18  RRGRQRYVEKDGRCNVQQGNVRETYRYLTDLFTTLVDLQWRLSLLFFVLAYALTWLFFGA 77
           ++ RQRY+EK G+CNV  GNV+ETYRYL+DLFTTLVDL+WR +LL F + Y +TWLFFG 
Sbjct: 47  KKPRQRYMEKSGKCNVHHGNVQETYRYLSDLFTTLVDLKWRFNLLVFTMVYTITWLFFGF 106

Query: 78  IWWLIAYGRGDLEHLEDTAWTPCVNNLNGFVAAFLFSIETETTIGYGHRVITDQCPEGIV 137
           IWWLIAY RGDL+H+ D  W PCV NL+GFV+AFLFSIETETTIGYG RVIT++CPEGIV
Sbjct: 107 IWWLIAYIRGDLDHVGDREWIPCVENLSGFVSAFLFSIETETTIGYGFRVITEKCPEGIV 166

Query: 138 LLLLQAILGSMVNAFMVGCMFVKISQPNKRAATLVFSSHAVVSLRDGRLCLMFRVGDLRS 197
           LLL+QAILGS+VNAFMVGCMFVKISQP KRA TL+FS++AV+SLRD +LCLMFRVGDLR+
Sbjct: 167 LLLVQAILGSIVNAFMVGCMFVKISQPKKRAETLMFSNNAVISLRDEKLCLMFRVGDLRN 226

Query: 198 SHIVEASIRAKLIRSRQTLEGEFIPLHQTDLSVGFDTGDDRLFLVSPLVISHEIDAASPF 257
           SHIVEASIRAKLI+SRQT EGEFIPL+QTD++VGFDTGDDRLFLVSPL+I HEI+  SPF
Sbjct: 227 SHIVEASIRAKLIKSRQTKEGEFIPLNQTDINVGFDTGDDRLFLVSPLIICHEINEKSPF 286

Query: 258 WEASRRALERDDFEIVVILEGMVEATGMTCQARSSYLVDEVLWGHRFTSVLTLEDGFYEV 317
           WE SR  L +++FE+VVILEGMVEATGMTCQARSSY+  EVLWGHRFT VLTLE GFYEV
Sbjct: 287 WEMSRAQLTQEEFEVVVILEGMVEATGMTCQARSSYMDTEVLWGHRFTPVLTLEKGFYEV 346

Query: 318 DYASFHETFEVPTPSCSARELAEAAAR---LDAHLYWSIP-----SRLDEKVEEEGAGEG 369
           DY +FH+T+E  TPSC A+ELAE       L  H    +P     + L  + E+EG  E 
Sbjct: 347 DYNTFHDTYETNTPSCCAKELAEMKREGRLLQYHPSPPLPGGCVGAELGAEAEQEGEEEP 406

Query: 370 PGEEAEEEAGEGA 382
            G    +E  + A
Sbjct: 407 EGLSGSQETKDSA 419


==> tr|A0A140T868|A0A140T868_BOVIN G protein-activated inward rectifier
           potassium channel 4 OS=Bos taurus GN=KCNJ5 PE=3 SV=1
          Length = 425

 Score =  523 bits (1347), Expect = e-149
 Identities = 258/368 (70%), Positives = 302/368 (82%), Gaps = 8/368 (2%)

Query: 18  RRGRQRYVEKDGRCNVQQGNVRETYRYLTDLFTTLVDLQWRLSLLFFVLAYALTWLFFGA 77
           ++ RQRY+EK G+CNV  GNV+ETYRYL+DLFTTLVDL+WR +LL F + Y +TWLFFG 
Sbjct: 58  KKPRQRYMEKSGKCNVHHGNVQETYRYLSDLFTTLVDLKWRFNLLVFTMVYTITWLFFGF 117

Query: 78  IWWLIAYGRGDLEHLEDTAWTPCVNNLNGFVAAFLFSIETETTIGYGHRVITDQCPEGIV 137
           IWWLIAY RGDL+H+ D  W PCV NL+GFV+AFLFSIETETTIGYG RVIT++CPEGIV
Sbjct: 118 IWWLIAYIRGDLDHVGDREWIPCVENLSGFVSAFLFSIETETTIGYGFRVITEKCPEGIV 177

Query: 138 LLLLQAILGSMVNAFMVGCMFVKISQPNKRAATLVFSSHAVVSLRDGRLCLMFRVGDLRS 197
           LLL+QAILGS+VNAFMVGCMFVKISQP KRA TL+FS++AV+SLRD +LCLMFRVGDLR+
Sbjct: 178 LLLVQAILGSIVNAFMVGCMFVKISQPKKRAETLMFSNNAVISLRDEKLCLMFRVGDLRN 237

Query: 198 SHIVEASIRAKLIRSRQTLEGEFIPLHQTDLSVGFDTGDDRLFLVSPLVISHEIDAASPF 257
           SHIVEASIRAKLI+SRQT EGEFIPL+QTD++VGFDTGDDRLFLVSPL+I HEI+  SPF
Sbjct: 238 SHIVEASIRAKLIKSRQTKEGEFIPLNQTDINVGFDTGDDRLFLVSPLIICHEINEKSPF 297

Query: 258 WEASRRALERDDFEIVVILEGMVEATGMTCQARSSYLVDEVLWGHRFTSVLTLEDGFYEV 317
           WE SR  L +++FE+VVILEGMVEATGMTCQARSSY+  EVLWGHRFT VLTLE GFYEV
Sbjct: 298 WEMSRAQLTQEEFEVVVILEGMVEATGMTCQARSSYMDTEVLWGHRFTPVLTLEKGFYEV 357

Query: 318 DYASFHETFEVPTPSCSARELAEAAAR---LDAHLYWSIP-----SRLDEKVEEEGAGEG 369
           DY +FH+T+E  TPSC A+ELAE       L  H    +P     + L  + E+EG  E 
Sbjct: 358 DYNTFHDTYETNTPSCCAKELAEMKREGRLLQYHPSPPLPGGCVGAELGAEAEQEGEEEP 417

Query: 370 PGEEAEEE 377
            G    +E
Sbjct: 418 EGLSGSQE 425
