# Supplementary material for: Dataset supporting the proteomic differences found between excretion/secretion products from two isolates of Fasciola hepatica newly excysted juveniles (NEJ) derived from different snail hosts
Source: Data Brief. 2019 Jul 15;25:104272. doi: 10.1016/j.dib.2019.104272 (PMC6661421; doi:10.1016/j.dib.2019.104272)
Supplement: Supplementary file 2 [file mmc2.zip › links/BOVINE-UNIPROT/tr_F1MC11_F1MC11_BOVIN-BOVINE-UNIPROT.txt]

>tr_F1MC11_F1MC11_BOVIN

tr|F1MC11|F1MC11_BOVIN Keratin, type I cytoskeletal 14 OS=Bos ta...   927   0.0  
sp|A1L595|K1C17_BOVIN Keratin, type I cytoskeletal 17 OS=Bos tau...   637   0.0  
tr|A0A140T867|A0A140T867_BOVIN Keratin, type I cytoskeletal 17 O...   634   0.0  
tr|Q17QL7|Q17QL7_BOVIN KRT15 protein OS=Bos taurus GN=KRT15 PE=1...   548   e-156
tr|A6QNZ7|A6QNZ7_BOVIN Keratin 10 (Epidermolytic hyperkeratosis;...   515   e-146
tr|G3X7W8|G3X7W8_BOVIN Uncharacterized protein OS=Bos taurus GN=...   515   e-146
sp|P06394|K1C10_BOVIN Keratin, type I cytoskeletal 10 OS=Bos tau...   514   e-146
sp|P08728|K1C19_BOVIN Keratin, type I cytoskeletal 19 OS=Bos tau...   507   e-144
tr|F1MJ66|F1MJ66_BOVIN Uncharacterized protein OS=Bos taurus GN=...   493   e-139
tr|F1MFW9|F1MFW9_BOVIN Uncharacterized protein OS=Bos taurus GN=...   489   e-138


==> tr|F1MC11|F1MC11_BOVIN Keratin, type I cytoskeletal 14 OS=Bos
           taurus GN=KRT14 PE=1 SV=2
          Length = 477

 Score =  927 bits (2397), Expect = 0.0
 Identities = 477/477 (100%), Positives = 477/477 (100%)

Query: 1   MTTCSRQYTSSSSIKSSGGIGGGSSRISSVLAGGSCRAPSAYGGLSVSSSRYSSGGVCGL 60
           MTTCSRQYTSSSSIKSSGGIGGGSSRISSVLAGGSCRAPSAYGGLSVSSSRYSSGGVCGL
Sbjct: 1   MTTCSRQYTSSSSIKSSGGIGGGSSRISSVLAGGSCRAPSAYGGLSVSSSRYSSGGVCGL 60

Query: 61  GGGYGGGFSSSSSFGGALGSSFGGGYGGGLGAGFGGGFGGGVGGGFGGGFGVGDGLLAGS 120
           GGGYGGGFSSSSSFGGALGSSFGGGYGGGLGAGFGGGFGGGVGGGFGGGFGVGDGLLAGS
Sbjct: 61  GGGYGGGFSSSSSFGGALGSSFGGGYGGGLGAGFGGGFGGGVGGGFGGGFGVGDGLLAGS 120

Query: 121 EKVTMQNLNDRLASYLDKVRALEEANADLEVKIRDWYQRQRPAEIKDYSPYFKTIEDLRN 180
           EKVTMQNLNDRLASYLDKVRALEEANADLEVKIRDWYQRQRPAEIKDYSPYFKTIEDLRN
Sbjct: 121 EKVTMQNLNDRLASYLDKVRALEEANADLEVKIRDWYQRQRPAEIKDYSPYFKTIEDLRN 180

Query: 181 KILTATVDNANVVLQIDNARLAADDFRTKYETELNLRLSVEADINGLRRVLDELTLARAD 240
           KILTATVDNANVVLQIDNARLAADDFRTKYETELNLRLSVEADINGLRRVLDELTLARAD
Sbjct: 181 KILTATVDNANVVLQIDNARLAADDFRTKYETELNLRLSVEADINGLRRVLDELTLARAD 240

Query: 241 LEMQIESLKEELAYLRKNHEEEMNSLRGQVGGDVNVEMDAAPGVDLSRILNEMRDQYEKM 300
           LEMQIESLKEELAYLRKNHEEEMNSLRGQVGGDVNVEMDAAPGVDLSRILNEMRDQYEKM
Sbjct: 241 LEMQIESLKEELAYLRKNHEEEMNSLRGQVGGDVNVEMDAAPGVDLSRILNEMRDQYEKM 300

Query: 301 AEKNRKDAEDWFFSKTEELNREVATNSELVQSGKSEISELRRTLQNLEIELQSQLSMKAS 360
           AEKNRKDAEDWFFSKTEELNREVATNSELVQSGKSEISELRRTLQNLEIELQSQLSMKAS
Sbjct: 301 AEKNRKDAEDWFFSKTEELNREVATNSELVQSGKSEISELRRTLQNLEIELQSQLSMKAS 360

Query: 361 LENSLEETKGRYCMQLAQIQELISSVEEQLAQLRCEMEQQNQEYKILLDVKTRLEQEIAT 420
           LENSLEETKGRYCMQLAQIQELISSVEEQLAQLRCEMEQQNQEYKILLDVKTRLEQEIAT
Sbjct: 361 LENSLEETKGRYCMQLAQIQELISSVEEQLAQLRCEMEQQNQEYKILLDVKTRLEQEIAT 420

Query: 421 YRRLLEGEDAHLSSSQFSSGSQSSRDVSSSRQVRTKVVDVHDGKVVSTHEQIVRTKN 477
           YRRLLEGEDAHLSSSQFSSGSQSSRDVSSSRQVRTKVVDVHDGKVVSTHEQIVRTKN
Sbjct: 421 YRRLLEGEDAHLSSSQFSSGSQSSRDVSSSRQVRTKVVDVHDGKVVSTHEQIVRTKN 477


==> sp|A1L595|K1C17_BOVIN Keratin, type I cytoskeletal 17 OS=Bos taurus
           GN=KRT17 PE=2 SV=1
          Length = 441

 Score =  637 bits (1642), Expect = 0.0
 Identities = 351/478 (73%), Positives = 382/478 (79%), Gaps = 38/478 (7%)

Query: 1   MTTCSRQYTSSSSIKSSGGIGGGSSRISSVLAGGSCRAPSAYGGLSVSSSRYSSGGVCGL 60
           MTT  R + SS SIK S G+ GGSSR        SCR   + GG    S R  S G  GL
Sbjct: 1   MTTTIRHF-SSGSIKGSSGLAGGSSR--------SCRVSGSLGG---GSCRLGSAG--GL 46

Query: 61  GGGYGGG-FSSSSSFGGALGSSFGGGYGGGLGAGFGGGFGGGVGGGFGGGFGVGDGLLAG 119
           G G GG  +SS  SFG       GGGYG G          G V GG+GGGFG  DGLL G
Sbjct: 47  GSGLGGSSYSSCYSFGS------GGGYGSG----------GYVSGGYGGGFGGVDGLLVG 90

Query: 120 SEKVTMQNLNDRLASYLDKVRALEEANADLEVKIRDWYQRQRPAEIKDYSPYFKTIEDLR 179
            EK TMQNLNDRLASYLDKVRALEEAN +LE+KIRDWYQ+Q P    DYS YFKTIEDLR
Sbjct: 91  GEKATMQNLNDRLASYLDKVRALEEANTELELKIRDWYQKQAPGPAPDYSSYFKTIEDLR 150

Query: 180 NKILTATVDNANVVLQIDNARLAADDFRTKYETELNLRLSVEADINGLRRVLDELTLARA 239
           NKI TATVDNAN++LQIDNARLAADDFRTK+ETE  LR+SVEADINGLRRVLDELTLARA
Sbjct: 151 NKIHTATVDNANLLLQIDNARLAADDFRTKFETEQALRVSVEADINGLRRVLDELTLARA 210

Query: 240 DLEMQIESLKEELAYLRKNHEEEMNSLRGQVGGDVNVEMDAAPGVDLSRILNEMRDQYEK 299
           DLEMQIE+LKEELAYLRKNHEEEM +LRGQVGG++NVEMDAAPGVDLSRILNEMRDQYEK
Sbjct: 211 DLEMQIENLKEELAYLRKNHEEEMKALRGQVGGEINVEMDAAPGVDLSRILNEMRDQYEK 270

Query: 300 MAEKNRKDAEDWFFSKTEELNREVATNSELVQSGKSEISELRRTLQNLEIELQSQLSMKA 359
           MAEKNRKDAEDWFFSKTEELNREVATNSELVQSGKSEISELRRTLQ LEIELQSQLSMKA
Sbjct: 271 MAEKNRKDAEDWFFSKTEELNREVATNSELVQSGKSEISELRRTLQALEIELQSQLSMKA 330

Query: 360 SLENSLEETKGRYCMQLAQIQELISSVEEQLAQLRCEMEQQNQEYKILLDVKTRLEQEIA 419
           SLE SL ET+ RYCMQL+QIQ LI SVEEQLAQLRCEMEQQNQEYKILLDVKTRLEQEIA
Sbjct: 331 SLEGSLAETENRYCMQLSQIQGLIGSVEEQLAQLRCEMEQQNQEYKILLDVKTRLEQEIA 390

Query: 420 TYRRLLEGEDAHLSSSQFSSGSQSSRDVSSSRQVRTKVVDVHDGKVVSTHEQIVRTKN 477
           TYRRLLEGEDAHL+          +++  ++RQVRT V +V DG+V+S+ EQ+ +T +
Sbjct: 391 TYRRLLEGEDAHLT-------QYKTKEPVTTRQVRTIVEEVQDGRVISSREQVHQTSH 441


==> tr|A0A140T867|A0A140T867_BOVIN Keratin, type I cytoskeletal 17
           OS=Bos taurus GN=KRT17 PE=3 SV=1
          Length = 441

 Score =  634 bits (1636), Expect = 0.0
 Identities = 350/478 (73%), Positives = 381/478 (79%), Gaps = 38/478 (7%)

Query: 1   MTTCSRQYTSSSSIKSSGGIGGGSSRISSVLAGGSCRAPSAYGGLSVSSSRYSSGGVCGL 60
           MTT  R + SS SIK S G+ GGSSR        SCR   + GG    S R  S G  GL
Sbjct: 1   MTTTIRHF-SSGSIKGSSGLAGGSSR--------SCRVSGSLGG---GSCRLGSAG--GL 46

Query: 61  GGGYGGG-FSSSSSFGGALGSSFGGGYGGGLGAGFGGGFGGGVGGGFGGGFGVGDGLLAG 119
           G G GG  +SS  SFG       GG YG G          G V GG+GGGFG  DGLL G
Sbjct: 47  GSGLGGSSYSSCYSFGS------GGSYGSG----------GYVSGGYGGGFGGVDGLLVG 90

Query: 120 SEKVTMQNLNDRLASYLDKVRALEEANADLEVKIRDWYQRQRPAEIKDYSPYFKTIEDLR 179
            EK TMQNLNDRLASYLDKVRALEEAN +LE+KIRDWYQ+Q P    DYS YFKTIEDLR
Sbjct: 91  GEKATMQNLNDRLASYLDKVRALEEANTELELKIRDWYQKQAPGPAPDYSSYFKTIEDLR 150

Query: 180 NKILTATVDNANVVLQIDNARLAADDFRTKYETELNLRLSVEADINGLRRVLDELTLARA 239
           NKI TATVDNAN++LQIDNARLAADDFRTK+ETE  LR+SVEADINGLRRVLDELTLARA
Sbjct: 151 NKIHTATVDNANLLLQIDNARLAADDFRTKFETEQALRVSVEADINGLRRVLDELTLARA 210

Query: 240 DLEMQIESLKEELAYLRKNHEEEMNSLRGQVGGDVNVEMDAAPGVDLSRILNEMRDQYEK 299
           DLEMQIE+LKEELAYLRKNHEEEM +LRGQVGG++NVEMDAAPGVDLSRILNEMRDQYEK
Sbjct: 211 DLEMQIENLKEELAYLRKNHEEEMKALRGQVGGEINVEMDAAPGVDLSRILNEMRDQYEK 270

Query: 300 MAEKNRKDAEDWFFSKTEELNREVATNSELVQSGKSEISELRRTLQNLEIELQSQLSMKA 359
           MAEKNRKDAEDWFFSKTEELNREVATNSELVQSGKSEISELRRTLQ LEIELQSQLSMKA
Sbjct: 271 MAEKNRKDAEDWFFSKTEELNREVATNSELVQSGKSEISELRRTLQALEIELQSQLSMKA 330

Query: 360 SLENSLEETKGRYCMQLAQIQELISSVEEQLAQLRCEMEQQNQEYKILLDVKTRLEQEIA 419
           SLE SL ET+ RYCMQL+QIQ LI SVEEQLAQLRCEMEQQNQEYKILLDVKTRLEQEIA
Sbjct: 331 SLEGSLAETENRYCMQLSQIQGLIGSVEEQLAQLRCEMEQQNQEYKILLDVKTRLEQEIA 390

Query: 420 TYRRLLEGEDAHLSSSQFSSGSQSSRDVSSSRQVRTKVVDVHDGKVVSTHEQIVRTKN 477
           TYRRLLEGEDAHL+          +++  ++RQVRT V +V DG+V+S+ EQ+ +T +
Sbjct: 391 TYRRLLEGEDAHLT-------QYKTKEPVTTRQVRTIVEEVQDGRVISSREQVHQTSH 441
