# Supplementary material for: Dataset supporting the proteomic differences found between excretion/secretion products from two isolates of Fasciola hepatica newly excysted juveniles (NEJ) derived from different snail hosts
Source: Data Brief. 2019 Jul 15;25:104272. doi: 10.1016/j.dib.2019.104272 (PMC6661421; doi:10.1016/j.dib.2019.104272)
Supplement: Supplementary file 2 [file mmc2.zip › links/BOVINE-UNIPROT/tr_F1MFW9_F1MFW9_BOVIN-BOVINE-UNIPROT.txt]

>tr_F1MFW9_F1MFW9_BOVIN

tr|F1MFW9|F1MFW9_BOVIN Uncharacterized protein OS=Bos taurus GN=...   943   0.0  
tr|A6QNZ7|A6QNZ7_BOVIN Keratin 10 (Epidermolytic hyperkeratosis;...   518   e-147
tr|F1MJ66|F1MJ66_BOVIN Uncharacterized protein OS=Bos taurus GN=...   517   e-147
sp|P06394|K1C10_BOVIN Keratin, type I cytoskeletal 10 OS=Bos tau...   517   e-147
tr|F1MC11|F1MC11_BOVIN Keratin, type I cytoskeletal 14 OS=Bos ta...   489   e-138
sp|Q0P5J6|K1C27_BOVIN Keratin, type I cytoskeletal 27 OS=Bos tau...   480   e-136
sp|Q148H6|K1C28_BOVIN Keratin, type I cytoskeletal 28 OS=Bos tau...   464   e-131
tr|Q17QL7|Q17QL7_BOVIN KRT15 protein OS=Bos taurus GN=KRT15 PE=1...   462   e-130
sp|A1L595|K1C17_BOVIN Keratin, type I cytoskeletal 17 OS=Bos tau...   461   e-130
tr|A0A140T867|A0A140T867_BOVIN Keratin, type I cytoskeletal 17 O...   460   e-129


==> tr|F1MFW9|F1MFW9_BOVIN Uncharacterized protein OS=Bos taurus
           GN=KRT24 PE=3 SV=2
          Length = 481

 Score =  943 bits (2437), Expect = 0.0
 Identities = 481/481 (100%), Positives = 481/481 (100%)

Query: 1   GFRGGAGSYGLSGGSSGGFGGGFGSCSVGGGFGGASGSGIGFGGGSSFGGGSSFGGGSSF 60
           GFRGGAGSYGLSGGSSGGFGGGFGSCSVGGGFGGASGSGIGFGGGSSFGGGSSFGGGSSF
Sbjct: 1   GFRGGAGSYGLSGGSSGGFGGGFGSCSVGGGFGGASGSGIGFGGGSSFGGGSSFGGGSSF 60

Query: 61  GGGSSFGGGSGFGGSAGYAGGASGGFYSYAGGVGGGVGGGLGDGGLFSGGEKQAMQNLND 120
           GGGSSFGGGSGFGGSAGYAGGASGGFYSYAGGVGGGVGGGLGDGGLFSGGEKQAMQNLND
Sbjct: 61  GGGSSFGGGSGFGGSAGYAGGASGGFYSYAGGVGGGVGGGLGDGGLFSGGEKQAMQNLND 120

Query: 121 RLANYLDKVRALEEANADLENKIKEWYEKFGPRSGDGGAGRDYSKYYPVIEDVRTQIITA 180
           RLANYLDKVRALEEANADLENKIKEWYEKFGPRSGDGGAGRDYSKYYPVIEDVRTQIITA
Sbjct: 121 RLANYLDKVRALEEANADLENKIKEWYEKFGPRSGDGGAGRDYSKYYPVIEDVRTQIITA 180

Query: 181 TIENAGIVLQIDNARLAADDFRLKYENELHLRQTVEADINGLRKVLDDLTMTRSDLEMQI 240
           TIENAGIVLQIDNARLAADDFRLKYENELHLRQTVEADINGLRKVLDDLTMTRSDLEMQI
Sbjct: 181 TIENAGIVLQIDNARLAADDFRLKYENELHLRQTVEADINGLRKVLDDLTMTRSDLEMQI 240

Query: 241 ESLTEELAYLKKNHEEEMKSMQGSSRGDVTVEMNAAPGTDLTKLLNDMRAQYEELAEQNR 300
           ESLTEELAYLKKNHEEEMKSMQGSSRGDVTVEMNAAPGTDLTKLLNDMRAQYEELAEQNR
Sbjct: 241 ESLTEELAYLKKNHEEEMKSMQGSSRGDVTVEMNAAPGTDLTKLLNDMRAQYEELAEQNR 300

Query: 301 REAEEQFNKQSASLQAQISTDAGAANSAKNEITELKRTLQALEIELQSQLAMKSSLEGTL 360
           REAEEQFNKQSASLQAQISTDAGAANSAKNEITELKRTLQALEIELQSQLAMKSSLEGTL
Sbjct: 301 REAEEQFNKQSASLQAQISTDAGAANSAKNEITELKRTLQALEIELQSQLAMKSSLEGTL 360

Query: 361 ADTEANYMVQLSQIQMQISSLEEQICQIRGETECQNAEYEQLLDIKTRLEMEIETYRRLL 420
           ADTEANYMVQLSQIQMQISSLEEQICQIRGETECQNAEYEQLLDIKTRLEMEIETYRRLL
Sbjct: 361 ADTEANYMVQLSQIQMQISSLEEQICQIRGETECQNAEYEQLLDIKTRLEMEIETYRRLL 420

Query: 421 DGEGGNMGSRDSSMSDGSRSGTSVQGRDPSKSRVTKTIVEEVVDGKVISSQVSNVSEVKL 480
           DGEGGNMGSRDSSMSDGSRSGTSVQGRDPSKSRVTKTIVEEVVDGKVISSQVSNVSEVKL
Sbjct: 421 DGEGGNMGSRDSSMSDGSRSGTSVQGRDPSKSRVTKTIVEEVVDGKVISSQVSNVSEVKL 480

Query: 481 K 481
           K
Sbjct: 481 K 481


==> tr|A6QNZ7|A6QNZ7_BOVIN Keratin 10 (Epidermolytic hyperkeratosis;
           keratosis palmaris et plantaris) OS=Bos taurus GN=KRT10
           PE=2 SV=1
          Length = 526

 Score =  518 bits (1334), Expect = e-147
 Identities = 277/431 (64%), Positives = 325/431 (75%), Gaps = 8/431 (1%)

Query: 1   GFRGGAGSYGLSGGSSGGFGGGFGSCSVGGG-FGGASGSGIGFGGGSSFGGGSSFGGGSS 59
           G  GG GS      S G  GGG+ S    GG F   S +G  FGG SS  GG   G GS 
Sbjct: 17  GGGGGGGSSLRISSSKGSLGGGYSSGGFSGGSFSRGSSAGGCFGGSSSIYGG---GLGSG 73

Query: 60  FGGG--SSFGGGSGFGGSAGYAGGASGGFYSYAGGVGGGVGGGLGDGGLFSGGEKQAMQN 117
           FGGG  SSFGG  G     GY GG  GG     G  GGG+GGG GDGGL SG EK  MQN
Sbjct: 74  FGGGYGSSFGGSYGGSFGGGYGGGGFGGGSFGGGSFGGGLGGGFGDGGLISGNEKITMQN 133

Query: 118 LNDRLANYLDKVRALEEANADLENKIKEWYEKFGPRSGDGGAGRDYSKYYPVIEDVRTQI 177
           LNDRLA+YLDKVRALEE+N +LE KIKEWYEK+G  +      RDYSKYY  I+D++ QI
Sbjct: 134 LNDRLASYLDKVRALEESNYELEVKIKEWYEKYG--NSRQREPRDYSKYYQTIDDLKNQI 191

Query: 178 ITATIENAGIVLQIDNARLAADDFRLKYENELHLRQTVEADINGLRKVLDDLTMTRSDLE 237
              T +NA I++Q+DNARLAADDFRLKYENE+ LRQ+VEADINGLR+VLD+LT+T++DLE
Sbjct: 192 FNLTTDNANILIQVDNARLAADDFRLKYENEVTLRQSVEADINGLRRVLDELTLTKTDLE 251

Query: 238 MQIESLTEELAYLKKNHEEEMKSMQGSSRGDVTVEMNAAPGTDLTKLLNDMRAQYEELAE 297
           MQIESLTEELAYLKKNHEEEM+ +Q  S GDV VEMNAAPG DLT+LLN+MR+QYE+LAE
Sbjct: 252 MQIESLTEELAYLKKNHEEEMRDLQNVSTGDVNVEMNAAPGVDLTELLNNMRSQYEQLAE 311

Query: 298 QNRREAEEQFNKQSASLQAQISTDAGAANSAKNEITELKRTLQALEIELQSQLAMKSSLE 357
           +NRR+AE  FN++S  L  +I+++    +S K+EITEL+RT+Q LEIELQSQLA+K SLE
Sbjct: 312 KNRRDAEAWFNEKSKELTTEINSNLEQVSSHKSEITELRRTIQGLEIELQSQLALKQSLE 371

Query: 358 GTLADTEANYMVQLSQIQMQISSLEEQICQIRGETECQNAEYEQLLDIKTRLEMEIETYR 417
            +LA+TE  Y VQLSQIQ QISSLEEQ+ QIR ETECQNAEY+QLLDIK RLE EI+TYR
Sbjct: 372 ASLAETEGRYCVQLSQIQSQISSLEEQLQQIRAETECQNAEYQQLLDIKIRLENEIQTYR 431

Query: 418 RLLDGEGGNMG 428
            LL+GEG + G
Sbjct: 432 SLLEGEGSSGG 442


 Score = 77.0 bits (188), Expect = 3e-014
 Identities = 41/73 (56%), Positives = 45/73 (61%), Gaps = 7/73 (9%)

Query: 5   GAGSYGLSGGSSGGFGGGFGSCSVGGGFGGASGSGIGFGGGSSFGGGSSFGGGSSFGGGS 64
           G GSYG   G  G  GGG      GGG+GG S SG G+GGGSS GGG     G S+GGGS
Sbjct: 441 GGGSYGGGRGYGGSSGGG------GGGYGGGSSSG-GYGGGSSSGGGHGGSSGGSYGGGS 493

Query: 65  SFGGGSGFGGSAG 77
           S GGG G G S+G
Sbjct: 494 SSGGGHGGGSSSG 506


 Score = 71.6 bits (174), Expect = 1e-012
 Identities = 45/92 (48%), Positives = 50/92 (54%), Gaps = 22/92 (23%)

Query: 14  GSSGGFGGGFGSCSVGGGFGGASGSGIGFGGGSSFGGGSSFGGGSSFGGGSSFGGGSGFG 73
           GSSGG     GS   G G+GG+SG     GGG  +GGGSS GG   +GGGSS GGG    
Sbjct: 438 GSSGG-----GSYGGGRGYGGSSG-----GGGGGYGGGSSSGG---YGGGSSSGGGH--- 481

Query: 74  GSAGYAGGASGGFYSYAGGVGGGVGGGLGDGG 105
                 GG+SGG Y      GGG GGG   GG
Sbjct: 482 ------GGSSGGSYGGGSSSGGGHGGGSSSGG 507


 Score = 71.6 bits (174), Expect = 1e-012
 Identities = 42/83 (50%), Positives = 47/83 (56%), Gaps = 10/83 (12%)

Query: 2   FRGGAGSYGLSGGSSGGFGGGFGSCSVGGGFGGASGSGIGFGGGSSFGGGSSFGGGSSFG 61
           + GG G  G SGG  GG+GGG    S  GG+GG S SG G GG S    G S+GGGSS G
Sbjct: 445 YGGGRGYGGSSGGGGGGYGGG----SSSGGYGGGSSSGGGHGGSS----GGSYGGGSSSG 496

Query: 62  GGSSFGGGSGFGGSAGYAGGASG 84
           GG   GGGS  GG      G+ G
Sbjct: 497 GG--HGGGSSSGGHKSTTTGSVG 517


 Score = 62.8 bits (151), Expect = 5e-010
 Identities = 37/71 (52%), Positives = 42/71 (59%), Gaps = 7/71 (9%)

Query: 43  GGGSSFGGGSSFGGGSSFGGGSSFGGGSGFGG---SAGYAGGASGGFYSYAGGVGGGVGG 99
           G GSS  GG S+GGG  + GGSS GGG G+GG   S GY GG+S G   + G  GG  GG
Sbjct: 436 GEGSS--GGGSYGGGRGY-GGSSGGGGGGYGGGSSSGGYGGGSSSG-GGHGGSSGGSYGG 491

Query: 100 GLGDGGLFSGG 110
           G   GG   GG
Sbjct: 492 GSSSGGGHGGG 502


 Score = 55.8 bits (133), Expect = 6e-008
 Identities = 36/67 (53%), Positives = 39/67 (58%), Gaps = 4/67 (5%)

Query: 1   GFRGGAGSYGLSGGSSGGFGGGFGSCSVGGGFGGASGSGIGFGGGSSFGGGSSFGGGSSF 60
           G+ GG+ S G  GGSS   GGG G  S GG +GG S SG G GGGSS GG  S   G S 
Sbjct: 461 GYGGGSSSGGYGGGSSS--GGGHGGSS-GGSYGGGSSSGGGHGGGSSSGGHKSTTTG-SV 516

Query: 61  GGGSSFG 67
           G  SS G
Sbjct: 517 GESSSKG 523


==> tr|F1MJ66|F1MJ66_BOVIN Uncharacterized protein OS=Bos taurus
           GN=KRT12 PE=3 SV=2
          Length = 467

 Score =  517 bits (1332), Expect = e-147
 Identities = 276/469 (58%), Positives = 345/469 (73%), Gaps = 18/469 (3%)

Query: 20  GGGFGSCSVGGGFGGASGSGIGFGGGSSFGGGSSFGGGSSFGG--GSSFGGGSGFGGSAG 77
           G G+G    G  FG    SG GF   S FG  S FG  S FGG  GSSF GG G    AG
Sbjct: 4   GSGYG----GSAFGFGGNSGGGFSAASMFGSSSGFGSSSGFGGACGSSFAGGLG----AG 55

Query: 78  YAGGASGGFYSYAGGVGGGVGGG-LG-----DGGLFSGGEKQAMQNLNDRLANYLDKVRA 131
           Y G   GGF     G GG  GGG LG     DGGL SG EK+ M+NLNDRLA+YLDKVRA
Sbjct: 56  YGGAGGGGFGGLGIGFGGSSGGGSLGILPGIDGGLISGSEKETMKNLNDRLASYLDKVRA 115

Query: 132 LEEANADLENKIKEWYEKFGPRSGDGGAGRDYSKYYPVIEDVRTQIITATIENAGIVLQI 191
           LEEAN DLE KI+EWYE  G  +GD G+  DYSKYYP+IED+R +II+A IENA ++LQI
Sbjct: 116 LEEANTDLETKIREWYETRGSGTGDPGSQNDYSKYYPLIEDLRNKIISANIENAQLILQI 175

Query: 192 DNARLAADDFRLKYENELHLRQTVEADINGLRKVLDDLTMTRSDLEMQIESLTEELAYLK 251
           DNARLAADDFR+KYENEL L Q VEADINGLR+VLD+LT+ R+DLE QIE+L EELAYLK
Sbjct: 176 DNARLAADDFRMKYENELALCQNVEADINGLRRVLDELTLARADLETQIETLNEELAYLK 235

Query: 252 KNHEEEMKSMQGSSRGDVTVEMNAAPGTDLTKLLNDMRAQYEELAEQNRREAEEQFNKQS 311
           KNHEEE++S +    G V+VEM+AAPG DLT+LLNDMRAQYE +AEQNR++AE  F ++S
Sbjct: 236 KNHEEELQSCRAGGPGQVSVEMDAAPGVDLTRLLNDMRAQYETIAEQNRKDAEAWFIEKS 295

Query: 312 ASLQAQISTDAGAANSAKNEITELKRTLQALEIELQSQLAMKSSLEGTLADTEANYMVQL 371
             L+ +IS++     S+K+E+T+L+R LQ LEIELQSQLAMK SLE +LA+TE +Y  QL
Sbjct: 296 GELRKEISSNTEQLQSSKSEVTDLRRALQNLEIELQSQLAMKKSLEDSLAETEGDYCGQL 355

Query: 372 SQIQMQISSLEEQICQIRGETECQNAEYEQLLDIKTRLEMEIETYRRLLDGE--GGNMGS 429
           SQ+Q  I SLEEQ+ Q+R + E Q+A+Y++LL++K RLE+EIETYRRLLDGE  G ++  
Sbjct: 356 SQVQQLIGSLEEQLLQVRADAERQSADYQRLLNVKARLELEIETYRRLLDGEAQGDSLVE 415

Query: 430 RDSSMSDGSRSGTSVQGRDPSKSRVTKTIVEEVVDGKVISSQVSNVSEV 478
                +  S++ ++   +DP+K+R  KTIV+EVV+G+V+SSQV  + E+
Sbjct: 416 SSYVTASTSQAPSTDSSQDPNKARKIKTIVQEVVNGEVVSSQVKEIEEL 464


 Score = 35.8 bits (81), Expect = 0.065
 Identities = 20/42 (47%), Positives = 20/42 (47%)

Query: 5  GAGSYGLSGGSSGGFGGGFGSCSVGGGFGGASGSGIGFGGGS 46
          GAG  G  GG  GG G GFG  S GG  G   G   G   GS
Sbjct: 53 GAGYGGAGGGGFGGLGIGFGGSSGGGSLGILPGIDGGLISGS 94
