# Supplementary material for: Dataset supporting the proteomic differences found between excretion/secretion products from two isolates of Fasciola hepatica newly excysted juveniles (NEJ) derived from different snail hosts
Source: Data Brief. 2019 Jul 15;25:104272. doi: 10.1016/j.dib.2019.104272 (PMC6661421; doi:10.1016/j.dib.2019.104272)
Supplement: Supplementary file 2 [file mmc2.zip › links/BOVINE-UNIPROT/tr_F1MNL7_F1MNL7_BOVIN-BOVINE-UNIPROT.txt]

>tr_F1MNL7_F1MNL7_BOVIN

tr|F1MNL7|F1MNL7_BOVIN Uncharacterized protein OS=Bos taurus PE=...   216   3e-057
sp|P00974|BPT1_BOVIN Pancreatic trypsin inhibitor OS=Bos taurus ...   202   4e-053
tr|G3X7A8|G3X7A8_BOVIN Uncharacterized protein OS=Bos taurus GN=...   190   2e-049
sp|P04815|BPT2_BOVIN Spleen trypsin inhibitor I OS=Bos taurus PE...   189   2e-049
sp|P00975|IBPS_BOVIN Serum basic protease inhibitor OS=Bos tauru...   123   3e-029
tr|G3MYT1|G3MYT1_BOVIN Uncharacterized protein OS=Bos taurus PE=...    94   2e-020
tr|E1B9A5|E1B9A5_BOVIN Uncharacterized protein OS=Bos taurus PE=...    90   3e-019
tr|E1BFT6|E1BFT6_BOVIN Uncharacterized protein OS=Bos taurus PE=...    86   3e-018
tr|F1N5N8|F1N5N8_BOVIN Uncharacterized protein OS=Bos taurus PE=...    83   3e-017
tr|G3N0Z6|G3N0Z6_BOVIN Uncharacterized protein OS=Bos taurus PE=...    83   3e-017


==> tr|F1MNL7|F1MNL7_BOVIN Uncharacterized protein OS=Bos taurus PE=4
           SV=2
          Length = 100

 Score =  216 bits (549), Expect = 3e-057
 Identities = 100/100 (100%), Positives = 100/100 (100%)

Query: 1   MKMSRLCLSVALLVLLGTLAASTPGCDTSNQAKAQRPDFCLEPPYTGPCKARMIRYFYNA 60
           MKMSRLCLSVALLVLLGTLAASTPGCDTSNQAKAQRPDFCLEPPYTGPCKARMIRYFYNA
Sbjct: 1   MKMSRLCLSVALLVLLGTLAASTPGCDTSNQAKAQRPDFCLEPPYTGPCKARMIRYFYNA 60

Query: 61  KAGLCQPFVYGGCRAKRNNFKSSEDCMRTCGGALGVWGNK 100
           KAGLCQPFVYGGCRAKRNNFKSSEDCMRTCGGALGVWGNK
Sbjct: 61  KAGLCQPFVYGGCRAKRNNFKSSEDCMRTCGGALGVWGNK 100


==> sp|P00974|BPT1_BOVIN Pancreatic trypsin inhibitor OS=Bos taurus
          PE=1 SV=2
          Length = 100

 Score =  202 bits (513), Expect = 4e-053
 Identities = 93/99 (93%), Positives = 96/99 (96%)

Query: 1  MKMSRLCLSVALLVLLGTLAASTPGCDTSNQAKAQRPDFCLEPPYTGPCKARMIRYFYNA 60
          MKMSRLCLSVALLVLLGTLAASTPGCDTSNQAKAQRPDFCLEPPYTGPCKAR+IRYFYNA
Sbjct: 1  MKMSRLCLSVALLVLLGTLAASTPGCDTSNQAKAQRPDFCLEPPYTGPCKARIIRYFYNA 60

Query: 61 KAGLCQPFVYGGCRAKRNNFKSSEDCMRTCGGALGVWGN 99
          KAGLCQ FVYGGCRAKRNNFKS+EDCMRTCGGA+G W N
Sbjct: 61 KAGLCQTFVYGGCRAKRNNFKSAEDCMRTCGGAIGPWEN 99


==> tr|G3X7A8|G3X7A8_BOVIN Uncharacterized protein OS=Bos taurus
          GN=LOC404103 PE=4 SV=1
          Length = 100

 Score =  190 bits (482), Expect = 2e-049
 Identities = 86/95 (90%), Positives = 92/95 (96%)

Query: 1  MKMSRLCLSVALLVLLGTLAASTPGCDTSNQAKAQRPDFCLEPPYTGPCKARMIRYFYNA 60
          MKMSRLCLSVALLVLLGTLAASTPGCDTSNQAKAQRPDFCLEPPYTGPCKA+MIRYFYNA
Sbjct: 1  MKMSRLCLSVALLVLLGTLAASTPGCDTSNQAKAQRPDFCLEPPYTGPCKAKMIRYFYNA 60

Query: 61 KAGLCQPFVYGGCRAKRNNFKSSEDCMRTCGGALG 95
          KAG C+ FVYGGC+AK NNF+S+EDCMRTCGGA+G
Sbjct: 61 KAGFCETFVYGGCKAKSNNFRSAEDCMRTCGGAIG 95
