# Supplementary material for: Dataset supporting the proteomic differences found between excretion/secretion products from two isolates of Fasciola hepatica newly excysted juveniles (NEJ) derived from different snail hosts
Source: Data Brief. 2019 Jul 15;25:104272. doi: 10.1016/j.dib.2019.104272 (PMC6661421; doi:10.1016/j.dib.2019.104272)
Supplement: Supplementary file 2 [file mmc2.zip › links/BOVINE-UNIPROT/tr_F1MUY2_F1MUY2_BOVIN-BOVINE-UNIPROT.txt]

>tr_F1MUY2_F1MUY2_BOVIN

tr|F1MUY2|F1MUY2_BOVIN Uncharacterized protein OS=Bos taurus GN=...  1125   0.0  
tr|M0QVY0|M0QVY0_BOVIN Uncharacterized protein OS=Bos taurus GN=...  1108   0.0  
tr|F1MKE7|F1MKE7_BOVIN Uncharacterized protein OS=Bos taurus GN=...  1031   0.0  
tr|M0QVZ6|M0QVZ6_BOVIN Keratin, type II cytoskeletal 5 OS=Bos ta...   863   0.0  
sp|Q5XQN5|K2C5_BOVIN Keratin, type II cytoskeletal 5 OS=Bos taur...   857   0.0  
tr|A5D7M6|A5D7M6_BOVIN KRT5 protein OS=Bos taurus GN=KRT5 PE=1 SV=1   857   0.0  
sp|Q08D91|K2C75_BOVIN Keratin, type II cytoskeletal 75 OS=Bos ta...   770   0.0  
tr|G3MXL3|G3MXL3_BOVIN Uncharacterized protein OS=Bos taurus GN=...   687   0.0  
tr|A4IFP2|A4IFP2_BOVIN KRT4 protein OS=Bos taurus GN=KRT4 PE=2 SV=1   679   0.0  
tr|G3N0V2|G3N0V2_BOVIN Uncharacterized protein OS=Bos taurus GN=...   659   0.0  


==> tr|F1MUY2|F1MUY2_BOVIN Uncharacterized protein OS=Bos taurus
           GN=KRT6B PE=1 SV=1
          Length = 571

 Score = 1125 bits (2910), Expect = 0.0
 Identities = 571/571 (100%), Positives = 571/571 (100%)

Query: 1   MSCKSTVKTQSISRRGFSAGSARVPGVCRSGFSSVSLSRSRGSGGLAGVCGGAGFGSRSL 60
           MSCKSTVKTQSISRRGFSAGSARVPGVCRSGFSSVSLSRSRGSGGLAGVCGGAGFGSRSL
Sbjct: 1   MSCKSTVKTQSISRRGFSAGSARVPGVCRSGFSSVSLSRSRGSGGLAGVCGGAGFGSRSL 60

Query: 61  YGLGGSKRISIAGGSCVIGGGYGGRIGVGYGFGGGAGSGFGFGAGAGSGFGLGGGAGFGG 120
           YGLGGSKRISIAGGSCVIGGGYGGRIGVGYGFGGGAGSGFGFGAGAGSGFGLGGGAGFGG
Sbjct: 61  YGLGGSKRISIAGGSCVIGGGYGGRIGVGYGFGGGAGSGFGFGAGAGSGFGLGGGAGFGG 120

Query: 121 GFGGPGFPVCPPGGIQEVTVNQSLLTPLNLQIDPTIQRVRTEEREQIKTLNNKFASFIDK 180
           GFGGPGFPVCPPGGIQEVTVNQSLLTPLNLQIDPTIQRVRTEEREQIKTLNNKFASFIDK
Sbjct: 121 GFGGPGFPVCPPGGIQEVTVNQSLLTPLNLQIDPTIQRVRTEEREQIKTLNNKFASFIDK 180

Query: 181 VRFLEQQNKVLDTKWTLLQEQGTRTVRQNLEPLFEQYINNLRRQLDSILGERGRLDSELR 240
           VRFLEQQNKVLDTKWTLLQEQGTRTVRQNLEPLFEQYINNLRRQLDSILGERGRLDSELR
Sbjct: 181 VRFLEQQNKVLDTKWTLLQEQGTRTVRQNLEPLFEQYINNLRRQLDSILGERGRLDSELR 240

Query: 241 GMQDTVEDFKNKYEDEINKRTAAENEFVKLKKDVDIAYMNKVELQAKVDALTDEINFLRT 300
           GMQDTVEDFKNKYEDEINKRTAAENEFVKLKKDVDIAYMNKVELQAKVDALTDEINFLRT
Sbjct: 241 GMQDTVEDFKNKYEDEINKRTAAENEFVKLKKDVDIAYMNKVELQAKVDALTDEINFLRT 300

Query: 301 FYDAELAQMQTHISDTSVVLSMDNNRNLDLDSIIAEVKAQYEEIAQRSRAEAESWYQSKY 360
           FYDAELAQMQTHISDTSVVLSMDNNRNLDLDSIIAEVKAQYEEIAQRSRAEAESWYQSKY
Sbjct: 301 FYDAELAQMQTHISDTSVVLSMDNNRNLDLDSIIAEVKAQYEEIAQRSRAEAESWYQSKY 360

Query: 361 EELRVTAGRHGDDLRNTKQEISEINRVIQRLRSEIDHVKKQCASLQSAIADAEQRGELAL 420
           EELRVTAGRHGDDLRNTKQEISEINRVIQRLRSEIDHVKKQCASLQSAIADAEQRGELAL
Sbjct: 361 EELRVTAGRHGDDLRNTKQEISEINRVIQRLRSEIDHVKKQCASLQSAIADAEQRGELAL 420

Query: 421 KDARSKLADLEDALQKAKQDMARLLKEYQELMNVKLALDVEIATYRKLLEGEECRLSGEG 480
           KDARSKLADLEDALQKAKQDMARLLKEYQELMNVKLALDVEIATYRKLLEGEECRLSGEG
Sbjct: 421 KDARSKLADLEDALQKAKQDMARLLKEYQELMNVKLALDVEIATYRKLLEGEECRLSGEG 480

Query: 481 VGQVNISVVQSTVSGGYGGAGGYGGASGLGSGLGVSGGSGYSYSSGHSLGGGFSSGSGRA 540
           VGQVNISVVQSTVSGGYGGAGGYGGASGLGSGLGVSGGSGYSYSSGHSLGGGFSSGSGRA
Sbjct: 481 VGQVNISVVQSTVSGGYGGAGGYGGASGLGSGLGVSGGSGYSYSSGHSLGGGFSSGSGRA 540

Query: 541 IGCGFGSSGGSSSTIKYTTTTSSSSRKGYKH 571
           IGCGFGSSGGSSSTIKYTTTTSSSSRKGYKH
Sbjct: 541 IGCGFGSSGGSSSTIKYTTTTSSSSRKGYKH 571


==> tr|M0QVY0|M0QVY0_BOVIN Uncharacterized protein OS=Bos taurus
           GN=KRT6C PE=3 SV=1
          Length = 571

 Score = 1108 bits (2867), Expect = 0.0
 Identities = 562/571 (98%), Positives = 565/571 (98%)

Query: 1   MSCKSTVKTQSISRRGFSAGSARVPGVCRSGFSSVSLSRSRGSGGLAGVCGGAGFGSRSL 60
           MS KSTVKTQSISR+GFSAGSARVPGVCRSGFSSVSLSRSRGSGGLAGVCGGAGFGSRSL
Sbjct: 1   MSYKSTVKTQSISRKGFSAGSARVPGVCRSGFSSVSLSRSRGSGGLAGVCGGAGFGSRSL 60

Query: 61  YGLGGSKRISIAGGSCVIGGGYGGRIGVGYGFGGGAGSGFGFGAGAGSGFGLGGGAGFGG 120
           YGLGGSKRISIAGGSC IGGGYGGRIGVGYGFGGG GSGFGFGAGAGSGFGLGGGAGFGG
Sbjct: 61  YGLGGSKRISIAGGSCAIGGGYGGRIGVGYGFGGGVGSGFGFGAGAGSGFGLGGGAGFGG 120

Query: 121 GFGGPGFPVCPPGGIQEVTVNQSLLTPLNLQIDPTIQRVRTEEREQIKTLNNKFASFIDK 180
           GFGGPGFPVCPPGGIQEVTVNQSLLTPLNLQIDPTIQRVRTEEREQIKTLNNKFASFIDK
Sbjct: 121 GFGGPGFPVCPPGGIQEVTVNQSLLTPLNLQIDPTIQRVRTEEREQIKTLNNKFASFIDK 180

Query: 181 VRFLEQQNKVLDTKWTLLQEQGTRTVRQNLEPLFEQYINNLRRQLDSILGERGRLDSELR 240
           VRFLEQQNKVLDTKWTLLQEQGT+TVRQNLEPLFEQYINNLRRQLDSILGERGRLDSELR
Sbjct: 181 VRFLEQQNKVLDTKWTLLQEQGTKTVRQNLEPLFEQYINNLRRQLDSILGERGRLDSELR 240

Query: 241 GMQDTVEDFKNKYEDEINKRTAAENEFVKLKKDVDIAYMNKVELQAKVDALTDEINFLRT 300
           GMQDTVEDFKNKYEDEINKRT AENEFV LKKDVD AYMNKVELQAKVDALTDEINFLRT
Sbjct: 241 GMQDTVEDFKNKYEDEINKRTVAENEFVNLKKDVDAAYMNKVELQAKVDALTDEINFLRT 300

Query: 301 FYDAELAQMQTHISDTSVVLSMDNNRNLDLDSIIAEVKAQYEEIAQRSRAEAESWYQSKY 360
           FYDAELAQMQTHISDTSVVLSMDNNRNLDLDSIIAEVKAQYEEIAQRSRAEAESWYQSKY
Sbjct: 301 FYDAELAQMQTHISDTSVVLSMDNNRNLDLDSIIAEVKAQYEEIAQRSRAEAESWYQSKY 360

Query: 361 EELRVTAGRHGDDLRNTKQEISEINRVIQRLRSEIDHVKKQCASLQSAIADAEQRGELAL 420
           EEL+VTAGRHGDDLRNTKQEISEINRVIQRLRSEIDHVKKQCASLQSAIADAEQRGELAL
Sbjct: 361 EELQVTAGRHGDDLRNTKQEISEINRVIQRLRSEIDHVKKQCASLQSAIADAEQRGELAL 420

Query: 421 KDARSKLADLEDALQKAKQDMARLLKEYQELMNVKLALDVEIATYRKLLEGEECRLSGEG 480
           KDARSKLADLEDALQKAKQDMARLLKEYQELMNVKLALDVEIATYRKLLEGEECRLSGEG
Sbjct: 421 KDARSKLADLEDALQKAKQDMARLLKEYQELMNVKLALDVEIATYRKLLEGEECRLSGEG 480

Query: 481 VGQVNISVVQSTVSGGYGGAGGYGGASGLGSGLGVSGGSGYSYSSGHSLGGGFSSGSGRA 540
           VGQVNISVVQSTVSGGYGGAGGYGGASGLGSGLGVSGGSGYSYSSGHSLGGGFSSGSGRA
Sbjct: 481 VGQVNISVVQSTVSGGYGGAGGYGGASGLGSGLGVSGGSGYSYSSGHSLGGGFSSGSGRA 540

Query: 541 IGCGFGSSGGSSSTIKYTTTTSSSSRKGYKH 571
           IGCGFGSSGGSSSTIKYTTTTSSSSRKGYKH
Sbjct: 541 IGCGFGSSGGSSSTIKYTTTTSSSSRKGYKH 571


==> tr|F1MKE7|F1MKE7_BOVIN Uncharacterized protein OS=Bos taurus
           GN=KRT6C PE=3 SV=2
          Length = 534

 Score = 1031 bits (2665), Expect = 0.0
 Identities = 531/571 (92%), Positives = 532/571 (93%), Gaps = 38/571 (6%)

Query: 1   MSCKSTVKTQSISRRGFSAGSARVPGVCRSGFSSVSLSRSRGSGGLAGVCGGAGFGSRSL 60
           MSCKSTVKTQSISRRGFSAGSARVPGVCRSGFSSVSLSRSRGSGGLAGVCGGAGFGSRSL
Sbjct: 2   MSCKSTVKTQSISRRGFSAGSARVPGVCRSGFSSVSLSRSRGSGGLAGVCGGAGFGSRSL 61

Query: 61  YGLGGSKRISIAGGSCVIGGGYGGRIGVGYGFGGGAGSGFGFGAGAGSGFGLGGGAGFGG 120
           YGLGGSKRISIAGGSCVIGGGYGGRIGVGYGFGGGAGSGFGFGAGAGSGFGLGGGAGFGG
Sbjct: 62  YGLGGSKRISIAGGSCVIGGGYGGRIGVGYGFGGGAGSGFGFGAGAGSGFGLGGGAGFGG 121

Query: 121 GFGGPGFPVCPPGGIQEVTVNQSLLTPLNLQIDPTIQRVRTEEREQIKTLNNKFASFIDK 180
           GFGGPGFPVCPPGGIQEVTVNQSLLTPLNLQIDPTIQRVRTEEREQIKTLNNKFASFIDK
Sbjct: 122 GFGGPGFPVCPPGGIQEVTVNQSLLTPLNLQIDPTIQRVRTEEREQIKTLNNKFASFIDK 181

Query: 181 VRFLEQQNKVLDTKWTLLQEQGTRTVRQNLEPLFEQYINNLRRQLDSILGERGRLDSELR 240
           VRFLEQQNKVLDTKWTLLQEQGTRTVRQNLEPLFEQYINNLRRQLDSILGERGRLDSELR
Sbjct: 182 VRFLEQQNKVLDTKWTLLQEQGTRTVRQNLEPLFEQYINNLRRQLDSILGERGRLDSELR 241

Query: 241 GMQDTVEDFKNKYEDEINKRTAAENEFVKLKKDVDIAYMNKVELQAKVDALTDEINFLRT 300
           GMQDTVEDFKNKYEDEI                                      NFLRT
Sbjct: 242 GMQDTVEDFKNKYEDEI--------------------------------------NFLRT 263

Query: 301 FYDAELAQMQTHISDTSVVLSMDNNRNLDLDSIIAEVKAQYEEIAQRSRAEAESWYQSKY 360
           FYDAELAQMQTHISDTSVVLSMDNNRNLDLDSIIAEVKAQYEEIAQRSRAEAESWYQSKY
Sbjct: 264 FYDAELAQMQTHISDTSVVLSMDNNRNLDLDSIIAEVKAQYEEIAQRSRAEAESWYQSKY 323

Query: 361 EELRVTAGRHGDDLRNTKQEISEINRVIQRLRSEIDHVKKQCASLQSAIADAEQRGELAL 420
           EELRVTAGRHGDDLRNTKQEISEINRVIQRLRSEIDHVKKQCASLQSAIADAEQRGELAL
Sbjct: 324 EELRVTAGRHGDDLRNTKQEISEINRVIQRLRSEIDHVKKQCASLQSAIADAEQRGELAL 383

Query: 421 KDARSKLADLEDALQKAKQDMARLLKEYQELMNVKLALDVEIATYRKLLEGEECRLSGEG 480
           KDAR+KLA LEDALQKAKQDMARLLKEYQELMNVKLALDVEIATYRKLLEGEECRLSGEG
Sbjct: 384 KDARNKLAGLEDALQKAKQDMARLLKEYQELMNVKLALDVEIATYRKLLEGEECRLSGEG 443

Query: 481 VGQVNISVVQSTVSGGYGGAGGYGGASGLGSGLGVSGGSGYSYSSGHSLGGGFSSGSGRA 540
           VGQVNISVVQSTVSGGYGGAGGYGGASGLGSGLGVSGGSGYSYSSGHSLGGGFSSGSGRA
Sbjct: 444 VGQVNISVVQSTVSGGYGGAGGYGGASGLGSGLGVSGGSGYSYSSGHSLGGGFSSGSGRA 503

Query: 541 IGCGFGSSGGSSSTIKYTTTTSSSSRKGYKH 571
           IGCGFGSSGGSSSTIKYTTTTSSSSRKGYKH
Sbjct: 504 IGCGFGSSGGSSSTIKYTTTTSSSSRKGYKH 534
