# Supplementary material for: Dataset supporting the proteomic differences found between excretion/secretion products from two isolates of Fasciola hepatica newly excysted juveniles (NEJ) derived from different snail hosts
Source: Data Brief. 2019 Jul 15;25:104272. doi: 10.1016/j.dib.2019.104272 (PMC6661421; doi:10.1016/j.dib.2019.104272)
Supplement: Supplementary file 2 [file mmc2.zip › links/BOVINE-UNIPROT/tr_F1N306_F1N306_BOVIN-BOVINE-UNIPROT.txt]

>tr_F1N306_F1N306_BOVIN

tr|F1N306|F1N306_BOVIN Advanced glycosylation end product-specif...   854   0.0  
sp|Q28173|RAGE_BOVIN Advanced glycosylation end product-specific...   842   0.0  
tr|G3N301|G3N301_BOVIN Advanced glycosylation end product-specif...   572   e-163
tr|G3MZD3|G3MZD3_BOVIN Advanced glycosylation end product-specif...   550   e-157
tr|G3N2L6|G3N2L6_BOVIN Advanced glycosylation end product-specif...   412   e-115
tr|F1MHN8|F1MHN8_BOVIN CD166 antigen OS=Bos taurus GN=ALCAM PE=4...    73   4e-013
tr|F1MER7|F1MER7_BOVIN Uncharacterized protein OS=Bos taurus GN=...    70   3e-012
sp|Q9BH13|CD166_BOVIN CD166 antigen OS=Bos taurus GN=ALCAM PE=2 ...    70   3e-012
tr|E1BE71|E1BE71_BOVIN Uncharacterized protein OS=Bos taurus GN=...    69   4e-012
tr|E1BE11|E1BE11_BOVIN Uncharacterized protein OS=Bos taurus GN=...    69   7e-012


==> tr|F1N306|F1N306_BOVIN Advanced glycosylation end product-specific
           receptor OS=Bos taurus GN=AGER PE=4 SV=1
          Length = 416

 Score =  854 bits (2206), Expect = 0.0
 Identities = 416/416 (100%), Positives = 416/416 (100%)

Query: 1   MAAGAVVGAWMLVLSLWGTVMGDQNITARIGKPVVLNCKGAPKKPPQQLEWKLNTGRTEA 60
           MAAGAVVGAWMLVLSLWGTVMGDQNITARIGKPVVLNCKGAPKKPPQQLEWKLNTGRTEA
Sbjct: 1   MAAGAVVGAWMLVLSLWGTVMGDQNITARIGKPVVLNCKGAPKKPPQQLEWKLNTGRTEA 60

Query: 61  WKVLSPQGDPWDSVARVLPNGSLLLPAVGIQDEGTFRCRATSRSGKETKSNYRVRVYQIP 120
           WKVLSPQGDPWDSVARVLPNGSLLLPAVGIQDEGTFRCRATSRSGKETKSNYRVRVYQIP
Sbjct: 61  WKVLSPQGDPWDSVARVLPNGSLLLPAVGIQDEGTFRCRATSRSGKETKSNYRVRVYQIP 120

Query: 121 GKPEIVDPASELMAGVPNKVGTCVSEGGYPAGTLNWLLDGKTLIPDGKGVSVKEETKRHP 180
           GKPEIVDPASELMAGVPNKVGTCVSEGGYPAGTLNWLLDGKTLIPDGKGVSVKEETKRHP
Sbjct: 121 GKPEIVDPASELMAGVPNKVGTCVSEGGYPAGTLNWLLDGKTLIPDGKGVSVKEETKRHP 180

Query: 181 KTGLFTLHSELMVTPARGGALHPTFSCSFTPGLPRRRALHTAPIQLRVWSERRGGEGPNV 240
           KTGLFTLHSELMVTPARGGALHPTFSCSFTPGLPRRRALHTAPIQLRVWSERRGGEGPNV
Sbjct: 181 KTGLFTLHSELMVTPARGGALHPTFSCSFTPGLPRRRALHTAPIQLRVWSERRGGEGPNV 240

Query: 241 DAVPLKEVQLVVEPEGGAVAPGGTVTLTCEAPAQPPPQIHWIKDGRPLPLPPGPMLLLPE 300
           DAVPLKEVQLVVEPEGGAVAPGGTVTLTCEAPAQPPPQIHWIKDGRPLPLPPGPMLLLPE
Sbjct: 241 DAVPLKEVQLVVEPEGGAVAPGGTVTLTCEAPAQPPPQIHWIKDGRPLPLPPGPMLLLPE 300

Query: 301 VGPEDQGTYSCVATHPSHGPQESRAVSVSIIETGEEGTTAGSVEGPGLETLALTLGILGG 360
           VGPEDQGTYSCVATHPSHGPQESRAVSVSIIETGEEGTTAGSVEGPGLETLALTLGILGG
Sbjct: 301 VGPEDQGTYSCVATHPSHGPQESRAVSVSIIETGEEGTTAGSVEGPGLETLALTLGILGG 360

Query: 361 LGTVALLIGVIVWHRRRQRKGQERKVPENQEEEEEERAELNQPEEPEAAESSTGGP 416
           LGTVALLIGVIVWHRRRQRKGQERKVPENQEEEEEERAELNQPEEPEAAESSTGGP
Sbjct: 361 LGTVALLIGVIVWHRRRQRKGQERKVPENQEEEEEERAELNQPEEPEAAESSTGGP 416


==> sp|Q28173|RAGE_BOVIN Advanced glycosylation end product-specific
           receptor OS=Bos taurus GN=AGER PE=1 SV=1
          Length = 416

 Score =  842 bits (2176), Expect = 0.0
 Identities = 411/416 (98%), Positives = 413/416 (99%)

Query: 1   MAAGAVVGAWMLVLSLWGTVMGDQNITARIGKPVVLNCKGAPKKPPQQLEWKLNTGRTEA 60
           MAAGAVVGAWMLVLSL GTV GDQNITARIGKP+VLNCKGAPKKPPQQLEWKLNTGRTEA
Sbjct: 1   MAAGAVVGAWMLVLSLGGTVTGDQNITARIGKPLVLNCKGAPKKPPQQLEWKLNTGRTEA 60

Query: 61  WKVLSPQGDPWDSVARVLPNGSLLLPAVGIQDEGTFRCRATSRSGKETKSNYRVRVYQIP 120
           WKVLSPQGDPWDSVARVLPNGSLLLPAVGIQDEGTFRCRATSRSGKETKSNYRVRVYQIP
Sbjct: 61  WKVLSPQGDPWDSVARVLPNGSLLLPAVGIQDEGTFRCRATSRSGKETKSNYRVRVYQIP 120

Query: 121 GKPEIVDPASELMAGVPNKVGTCVSEGGYPAGTLNWLLDGKTLIPDGKGVSVKEETKRHP 180
           GKPEIVDPASELMAGVPNKVGTCVSEGGYPAGTLNWLLDGKTLIPDGKGVSVKEETKRHP
Sbjct: 121 GKPEIVDPASELMAGVPNKVGTCVSEGGYPAGTLNWLLDGKTLIPDGKGVSVKEETKRHP 180

Query: 181 KTGLFTLHSELMVTPARGGALHPTFSCSFTPGLPRRRALHTAPIQLRVWSERRGGEGPNV 240
           KTGLFTLHSELMVTPARGGALHPTFSCSFTPGLPRRRALHTAPIQLRVWSE RGGEGPNV
Sbjct: 181 KTGLFTLHSELMVTPARGGALHPTFSCSFTPGLPRRRALHTAPIQLRVWSEHRGGEGPNV 240

Query: 241 DAVPLKEVQLVVEPEGGAVAPGGTVTLTCEAPAQPPPQIHWIKDGRPLPLPPGPMLLLPE 300
           DAVPLKEVQLVVEPEGGAVAPGGTVTLTCEAPAQPPPQIHWIKDGRPLPLPPGPMLLLPE
Sbjct: 241 DAVPLKEVQLVVEPEGGAVAPGGTVTLTCEAPAQPPPQIHWIKDGRPLPLPPGPMLLLPE 300

Query: 301 VGPEDQGTYSCVATHPSHGPQESRAVSVSIIETGEEGTTAGSVEGPGLETLALTLGILGG 360
           VGPEDQGTYSCVATHPSHGPQESRAVSV+IIETGEEGTTAGSVEGPGLETLALTLGILGG
Sbjct: 301 VGPEDQGTYSCVATHPSHGPQESRAVSVTIIETGEEGTTAGSVEGPGLETLALTLGILGG 360

Query: 361 LGTVALLIGVIVWHRRRQRKGQERKVPENQEEEEEERAELNQPEEPEAAESSTGGP 416
           LGTVALLIGVIVWHRRRQRKGQERKVPENQEEEEEERAELNQPEEPEAAESSTGGP
Sbjct: 361 LGTVALLIGVIVWHRRRQRKGQERKVPENQEEEEEERAELNQPEEPEAAESSTGGP 416


==> tr|G3N301|G3N301_BOVIN Advanced glycosylation end product-specific
           receptor OS=Bos taurus GN=AGER PE=4 SV=1
          Length = 348

 Score =  572 bits (1475), Expect = e-163
 Identities = 279/286 (97%), Positives = 282/286 (98%)

Query: 131 ELMAGVPNKVGTCVSEGGYPAGTLNWLLDGKTLIPDGKGVSVKEETKRHPKTGLFTLHSE 190
           E+M  +  +VGTCVSEGGYPAGTLNWLLDGKTLIPDGKGVSVKEETKRHPKTGLFTLHSE
Sbjct: 63  EMMKLIFPQVGTCVSEGGYPAGTLNWLLDGKTLIPDGKGVSVKEETKRHPKTGLFTLHSE 122

Query: 191 LMVTPARGGALHPTFSCSFTPGLPRRRALHTAPIQLRVWSERRGGEGPNVDAVPLKEVQL 250
           LMVTPARGGALHPTFSCSFTPGLPRRRALHTAPIQLRVWSERRGGEGPNVDAVPLKEVQL
Sbjct: 123 LMVTPARGGALHPTFSCSFTPGLPRRRALHTAPIQLRVWSERRGGEGPNVDAVPLKEVQL 182

Query: 251 VVEPEGGAVAPGGTVTLTCEAPAQPPPQIHWIKDGRPLPLPPGPMLLLPEVGPEDQGTYS 310
           VVEPEGGAVAPGGTVTLTCEAPAQPPPQIHWIKDGRPLPLPPGPMLLLPEVGPEDQGTYS
Sbjct: 183 VVEPEGGAVAPGGTVTLTCEAPAQPPPQIHWIKDGRPLPLPPGPMLLLPEVGPEDQGTYS 242

Query: 311 CVATHPSHGPQESRAVSVSIIETGEEGTTAGSVEGPGLETLALTLGILGGLGTVALLIGV 370
           CVATHPSHGPQESRAVSVSIIETGEEGTTAGSVEGPGLETLALTLGILGGLGTVALLIGV
Sbjct: 243 CVATHPSHGPQESRAVSVSIIETGEEGTTAGSVEGPGLETLALTLGILGGLGTVALLIGV 302

Query: 371 IVWHRRRQRKGQERKVPENQEEEEEERAELNQPEEPEAAESSTGGP 416
           IVWHRRRQRKGQERKVPENQEEEEEERAELNQPEEPEAAESSTGGP
Sbjct: 303 IVWHRRRQRKGQERKVPENQEEEEEERAELNQPEEPEAAESSTGGP 348


 Score = 38.1 bits (87), Expect = 0.011
 Identities = 28/74 (37%), Positives = 35/74 (47%), Gaps = 18/74 (24%)

Query: 31  GKPVVLNCKGAPKKPPQQLEWKLNTGRTEAWKVLSPQGDPWDSVARVLPNGSLLLPAVGI 90
           G  V L C+ AP +PP Q+ W +  GR        P   P        P   LLLP VG 
Sbjct: 194 GGTVTLTCE-APAQPPPQIHW-IKDGR--------PLPLP--------PGPMLLLPEVGP 235

Query: 91  QDEGTFRCRATSRS 104
           +D+GT+ C AT  S
Sbjct: 236 EDQGTYSCVATHPS 249
