# Supplementary material for: Dataset supporting the proteomic differences found between excretion/secretion products from two isolates of Fasciola hepatica newly excysted juveniles (NEJ) derived from different snail hosts
Source: Data Brief. 2019 Jul 15;25:104272. doi: 10.1016/j.dib.2019.104272 (PMC6661421; doi:10.1016/j.dib.2019.104272)
Supplement: Supplementary file 2 [file mmc2.zip › links/BOVINE-UNIPROT/tr_F2Z4I6_F2Z4I6_BOVIN-BOVINE-UNIPROT.txt]

>tr_F2Z4I6_F2Z4I6_BOVIN

tr|F2Z4I6|F2Z4I6_BOVIN Histone H2A OS=Bos taurus GN=HIST2H2AC PE...   254   8e-069
tr|F2Z4J1|F2Z4J1_BOVIN Histone H2A OS=Bos taurus GN=HIST1H2AC PE...   252   4e-068
sp|P0C0S9|H2A1_BOVIN Histone H2A type 1 OS=Bos taurus PE=1 SV=2       252   4e-068
tr|F2Z4G5|F2Z4G5_BOVIN Histone H2A OS=Bos taurus GN=LOC614970 PE...   251   9e-068
tr|A4IFU5|A4IFU5_BOVIN Histone H2A OS=Bos taurus GN=HIST3H2A PE=...   251   9e-068
tr|A0A0A0MPA2|A0A0A0MPA2_BOVIN Histone H2A OS=Bos taurus GN=HIST...   251   1e-067
tr|G8JL00|G8JL00_BOVIN Histone H2A OS=Bos taurus GN=LOC104975684...   250   2e-067
tr|A0A0A0MP93|A0A0A0MP93_BOVIN Histone H2A OS=Bos taurus GN=LOC6...   249   4e-067
tr|A0A0A0MP90|A0A0A0MP90_BOVIN Histone H2A OS=Bos taurus GN=HIST...   248   6e-067
sp|A1A4R1|H2A2C_BOVIN Histone H2A type 2-C OS=Bos taurus GN=HIST...   244   8e-066


==> tr|F2Z4I6|F2Z4I6_BOVIN Histone H2A OS=Bos taurus GN=HIST2H2AC PE=3
           SV=1
          Length = 130

 Score =  254 bits (650), Expect = 8e-069
 Identities = 130/130 (100%), Positives = 130/130 (100%)

Query: 1   MSGRGKQGGKARAKAKSRSSRAGLQFPVGRVHRLLRKGNYAERVGAGAPVYMAAVLEYLT 60
           MSGRGKQGGKARAKAKSRSSRAGLQFPVGRVHRLLRKGNYAERVGAGAPVYMAAVLEYLT
Sbjct: 1   MSGRGKQGGKARAKAKSRSSRAGLQFPVGRVHRLLRKGNYAERVGAGAPVYMAAVLEYLT 60

Query: 61  AEILELAGNAARDNKKTRIIPRHLQLAIRNDEELNKLLGKVTIAQGGVLPNIQAVLLPKK 120
           AEILELAGNAARDNKKTRIIPRHLQLAIRNDEELNKLLGKVTIAQGGVLPNIQAVLLPKK
Sbjct: 61  AEILELAGNAARDNKKTRIIPRHLQLAIRNDEELNKLLGKVTIAQGGVLPNIQAVLLPKK 120

Query: 121 TESHHKAKGK 130
           TESHHKAKGK
Sbjct: 121 TESHHKAKGK 130


==> tr|F2Z4J1|F2Z4J1_BOVIN Histone H2A OS=Bos taurus GN=HIST1H2AC PE=3
           SV=1
          Length = 130

 Score =  252 bits (644), Expect = 4e-068
 Identities = 128/130 (98%), Positives = 130/130 (100%)

Query: 1   MSGRGKQGGKARAKAKSRSSRAGLQFPVGRVHRLLRKGNYAERVGAGAPVYMAAVLEYLT 60
           MSGRGKQGGKARAKAKSRSSRAGLQFPVGRVHRLLRKGNYAERVGAGAPVY+AAVLEYLT
Sbjct: 1   MSGRGKQGGKARAKAKSRSSRAGLQFPVGRVHRLLRKGNYAERVGAGAPVYLAAVLEYLT 60

Query: 61  AEILELAGNAARDNKKTRIIPRHLQLAIRNDEELNKLLGKVTIAQGGVLPNIQAVLLPKK 120
           AEILELAGNAARDNKKTRIIPRHLQLAIRNDEELNKLLG+VTIAQGGVLPNIQAVLLPKK
Sbjct: 61  AEILELAGNAARDNKKTRIIPRHLQLAIRNDEELNKLLGRVTIAQGGVLPNIQAVLLPKK 120

Query: 121 TESHHKAKGK 130
           TESHHKAKGK
Sbjct: 121 TESHHKAKGK 130


==> sp|P0C0S9|H2A1_BOVIN Histone H2A type 1 OS=Bos taurus PE=1 SV=2
          Length = 130

 Score =  252 bits (644), Expect = 4e-068
 Identities = 128/130 (98%), Positives = 130/130 (100%)

Query: 1   MSGRGKQGGKARAKAKSRSSRAGLQFPVGRVHRLLRKGNYAERVGAGAPVYMAAVLEYLT 60
           MSGRGKQGGKARAKAK+RSSRAGLQFPVGRVHRLLRKGNYAERVGAGAPVY+AAVLEYLT
Sbjct: 1   MSGRGKQGGKARAKAKTRSSRAGLQFPVGRVHRLLRKGNYAERVGAGAPVYLAAVLEYLT 60

Query: 61  AEILELAGNAARDNKKTRIIPRHLQLAIRNDEELNKLLGKVTIAQGGVLPNIQAVLLPKK 120
           AEILELAGNAARDNKKTRIIPRHLQLAIRNDEELNKLLGKVTIAQGGVLPNIQAVLLPKK
Sbjct: 61  AEILELAGNAARDNKKTRIIPRHLQLAIRNDEELNKLLGKVTIAQGGVLPNIQAVLLPKK 120

Query: 121 TESHHKAKGK 130
           TESHHKAKGK
Sbjct: 121 TESHHKAKGK 130
