# Supplementary material for: Dataset supporting the proteomic differences found between excretion/secretion products from two isolates of Fasciola hepatica newly excysted juveniles (NEJ) derived from different snail hosts
Source: Data Brief. 2019 Jul 15;25:104272. doi: 10.1016/j.dib.2019.104272 (PMC6661421; doi:10.1016/j.dib.2019.104272)
Supplement: Supplementary file 2 [file mmc2.zip › links/BOVINE-UNIPROT/tr_F6S1Q0_F6S1Q0_BOVIN-BOVINE-UNIPROT.txt]

>tr_F6S1Q0_F6S1Q0_BOVIN

tr|F6S1Q0|F6S1Q0_BOVIN Uncharacterized protein OS=Bos taurus GN=...   821   0.0  
tr|F1MC11|F1MC11_BOVIN Keratin, type I cytoskeletal 14 OS=Bos ta...   335   3e-092
sp|A1L595|K1C17_BOVIN Keratin, type I cytoskeletal 17 OS=Bos tau...   330   1e-090
tr|A0A140T867|A0A140T867_BOVIN Keratin, type I cytoskeletal 17 O...   327   7e-090
sp|P08728|K1C19_BOVIN Keratin, type I cytoskeletal 19 OS=Bos tau...   327   7e-090
tr|F1MFW9|F1MFW9_BOVIN Uncharacterized protein OS=Bos taurus GN=...   327   9e-090
tr|A6QNZ7|A6QNZ7_BOVIN Keratin 10 (Epidermolytic hyperkeratosis;...   319   2e-087
sp|P06394|K1C10_BOVIN Keratin, type I cytoskeletal 10 OS=Bos tau...   318   4e-087
tr|Q17QL7|Q17QL7_BOVIN KRT15 protein OS=Bos taurus GN=KRT15 PE=1...   318   6e-087
tr|F1MI98|F1MI98_BOVIN Uncharacterized protein OS=Bos taurus GN=...   315   4e-086


==> tr|F6S1Q0|F6S1Q0_BOVIN Uncharacterized protein OS=Bos taurus
           GN=KRT18 PE=1 SV=1
          Length = 429

 Score =  821 bits (2121), Expect = 0.0
 Identities = 429/429 (100%), Positives = 429/429 (100%)

Query: 1   MSFSTQSTFSNYRSLGSVQSSGHRVRPVSSAASVYAGAGGSGSRISVSRTTSVRGGWGSG 60
           MSFSTQSTFSNYRSLGSVQSSGHRVRPVSSAASVYAGAGGSGSRISVSRTTSVRGGWGSG
Sbjct: 1   MSFSTQSTFSNYRSLGSVQSSGHRVRPVSSAASVYAGAGGSGSRISVSRTTSVRGGWGSG 60

Query: 61  NLGAGMAGGLVGVGGIQGEKETMQDLNDRLASYLEKVRSLEADNRRLESKIREHLEKKGP 120
           NLGAGMAGGLVGVGGIQGEKETMQDLNDRLASYLEKVRSLEADNRRLESKIREHLEKKGP
Sbjct: 61  NLGAGMAGGLVGVGGIQGEKETMQDLNDRLASYLEKVRSLEADNRRLESKIREHLEKKGP 120

Query: 121 QVRDWAHYLKIIEDLRAQIFANSVDNARIVLQIDNARLAADDFRVKYETELAMRQSVESD 180
           QVRDWAHYLKIIEDLRAQIFANSVDNARIVLQIDNARLAADDFRVKYETELAMRQSVESD
Sbjct: 121 QVRDWAHYLKIIEDLRAQIFANSVDNARIVLQIDNARLAADDFRVKYETELAMRQSVESD 180

Query: 181 IHGLRKVIDDTNVTRLQLETEIEALKEELLFMKKNHEEEVKGLQNQIANSGLTVELDAPK 240
           IHGLRKVIDDTNVTRLQLETEIEALKEELLFMKKNHEEEVKGLQNQIANSGLTVELDAPK
Sbjct: 181 IHGLRKVIDDTNVTRLQLETEIEALKEELLFMKKNHEEEVKGLQNQIANSGLTVELDAPK 240

Query: 241 PQDLSKIMADIRAQYDELAQKNREELDKYWSQQIEESTTVVTSQTAEIGAAEMTLTELRR 300
           PQDLSKIMADIRAQYDELAQKNREELDKYWSQQIEESTTVVTSQTAEIGAAEMTLTELRR
Sbjct: 241 PQDLSKIMADIRAQYDELAQKNREELDKYWSQQIEESTTVVTSQTAEIGAAEMTLTELRR 300

Query: 301 TVQSLEIDLDSMRNLKASLENSLREVEARYAMQMEQLNGVLLHLESELAQTRAEGQRQTQ 360
           TVQSLEIDLDSMRNLKASLENSLREVEARYAMQMEQLNGVLLHLESELAQTRAEGQRQTQ
Sbjct: 301 TVQSLEIDLDSMRNLKASLENSLREVEARYAMQMEQLNGVLLHLESELAQTRAEGQRQTQ 360

Query: 361 EYEALLNVKVKLEAEINTYRRLLEDGEDFSLGDALDSSNSRQTIQKTTTLRLVDGKVVSE 420
           EYEALLNVKVKLEAEINTYRRLLEDGEDFSLGDALDSSNSRQTIQKTTTLRLVDGKVVSE
Sbjct: 361 EYEALLNVKVKLEAEINTYRRLLEDGEDFSLGDALDSSNSRQTIQKTTTLRLVDGKVVSE 420

Query: 421 TSDTKVLRH 429
           TSDTKVLRH
Sbjct: 421 TSDTKVLRH 429


==> tr|F1MC11|F1MC11_BOVIN Keratin, type I cytoskeletal 14 OS=Bos
           taurus GN=KRT14 PE=1 SV=2
          Length = 477

 Score =  335 bits (859), Expect = 3e-092
 Identities = 200/427 (46%), Positives = 279/427 (65%), Gaps = 29/427 (6%)

Query: 17  SVQSSGHRVRPVSSAASVYAGAGGSGSRISVSRTTSVRGGWGSGNLGAGMAGGLVG-VGG 75
           SV SS +    V      Y G   S S    +  +S  GG+G G LGAG  GG  G VGG
Sbjct: 46  SVSSSRYSSGGVCGLGGGYGGGFSSSSSFGGALGSSFGGGYGGG-LGAGFGGGFGGGVGG 104

Query: 76  IQG-------------EKETMQDLNDRLASYLEKVRSLEADNRRLESKIREHLEKKGP-Q 121
             G             EK TMQ+LNDRLASYL+KVR+LE  N  LE KIR+  +++ P +
Sbjct: 105 GFGGGFGVGDGLLAGSEKVTMQNLNDRLASYLDKVRALEEANADLEVKIRDWYQRQRPAE 164

Query: 122 VRDWAHYLKIIEDLRAQIFANSVDNARIVLQIDNARLAADDFRVKYETELAMRQSVESDI 181
           ++D++ Y K IEDLR +I   +VDNA +VLQIDNARLAADDFR KYETEL +R SVE+DI
Sbjct: 165 IKDYSPYFKTIEDLRNKILTATVDNANVVLQIDNARLAADDFRTKYETELNLRLSVEADI 224

Query: 182 HGLRKVIDDTNVTRLQLETEIEALKEELLFMKKNHEEEVKGLQNQIANSGLTVELDAPKP 241
           +GLR+V+D+  + R  LE +IE+LKEEL +++KNHEEE+  L+ Q+    + VE+DA   
Sbjct: 225 NGLRRVLDELTLARADLEMQIESLKEELAYLRKNHEEEMNSLRGQVGGD-VNVEMDAAPG 283

Query: 242 QDLSKIMADIRAQYDELAQKNREELDKYWSQQIEESTTVVTSQTAEIGAAEMTLTELRRT 301
            DLS+I+ ++R QY+++A+KNR++ + ++  + EE    V + +  + + +  ++ELRRT
Sbjct: 284 VDLSRILNEMRDQYEKMAEKNRKDAEDWFFSKTEELNREVATNSELVQSGKSEISELRRT 343

Query: 302 VQSLEIDLDSMRNLKASLENSLREVEARYAMQMEQLNGVLLHLESELAQTRAEGQRQTQE 361
           +Q+LEI+L S  ++KASLENSL E + RY MQ+ Q+  ++  +E +LAQ R E ++Q QE
Sbjct: 344 LQNLEIELQSQLSMKASLENSLEETKGRYCMQLAQIQELISSVEEQLAQLRCEMEQQNQE 403

Query: 362 YEALLNVKVKLEAEINTYRRLLEDGED-------FSLG--DALDSSNSRQTIQKTTTLRL 412
           Y+ LL+VK +LE EI TYRRLLE GED       FS G   + D S+SRQ   +T  + +
Sbjct: 404 YKILLDVKTRLEQEIATYRRLLE-GEDAHLSSSQFSSGSQSSRDVSSSRQV--RTKVVDV 460

Query: 413 VDGKVVS 419
            DGKVVS
Sbjct: 461 HDGKVVS 467


==> sp|A1L595|K1C17_BOVIN Keratin, type I cytoskeletal 17 OS=Bos taurus
           GN=KRT17 PE=2 SV=1
          Length = 441

 Score =  330 bits (845), Expect = 1e-090
 Identities = 185/397 (46%), Positives = 260/397 (65%), Gaps = 6/397 (1%)

Query: 37  GAGGSGSRISVSRTTSVRGGWGSGN-LGAGMAGGLVGVGG--IQGEKETMQDLNDRLASY 93
           G+G  GS  S   +    GG+GSG  +  G  GG  GV G  + GEK TMQ+LNDRLASY
Sbjct: 47  GSGLGGSSYSSCYSFGSGGGYGSGGYVSGGYGGGFGGVDGLLVGGEKATMQNLNDRLASY 106

Query: 94  LEKVRSLEADNRRLESKIREHLEKKGP-QVRDWAHYLKIIEDLRAQIFANSVDNARIVLQ 152
           L+KVR+LE  N  LE KIR+  +K+ P    D++ Y K IEDLR +I   +VDNA ++LQ
Sbjct: 107 LDKVRALEEANTELELKIRDWYQKQAPGPAPDYSSYFKTIEDLRNKIHTATVDNANLLLQ 166

Query: 153 IDNARLAADDFRVKYETELAMRQSVESDIHGLRKVIDDTNVTRLQLETEIEALKEELLFM 212
           IDNARLAADDFR K+ETE A+R SVE+DI+GLR+V+D+  + R  LE +IE LKEEL ++
Sbjct: 167 IDNARLAADDFRTKFETEQALRVSVEADINGLRRVLDELTLARADLEMQIENLKEELAYL 226

Query: 213 KKNHEEEVKGLQNQIANSGLTVELDAPKPQDLSKIMADIRAQYDELAQKNREELDKYWSQ 272
           +KNHEEE+K L+ Q+    + VE+DA    DLS+I+ ++R QY+++A+KNR++ + ++  
Sbjct: 227 RKNHEEEMKALRGQVGGE-INVEMDAAPGVDLSRILNEMRDQYEKMAEKNRKDAEDWFFS 285

Query: 273 QIEESTTVVTSQTAEIGAAEMTLTELRRTVQSLEIDLDSMRNLKASLENSLREVEARYAM 332
           + EE    V + +  + + +  ++ELRRT+Q+LEI+L S  ++KASLE SL E E RY M
Sbjct: 286 KTEELNREVATNSELVQSGKSEISELRRTLQALEIELQSQLSMKASLEGSLAETENRYCM 345

Query: 333 QMEQLNGVLLHLESELAQTRAEGQRQTQEYEALLNVKVKLEAEINTYRRLLEDGEDFSLG 392
           Q+ Q+ G++  +E +LAQ R E ++Q QEY+ LL+VK +LE EI TYRRLLE GED  L 
Sbjct: 346 QLSQIQGLIGSVEEQLAQLRCEMEQQNQEYKILLDVKTRLEQEIATYRRLLE-GEDAHLT 404

Query: 393 DALDSSNSRQTIQKTTTLRLVDGKVVSETSDTKVLRH 429
                        +T    + DG+V+S         H
Sbjct: 405 QYKTKEPVTTRQVRTIVEEVQDGRVISSREQVHQTSH 441
