# Supplementary material for: Dataset supporting the proteomic differences found between excretion/secretion products from two isolates of Fasciola hepatica newly excysted juveniles (NEJ) derived from different snail hosts
Source: Data Brief. 2019 Jul 15;25:104272. doi: 10.1016/j.dib.2019.104272 (PMC6661421; doi:10.1016/j.dib.2019.104272)
Supplement: Supplementary file 2 [file mmc2.zip › links/BOVINE-UNIPROT/tr_G3MXL3_G3MXL3_BOVIN-BOVINE-UNIPROT.txt]

>tr_G3MXL3_G3MXL3_BOVIN

tr|G3MXL3|G3MXL3_BOVIN Uncharacterized protein OS=Bos taurus GN=...  1217   0.0  
sp|Q5XQN5|K2C5_BOVIN Keratin, type II cytoskeletal 5 OS=Bos taur...   734   0.0  
tr|A5D7M6|A5D7M6_BOVIN KRT5 protein OS=Bos taurus GN=KRT5 PE=1 SV=1   731   0.0  
tr|M0QVZ6|M0QVZ6_BOVIN Keratin, type II cytoskeletal 5 OS=Bos ta...   710   0.0  
tr|G3N0V2|G3N0V2_BOVIN Uncharacterized protein OS=Bos taurus GN=...   697   0.0  
tr|E1BIL2|E1BIL2_BOVIN Uncharacterized protein OS=Bos taurus PE=...   690   0.0  
tr|M0QVY0|M0QVY0_BOVIN Uncharacterized protein OS=Bos taurus GN=...   688   0.0  
tr|F1MUY2|F1MUY2_BOVIN Uncharacterized protein OS=Bos taurus GN=...   687   0.0  
tr|E1B991|E1B991_BOVIN Uncharacterized protein OS=Bos taurus GN=...   670   0.0  
tr|G3MZ71|G3MZ71_BOVIN Uncharacterized protein OS=Bos taurus GN=...   665   0.0  


==> tr|G3MXL3|G3MXL3_BOVIN Uncharacterized protein OS=Bos taurus
           GN=KRT3 PE=1 SV=1
          Length = 616

 Score = 1217 bits (3149), Expect = 0.0
 Identities = 616/616 (100%), Positives = 616/616 (100%)

Query: 1   LRFSESDTSRMSCVARSGGGGGGAFGFRSGAGGFGSRSLYNLGGNKSISISVAGSRAGGF 60
           LRFSESDTSRMSCVARSGGGGGGAFGFRSGAGGFGSRSLYNLGGNKSISISVAGSRAGGF
Sbjct: 1   LRFSESDTSRMSCVARSGGGGGGAFGFRSGAGGFGSRSLYNLGGNKSISISVAGSRAGGF 60

Query: 61  GGGRSSCVSGFGSGYGGGYGGGFGGGRGMGGGFGGAGGFGGAGGFGGAGGFGGLGGFGGP 120
           GGGRSSCVSGFGSGYGGGYGGGFGGGRGMGGGFGGAGGFGGAGGFGGAGGFGGLGGFGGP
Sbjct: 61  GGGRSSCVSGFGSGYGGGYGGGFGGGRGMGGGFGGAGGFGGAGGFGGAGGFGGLGGFGGP 120

Query: 121 GGFGPGGFGPGGFPGGIQEVTVNQSLLQPLNVEIDPQIGQVKTQEREQIKTLNNKFASFI 180
           GGFGPGGFGPGGFPGGIQEVTVNQSLLQPLNVEIDPQIGQVKTQEREQIKTLNNKFASFI
Sbjct: 121 GGFGPGGFGPGGFPGGIQEVTVNQSLLQPLNVEIDPQIGQVKTQEREQIKTLNNKFASFI 180

Query: 181 DKVRFLEQQNKVLETKWSLLQQQGTHPITGTNNLEPLFENYINSLRSYLDSILGERGRLD 240
           DKVRFLEQQNKVLETKWSLLQQQGTHPITGTNNLEPLFENYINSLRSYLDSILGERGRLD
Sbjct: 181 DKVRFLEQQNKVLETKWSLLQQQGTHPITGTNNLEPLFENYINSLRSYLDSILGERGRLD 240

Query: 241 SELRNMQDLVEDFKKKYEDEINKRTAAENEFVTLKKDVDAAYMNKVELQAKVDALTDEIN 300
           SELRNMQDLVEDFKKKYEDEINKRTAAENEFVTLKKDVDAAYMNKVELQAKVDALTDEIN
Sbjct: 241 SELRNMQDLVEDFKKKYEDEINKRTAAENEFVTLKKDVDAAYMNKVELQAKVDALTDEIN 300

Query: 301 FLTTLYDMELSQMQSHVSDTSVVLSMDNNRSLDLDSIIAEVKAQYEEIAQRSKAEAEALY 360
           FLTTLYDMELSQMQSHVSDTSVVLSMDNNRSLDLDSIIAEVKAQYEEIAQRSKAEAEALY
Sbjct: 301 FLTTLYDMELSQMQSHVSDTSVVLSMDNNRSLDLDSIIAEVKAQYEEIAQRSKAEAEALY 360

Query: 361 QTKLGELQTTAGRHGDDLKSTKSEISELNRVIQRLRAEIENVKKQIAKLQSAIAEAEQRG 420
           QTKLGELQTTAGRHGDDLKSTKSEISELNRVIQRLRAEIENVKKQIAKLQSAIAEAEQRG
Sbjct: 361 QTKLGELQTTAGRHGDDLKSTKSEISELNRVIQRLRAEIENVKKQIAKLQSAIAEAEQRG 420

Query: 421 ELALKDANAKLQELQAALQQAKDDLARLLRDYQELMNVKLALDVEIATYRKLLEGEECRM 480
           ELALKDANAKLQELQAALQQAKDDLARLLRDYQELMNVKLALDVEIATYRKLLEGEECRM
Sbjct: 421 ELALKDANAKLQELQAALQQAKDDLARLLRDYQELMNVKLALDVEIATYRKLLEGEECRM 480

Query: 481 SGECPSAVSISVVSSSSTTSASAGGFGGGYGGGVGVGGGARSGFGGGSGFGGGSGFGGGS 540
           SGECPSAVSISVVSSSSTTSASAGGFGGGYGGGVGVGGGARSGFGGGSGFGGGSGFGGGS
Sbjct: 481 SGECPSAVSISVVSSSSTTSASAGGFGGGYGGGVGVGGGARSGFGGGSGFGGGSGFGGGS 540

Query: 541 GFGGGSGISGSSGFGGGSGSGFGGGSGFSGSSGFGGGSSGFGSGSGGRSGVSGGGLSSGS 600
           GFGGGSGISGSSGFGGGSGSGFGGGSGFSGSSGFGGGSSGFGSGSGGRSGVSGGGLSSGS
Sbjct: 541 GFGGGSGISGSSGFGGGSGSGFGGGSGFSGSSGFGGGSSGFGSGSGGRSGVSGGGLSSGS 600

Query: 601 SRGGSVRFSQSSQRTS 616
           SRGGSVRFSQSSQRTS
Sbjct: 601 SRGGSVRFSQSSQRTS 616


==> sp|Q5XQN5|K2C5_BOVIN Keratin, type II cytoskeletal 5 OS=Bos taurus
           GN=KRT5 PE=1 SV=1
          Length = 601

 Score =  734 bits (1894), Expect = 0.0
 Identities = 414/605 (68%), Positives = 458/605 (75%), Gaps = 39/605 (6%)

Query: 4   SESDTSRMSCVARSGGGGGGAFGFRS-----GAGGFGSRSLYNLGGNKSISISVAGSRAG 58
           S S TS  S V+RSGGGGGG FG  S     GAGGFGSRSLYNLGG+K ISIS +G   G
Sbjct: 26  SVSRTSFTS-VSRSGGGGGGGFGRVSLGGAYGAGGFGSRSLYNLGGSKRISISASG---G 81

Query: 59  GFGGGRSSCVSGFGSGYGGGYGGGFGGGRGMGGGFGGAGGFGGAGGFGGAGGFGGLGGFG 118
           GF        + FG+G GGGYG  FGGG G G GFGG  G GG  G GG  GFGG  GFG
Sbjct: 82  GFR-------NRFGAGAGGGYG--FGGGAGSGFGFGGGAG-GGGFGLGGGAGFGG--GFG 129

Query: 119 GPGGFGPGGFGPGGFPGGIQEVTVNQSLLQPLNVEIDPQIGQVKTQEREQIKTLNNKFAS 178
           GPG        P   PGGIQEVTVNQSLL PLN++IDP I +V+T+EREQIKTLNNKFAS
Sbjct: 130 GPGF-------PVCPPGGIQEVTVNQSLLTPLNLQIDPTIQRVRTEEREQIKTLNNKFAS 182

Query: 179 FIDKVRFLEQQNKVLETKWSLLQQQGTHPITGTNNLEPLFENYINSLRSYLDSILGERGR 238
           FIDKVRFLEQQNKVL+TKW+LLQ+QGT  +    NLEPL E YIN+LR  LD I+GERGR
Sbjct: 183 FIDKVRFLEQQNKVLDTKWALLQEQGTKTVR--QNLEPLLEQYINNLRRQLDGIVGERGR 240

Query: 239 LDSELRNMQDLVEDFKKKYEDEINKRTAAENEFVTLKKDVDAAYMNKVELQAKVDALTDE 298
           LDSELRNMQDLVEDFK KYEDEINKRT AENEFV LKKDVDAAYMNKVEL+AKVDAL DE
Sbjct: 241 LDSELRNMQDLVEDFKNKYEDEINKRTTAENEFVMLKKDVDAAYMNKVELEAKVDALMDE 300

Query: 299 INFLTTLYDMELSQMQSHVSDTSVVLSMDNNRSLDLDSIIAEVKAQYEEIAQRSKAEAEA 358
           INF+   +D ELSQMQ+HVSDTSVVLSMDNNRSLDLDSIIAEVKAQYE+IA RS+ EAE+
Sbjct: 301 INFMKMFFDAELSQMQTHVSDTSVVLSMDNNRSLDLDSIIAEVKAQYEDIANRSRTEAES 360

Query: 359 LYQTKLGELQTTAGRHGDDLKSTKSEISELNRVIQRLRAEIENVKKQIAKLQSAIAEAEQ 418
            YQTK  ELQ TAGRHGDDL++TK EISE+NR+IQRLR+EI+NVKKQ A LQ+AIA+AEQ
Sbjct: 361 WYQTKYEELQQTAGRHGDDLRNTKHEISEMNRMIQRLRSEIDNVKKQCANLQNAIADAEQ 420

Query: 419 RGELALKDANAKLQELQAALQQAKDDLARLLRDYQELMNVKLALDVEIATYRKLLEGEEC 478
           RGELALKDA +KL EL+ ALQ+AK D+ARLLR+YQELMN KLALDVEIATYRKLLEGEEC
Sbjct: 421 RGELALKDARSKLAELEDALQKAKQDMARLLREYQELMNTKLALDVEIATYRKLLEGEEC 480

Query: 479 RMSGECPSAVSISVVSSSSTTSASAGGFGGGYGGGVGVGGGARSGFGGGSGFGGGSGFGG 538
           R+SGE    V+ISVV     T+  + G+GGG G G G+GGG   G GGG G G G G G 
Sbjct: 481 RLSGEGVGPVNISVV-----TNTVSSGYGGGSGFGGGLGGGLGGGLGGGLGGGLGGGLGS 535

Query: 539 GSGFGGGSGISGSSGFGGGSGSGFG-GGSGFSGSSGFGGGSSGFGSGSGGRSGVSGGGLS 597
           G G GG S    SS  G G G G   GGSGFS SS   G S GFGSG G  S V     +
Sbjct: 536 GLGGGGSSSFYSSSSGGVGLGGGLSVGGSGFSASS---GRSLGFGSGGGSSSSVKFVSTT 592

Query: 598 SGSSR 602
           S S +
Sbjct: 593 SSSRK 597


 Score = 73.9 bits (180), Expect = 3e-013
 Identities = 51/116 (43%), Positives = 62/116 (53%), Gaps = 20/116 (17%)

Query: 486 SAVSISVVSSSSTTSASAGGFGGGYGGGVGVGGGARSGFGGGSGFG-------GG----- 533
           SA++ SV  +S T+ + +GG     GGG G G  +  G  G  GFG       GG     
Sbjct: 21  SAITPSVSRTSFTSVSRSGG-----GGGGGFGRVSLGGAYGAGGFGSRSLYNLGGSKRIS 75

Query: 534 -SGFGGGSGFGGGSGISGSSGFGGGSGSGFGGGSGFSGSSGFG-GGSSGFGSGSGG 587
            S  GGG     G+G  G  GFGGG+GSGFG G G +G  GFG GG +GFG G GG
Sbjct: 76  ISASGGGFRNRFGAGAGGGYGFGGGAGSGFGFGGG-AGGGGFGLGGGAGFGGGFGG 130


 Score = 58.9 bits (141), Expect = 1e-008
 Identities = 47/128 (36%), Positives = 56/128 (43%), Gaps = 27/128 (21%)

Query: 493 VSSSSTTSASAGGFGGGYGGGVGVGGGARSGF-----GGGSGFGG------GSGFGGGSG 541
           +S  ST S  +GG              +R+ F      GG G GG      G  +G G G
Sbjct: 1   MSRQSTVSFRSGGGRSFSTASAITPSVSRTSFTSVSRSGGGGGGGFGRVSLGGAYGAG-G 59

Query: 542 FG-------GGS---GISGSSG-----FGGGSGSGFGGGSGFSGSSGFGGGSSGFGSGSG 586
           FG       GGS    IS S G     FG G+G G+G G G     GFGGG+ G G G G
Sbjct: 60  FGSRSLYNLGGSKRISISASGGGFRNRFGAGAGGGYGFGGGAGSGFGFGGGAGGGGFGLG 119

Query: 587 GRSGVSGG 594
           G +G  GG
Sbjct: 120 GGAGFGGG 127


 Score = 41.2 bits (95), Expect = 0.002
 Identities = 26/51 (50%), Positives = 27/51 (52%), Gaps = 10/51 (19%)

Query: 571 SSGFGGGSSGFGSG---------SGGRSGVSGGGLSSGSSRGGSVRFSQSS 612
           SSG+GGG SGFG G          GG  G  GGGL SG   GGS  F  SS
Sbjct: 500 SSGYGGG-SGFGGGLGGGLGGGLGGGLGGGLGGGLGSGLGGGGSSSFYSSS 549


 Score = 40.0 bits (92), Expect = 0.005
 Identities = 35/87 (40%), Positives = 41/87 (47%), Gaps = 16/87 (18%)

Query: 537 GGGSGFGGGSGISGS---SGFGGGSGSGFGGGSGFSGSSGFGG--GSSGFGSGS----GG 587
           GGG  F   S I+ S   + F   S SG GGG GF G    GG  G+ GFGS S    GG
Sbjct: 12  GGGRSFSTASAITPSVSRTSFTSVSRSGGGGGGGF-GRVSLGGAYGAGGFGSRSLYNLGG 70

Query: 588 RSGV----SGGGLSS--GSSRGGSVRF 608
              +    SGGG  +  G+  GG   F
Sbjct: 71  SKRISISASGGGFRNRFGAGAGGGYGF 97


==> tr|A5D7M6|A5D7M6_BOVIN KRT5 protein OS=Bos taurus GN=KRT5 PE=1 SV=1
          Length = 597

 Score =  731 bits (1886), Expect = 0.0
 Identities = 413/604 (68%), Positives = 457/604 (75%), Gaps = 41/604 (6%)

Query: 4   SESDTSRMSCVARSGGGGGGAFGFRS-----GAGGFGSRSLYNLGGNKSISISVAGSRAG 58
           S S TS  S V+RSGGGGGG FG  S     GAGGFGSRSLYNLGG+K ISIS +G   G
Sbjct: 26  SVSRTSFTS-VSRSGGGGGGGFGRVSLGGAYGAGGFGSRSLYNLGGSKRISISASG---G 81

Query: 59  GFGGGRSSCVSGFGSGYGGGYGGGFGGGRGMGGGFGGAGGFGGAGGFGGAGGFGGLGGFG 118
           GF        + FG+G GGGYG  FGGG G G GFGG  G GG  G GG  GFGG  GFG
Sbjct: 82  GFR-------NRFGAGAGGGYG--FGGGAGSGFGFGGGAG-GGGFGLGGGAGFGG--GFG 129

Query: 119 GPGGFGPGGFGPGGFPGGIQEVTVNQSLLQPLNVEIDPQIGQVKTQEREQIKTLNNKFAS 178
           GPG        P   PGGIQEVTVNQSLL PLN++IDP I +V+T+EREQIKTLNNKFAS
Sbjct: 130 GPGF-------PVCPPGGIQEVTVNQSLLTPLNLQIDPTIQRVRTEEREQIKTLNNKFAS 182

Query: 179 FIDKVRFLEQQNKVLETKWSLLQQQGTHPITGTNNLEPLFENYINSLRSYLDSILGERGR 238
           FIDKVRFLEQQNKVL+TKW+LLQ+QGT  +    NLEPL E YIN+LR  LD I+GERGR
Sbjct: 183 FIDKVRFLEQQNKVLDTKWALLQEQGTKTVR--QNLEPLLEQYINNLRRQLDGIVGERGR 240

Query: 239 LDSELRNMQDLVEDFKKKYEDEINKRTAAENEFVTLKKDVDAAYMNKVELQAKVDALTDE 298
           LDSELRNMQDLVEDFK KYEDEINKRT AENEFV LKKDVDAAYMNKVEL+AKVDAL DE
Sbjct: 241 LDSELRNMQDLVEDFKNKYEDEINKRTTAENEFVMLKKDVDAAYMNKVELEAKVDALMDE 300

Query: 299 INFLTTLYDMELSQMQSHVSDTSVVLSMDNNRSLDLDSIIAEVKAQYEEIAQRSKAEAEA 358
           INF+   +D ELSQMQ+HVSDTSVVLSMDNNRSLDLDSIIAEVKAQYE+IA RS+ EAE+
Sbjct: 301 INFMKMFFDAELSQMQTHVSDTSVVLSMDNNRSLDLDSIIAEVKAQYEDIANRSRTEAES 360

Query: 359 LYQTKLGELQTTAGRHGDDLKSTKSEISELNRVIQRLRAEIENVKKQIAKLQSAIAEAEQ 418
            YQTK  ELQ TAGRHGDDL++TK EISE+NR+IQRLR+EI+NVKKQ A LQ+AIA+AEQ
Sbjct: 361 WYQTKYEELQQTAGRHGDDLRNTKHEISEMNRMIQRLRSEIDNVKKQCANLQNAIADAEQ 420

Query: 419 RGELALKDANAKLQELQAALQQAKDDLARLLRDYQELMNVKLALDVEIATYRKLLEGEEC 478
           RGELALKDA +KL EL+ ALQ+AK D+ARLLR+YQELMN KLALDVEIATYRKLLEGEEC
Sbjct: 421 RGELALKDARSKLAELEDALQKAKQDMARLLREYQELMNTKLALDVEIATYRKLLEGEEC 480

Query: 479 RMSGECPSAVSISVVSSSSTTSASAGGFGGGYGGGVGVGGGARSGFGGGSGFGGGSGFGG 538
           R+SGE    V+ISVV     T+  + G+GGG G G G+GGG   G GGG G G GSG GG
Sbjct: 481 RLSGEGVGPVNISVV-----TNTVSSGYGGGSGFGSGLGGGLGGGLGGGLGGGLGSGLGG 535

Query: 539 GSGFGGGSGISGSSGFGGGSGSGFGGGSGFSGSSGFGGGSSGFGSGSGGRSGVSGGGLSS 598
           G      S  SG  G GGG      GGSGFS SS   G S GFGSG G  S V     +S
Sbjct: 536 GGSSSFYSSSSGGVGLGGGLSV---GGSGFSASS---GRSLGFGSGGGSSSSVKFVSTTS 589

Query: 599 GSSR 602
            S +
Sbjct: 590 SSRK 593


 Score = 73.9 bits (180), Expect = 3e-013
 Identities = 51/116 (43%), Positives = 62/116 (53%), Gaps = 20/116 (17%)

Query: 486 SAVSISVVSSSSTTSASAGGFGGGYGGGVGVGGGARSGFGGGSGFG-------GG----- 533
           SA++ SV  +S T+ + +GG     GGG G G  +  G  G  GFG       GG     
Sbjct: 21  SAITPSVSRTSFTSVSRSGG-----GGGGGFGRVSLGGAYGAGGFGSRSLYNLGGSKRIS 75

Query: 534 -SGFGGGSGFGGGSGISGSSGFGGGSGSGFGGGSGFSGSSGFG-GGSSGFGSGSGG 587
            S  GGG     G+G  G  GFGGG+GSGFG G G +G  GFG GG +GFG G GG
Sbjct: 76  ISASGGGFRNRFGAGAGGGYGFGGGAGSGFGFGGG-AGGGGFGLGGGAGFGGGFGG 130


 Score = 58.9 bits (141), Expect = 1e-008
 Identities = 47/128 (36%), Positives = 56/128 (43%), Gaps = 27/128 (21%)

Query: 493 VSSSSTTSASAGGFGGGYGGGVGVGGGARSGF-----GGGSGFGG------GSGFGGGSG 541
           +S  ST S  +GG              +R+ F      GG G GG      G  +G G G
Sbjct: 1   MSRQSTVSFRSGGGRSFSTASAITPSVSRTSFTSVSRSGGGGGGGFGRVSLGGAYGAG-G 59

Query: 542 FG-------GGS---GISGSSG-----FGGGSGSGFGGGSGFSGSSGFGGGSSGFGSGSG 586
           FG       GGS    IS S G     FG G+G G+G G G     GFGGG+ G G G G
Sbjct: 60  FGSRSLYNLGGSKRISISASGGGFRNRFGAGAGGGYGFGGGAGSGFGFGGGAGGGGFGLG 119

Query: 587 GRSGVSGG 594
           G +G  GG
Sbjct: 120 GGAGFGGG 127


 Score = 44.3 bits (103), Expect = 2e-004
 Identities = 27/47 (57%), Positives = 28/47 (59%), Gaps = 6/47 (12%)

Query: 571 SSGFGGGSSGFGSG-----SGGRSGVSGGGLSSGSSRGGSVRFSQSS 612
           SSG+GGG SGFGSG      GG  G  GGGL SG   GGS  F  SS
Sbjct: 500 SSGYGGG-SGFGSGLGGGLGGGLGGGLGGGLGSGLGGGGSSSFYSSS 545


 Score = 40.0 bits (92), Expect = 0.005
 Identities = 35/87 (40%), Positives = 41/87 (47%), Gaps = 16/87 (18%)

Query: 537 GGGSGFGGGSGISGS---SGFGGGSGSGFGGGSGFSGSSGFGG--GSSGFGSGS----GG 587
           GGG  F   S I+ S   + F   S SG GGG GF G    GG  G+ GFGS S    GG
Sbjct: 12  GGGRSFSTASAITPSVSRTSFTSVSRSGGGGGGGF-GRVSLGGAYGAGGFGSRSLYNLGG 70

Query: 588 RSGV----SGGGLSS--GSSRGGSVRF 608
              +    SGGG  +  G+  GG   F
Sbjct: 71  SKRISISASGGGFRNRFGAGAGGGYGF 97
