# Supplementary material for: Dataset supporting the proteomic differences found between excretion/secretion products from two isolates of Fasciola hepatica newly excysted juveniles (NEJ) derived from different snail hosts
Source: Data Brief. 2019 Jul 15;25:104272. doi: 10.1016/j.dib.2019.104272 (PMC6661421; doi:10.1016/j.dib.2019.104272)
Supplement: Supplementary file 2 [file mmc2.zip › links/BOVINE-UNIPROT/tr_G3MZ71_G3MZ71_BOVIN-BOVINE-UNIPROT.txt]

>tr_G3MZ71_G3MZ71_BOVIN

tr|G3MZ71|G3MZ71_BOVIN Uncharacterized protein OS=Bos taurus GN=...  1229   0.0  
tr|E1B991|E1B991_BOVIN Uncharacterized protein OS=Bos taurus GN=...  1189   0.0  
tr|G3N0V2|G3N0V2_BOVIN Uncharacterized protein OS=Bos taurus GN=...   697   0.0  
tr|G3MXL3|G3MXL3_BOVIN Uncharacterized protein OS=Bos taurus GN=...   665   0.0  
sp|Q5XQN5|K2C5_BOVIN Keratin, type II cytoskeletal 5 OS=Bos taur...   630   0.0  
tr|A5D7M6|A5D7M6_BOVIN KRT5 protein OS=Bos taurus GN=KRT5 PE=1 SV=1   629   e-180
tr|M0QVZ6|M0QVZ6_BOVIN Keratin, type II cytoskeletal 5 OS=Bos ta...   614   e-176
tr|F1MUY2|F1MUY2_BOVIN Uncharacterized protein OS=Bos taurus GN=...   593   e-170
tr|G3MYU2|G3MYU2_BOVIN Uncharacterized protein OS=Bos taurus GN=...   592   e-169
tr|M0QVY0|M0QVY0_BOVIN Uncharacterized protein OS=Bos taurus GN=...   591   e-169


==> tr|G3MZ71|G3MZ71_BOVIN Uncharacterized protein OS=Bos taurus
           GN=KRT2 PE=1 SV=1
          Length = 618

 Score = 1229 bits (3180), Expect = 0.0
 Identities = 618/618 (100%), Positives = 618/618 (100%)

Query: 1   MSCQISYQSRGRGGGGGGFRGFSSGSAVVPGRSRLSGTSFSCLSRHGGGGGGFGGGGFGG 60
           MSCQISYQSRGRGGGGGGFRGFSSGSAVVPGRSRLSGTSFSCLSRHGGGGGGFGGGGFGG
Sbjct: 1   MSCQISYQSRGRGGGGGGFRGFSSGSAVVPGRSRLSGTSFSCLSRHGGGGGGFGGGGFGG 60

Query: 61  GGFSSRSLVNLGGSRSTSISVAGGGGSFGSYGGFGGRGGGFGGGLGVGGGSFGGGRFGGG 120
           GGFSSRSLVNLGGSRSTSISVAGGGGSFGSYGGFGGRGGGFGGGLGVGGGSFGGGRFGGG
Sbjct: 61  GGFSSRSLVNLGGSRSTSISVAGGGGSFGSYGGFGGRGGGFGGGLGVGGGSFGGGRFGGG 120

Query: 121 GGFGGLGGPGGFGGPGGFGPGGFPGGGIHEVSINQSLLQPLNVKVDPEIQNVKSQEREQI 180
           GGFGGLGGPGGFGGPGGFGPGGFPGGGIHEVSINQSLLQPLNVKVDPEIQNVKSQEREQI
Sbjct: 121 GGFGGLGGPGGFGGPGGFGPGGFPGGGIHEVSINQSLLQPLNVKVDPEIQNVKSQEREQI 180

Query: 181 KALNNKFATFIDKVRFLEQQNQVLQTKWELLQQINVGTRTTNLEPLFQGYISQLQSHLDK 240
           KALNNKFATFIDKVRFLEQQNQVLQTKWELLQQINVGTRTTNLEPLFQGYISQLQSHLDK
Sbjct: 181 KALNNKFATFIDKVRFLEQQNQVLQTKWELLQQINVGTRTTNLEPLFQGYISQLQSHLDK 240

Query: 241 LYSERMLQESELNNMQDLVEDFKKKYEDEVNKRTAAENEFVTLKKDVDHAYTNKVELQAK 300
           LYSERMLQESELNNMQDLVEDFKKKYEDEVNKRTAAENEFVTLKKDVDHAYTNKVELQAK
Sbjct: 241 LYSERMLQESELNNMQDLVEDFKKKYEDEVNKRTAAENEFVTLKKDVDHAYTNKVELQAK 300

Query: 301 VDLLRQDVEFTKMLFDAVSRLLLNGPLLPTLPLKSMDNNRSLDLDSIITEVRAQYEEIAQ 360
           VDLLRQDVEFTKMLFDAVSRLLLNGPLLPTLPLKSMDNNRSLDLDSIITEVRAQYEEIAQ
Sbjct: 301 VDLLRQDVEFTKMLFDAVSRLLLNGPLLPTLPLKSMDNNRSLDLDSIITEVRAQYEEIAQ 360

Query: 361 RSKAEAEAVYHSKYEELRITAGKHGDSLKEVKMEISELNRMIQRLQGEIAQVKKQCKNVQ 420
           RSKAEAEAVYHSKYEELRITAGKHGDSLKEVKMEISELNRMIQRLQGEIAQVKKQCKNVQ
Sbjct: 361 RSKAEAEAVYHSKYEELRITAGKHGDSLKEVKMEISELNRMIQRLQGEIAQVKKQCKNVQ 420

Query: 421 DSIADAEQRGENALKDAQSKLNDLEEALQKAREDLARLLRDYQDLMNTKLSLDVEIATYR 480
           DSIADAEQRGENALKDAQSKLNDLEEALQKAREDLARLLRDYQDLMNTKLSLDVEIATYR
Sbjct: 421 DSIADAEQRGENALKDAQSKLNDLEEALQKAREDLARLLRDYQDLMNTKLSLDVEIATYR 480

Query: 481 KLLEGEECRMSGDLSSNVTVSVTSSSISSGVASRAGFGGYGSGGRGSSYGGGFSSGSRSY 540
           KLLEGEECRMSGDLSSNVTVSVTSSSISSGVASRAGFGGYGSGGRGSSYGGGFSSGSRSY
Sbjct: 481 KLLEGEECRMSGDLSSNVTVSVTSSSISSGVASRAGFGGYGSGGRGSSYGGGFSSGSRSY 540

Query: 541 SSGGRRSGSRSGGGGSYGSGGGSRGGSSSGGGYSSGGKHSSGGGARGGSSSGGGGYGSER 600
           SSGGRRSGSRSGGGGSYGSGGGSRGGSSSGGGYSSGGKHSSGGGARGGSSSGGGGYGSER
Sbjct: 541 SSGGRRSGSRSGGGGSYGSGGGSRGGSSSGGGYSSGGKHSSGGGARGGSSSGGGGYGSER 600

Query: 601 GGSGSCEGGSSSVTFSFR 618
           GGSGSCEGGSSSVTFSFR
Sbjct: 601 GGSGSCEGGSSSVTFSFR 618


==> tr|E1B991|E1B991_BOVIN Uncharacterized protein OS=Bos taurus
           GN=KRT2 PE=1 SV=2
          Length = 617

 Score = 1189 bits (3077), Expect = 0.0
 Identities = 602/618 (97%), Positives = 606/618 (98%), Gaps = 1/618 (0%)

Query: 1   MSCQISYQSRGRGGGGGGFRGFSSGSAVVPGRSRLSGTSFSCLSRHGGGGGGFGGGGFGG 60
           MSCQISYQSRGRGGGGGGFRGFSSGSAVVPGRSRLSGTSFSCLSRHGGGGGGFGGGGFGG
Sbjct: 1   MSCQISYQSRGRGGGGGGFRGFSSGSAVVPGRSRLSGTSFSCLSRHGGGGGGFGGGGFGG 60

Query: 61  GGFSSRSLVNLGGSRSTSISVAGGGGSFGSYGGFGGRGGGFGGGLGVGGGSFGGGRFGGG 120
           GGFSSRSLVNLGGSRSTSISVAGGGGSFGSYGGFGGRGGGFGGGLGVGGGSFGGGRFGGG
Sbjct: 61  GGFSSRSLVNLGGSRSTSISVAGGGGSFGSYGGFGGRGGGFGGGLGVGGGSFGGGRFGGG 120

Query: 121 GGFGGLGGPGGFGGPGGFGPGGFPGGGIHEVSINQSLLQPLNVKVDPEIQNVKSQEREQI 180
           GGFGGLGGPGGFGGPGGFGPGGFPGGGIHEVSINQSLLQPLNVKVDPEIQNVKSQEREQI
Sbjct: 121 GGFGGLGGPGGFGGPGGFGPGGFPGGGIHEVSINQSLLQPLNVKVDPEIQNVKSQEREQI 180

Query: 181 KALNNKFATFIDKVRFLEQQNQVLQTKWELLQQINVGTRTTNLEPLFQGYISQLQSHLDK 240
           KALNNKFATFIDKVRFLEQQNQVLQTKWELLQQINVGTRTTNLEPLFQGYISQLQSHLDK
Sbjct: 181 KALNNKFATFIDKVRFLEQQNQVLQTKWELLQQINVGTRTTNLEPLFQGYISQLQSHLDK 240

Query: 241 LYSERMLQESELNNMQDLVEDFKKKYEDEVNKRTAAENEFVTLKKDVDHAYTNKVELQAK 300
           LYSERMLQESELNNMQDLVEDFKKKYEDEVNKRTAAENEFVTLKKDVDHAYTNKVELQAK
Sbjct: 241 LYSERMLQESELNNMQDLVEDFKKKYEDEVNKRTAAENEFVTLKKDVDHAYTNKVELQAK 300

Query: 301 VDLLRQDVEFTKMLFDAVSRLLLNGPLLPTLPLKSMDNNRSLDLDSIITEVRAQYEEIAQ 360
           VDLLRQDVEFTKMLFDA  +      L+  +  +SMDNNRSLDLDSIITEVRAQYEEIAQ
Sbjct: 301 VDLLRQDVEFTKMLFDA-EKTHPASLLISNIFQRSMDNNRSLDLDSIITEVRAQYEEIAQ 359

Query: 361 RSKAEAEAVYHSKYEELRITAGKHGDSLKEVKMEISELNRMIQRLQGEIAQVKKQCKNVQ 420
           RSKAEAEAVYHSKYEELRITAGKHGDSLKEVKMEISELNRMIQRLQGEIAQVKKQCKNVQ
Sbjct: 360 RSKAEAEAVYHSKYEELRITAGKHGDSLKEVKMEISELNRMIQRLQGEIAQVKKQCKNVQ 419

Query: 421 DSIADAEQRGENALKDAQSKLNDLEEALQKAREDLARLLRDYQDLMNTKLSLDVEIATYR 480
           DSIADAEQRGENALKDAQSKLNDLEEALQKAREDLARLLRDYQDLMNTKLSLDVEIATYR
Sbjct: 420 DSIADAEQRGENALKDAQSKLNDLEEALQKAREDLARLLRDYQDLMNTKLSLDVEIATYR 479

Query: 481 KLLEGEECRMSGDLSSNVTVSVTSSSISSGVASRAGFGGYGSGGRGSSYGGGFSSGSRSY 540
           KLLEGEECRMSGDLSSNVTVSVTSSSISSGVASRAGFGGYGSGGRGSSYGGGFSSGSRSY
Sbjct: 480 KLLEGEECRMSGDLSSNVTVSVTSSSISSGVASRAGFGGYGSGGRGSSYGGGFSSGSRSY 539

Query: 541 SSGGRRSGSRSGGGGSYGSGGGSRGGSSSGGGYSSGGKHSSGGGARGGSSSGGGGYGSER 600
           SSGGRRSGSRSGGGGSYGSGGGSRGGSSSGGGYSSGGKHSSGGGARGGSSSGGGGYGSER
Sbjct: 540 SSGGRRSGSRSGGGGSYGSGGGSRGGSSSGGGYSSGGKHSSGGGARGGSSSGGGGYGSER 599

Query: 601 GGSGSCEGGSSSVTFSFR 618
           GGSGSCEGGSSSVTFSFR
Sbjct: 600 GGSGSCEGGSSSVTFSFR 617


==> tr|G3N0V2|G3N0V2_BOVIN Uncharacterized protein OS=Bos taurus
           GN=KRT1 PE=1 SV=1
          Length = 606

 Score =  697 bits (1800), Expect = 0.0
 Identities = 398/629 (63%), Positives = 464/629 (73%), Gaps = 47/629 (7%)

Query: 1   MSCQISYQSRGRGGGGGGFRGFSSGSAVVPGRSRLSGTSFSCLSRHGGGGGGFGGG---G 57
           MS   S +S  R GGGGG  GFSSGSA V    R S +S   + R GGGGG F GG   G
Sbjct: 1   MSRHFSSRSGYRCGGGGG--GFSSGSAGVVSYQRRSTSS--SVRRSGGGGGRFSGGVCGG 56

Query: 58  FGGGGFSSRSLVNLGGSRSTSISVAGGGGSFGSYGGFGGR--GGGFGGGLGVGGGSFGGG 115
             GGGF SRSL+NLGGS+S SISVAGGGG  G  GG+GG   GGGFGGG G GGG FG G
Sbjct: 57  GAGGGFGSRSLINLGGSKSISISVAGGGGRGGFGGGYGGGYGGGGFGGG-GFGGGGFGAG 115

Query: 116 RFGGGGGFGGLGGPGGFGGPGGFGPGGFP--GGGIHEVSINQSLLQPLNVKVDPEIQNVK 173
            FG GG  GG GG GGFGG GGFG GGFP   GGI EV+INQSLLQPLNV++DPEIQ +K
Sbjct: 116 GFGVGGIGGGFGG-GGFGG-GGFGGGGFPVCPGGIQEVTINQSLLQPLNVEIDPEIQKIK 173

Query: 174 SQEREQIKALNNKFATFIDKVRFLEQQNQVLQTKWELLQQINVGTRTTNLEPLFQGYISQ 233
           S+EREQIK+LNN+FA+FIDKVRFLEQQNQVLQTKWELLQQIN  TRT +LEPLF+ YIS+
Sbjct: 174 SREREQIKSLNNQFASFIDKVRFLEQQNQVLQTKWELLQQINTSTRTYSLEPLFEAYISR 233

Query: 234 LQSHLDKLYSERMLQESELNNMQDLVEDFKKKYEDEVNKRTAAENEFVTLKKDVDHAYTN 293
           L+  +D+L S++   +SEL NMQDLVED+++KYEDE+NKRT AENEFV +K DVD AY  
Sbjct: 234 LRRTVDQLKSDQSRLDSELKNMQDLVEDYRRKYEDEINKRTNAENEFVGIKNDVDAAYIT 293

Query: 294 KVELQAKVDLLRQDVEFTKMLFDA-VSRLLLNGPLLPTLPLKSMDNNRSLDLDSIITEVR 352
           KV+LQAK D L Q+++F K L+ A +S++  +  +  T  + SMDNNR+LDL+SII EV+
Sbjct: 294 KVDLQAKFDNLLQEIDFYKTLYQAELSQMQTH--ISDTNVILSMDNNRNLDLNSIIDEVK 351

Query: 353 AQYEEIAQRSKAEAEAVYHSKYEELRITAGKHGDSLKEVKMEISELNRMIQRLQGEIAQV 412
           AQYEEIAQRSKAEAEA+Y +KYEEL+ITAG+HGDSLK  K+EISELNR+IQRL+ EI  V
Sbjct: 352 AQYEEIAQRSKAEAEALYQTKYEELQITAGQHGDSLKNTKVEISELNRVIQRLRSEIDSV 411

Query: 413 KKQCKNVQDSIADAEQRGENALKDAQSKLNDLEEALQKAREDLARLLRDYQDLMNTKLSL 472
           KKQ  ++Q +I+DAEQRGENA+KDAQ+KLN+LE+ALQKA+ED+ARLLRDYQ+LMNTKL+L
Sbjct: 412 KKQISSLQQAISDAEQRGENAIKDAQNKLNELEDALQKAKEDMARLLRDYQELMNTKLAL 471

Query: 473 DVEIATYRKLLEGEECRMSGDLSSNVTVSVTSSSISSGVASRAGFGGYGSGGRGSSYGGG 532
           DVEIATYR LLEGEE RMSG+   NV+VSV++S  S            G GGRG   G G
Sbjct: 472 DVEIATYRTLLEGEESRMSGECVPNVSVSVSTSHTSIS----------GGGGRG---GVG 518

Query: 533 FSSGSRSYSSGGRRSGSRSGGGGSYGSGGGSRGGSSSGGGYSSGGKHSSGGGARGGSSSG 592
           FSSG   Y          SGGGG YGSGGGS  GS +GG Y SGG   S G  RGGS  G
Sbjct: 519 FSSGGGGYG---------SGGGGGYGSGGGSSYGSRAGGSYGSGG--GSSGSRRGGSGGG 567

Query: 593 GGGYGSE------RGGSGSCEGGSSSVTF 615
           GG  G        R  S    GGSSSV F
Sbjct: 568 GGSSGGSFISSGGRASSTKTSGGSSSVKF 596


 Score = 75.9 bits (185), Expect = 8e-014
 Identities = 56/129 (43%), Positives = 61/129 (47%), Gaps = 14/129 (10%)

Query: 500 VSVTSSSISSGVASRAGFGGYGSGGR-GSSYGGGFSS-------GSRSYSSGGRRSGSRS 551
           VS    S SS V    G GG  SGG  G   GGGF S       GS+S S      G R 
Sbjct: 28  VSYQRRSTSSSVRRSGGGGGRFSGGVCGGGAGGGFGSRSLINLGGSKSISISVAGGGGRG 87

Query: 552 GGGGSY--GSGGGSRGGSS-SGGGYSSGGKHSSG-GGARGGSSSGGGGYGSERGGSGSCE 607
           G GG Y  G GGG  GG    GGG+ +GG    G GG  GG   GGGG+G   GG   C 
Sbjct: 88  GFGGGYGGGYGGGGFGGGGFGGGGFGAGGFGVGGIGGGFGGGGFGGGGFGG--GGFPVCP 145

Query: 608 GGSSSVTFS 616
           GG   VT +
Sbjct: 146 GGIQEVTIN 154
