# Supplementary material for: Dataset supporting the proteomic differences found between excretion/secretion products from two isolates of Fasciola hepatica newly excysted juveniles (NEJ) derived from different snail hosts
Source: Data Brief. 2019 Jul 15;25:104272. doi: 10.1016/j.dib.2019.104272 (PMC6661421; doi:10.1016/j.dib.2019.104272)
Supplement: Supplementary file 2 [file mmc2.zip › links/BOVINE-UNIPROT/tr_G3N0V2_G3N0V2_BOVIN-BOVINE-UNIPROT.txt]

>tr_G3N0V2_G3N0V2_BOVIN

tr|G3N0V2|G3N0V2_BOVIN Uncharacterized protein OS=Bos taurus GN=...  1201   0.0  
sp|Q5XQN5|K2C5_BOVIN Keratin, type II cytoskeletal 5 OS=Bos taur...   708   0.0  
tr|A5D7M6|A5D7M6_BOVIN KRT5 protein OS=Bos taurus GN=KRT5 PE=1 SV=1   705   0.0  
tr|E1B991|E1B991_BOVIN Uncharacterized protein OS=Bos taurus GN=...   701   0.0  
tr|G3MZ71|G3MZ71_BOVIN Uncharacterized protein OS=Bos taurus GN=...   697   0.0  
tr|G3MXL3|G3MXL3_BOVIN Uncharacterized protein OS=Bos taurus GN=...   697   0.0  
tr|M0QVZ6|M0QVZ6_BOVIN Keratin, type II cytoskeletal 5 OS=Bos ta...   695   0.0  
tr|M0QVY0|M0QVY0_BOVIN Uncharacterized protein OS=Bos taurus GN=...   663   0.0  
tr|F1MUY2|F1MUY2_BOVIN Uncharacterized protein OS=Bos taurus GN=...   659   0.0  
tr|G3MYU2|G3MYU2_BOVIN Uncharacterized protein OS=Bos taurus GN=...   646   0.0  


==> tr|G3N0V2|G3N0V2_BOVIN Uncharacterized protein OS=Bos taurus
           GN=KRT1 PE=1 SV=1
          Length = 606

 Score = 1201 bits (3107), Expect = 0.0
 Identities = 606/606 (100%), Positives = 606/606 (100%)

Query: 1   MSRHFSSRSGYRCGGGGGGFSSGSAGVVSYQRRSTSSSVRRSGGGGGRFSGGVCGGGAGG 60
           MSRHFSSRSGYRCGGGGGGFSSGSAGVVSYQRRSTSSSVRRSGGGGGRFSGGVCGGGAGG
Sbjct: 1   MSRHFSSRSGYRCGGGGGGFSSGSAGVVSYQRRSTSSSVRRSGGGGGRFSGGVCGGGAGG 60

Query: 61  GFGSRSLINLGGSKSISISVAGGGGRGGFGGGYGGGYGGGGFGGGGFGGGGFGAGGFGVG 120
           GFGSRSLINLGGSKSISISVAGGGGRGGFGGGYGGGYGGGGFGGGGFGGGGFGAGGFGVG
Sbjct: 61  GFGSRSLINLGGSKSISISVAGGGGRGGFGGGYGGGYGGGGFGGGGFGGGGFGAGGFGVG 120

Query: 121 GIGGGFGGGGFGGGGFGGGGFPVCPGGIQEVTINQSLLQPLNVEIDPEIQKIKSREREQI 180
           GIGGGFGGGGFGGGGFGGGGFPVCPGGIQEVTINQSLLQPLNVEIDPEIQKIKSREREQI
Sbjct: 121 GIGGGFGGGGFGGGGFGGGGFPVCPGGIQEVTINQSLLQPLNVEIDPEIQKIKSREREQI 180

Query: 181 KSLNNQFASFIDKVRFLEQQNQVLQTKWELLQQINTSTRTYSLEPLFEAYISRLRRTVDQ 240
           KSLNNQFASFIDKVRFLEQQNQVLQTKWELLQQINTSTRTYSLEPLFEAYISRLRRTVDQ
Sbjct: 181 KSLNNQFASFIDKVRFLEQQNQVLQTKWELLQQINTSTRTYSLEPLFEAYISRLRRTVDQ 240

Query: 241 LKSDQSRLDSELKNMQDLVEDYRRKYEDEINKRTNAENEFVGIKNDVDAAYITKVDLQAK 300
           LKSDQSRLDSELKNMQDLVEDYRRKYEDEINKRTNAENEFVGIKNDVDAAYITKVDLQAK
Sbjct: 241 LKSDQSRLDSELKNMQDLVEDYRRKYEDEINKRTNAENEFVGIKNDVDAAYITKVDLQAK 300

Query: 301 FDNLLQEIDFYKTLYQAELSQMQTHISDTNVILSMDNNRNLDLNSIIDEVKAQYEEIAQR 360
           FDNLLQEIDFYKTLYQAELSQMQTHISDTNVILSMDNNRNLDLNSIIDEVKAQYEEIAQR
Sbjct: 301 FDNLLQEIDFYKTLYQAELSQMQTHISDTNVILSMDNNRNLDLNSIIDEVKAQYEEIAQR 360

Query: 361 SKAEAEALYQTKYEELQITAGQHGDSLKNTKVEISELNRVIQRLRSEIDSVKKQISSLQQ 420
           SKAEAEALYQTKYEELQITAGQHGDSLKNTKVEISELNRVIQRLRSEIDSVKKQISSLQQ
Sbjct: 361 SKAEAEALYQTKYEELQITAGQHGDSLKNTKVEISELNRVIQRLRSEIDSVKKQISSLQQ 420

Query: 421 AISDAEQRGENAIKDAQNKLNELEDALQKAKEDMARLLRDYQELMNTKLALDVEIATYRT 480
           AISDAEQRGENAIKDAQNKLNELEDALQKAKEDMARLLRDYQELMNTKLALDVEIATYRT
Sbjct: 421 AISDAEQRGENAIKDAQNKLNELEDALQKAKEDMARLLRDYQELMNTKLALDVEIATYRT 480

Query: 481 LLEGEESRMSGECVPNVSVSVSTSHTSISGGGGRGGVGFSSGGGGYGSGGGGGYGSGGGS 540
           LLEGEESRMSGECVPNVSVSVSTSHTSISGGGGRGGVGFSSGGGGYGSGGGGGYGSGGGS
Sbjct: 481 LLEGEESRMSGECVPNVSVSVSTSHTSISGGGGRGGVGFSSGGGGYGSGGGGGYGSGGGS 540

Query: 541 SYGSRAGGSYGSGGGSSGSRRGGSGGGGGSSGGSFISSGGRASSTKTSGGSSSVKFVSTS 600
           SYGSRAGGSYGSGGGSSGSRRGGSGGGGGSSGGSFISSGGRASSTKTSGGSSSVKFVSTS
Sbjct: 541 SYGSRAGGSYGSGGGSSGSRRGGSGGGGGSSGGSFISSGGRASSTKTSGGSSSVKFVSTS 600

Query: 601 YSRGPR 606
           YSRGPR
Sbjct: 601 YSRGPR 606


==> sp|Q5XQN5|K2C5_BOVIN Keratin, type II cytoskeletal 5 OS=Bos taurus
           GN=KRT5 PE=1 SV=1
          Length = 601

 Score =  708 bits (1828), Expect = 0.0
 Identities = 389/593 (65%), Positives = 451/593 (76%), Gaps = 15/593 (2%)

Query: 15  GGGGGFSSGSAGVVSYQRRSTSSSVRRSGGGGGRFSGGVCGGGAG-GGFGSRSLINLGGS 73
           GGG  FS+ SA   S  R S +S  R  GGGGG F     GG  G GGFGSRSL NLGGS
Sbjct: 12  GGGRSFSTASAITPSVSRTSFTSVSRSGGGGGGGFGRVSLGGAYGAGGFGSRSLYNLGGS 71

Query: 74  KSISISVAGGGGRGGFGGGYGGGYGGGGFGGGGFG-GGGFGAGGFGVGGIGGGFGGGGFG 132
           K ISIS +GGG R  FG G GGGYG GG  G GFG GGG G GGFG+GG      G GFG
Sbjct: 72  KRISISASGGGFRNRFGAGAGGGYGFGGGAGSGFGFGGGAGGGGFGLGG------GAGFG 125

Query: 133 GGGFGGGGFPVCP-GGIQEVTINQSLLQPLNVEIDPEIQKIKSREREQIKSLNNQFASFI 191
           GG FGG GFPVCP GGIQEVT+NQSLL PLN++IDP IQ++++ EREQIK+LNN+FASFI
Sbjct: 126 GG-FGGPGFPVCPPGGIQEVTVNQSLLTPLNLQIDPTIQRVRTEEREQIKTLNNKFASFI 184

Query: 192 DKVRFLEQQNQVLQTKWELLQQINTSTRTYSLEPLFEAYISRLRRTVDQLKSDQSRLDSE 251
           DKVRFLEQQN+VL TKW LLQ+  T T   +LEPL E YI+ LRR +D +  ++ RLDSE
Sbjct: 185 DKVRFLEQQNKVLDTKWALLQEQGTKTVRQNLEPLLEQYINNLRRQLDGIVGERGRLDSE 244

Query: 252 LKNMQDLVEDYRRKYEDEINKRTNAENEFVGIKNDVDAAYITKVDLQAKFDNLLQEIDFY 311
           L+NMQDLVED++ KYEDEINKRT AENEFV +K DVDAAY+ KV+L+AK D L+ EI+F 
Sbjct: 245 LRNMQDLVEDFKNKYEDEINKRTTAENEFVMLKKDVDAAYMNKVELEAKVDALMDEINFM 304

Query: 312 KTLYQAELSQMQTHISDTNVILSMDNNRNLDLNSIIDEVKAQYEEIAQRSKAEAEALYQT 371
           K  + AELSQMQTH+SDT+V+LSMDNNR+LDL+SII EVKAQYE+IA RS+ EAE+ YQT
Sbjct: 305 KMFFDAELSQMQTHVSDTSVVLSMDNNRSLDLDSIIAEVKAQYEDIANRSRTEAESWYQT 364

Query: 372 KYEELQITAGQHGDSLKNTKVEISELNRVIQRLRSEIDSVKKQISSLQQAISDAEQRGEN 431
           KYEELQ TAG+HGD L+NTK EISE+NR+IQRLRSEID+VKKQ ++LQ AI+DAEQRGE 
Sbjct: 365 KYEELQQTAGRHGDDLRNTKHEISEMNRMIQRLRSEIDNVKKQCANLQNAIADAEQRGEL 424

Query: 432 AIKDAQNKLNELEDALQKAKEDMARLLRDYQELMNTKLALDVEIATYRTLLEGEESRMSG 491
           A+KDA++KL ELEDALQKAK+DMARLLR+YQELMNTKLALDVEIATYR LLEGEE R+SG
Sbjct: 425 ALKDARSKLAELEDALQKAKQDMARLLREYQELMNTKLALDVEIATYRKLLEGEECRLSG 484

Query: 492 ECVPNVSVSVSTSHTSISGGGGRGGVGFSSG-GGGYGSGGGGGYGSGGGSSYGSRAGGSY 550
           E V  V++SV T+  ++S G G GG GF  G GGG G G GGG G G G   GS  GG  
Sbjct: 485 EGVGPVNISVVTN--TVSSGYG-GGSGFGGGLGGGLGGGLGGGLGGGLGGGLGSGLGGGG 541

Query: 551 GSGGGSSGSRRGGSGGGGGSSGGSFISSGGRASSTKTSGG-SSSVKFVSTSYS 602
            S   SS S   G GGG    G  F +S GR+    + GG SSSVKFVST+ S
Sbjct: 542 SSSFYSSSSGGVGLGGGLSVGGSGFSASSGRSLGFGSGGGSSSSVKFVSTTSS 594


 Score = 54.3 bits (129), Expect = 2e-007
 Identities = 45/130 (34%), Positives = 47/130 (36%), Gaps = 25/130 (19%)

Query: 10  GYRCGGGGGGFSSGSAGVVSYQRRSTSSSVRRSGGGGGRFSGGVCGGGAGGGFGSRSLIN 69
           G  C   G G    +  VV+    S        GGG G   GG  GGG GGG G      
Sbjct: 477 GEECRLSGEGVGPVNISVVTNTVSSGYGGGSGFGGGLGGGLGGGLGGGLGGGLG------ 530

Query: 70  LGGSKSISISVAGGGGRGGFGGGYGGGYGGGGFGGGGFGGGGFGAGGFGVGGIGGGFGGG 129
                            GG G G GGG G   F     GG G G GG  VGG G     G
Sbjct: 531 -----------------GGLGSGLGGG-GSSSFYSSSSGGVGLG-GGLSVGGSGFSASSG 571

Query: 130 GFGGGGFGGG 139
              G G GGG
Sbjct: 572 RSLGFGSGGG 581


 Score = 35.8 bits (81), Expect = 0.085
 Identities = 27/81 (33%), Positives = 34/81 (41%), Gaps = 1/81 (1%)

Query: 517 VGFSSGGGGYGSGGGGGYGSGGGSSYGSRAGGSYGSGGGSSGSRRGGSGGGGGSSGGSFI 576
           V F SGGG   S       S   +S+ S +    G GGG      GG+ G GG    S  
Sbjct: 7   VSFRSGGGRSFSTASAITPSVSRTSFTSVSRSGGGGGGGFGRVSLGGAYGAGGFGSRSLY 66

Query: 577 SSGG-RASSTKTSGGSSSVKF 596
           + GG +  S   SGG    +F
Sbjct: 67  NLGGSKRISISASGGGFRNRF 87


 Score = 33.5 bits (75), Expect = 0.42
 Identities = 24/67 (35%), Positives = 27/67 (40%), Gaps = 7/67 (10%)

Query: 14  GGGGGGFSSGSAGVVSYQRRSTSSSVRRSGGGGGRFSGGVCGGGAGGGFGSRSLINLGGS 73
           GG GGG  SG  G         SSS   S  GG    GG+  GG+G    S   +  G  
Sbjct: 527 GGLGGGLGSGLGG-------GGSSSFYSSSSGGVGLGGGLSVGGSGFSASSGRSLGFGSG 579

Query: 74  KSISISV 80
              S SV
Sbjct: 580 GGSSSSV 586


 Score = 26.9 bits (58), Expect =    40
 Identities = 18/38 (47%), Positives = 21/38 (55%), Gaps = 5/38 (13%)

Query: 5   FSSRSGYRCGGGGGGFSSGSAGVVSYQRRSTSSSVRRS 42
           FS+ SG   G G GG SS S   V     ST+SS R+S
Sbjct: 566 FSASSGRSLGFGSGGGSSSSVKFV-----STTSSSRKS 598


==> tr|A5D7M6|A5D7M6_BOVIN KRT5 protein OS=Bos taurus GN=KRT5 PE=1 SV=1
          Length = 597

 Score =  705 bits (1820), Expect = 0.0
 Identities = 393/598 (65%), Positives = 455/598 (76%), Gaps = 29/598 (4%)

Query: 15  GGGGGFSSGSAGVVSYQRRSTSSSVRRSGGGGGRFSGGVCGGGAG-GGFGSRSLINLGGS 73
           GGG  FS+ SA   S  R S +S  R  GGGGG F     GG  G GGFGSRSL NLGGS
Sbjct: 12  GGGRSFSTASAITPSVSRTSFTSVSRSGGGGGGGFGRVSLGGAYGAGGFGSRSLYNLGGS 71

Query: 74  KSISISVAGGGGRGGFGGGYGGGYGGGGFGGGGFG-GGGFGAGGFGVGGIGGGFGGGGFG 132
           K ISIS +GGG R  FG G GGGYG GG  G GFG GGG G GGFG+GG      G GFG
Sbjct: 72  KRISISASGGGFRNRFGAGAGGGYGFGGGAGSGFGFGGGAGGGGFGLGG------GAGFG 125

Query: 133 GGGFGGGGFPVCP-GGIQEVTINQSLLQPLNVEIDPEIQKIKSREREQIKSLNNQFASFI 191
           GG FGG GFPVCP GGIQEVT+NQSLL PLN++IDP IQ++++ EREQIK+LNN+FASFI
Sbjct: 126 GG-FGGPGFPVCPPGGIQEVTVNQSLLTPLNLQIDPTIQRVRTEEREQIKTLNNKFASFI 184

Query: 192 DKVRFLEQQNQVLQTKWELLQQINTSTRTYSLEPLFEAYISRLRRTVDQLKSDQSRLDSE 251
           DKVRFLEQQN+VL TKW LLQ+  T T   +LEPL E YI+ LRR +D +  ++ RLDSE
Sbjct: 185 DKVRFLEQQNKVLDTKWALLQEQGTKTVRQNLEPLLEQYINNLRRQLDGIVGERGRLDSE 244

Query: 252 LKNMQDLVEDYRRKYEDEINKRTNAENEFVGIKNDVDAAYITKVDLQAKFDNLLQEIDFY 311
           L+NMQDLVED++ KYEDEINKRT AENEFV +K DVDAAY+ KV+L+AK D L+ EI+F 
Sbjct: 245 LRNMQDLVEDFKNKYEDEINKRTTAENEFVMLKKDVDAAYMNKVELEAKVDALMDEINFM 304

Query: 312 KTLYQAELSQMQTHISDTNVILSMDNNRNLDLNSIIDEVKAQYEEIAQRSKAEAEALYQT 371
           K  + AELSQMQTH+SDT+V+LSMDNNR+LDL+SII EVKAQYE+IA RS+ EAE+ YQT
Sbjct: 305 KMFFDAELSQMQTHVSDTSVVLSMDNNRSLDLDSIIAEVKAQYEDIANRSRTEAESWYQT 364

Query: 372 KYEELQITAGQHGDSLKNTKVEISELNRVIQRLRSEIDSVKKQISSLQQAISDAEQRGEN 431
           KYEELQ TAG+HGD L+NTK EISE+NR+IQRLRSEID+VKKQ ++LQ AI+DAEQRGE 
Sbjct: 365 KYEELQQTAGRHGDDLRNTKHEISEMNRMIQRLRSEIDNVKKQCANLQNAIADAEQRGEL 424

Query: 432 AIKDAQNKLNELEDALQKAKEDMARLLRDYQELMNTKLALDVEIATYRTLLEGEESRMSG 491
           A+KDA++KL ELEDALQKAK+DMARLLR+YQELMNTKLALDVEIATYR LLEGEE R+SG
Sbjct: 425 ALKDARSKLAELEDALQKAKQDMARLLREYQELMNTKLALDVEIATYRKLLEGEECRLSG 484

Query: 492 ECVPNVSVSVSTSHTSISGGGGRGGVGFSSG-GGGYGSGGGGGYGSGGGSSYGSRAGGSY 550
           E V  V++SV T+  ++S G G GG GF SG GGG G G GGG G G GS  G       
Sbjct: 485 EGVGPVNISVVTN--TVSSGYG-GGSGFGSGLGGGLGGGLGGGLGGGLGSGLG------- 534

Query: 551 GSGGGSS---GSRRGGSGGGGGSS--GGSFISSGGRASSTKTSGG-SSSVKFVSTSYS 602
             GGGSS    S  GG G GGG S  G  F +S GR+    + GG SSSVKFVST+ S
Sbjct: 535 --GGGSSSFYSSSSGGVGLGGGLSVGGSGFSASSGRSLGFGSGGGSSSSVKFVSTTSS 590


 Score = 52.8 bits (125), Expect = 7e-007
 Identities = 43/108 (39%), Positives = 46/108 (42%), Gaps = 32/108 (29%)

Query: 9   SGYRCGGGGGGFSSGSAGVVSYQRRSTSSSVRRSGGGGGRFSGGVCGGGAGGGFGSRSLI 68
           SGY   GGG GF SG  G                G GGG       GGG GGG GS   +
Sbjct: 501 SGY---GGGSGFGSGLGG----------------GLGGG------LGGGLGGGLGSG--L 533

Query: 69  NLGGSKSISISVAGGGGRGGFGGGYGGGYGGGGFGGGGFGGGGFGAGG 116
             GGS S   S +GG G GG     G   GG GF        GFG+GG
Sbjct: 534 GGGGSSSFYSSSSGGVGLGG-----GLSVGGSGFSASSGRSLGFGSGG 576


 Score = 35.8 bits (81), Expect = 0.085
 Identities = 27/81 (33%), Positives = 34/81 (41%), Gaps = 1/81 (1%)

Query: 517 VGFSSGGGGYGSGGGGGYGSGGGSSYGSRAGGSYGSGGGSSGSRRGGSGGGGGSSGGSFI 576
           V F SGGG   S       S   +S+ S +    G GGG      GG+ G GG    S  
Sbjct: 7   VSFRSGGGRSFSTASAITPSVSRTSFTSVSRSGGGGGGGFGRVSLGGAYGAGGFGSRSLY 66

Query: 577 SSGG-RASSTKTSGGSSSVKF 596
           + GG +  S   SGG    +F
Sbjct: 67  NLGGSKRISISASGGGFRNRF 87


 Score = 33.5 bits (75), Expect = 0.42
 Identities = 24/67 (35%), Positives = 27/67 (40%), Gaps = 7/67 (10%)

Query: 14  GGGGGGFSSGSAGVVSYQRRSTSSSVRRSGGGGGRFSGGVCGGGAGGGFGSRSLINLGGS 73
           GG GGG  SG  G         SSS   S  GG    GG+  GG+G    S   +  G  
Sbjct: 523 GGLGGGLGSGLGG-------GGSSSFYSSSSGGVGLGGGLSVGGSGFSASSGRSLGFGSG 575

Query: 74  KSISISV 80
              S SV
Sbjct: 576 GGSSSSV 582


 Score = 26.9 bits (58), Expect =    40
 Identities = 18/38 (47%), Positives = 21/38 (55%), Gaps = 5/38 (13%)

Query: 5   FSSRSGYRCGGGGGGFSSGSAGVVSYQRRSTSSSVRRS 42
           FS+ SG   G G GG SS S   V     ST+SS R+S
Sbjct: 562 FSASSGRSLGFGSGGGSSSSVKFV-----STTSSSRKS 594
