# Supplementary material for: Dataset supporting the proteomic differences found between excretion/secretion products from two isolates of Fasciola hepatica newly excysted juveniles (NEJ) derived from different snail hosts
Source: Data Brief. 2019 Jul 15;25:104272. doi: 10.1016/j.dib.2019.104272 (PMC6661421; doi:10.1016/j.dib.2019.104272)
Supplement: Supplementary file 2 [file mmc2.zip › links/BOVINE-UNIPROT/tr_G3X7A8_G3X7A8_BOVIN-BOVINE-UNIPROT.txt]

>tr_G3X7A8_G3X7A8_BOVIN

tr|G3X7A8|G3X7A8_BOVIN Uncharacterized protein OS=Bos taurus GN=...   213   1e-056
sp|P04815|BPT2_BOVIN Spleen trypsin inhibitor I OS=Bos taurus PE...   213   2e-056
sp|P00974|BPT1_BOVIN Pancreatic trypsin inhibitor OS=Bos taurus ...   200   2e-052
tr|F1MNL7|F1MNL7_BOVIN Uncharacterized protein OS=Bos taurus PE=...   190   2e-049
sp|P00975|IBPS_BOVIN Serum basic protease inhibitor OS=Bos tauru...   129   3e-031
tr|G3MYT1|G3MYT1_BOVIN Uncharacterized protein OS=Bos taurus PE=...    92   8e-020
tr|E1B9A5|E1B9A5_BOVIN Uncharacterized protein OS=Bos taurus PE=...    90   3e-019
tr|E1BFT6|E1BFT6_BOVIN Uncharacterized protein OS=Bos taurus PE=...    86   3e-018
tr|F1N5N8|F1N5N8_BOVIN Uncharacterized protein OS=Bos taurus PE=...    84   1e-017
tr|G3N0Z6|G3N0Z6_BOVIN Uncharacterized protein OS=Bos taurus PE=...    84   1e-017


==> tr|G3X7A8|G3X7A8_BOVIN Uncharacterized protein OS=Bos taurus
           GN=LOC404103 PE=4 SV=1
          Length = 100

 Score =  213 bits (543), Expect = 1e-056
 Identities = 100/100 (100%), Positives = 100/100 (100%)

Query: 1   MKMSRLCLSVALLVLLGTLAASTPGCDTSNQAKAQRPDFCLEPPYTGPCKAKMIRYFYNA 60
           MKMSRLCLSVALLVLLGTLAASTPGCDTSNQAKAQRPDFCLEPPYTGPCKAKMIRYFYNA
Sbjct: 1   MKMSRLCLSVALLVLLGTLAASTPGCDTSNQAKAQRPDFCLEPPYTGPCKAKMIRYFYNA 60

Query: 61  KAGFCETFVYGGCKAKSNNFRSAEDCMRTCGGAIGPRENL 100
           KAGFCETFVYGGCKAKSNNFRSAEDCMRTCGGAIGPRENL
Sbjct: 61  KAGFCETFVYGGCKAKSNNFRSAEDCMRTCGGAIGPRENL 100


==> sp|P04815|BPT2_BOVIN Spleen trypsin inhibitor I OS=Bos taurus PE=1
           SV=2
          Length = 100

 Score =  213 bits (542), Expect = 2e-056
 Identities = 99/100 (99%), Positives = 100/100 (100%)

Query: 1   MKMSRLCLSVALLVLLGTLAASTPGCDTSNQAKAQRPDFCLEPPYTGPCKAKMIRYFYNA 60
           MKMSRLCLS+ALLVLLGTLAASTPGCDTSNQAKAQRPDFCLEPPYTGPCKAKMIRYFYNA
Sbjct: 1   MKMSRLCLSIALLVLLGTLAASTPGCDTSNQAKAQRPDFCLEPPYTGPCKAKMIRYFYNA 60

Query: 61  KAGFCETFVYGGCKAKSNNFRSAEDCMRTCGGAIGPRENL 100
           KAGFCETFVYGGCKAKSNNFRSAEDCMRTCGGAIGPRENL
Sbjct: 61  KAGFCETFVYGGCKAKSNNFRSAEDCMRTCGGAIGPRENL 100


==> sp|P00974|BPT1_BOVIN Pancreatic trypsin inhibitor OS=Bos taurus
           PE=1 SV=2
          Length = 100

 Score =  200 bits (508), Expect = 2e-052
 Identities = 92/100 (92%), Positives = 97/100 (97%)

Query: 1   MKMSRLCLSVALLVLLGTLAASTPGCDTSNQAKAQRPDFCLEPPYTGPCKAKMIRYFYNA 60
           MKMSRLCLSVALLVLLGTLAASTPGCDTSNQAKAQRPDFCLEPPYTGPCKA++IRYFYNA
Sbjct: 1   MKMSRLCLSVALLVLLGTLAASTPGCDTSNQAKAQRPDFCLEPPYTGPCKARIIRYFYNA 60

Query: 61  KAGFCETFVYGGCKAKSNNFRSAEDCMRTCGGAIGPRENL 100
           KAG C+TFVYGGC+AK NNF+SAEDCMRTCGGAIGP ENL
Sbjct: 61  KAGLCQTFVYGGCRAKRNNFKSAEDCMRTCGGAIGPWENL 100
