# Supplementary material for: Dataset supporting the proteomic differences found between excretion/secretion products from two isolates of Fasciola hepatica newly excysted juveniles (NEJ) derived from different snail hosts
Source: Data Brief. 2019 Jul 15;25:104272. doi: 10.1016/j.dib.2019.104272 (PMC6661421; doi:10.1016/j.dib.2019.104272)
Supplement: Supplementary file 2 [file mmc2.zip › links/BOVINE-UNIPROT/tr_Q17QG8_Q17QG8_BOVIN-BOVINE-UNIPROT.txt]

>tr_Q17QG8_Q17QG8_BOVIN

tr|Q17QG8|Q17QG8_BOVIN Histone H2A OS=Bos taurus GN=H2AFX PE=2 SV=1   279   5e-076
tr|E1BH22|E1BH22_BOVIN Histone H2A OS=Bos taurus GN=HIST2H2AB PE...   231   1e-061
tr|F2Z4J1|F2Z4J1_BOVIN Histone H2A OS=Bos taurus GN=HIST1H2AC PE...   228   8e-061
tr|F2Z4I6|F2Z4I6_BOVIN Histone H2A OS=Bos taurus GN=HIST2H2AC PE...   228   1e-060
sp|A1A4R1|H2A2C_BOVIN Histone H2A type 2-C OS=Bos taurus GN=HIST...   228   1e-060
tr|A0A0A0MPA2|A0A0A0MPA2_BOVIN Histone H2A OS=Bos taurus GN=HIST...   227   2e-060
tr|A4IFU5|A4IFU5_BOVIN Histone H2A OS=Bos taurus GN=HIST3H2A PE=...   227   2e-060
sp|P0C0S9|H2A1_BOVIN Histone H2A type 1 OS=Bos taurus PE=1 SV=2       227   2e-060
sp|Q3ZBX9|H2AJ_BOVIN Histone H2A.J OS=Bos taurus GN=H2AFJ PE=2 SV=1   227   2e-060
tr|F2Z4G5|F2Z4G5_BOVIN Histone H2A OS=Bos taurus GN=LOC614970 PE...   226   4e-060


==> tr|Q17QG8|Q17QG8_BOVIN Histone H2A OS=Bos taurus GN=H2AFX PE=2 SV=1
          Length = 143

 Score =  279 bits (713), Expect = 5e-076
 Identities = 143/143 (100%), Positives = 143/143 (100%)

Query: 1   MSGRGKTGGKARAKAKSRSSRAGLQFPVGRVHRLLRKGHYAERVGAGAPVYLAAVLEYLT 60
           MSGRGKTGGKARAKAKSRSSRAGLQFPVGRVHRLLRKGHYAERVGAGAPVYLAAVLEYLT
Sbjct: 1   MSGRGKTGGKARAKAKSRSSRAGLQFPVGRVHRLLRKGHYAERVGAGAPVYLAAVLEYLT 60

Query: 61  AEILELAGNAARDNKKTRIIPRHLQLAIRNDEELNKLLGGVTIAQGGVLPNIQAVLLPKK 120
           AEILELAGNAARDNKKTRIIPRHLQLAIRNDEELNKLLGGVTIAQGGVLPNIQAVLLPKK
Sbjct: 61  AEILELAGNAARDNKKTRIIPRHLQLAIRNDEELNKLLGGVTIAQGGVLPNIQAVLLPKK 120

Query: 121 TSATVGPKAPAGGKKATQASQEY 143
           TSATVGPKAPAGGKKATQASQEY
Sbjct: 121 TSATVGPKAPAGGKKATQASQEY 143


==> tr|E1BH22|E1BH22_BOVIN Histone H2A OS=Bos taurus GN=HIST2H2AB PE=3
           SV=2
          Length = 136

 Score =  231 bits (589), Expect = 1e-061
 Identities = 118/123 (95%), Positives = 121/123 (98%)

Query: 1   MSGRGKTGGKARAKAKSRSSRAGLQFPVGRVHRLLRKGHYAERVGAGAPVYLAAVLEYLT 60
           MSGRGK GGKARAKAKSRSSRAGLQFPVGRVHRLLRKG+YAERVGAGAPVYLAAVLEYLT
Sbjct: 7   MSGRGKQGGKARAKAKSRSSRAGLQFPVGRVHRLLRKGNYAERVGAGAPVYLAAVLEYLT 66

Query: 61  AEILELAGNAARDNKKTRIIPRHLQLAIRNDEELNKLLGGVTIAQGGVLPNIQAVLLPKK 120
           AEILELAGNAARDNKKTRIIPRHLQLA+RNDEELNKLLGGVTIAQGGVLPNIQAVLLPKK
Sbjct: 67  AEILELAGNAARDNKKTRIIPRHLQLAVRNDEELNKLLGGVTIAQGGVLPNIQAVLLPKK 126

Query: 121 TSA 123
           T +
Sbjct: 127 TES 129


==> tr|F2Z4J1|F2Z4J1_BOVIN Histone H2A OS=Bos taurus GN=HIST1H2AC PE=3
           SV=1
          Length = 130

 Score =  228 bits (582), Expect = 8e-061
 Identities = 118/123 (95%), Positives = 120/123 (97%)

Query: 1   MSGRGKTGGKARAKAKSRSSRAGLQFPVGRVHRLLRKGHYAERVGAGAPVYLAAVLEYLT 60
           MSGRGK GGKARAKAKSRSSRAGLQFPVGRVHRLLRKG+YAERVGAGAPVYLAAVLEYLT
Sbjct: 1   MSGRGKQGGKARAKAKSRSSRAGLQFPVGRVHRLLRKGNYAERVGAGAPVYLAAVLEYLT 60

Query: 61  AEILELAGNAARDNKKTRIIPRHLQLAIRNDEELNKLLGGVTIAQGGVLPNIQAVLLPKK 120
           AEILELAGNAARDNKKTRIIPRHLQLAIRNDEELNKLLG VTIAQGGVLPNIQAVLLPKK
Sbjct: 61  AEILELAGNAARDNKKTRIIPRHLQLAIRNDEELNKLLGRVTIAQGGVLPNIQAVLLPKK 120

Query: 121 TSA 123
           T +
Sbjct: 121 TES 123
