# Supplementary material for: Dataset supporting the proteomic differences found between excretion/secretion products from two isolates of Fasciola hepatica newly excysted juveniles (NEJ) derived from different snail hosts
Source: Data Brief. 2019 Jul 15;25:104272. doi: 10.1016/j.dib.2019.104272 (PMC6661421; doi:10.1016/j.dib.2019.104272)
Supplement: Supplementary file 2 [file mmc2.zip › links/CDD/sp_P00760_TRY1_BOVIN-CDD.txt]

>sp_P00760_TRY1_BOVIN

gnl|CDD|238113 cd00190, Tryp_SPc, Trypsin-like serine protease; ...   228   1e-060
gnl|CDD|214473 smart00020, Tryp_SPc, Trypsin-like serine proteas...   224   3e-059
gnl|CDD|278516 pfam00089, Trypsin, Trypsin.                           221   2e-058
gnl|CDD|227927 COG5640, COG5640, Secreted trypsin-like serine pr...    99   2e-021
gnl|CDD|286432 pfam09342, DUF1986, Domain of unknown function (D...    32   0.20 
gnl|CDD|239237 cd02911, arch_FMN, Archeal FMN-binding domain. Th...    28   4.9  
gnl|CDD|236578 PRK09583, PRK09583, mycothiol-dependent maleylpyr...    28   4.9  
gnl|CDD|236260 PRK08411, PRK08411, flagellin; Reviewed.                28   4.9  
gnl|CDD|177909 PLN02268, PLN02268, probable polyamine oxidase.         27   6.4  
gnl|CDD|240609 cd12796, LbR_Ice_bind, Ice-binding protein, left-...    27      11


==> gnl|CDD|238113 cd00190, Tryp_SPc, Trypsin-like serine protease; Many of these are
           synthesized as inactive precursor zymogens that are
           cleaved during limited proteolysis to generate their
           active forms. Alignment contains also inactive enzymes
           that have substitutions of the catalytic triad residues.
          Length = 232

 Score =  228 bits (582), Expect = 1e-060
 Identities = 123/233 (52%), Positives = 155/233 (66%), Gaps = 15/233 (6%)

Query: 24  IVGGYTCGANTVPYQVSLN--SGYHFCGGSLINSQWVVSAAHCY----KSGIQVRLGEDN 77
           IVGG      + P+QVSL    G HFCGGSLI+ +WV++AAHC      S   VRLG  +
Sbjct: 1   IVGGSEAKIGSFPWQVSLQYTGGRHFCGGSLISPRWVLTAAHCVYSSAPSNYTVRLGSHD 60

Query: 78  INVVEGNEQFISASKSIVHPSYNSNTLNNDIMLIKLKSAASLNSRVASISLPTSCAS--A 135
           ++  EG  Q I   K IVHP+YN +T +NDI L+KLK   +L+  V  I LP+S  +  A
Sbjct: 61  LSSNEGGGQVIKVKKVIVHPNYNPSTYDNDIALLKLKRPVTLSDNVRPICLPSSGYNLPA 120

Query: 136 GTQCLISGWGNTKSSGTSYPDVLKCLKAPILSDSSCKSAYP--GQITSNMFCAGYLEGGK 193
           GT C +SGWG T S G   PDVL+ +  PI+S++ CK AY   G IT NM CAG LEGGK
Sbjct: 121 GTTCTVSGWGRT-SEGGPLPDVLQEVNVPIVSNAECKRAYSYGGTITDNMLCAGGLEGGK 179

Query: 194 DSCQGDSGGPVVCS----GKLQGIVSWGSGCAQKNKPGVYTKVCNYVSWIKQT 242
           D+CQGDSGGP+VC+    G L GIVSWGSGCA+ N PGVYT+V +Y+ WI++T
Sbjct: 180 DACQGDSGGPLVCNDNGRGVLVGIVSWGSGCARPNYPGVYTRVSSYLDWIQKT 232


==> gnl|CDD|214473 smart00020, Tryp_SPc, Trypsin-like serine protease.  Many of these
           are synthesised as inactive precursor zymogens that are
           cleaved during limited proteolysis to generate their
           active forms. A few, however, are active as single chain
           molecules, and others are inactive due to substitutions
           of the catalytic triad residues.
          Length = 229

 Score =  224 bits (571), Expect = 3e-059
 Identities = 118/230 (51%), Positives = 154/230 (66%), Gaps = 14/230 (6%)

Query: 23  KIVGGYTCGANTVPYQVSLN--SGYHFCGGSLINSQWVVSAAHCYK----SGIQVRLGED 76
           +IVGG      + P+QVSL    G HFCGGSLI+ +WV++AAHC +    S I+VRLG  
Sbjct: 1   RIVGGSEANIGSFPWQVSLQYGGGRHFCGGSLISPRWVLTAAHCVRGSDPSNIRVRLGSH 60

Query: 77  NINVVEGNEQFISASKSIVHPSYNSNTLNNDIMLIKLKSAASLNSRVASISLPTSCAS-- 134
           +++  E   Q I  SK I+HP+YN +T +NDI L+KLK   +L+  V  I LP+S  +  
Sbjct: 61  DLSSGEEG-QVIKVSKVIIHPNYNPSTYDNDIALLKLKEPVTLSDNVRPICLPSSNYNVP 119

Query: 135 AGTQCLISGWGNTKSSGTSYPDVLKCLKAPILSDSSCKSAYPG--QITSNMFCAGYLEGG 192
           AGT C +SGWG T     S PD L+ +  PI+S+++C+ AY G   IT NM CAG LEGG
Sbjct: 120 AGTTCTVSGWGRTSEGAGSLPDTLQEVNVPIVSNATCRRAYSGGGAITDNMLCAGGLEGG 179

Query: 193 KDSCQGDSGGPVVCSG---KLQGIVSWGSGCAQKNKPGVYTKVCNYVSWI 239
           KD+CQGDSGGP+VC+     L GIVSWGSGCA+  KPGVYT+V +Y+ WI
Sbjct: 180 KDACQGDSGGPLVCNDGRWVLVGIVSWGSGCARPGKPGVYTRVSSYLDWI 229


==> gnl|CDD|278516 pfam00089, Trypsin, Trypsin. 
          Length = 218

 Score =  221 bits (563), Expect = 2e-058
 Identities = 119/223 (53%), Positives = 149/223 (66%), Gaps = 12/223 (5%)

Query: 24  IVGGYTCGANTVPYQVSL--NSGYHFCGGSLINSQWVVSAAHCYK--SGIQVRLGEDNIN 79
           IVGG      + P+QVSL  +SG HFCGGSLI+  WV++AAHC    S ++V LG  NI 
Sbjct: 1   IVGGDEAQPGSFPWQVSLQVSSGKHFCGGSLISENWVLTAAHCVSNASSVRVVLGAHNIV 60

Query: 80  VVEGNEQFISASKSIVHPSYNSNTLNNDIMLIKLKSAASLNSRVASISLPTSCAS--AGT 137
           + EG EQ     K IVHP+YN +T +NDI L+KLKS  +L   V  I LPT+ +    GT
Sbjct: 61  LREGGEQKFDVEKIIVHPNYNPDT-DNDIALLKLKSPVTLGDTVRPICLPTASSDLPVGT 119

Query: 138 QCLISGWGNTKSSGTSYPDVLKCLKAPILSDSSCKSAYPGQITSNMFCAGYLEGGKDSCQ 197
            C +SGWGNTK+ G   PD L+ +  P++S  +C+SAY G +T  M CAG   GGKD+CQ
Sbjct: 120 TCTVSGWGNTKTLGR--PDTLQEVTVPVVSRETCRSAYGGTVTDTMICAG--AGGKDACQ 175

Query: 198 GDSGGPVVCS-GKLQGIVSWGSGCAQKNKPGVYTKVCNYVSWI 239
           GDSGGP+VCS G+L GIVSWG GCA  N PGVYT V +Y+ WI
Sbjct: 176 GDSGGPLVCSDGELVGIVSWGYGCASGNYPGVYTPVSSYLDWI 218
