# Supplementary material for: Dataset supporting the proteomic differences found between excretion/secretion products from two isolates of Fasciola hepatica newly excysted juveniles (NEJ) derived from different snail hosts
Source: Data Brief. 2019 Jul 15;25:104272. doi: 10.1016/j.dib.2019.104272 (PMC6661421; doi:10.1016/j.dib.2019.104272)
Supplement: Supplementary file 2 [file mmc2.zip › links/CDD/sp_P02453_CO1A1_BOVIN-CDD.txt]

>sp_P02453_CO1A1_BOVIN

gnl|CDD|279718 pfam01410, COLFI, Fibrillar collagen C-terminal d...   358   1e-098
gnl|CDD|197483 smart00038, COLFI, Fibrillar collagens C-terminal...   347   2e-095
gnl|CDD|281191 pfam03157, Glutenin_hmw, High molecular weight gl...   120   4e-027
gnl|CDD|236090 PRK07764, PRK07764, DNA polymerase III subunits g...   114   2e-025
gnl|CDD|223021 PHA03247, PHA03247, large tegument protein UL36; ...   106   7e-023
gnl|CDD|292313 pfam15685, GGN, Gametogenetin.  GGN is a family o...    96   2e-019
gnl|CDD|189968 pfam01391, Collagen, Collagen triple helix repeat...    94   3e-019
gnl|CDD|281536 pfam03546, Treacle, Treacher Collins syndrome pro...    93   1e-018
gnl|CDD|223039 PHA03307, PHA03307, transcriptional regulator ICP...    92   1e-018
gnl|CDD|282372 pfam04503, SSDP, Single-stranded DNA binding prot...    80   7e-015


==> gnl|CDD|279718 pfam01410, COLFI, Fibrillar collagen C-terminal domain.  Found at
            C-termini of fibrillar collagens: Ephydatia muelleri
            procollagen EMF1 alpha, vertebrate collagens alpha(1)III,
            alpha(1)II, alpha(2)V etc.
          Length = 230

 Score =  358 bits (919), Expect = 1e-098
 Identities = 168/234 (71%), Positives = 193/234 (82%), Gaps = 4/234 (1%)

Query: 1229 EVDTTLKSLSQQIENIRSPEGSRKNPARTCRDLKMCHSDWKSGEYWIDPNQGCNLDAIKV 1288
            EV  +LKSL+QQIENIRSP+GS+KNPARTCRDLK+CH DWKSGEYWIDPNQGC  DAIKV
Sbjct: 1    EVFASLKSLNQQIENIRSPDGSKKNPARTCRDLKLCHPDWKSGEYWIDPNQGCAKDAIKV 60

Query: 1289 FCNMETGETCVYPTQPSVAQKNWYISKNPKEKRHVWYGESMTGGFQFEYGGQGSDPADVA 1348
            FCN ETGETC+YP + S+ +KNW+  +N   K+HVW+GE M GG QF Y    S P    
Sbjct: 61   FCNFETGETCIYPDKASIPRKNWWTKEN---KKHVWFGEFMNGGSQFSYVDD-SGPNVGV 116

Query: 1349 IQLTFLRLMSTEASQNITYHCKNSVAYMDQQTGNLKKALLLQGSNEIEIRAEGNSRFTYS 1408
            +QLTFLRL+STEASQNITYHCKNSVAYMDQ TGNLKKAL L GSN+ E+RAEGNSRFTY+
Sbjct: 117  VQLTFLRLLSTEASQNITYHCKNSVAYMDQATGNLKKALRLLGSNDEELRAEGNSRFTYT 176

Query: 1409 VTYDGCTSHTGAWGKTVIEYKTTKTSRLPIIDVAPLDVGAPDQEFGFDVGPACF 1462
            V  DGC+  TG WGKTVIEY+T KTSRLPI+D+AP+D+G  DQEFG +VGP CF
Sbjct: 177  VLEDGCSKKTGQWGKTVIEYRTQKTSRLPIVDIAPMDIGGADQEFGVEVGPVCF 230


==> gnl|CDD|197483 smart00038, COLFI, Fibrillar collagens C-terminal domain.  Found at
            C-termini of fibrillar collagens: Ephydatia muelleri
            procollagen EMF1alpha, vertebrate collagens alpha(1)III,
            alpha(1)II, alpha(2)V etc.
          Length = 232

 Score =  347 bits (890), Expect = 2e-095
 Identities = 158/236 (66%), Positives = 188/236 (79%), Gaps = 5/236 (2%)

Query: 1227 DLEVDTTLKSLSQQIENIRSPEGSRKNPARTCRDLKMCHSDWKSGEYWIDPNQGCNLDAI 1286
            D EV  +LKSL+ QIE ++SP GSRKNPARTC+DLK+CH +WKSGEYW+DPNQGC  DAI
Sbjct: 1    DEEVFASLKSLNNQIEQLKSPTGSRKNPARTCKDLKLCHPEWKSGEYWVDPNQGCIRDAI 60

Query: 1287 KVFCNMETGETCVYPTQPSVAQKNWYISKNPKEKRHVWYGESMTGGFQFEYGGQGSDPAD 1346
            KVFCN ETGETCV P+  S+ +K WY  K+    +HVW+GE+M GGF+F YG     P  
Sbjct: 61   KVFCNFETGETCVSPSPSSIPRKTWYSGKS----KHVWFGETMNGGFKFSYGDSEGPPVG 116

Query: 1347 VAIQLTFLRLMSTEASQNITYHCKNSVAYMDQQTGNLKKALLLQGSNEIEIRAEGNSRFT 1406
            V +QLTFLRL+STEA QNITYHCKNSVAYMD+ TGNLKKAL L+GSN++E+ AEGNS+FT
Sbjct: 117  V-VQLTFLRLLSTEAHQNITYHCKNSVAYMDEATGNLKKALRLRGSNDVELSAEGNSKFT 175

Query: 1407 YSVTYDGCTSHTGAWGKTVIEYKTTKTSRLPIIDVAPLDVGAPDQEFGFDVGPACF 1462
            Y V  DGC   TG WGKTVIEY+T KT RLPI+D+AP D+G PDQEFG ++GP CF
Sbjct: 176  YEVLEDGCQKRTGKWGKTVIEYRTKKTERLPIVDIAPSDIGGPDQEFGVEIGPVCF 231


==> gnl|CDD|281191 pfam03157, Glutenin_hmw, High molecular weight glutenin subunit.
           Members of this family include high molecular weight
           subunits of glutenin. This group of gluten proteins is
           thought to be largely responsible for the elastic
           properties of gluten, and hence, doughs. Indeed,
           glutenin high molecular weight subunits are classified
           as elastomeric proteins, because the glutenin network
           can withstand significant deformations without breaking,
           and return to the original conformation when the stress
           is removed. Elastomeric proteins differ considerably in
           amino acid sequence, but they are all polymers whose
           subunits consist of elastomeric domains, composed of
           repeated motifs, and non-elastic domains that mediate
           cross-linking between the subunits. The elastomeric
           domain motifs are all rich in glycine residues in
           addition to other hydrophobic residues. High molecular
           weight glutenin subunits have an extensive central
           elastomeric domain, flanked by two terminal non-elastic
           domains that form disulphide cross-links. The central
           elastomeric domain is characterized by the following
           three repeated motifs: PGQGQQ, GYYPTS[P/L]QQ, GQQ. It
           possesses overlapping beta-turns within and between the
           repeated motifs, and assumes a regular helical secondary
           structure with a diameter of approx. 1.9 nm and a pitch
           of approx. 1.5 nm.
          Length = 772

 Score =  120 bits (301), Expect = 4e-027
 Identities = 168/638 (26%), Positives = 242/638 (37%), Gaps = 85/638 (13%)

Query: 177 PGPMGPSGP-RGLPGPPGAPGPQGFQGP-PGEPGEPGASGPMGPRGPPG-------PPGK 227
           PG   P  P +G     G    QG QG  P  P +PG       +G PG        PG+
Sbjct: 59  PGQASPQRPGQGQQPGQGQQSGQGQQGYYPTSPQQPG-QWQQPEQGQPGYYPTSPQQPGQ 117

Query: 228 NGDDGEAGKPGRPGERGPPG-------PQGARGLPGTAGLP--GMKGHRGFSGLDGAKGD 278
                +  +PG+  +   PG       P  ++  PG    P  G +G +   G  G +  
Sbjct: 118 LQQPAQGQQPGQGQQGRQPGQGQPGYYPTSSQLQPGQLQQPAQGQQGQQPGQGQQGQQPG 177

Query: 279 AGPAGPKGEPG-SPGENGAPGQMGPRGLPGERGRPGAPGPAGARGNDGATGAAGPPG--P 335
            G    +G+ G  PG+   PGQ       G++G+    G  G           G PG  P
Sbjct: 178 QGQQPGQGQQGQQPGQGQQPGQ-------GQQGQQLGQGQQGYYPTSLQQSGQGQPGYYP 230

Query: 336 T-----GPAGPPGFPGAVGAKGEGGPQG-----PRGSEGPQGVRGEPGPPGPAGAAGPAG 385
           T     G      +P +    G+G   G      +G +  QG +G+    G  G     G
Sbjct: 231 TSLQQLGQGQSGYYPTSPQQPGQGQQPGQLQQPAQGQQPEQGQQGQQPGQGQQGQQPGQG 290

Query: 386 NPGADGQPGAKGANGAPGIAGAPGF--PGARGPSGPQGP-SGPPGPKGNSGEPGAPGSKG 442
                GQPG    +      G PG+    ++ P+  Q P  G  G +   G+      +G
Sbjct: 291 QQPGQGQPGYYPTSPQQSGQGQPGYYPTSSQQPTQSQQPGQGQQGQQVGQGQQAQQPGQG 350

Query: 443 DTGAKGEPG--PTGI----QGPPGPAGEEGKRGARG-EPG--PAGLPGPPGERGGPGSRG 493
               +G+PG  PT      QG PG      ++  +G +PG       G  G++ G G + 
Sbjct: 351 QQPGQGQPGYYPTSPLQSGQGQPGYYLTSPQQSGQGQQPGQLQQSAQGQKGQQPGQGQQP 410

Query: 494 FPGADGVAGPKGPAGE---RGAPG--PAGPKGS-----PGEAGRPGEAGLPG---AKGLT 540
             G  G    +G  G+   +G PG  P  P+ S     PG+  +PG+ G PG      L 
Sbjct: 411 GQGQQGQQPGQGQQGQQPGQGQPGYYPTSPQQSGQGQQPGQWQQPGQ-GQPGYYPTSPLQ 469

Query: 541 GSPGSPGPDGKTGPPGPAGQDGRPGPPGPP--GARGQAGVMGFPGPKGAAGEPGKAGERG 598
              G PG D  T P  P GQ  +PG    P  G +GQ    G  G + A  + G+   +G
Sbjct: 470 PGQGQPGYD-PTSPQQP-GQGQQPGQLQQPAQGQQGQQLAQGQQGQQPAQVQQGQQPAQG 527

Query: 599 VPGPPGAVGPAGK---DGEAGAQGPPGPAGPAGERGEQGPAGSPGFQGLPG--PAGP--P 651
             G     G  G+    G+  AQG  G     G++G+Q   G    QG P   P  P   
Sbjct: 528 QQGQQLGQGQQGQQPGQGQQPAQGQQGQQPGQGQQGQQPGQGQQPGQGQPWYYPTSPQES 587

Query: 652 GEAGKPGEQGVPGDLGAPGPSGARGERGFPGERGVQGPPGPAGPRGANGAPGNDGAKGDA 711
           G+  +PG+   PG    PG    +G+ G+     +Q   G  G    +      G +   
Sbjct: 588 GQGQQPGQWQQPGQWQQPG----QGQPGYYLTSPLQLGQGQQGYYPTSLQQPGQGQQPGQ 643

Query: 712 GAPGAPGSQG----APGLQGMPGERGAAGLPGPKGDRG 745
                 G  G    +P L G  G+R    L   +G +G
Sbjct: 644 WQQSGQGQHGYYPTSPQLSGQ-GQRPGQWLQPGQGQQG 680


 Score =  119 bits (297), Expect = 1e-026
 Identities = 155/587 (26%), Positives = 218/587 (37%), Gaps = 77/587 (13%)

Query: 248 PQGARGLPGTAG--LPGMKGHRGFSGLDGAKGDAG--PAGPKGEPGSPGENGAPGQMGPR 303
           PQ     PG A    PG +G +   G    +G  G  P  P+     PG+   P Q  P 
Sbjct: 52  PQQVSYYPGQASPQRPG-QGQQPGQGQQSGQGQQGYYPTSPQ----QPGQWQQPEQGQPG 106

Query: 304 GLPGERGRPG-----APGPAGARGNDGATGAAGPPG--PTGPAGPPGFPGAVGAKGEGGP 356
             P    +PG     A G    +G  G     G PG  PT     PG      A+G+ G 
Sbjct: 107 YYPTSPQQPGQLQQPAQGQQPGQGQQGRQPGQGQPGYYPTSSQLQPG-QLQQPAQGQQGQ 165

Query: 357 QGPRGSEGPQGVRGEPGPPGPAGAAGPAGNPGADGQPGAKGANGAPGI---------AGA 407
           Q  +G +G Q  +G+    G  G     G     GQ G +   G  G           G 
Sbjct: 166 QPGQGQQGQQPGQGQQPGQGQQGQQPGQGQQPGQGQQGQQLGQGQQGYYPTSLQQSGQGQ 225

Query: 408 PGFPGARGPSGPQGPSG--PPGPKGNSGEPGAPGSKGDTGAKGEPGPTGIQGPPGPAGEE 465
           PG+         QG SG  P  P+   G+   PG      A+G+    G QG     G++
Sbjct: 226 PGYYPTSLQQLGQGQSGYYPTSPQ-QPGQGQQPGQLQQP-AQGQQPEQGQQGQQPGQGQQ 283

Query: 466 GKRGARGEPGPAGLPGPPGERGGPGSRGFPGADGVAGPKGPAGERGAPGPAGPKGSPGE- 524
           G++  +G+    G PG          +G PG    +  +    ++   G  G +   G+ 
Sbjct: 284 GQQPGQGQQPGQGQPGYYPTSPQQSGQGQPGYYPTSSQQPTQSQQPGQGQQGQQVGQGQQ 343

Query: 525 AGRPGEAGLPGAKGLTGSPGSPGPDGKTGP------PGPAGQDGRPGPPGPPGARGQAGV 578
           A +PG+   PG       P SP   G+  P      P  +GQ  +PG      A+GQ G 
Sbjct: 344 AQQPGQGQQPGQGQPGYYPTSPLQSGQGQPGYYLTSPQQSGQGQQPGQL-QQSAQGQKGQ 402

Query: 579 MGFPGPKGAAGEPGKAGERGVPGPPGAVGPAGKDGEAGAQGPPG--PAGP--AGERGEQG 634
                  G   +PG+  +   PG        G+ G+   QG PG  P  P  +G+  + G
Sbjct: 403 Q-----PGQGQQPGQGQQGQQPGQ-------GQQGQQPGQGQPGYYPTSPQQSGQGQQPG 450

Query: 635 PAGSPGFQGLPG-------------PAGPPGEAGKPGEQGVPGDLGAPGPSGARGERGFP 681
               PG QG PG             P   P    +PG+   PG L  P    A+G++G  
Sbjct: 451 QWQQPG-QGQPGYYPTSPLQPGQGQPGYDPTSPQQPGQGQQPGQLQQP----AQGQQGQQ 505

Query: 682 GERGVQGPPGPAGPRGANGAPGNDGAKGDAGAPGAPGSQGAPGLQGMPGERGAAGLPGPK 741
             +G QG       +G   A G  G +   G  G    QG    QG  G++   G  G +
Sbjct: 506 LAQGQQGQQPAQVQQGQQPAQGQQGQQLGQGQQGQQPGQGQQPAQGQQGQQPGQGQQGQQ 565

Query: 742 GDRGDAGPKGA----DGAPGKDGVRGLTGPIGPPGPAGAPGDKGEAG 784
             +G    +G       +P + G     G    PG    PG +G+ G
Sbjct: 566 PGQGQQPGQGQPWYYPTSPQESGQGQQPGQWQQPGQWQQPG-QGQPG 611


 Score =  107 bits (267), Expect = 4e-023
 Identities = 155/609 (25%), Positives = 216/609 (35%), Gaps = 78/609 (12%)

Query: 645  PGPAGP--PGEAGKPGEQGVPGDLGAPGPSGARGERGFPGERGVQGPPG--PAGPRG--- 697
            PG A P  PG+  +PG QG     G  G      ++    ++  QG PG  P  P+    
Sbjct: 59   PGQASPQRPGQGQQPG-QGQQSGQGQQGYYPTSPQQPGQWQQPEQGQPGYYPTSPQQPGQ 117

Query: 698  ----ANGAPGNDGAKGDAGAPGAPG-----SQGAPGLQGMPGERGAAGLPGPKGDRGDAG 748
                A G     G +G     G PG     SQ  PG    P +       G +G +   G
Sbjct: 118  LQQPAQGQQPGQGQQGRQPGQGQPGYYPTSSQLQPGQLQQPAQ-------GQQGQQPGQG 170

Query: 749  PKGADGAPGKDGVRGLTGPIGPPGPAGAPGDKGEAGPSGPAGPTGARGAPGDRGEPG--- 805
             +G     G+   +G  G     G     G +G+    G  G          +G+PG   
Sbjct: 171  QQGQQPGQGQQPGQGQQGQQPGQGQQPGQGQQGQQLGQGQQGYYPTSLQQSGQGQPGYYP 230

Query: 806  ------PPGPAGFAGPPGADGQPGAKGEPGDAGAKGDAGPPGPAGPAGPPGPIGNVGAPG 859
                    G +G+   P +  QPG   +PG          P        PG  G  G   
Sbjct: 231  TSLQQLGQGQSGYY--PTSPQQPGQGQQPGQLQQPAQGQQPEQGQQGQQPGQ-GQQGQQP 287

Query: 860  PKGARGSAGPPGATGFPGAAGRVGPPG--PSGNAGPPGPPGPA-GKEGSKGPRGETGPAG 916
             +G +   G PG           G PG  P+ +  P     P  G++G +  +G+   A 
Sbjct: 288  GQGQQPGQGQPGYYPTSPQQSGQGQPGYYPTSSQQPTQSQQPGQGQQGQQVGQGQQ--AQ 345

Query: 917  RPGEVGPPGPPGPAGEKGAPGADGPAGAPG----TPGPQGIAGQRGVV--GLPGQRGERG 970
            +PG+   PG   P     +P   G  G PG    +P   G   Q G +     GQ+G++ 
Sbjct: 346  QPGQGQQPGQGQPGYYPTSPLQSGQ-GQPGYYLTSPQQSGQGQQPGQLQQSAQGQKGQQ- 403

Query: 971  FPGLPGPSGEPGK--QGPSGASGERGPPGPMGPPGL-AGPPGESGREGAPGAEGSPGRDG 1027
                PG   +PG+  QG     G++G     G PG     P +SG+   PG    PG+ G
Sbjct: 404  ----PGQGQQPGQGQQGQQPGQGQQGQQPGQGQPGYYPTSPQQSGQGQQPGQWQQPGQ-G 458

Query: 1028 SPGAKGDRGETGPAGPPGAPGAPGAPGPVGPAGKSGDRGETGPAGPAGPIGPVGARGPA- 1086
             PG                P +P  PG   P         T P  P     P   + PA 
Sbjct: 459  QPGYY--------------PTSPLQPGQGQPG-----YDPTSPQQPGQGQQPGQLQQPAQ 499

Query: 1087 GPQGPRGDKGETGEQGDRGIKGHRGFSGLQGPPGPPGSPGEQGPSGASGPAGPRGPPGSA 1146
            G QG +  +G+ G+Q  +  +G +   G QG     G  G+Q   G     G +G     
Sbjct: 500  GQQGQQLAQGQQGQQPAQVQQGQQPAQGQQGQQLGQGQQGQQPGQGQQPAQGQQGQQPGQ 559

Query: 1147 GSPGKD-GLNGLPGPIGPPGPRGRTGDAGPAGPPGPPGPPGPPGPPSGGYDLSFLPQPPQ 1205
            G  G+  G    PG   P        ++G    PG    PG    P  G    +L  P Q
Sbjct: 560  GQQGQQPGQGQQPGQGQPWYYPTSPQESGQGQQPGQWQQPGQWQQPGQGQPGYYLTSPLQ 619

Query: 1206 EKAHDGGRY 1214
                  G Y
Sbjct: 620  LGQGQQGYY 628


 Score =  104 bits (260), Expect = 3e-022
 Identities = 158/619 (25%), Positives = 227/619 (36%), Gaps = 55/619 (8%)

Query: 93  PVCPEGQESPTDQETTGVEGPKGDTGPRGPRGPAGPPGRDGIPGQPGLPGPPGPPGPPGP 152
           P   + Q     Q   G +G +   G +G +     PG+   PGQ      PG    PG 
Sbjct: 145 PTSSQLQPGQLQQPAQGQQGQQPGQGQQGQQ-----PGQGQQPGQGQQGQQPGQGQQPGQ 199

Query: 153 PGLGGNFAPQLSYGYDEKSTGISVPGPMG--PSGPRGLPGPPGAPGPQGFQGPPGEPGEP 210
            G  G    Q   GY   S   S  G  G  P+  + L       G  G+   P  P +P
Sbjct: 200 -GQQGQQLGQGQQGYYPTSLQQSGQGQPGYYPTSLQQL-----GQGQSGYY--PTSPQQP 251

Query: 211 GASGPMGPRGPP--GPPGKNGDDGEAGKPGRPGERGPPGPQGARGLPG---TAGLPGMKG 265
           G     G    P  G   + G  G+    G+ G++   G Q  +G PG   T+     +G
Sbjct: 252 GQGQQPGQLQQPAQGQQPEQGQQGQQPGQGQQGQQPGQGQQPGQGQPGYYPTSPQQSGQG 311

Query: 266 HRGFSGLDGAKGDAGPAGPKGEPGSPGENGAPGQMGPRGLPGERGRPGAPGPAGARGNDG 325
             G+      +        +G+ G     G   Q   +G    +G+PG    +  +   G
Sbjct: 312 QPGYYPTSSQQPTQSQQPGQGQQGQQVGQGQQAQQPGQGQQPGQGQPGYYPTSPLQSGQG 371

Query: 326 ATGA-AGPPGPTGPAGPPGF--PGAVGAKGEGGPQGPRGSEGPQGVRGEPGPPGPAGAAG 382
             G     P  +G    PG     A G KG+   QG +  +G QG +   G  G     G
Sbjct: 372 QPGYYLTSPQQSGQGQQPGQLQQSAQGQKGQQPGQGQQPGQGQQGQQPGQGQQGQQPGQG 431

Query: 383 PAG----NPGADGQPGAKGANGAPGIAGAPGFPGARGPSGPQGP-SGPPGPKGNSGEPGA 437
             G    +P   GQ    G    PG  G PG+     P+ P  P  G PG    S  P  
Sbjct: 432 QPGYYPTSPQQSGQGQQPGQWQQPG-QGQPGY----YPTSPLQPGQGQPGYDPTS--PQQ 484

Query: 438 PGSKGDTGAKGEPGPTGIQGPPGPAGEEGKRGARGEPGPAGLPGPPGERGGPGSRGFPGA 497
           PG     G   +P   G QG     G++G++ A+ + G     G  G++ G G +G    
Sbjct: 485 PGQGQQPGQLQQPA-QGQQGQQLAQGQQGQQPAQVQQGQQPAQGQQGQQLGQGQQGQQPG 543

Query: 498 DGVAGPKGPAGERGAPGPAGPKGSPGEAGRPGEAGLPGAKGLTGSPGSPGPDGKTGPPGP 557
            G    +G  G++   G  G +  PG+  +PG+ G P        P SP   G+   PG 
Sbjct: 544 QGQQPAQGQQGQQPGQGQQGQQ--PGQGQQPGQ-GQPWY-----YPTSPQESGQGQQPGQ 595

Query: 558 AGQDGRPGPPGPPGARGQAG-VMGFPGPKGAAGE---PGKAGERGVPGPPGAVGPAGKDG 613
             Q G+   PG    +GQ G  +  P   G   +   P    + G    PG    +G+ G
Sbjct: 596 WQQPGQWQQPG----QGQPGYYLTSPLQLGQGQQGYYPTSLQQPGQGQQPGQWQQSGQ-G 650

Query: 614 EAGAQGPPGPAGPAGERGEQGPAGSPGFQG-LPGPAGPPGEAGKPGEQGVPGDLGAPGPS 672
           + G           G+R  Q      G QG  P      G+  + G+   PG  G  G  
Sbjct: 651 QHGYYPTSPQLSGQGQRPGQWLQPGQGQQGYYPTSPQQSGQGQQLGQWLQPGQ-GQQGYY 709

Query: 673 GARGERGFPGERGVQGPPG 691
               ++   G++  QG  G
Sbjct: 710 PTSLQQTGQGQQSGQGQQG 728


 Score =  102 bits (255), Expect = 1e-021
 Identities = 162/646 (25%), Positives = 228/646 (35%), Gaps = 91/646 (14%)

Query: 557  PAGQDGRPGPPGPPGARGQAGVMGFPG-----------PKGAAGEPGKAGERGVPGPPGA 605
            P G    PG   PP    Q    G P            P+  +  PG+A  +  PG    
Sbjct: 14   PKGGSFYPGETTPPQQLQQRIFWGIPALLKRYYPSVTSPQQVSYYPGQASPQR-PGQGQQ 72

Query: 606  VGPAGKDGEAGAQG--PPGPAGPAGERGEQGPAGSPGFQGLPGPAGPPGEAGKPGEQGVP 663
             G   + G+ G QG  P  P  P   + +Q   G PG+   P     PG+  +P +   P
Sbjct: 73   PGQGQQSGQ-GQQGYYPTSPQQPG--QWQQPEQGQPGYY--PTSPQQPGQLQQPAQGQQP 127

Query: 664  GDLGAPGPSGARGERGF--------PGERGVQGPPGPAGPRGANGAPGNDGAKGDAGAPG 715
            G  G  G    +G+ G+        PG+   Q   G  G +   G  G    +G     G
Sbjct: 128  GQ-GQQGRQPGQGQPGYYPTSSQLQPGQLQ-QPAQGQQGQQPGQGQQGQQPGQGQQPGQG 185

Query: 716  APGSQGAPGLQGMPGERGAAGLPGPKGDRGDAGPKGADGAPG------KDGVRGLTG--P 767
              G Q   G Q   G++G     G +G    +  +   G PG      +   +G +G  P
Sbjct: 186  QQGQQPGQGQQPGQGQQGQQLGQGQQGYYPTSLQQSGQGQPGYYPTSLQQLGQGQSGYYP 245

Query: 768  IGP--PGPAGAPGDKGEAGPSGPAGPTGARGAPGDRGEPGP-PGPAGFAGPPGADGQPGA 824
              P  PG    PG   +           A+G   ++G+ G  PG       PG   QPG 
Sbjct: 246  TSPQQPGQGQQPGQLQQP----------AQGQQPEQGQQGQQPGQGQQGQQPGQGQQPG- 294

Query: 825  KGEPGDAGAKGDAGPPGPAGPAGPPGPIGNVGAPGPKGARGSAGPPGATGFPGAAGRVGP 884
            +G+PG          P  +G  G PG          +  +   G  G     G   +   
Sbjct: 295  QGQPGYYPTS-----PQQSGQ-GQPGYYPTSSQQPTQSQQPGQGQQGQQVGQGQQAQQPG 348

Query: 885  PGPSGNAGPPGPPGPAGKEGSKGPRG-------ETGPAGRPGEVGPPGPPGPAGEKGAPG 937
             G     G PG    +  +  +G  G       ++G   +PG++         G+KG   
Sbjct: 349  QGQQPGQGQPGYYPTSPLQSGQGQPGYYLTSPQQSGQGQQPGQL----QQSAQGQKGQQP 404

Query: 938  ADGPAGAPGTPGPQGIAGQRGVVGLPGQRGERGFPGLPGPSGEPGKQGPSGASGERGPPG 997
              G     G  G Q   GQ+G    PGQ     +P  P  SG+  + G     G+ G PG
Sbjct: 405  GQGQQPGQGQQGQQPGQGQQGQQ--PGQGQPGYYPTSPQQSGQGQQPGQWQQPGQ-GQPG 461

Query: 998  --PMGP--PGLAGPPGESGREGAPGAEGSPGRDGSPGAKGDRGETGPAGPPGAPGAPGAP 1053
              P  P  PG   P  +      PG    PG+   P     +G+ G     G  G   A 
Sbjct: 462  YYPTSPLQPGQGQPGYDPTSPQQPGQGQQPGQLQQPA----QGQQGQQLAQGQQGQQPAQ 517

Query: 1054 GPVGPAGKSGDRGETGPAGPAGPIGPVGARGPAGPQGPRGDKGETGEQGDRGIKGHRGFS 1113
               G     G +G+    G  G     G +   G QG +  +G+ G+Q  +G +  +G  
Sbjct: 518  VQQGQQPAQGQQGQQLGQGQQGQQPGQGQQPAQGQQGQQPGQGQQGQQPGQGQQPGQG-- 575

Query: 1114 GLQGPPGPPGSPGEQGPSGASGPAGPRGPPGSAGSPGKDGLNGLPG 1159
                P   P SP E   SG     G    PG    PG+    G PG
Sbjct: 576  ---QPWYYPTSPQE---SGQGQQPGQWQQPGQWQQPGQ----GQPG 611
