# Supplementary material for: Dataset supporting the proteomic differences found between excretion/secretion products from two isolates of Fasciola hepatica newly excysted juveniles (NEJ) derived from different snail hosts
Source: Data Brief. 2019 Jul 15;25:104272. doi: 10.1016/j.dib.2019.104272 (PMC6661421; doi:10.1016/j.dib.2019.104272)
Supplement: Supplementary file 2 [file mmc2.zip › links/CDD/sp_P06394_K1C10_BOVIN-CDD.txt]

>sp_P06394_K1C10_BOVIN

gnl|CDD|278467 pfam00038, Filament, Intermediate filament protei...   310   8e-085
gnl|CDD|292825 pfam16208, Keratin_2_head, Keratin type II head.        97   2e-020
gnl|CDD|292827 pfam16210, Keratin_2_tail, Keratin type II cytosk...    91   1e-018
gnl|CDD|292475 pfam15847, Loricrin, Major keratinocyte cell enve...    88   8e-018
gnl|CDD|289573 pfam12810, Gly_rich, Glycine rich protein.  This ...    83   3e-016
gnl|CDD|180777 PRK06958, PRK06958, single-stranded DNA-binding p...    80   2e-015
gnl|CDD|292595 pfam15973, DUF4766, Domain of unknown function (D...    77   2e-014
gnl|CDD|274008 TIGR02168, Chromosome_partition_protein_Smc, chro...    71   1e-012
gnl|CDD|275316 TIGR04523, conserved_hypothetical_protein, helix-...    69   5e-012
gnl|CDD|240291 PTZ00146, PTZ00146, fibrillarin; Provisional.           68   1e-011


==> gnl|CDD|278467 pfam00038, Filament, Intermediate filament protein. 
          Length = 313

 Score =  310 bits (795), Expect = 8e-085
 Identities = 175/314 (55%), Positives = 220/314 (70%), Gaps = 6/314 (1%)

Query: 126 NQKITMQNLNDRLASYLDKVRALEESNYELEVKIKEWYEKYGNSRQREP-RDYSKYYQTI 184
           N+K  +Q LNDRLASY+DKVR LE+ N +LE KI E  +K G     EP R YS Y + I
Sbjct: 1   NEKEQLQELNDRLASYIDKVRFLEQQNKDLETKISELRQKKG----AEPSRLYSLYEREI 56

Query: 185 DDLKNQIFNLTTDNANILIQVDNARLAADDFRLKYENEVTLRQSVEADINGLRRVLDELT 244
            DL+ Q+  LT + A + +++DN RLAA+DFR KYE+E+ LRQS EAD+ GLR+ LDE T
Sbjct: 57  RDLRRQLDQLTVERARLQLEIDNLRLAAEDFRQKYEDELNLRQSAEADLVGLRKDLDEAT 116

Query: 245 LTKTDLEMQIESLTEELAYLKKNHEEEMRDLQN-VSTGDVNVEMNAAPGVDLTELLNNMR 303
           L + DLEM++ESL EELA+LKKNHEEE+R+LQ+ V    VNVEM+AA  +DLT  L  +R
Sbjct: 117 LARVDLEMKVESLQEELAFLKKNHEEEVRELQSQVQDTQVNVEMDAARKLDLTSALAEIR 176

Query: 304 SQYEQLAEKNRRDAEAWFNEKSKELTTEINSNLEQVSSHKSEITELRRTIQGLEIELQSQ 363
           +QYE++A KNR +AE W+  K +EL      N + + S K EITELRR IQ LEIELQS 
Sbjct: 177 AQYEEIAAKNREEAEEWYQSKLEELQQAAARNGDALRSAKEEITELRRQIQSLEIELQSL 236

Query: 364 LALKQSLEASLAETEGRYCVQLSQIQSQISSLEEQLQQIRAETECQNAEYQQLLDIKIRL 423
              K SLE  LAETE RY +QL+  Q  IS LE +LQQIR E   Q  EYQ+LL++K+ L
Sbjct: 237 KKQKASLERQLAETEERYELQLADYQDLISELEAELQQIRQEMARQLREYQELLNVKLAL 296

Query: 424 ENEIQTYRSLLEGE 437
           + EI TYR LLEGE
Sbjct: 297 DIEIATYRKLLEGE 310


==> gnl|CDD|292825 pfam16208, Keratin_2_head, Keratin type II head. 
          Length = 158

 Score = 97.1 bits (240), Expect = 2e-020
 Identities = 73/157 (46%), Positives = 85/157 (54%), Gaps = 29/157 (18%)

Query: 7   SSKQYSS---SRSGGGGGGGSSLRISSSKG-------SLGGGYSSGGFSGGSFSRGSSAG 56
           S + YSS   SRSGGGGGGG   R+    G       +LGG  S      G  SR S  G
Sbjct: 13  SRRSYSSVSCSRSGGGGGGGYG-RLGHGGGFGSRSLYNLGGSKSISISVAGGGSRRSGFG 71

Query: 57  GCFGGSSSIYGGGLGSGFGGGYGSSFGGSYGGSFGGGY-GGGGFGGGSFGGGSFGGGLGG 115
             FGG     GGG G GFGGG G  FG   GG FGGG+ GGGGFGGG FGGG FGG   G
Sbjct: 72  --FGGGG---GGGFGGGFGGGAGLGFGA--GGGFGGGFGGGGGFGGGGFGGGGFGG--RG 122

Query: 116 GFG-----DGGL--ISGNQKITMQNLNDRLASYLDKV 145
           GFG      GG+  ++ NQ + +Q LN  +   + +V
Sbjct: 123 GFGGPPCPPGGIQEVTVNQSL-LQPLNLEIDPEIQRV 158


 Score = 73.2 bits (178), Expect = 3e-013
 Identities = 37/69 (53%), Positives = 43/69 (62%), Gaps = 4/69 (5%)

Query: 440 SGGGSYGGGRGYGGSSGGG-GGGYGGGSSSGGYGGGSSSGGGHGGSSGGSYGGGSSSGGG 498
           +GGGS   G G+GG  GGG GGG+GGG+   G+G G   GGG GG  GG +GGG   GGG
Sbjct: 61  AGGGSRRSGFGFGGGGGGGFGGGFGGGAGL-GFGAGGGFGGGFGG--GGGFGGGGFGGGG 117

Query: 499 HGGGSSSGG 507
            GG    GG
Sbjct: 118 FGGRGGFGG 126


 Score = 65.5 bits (158), Expect = 6e-011
 Identities = 39/92 (42%), Positives = 44/92 (47%), Gaps = 23/92 (25%)

Query: 438 GSSGGGSYGG---GRGYGGSS---------------GGG----GGGYGGGSSSGGYGGGS 475
           G  GGG YG    G G+G  S               GGG    G G+GGG   GG+GGG 
Sbjct: 26  GGGGGGGYGRLGHGGGFGSRSLYNLGGSKSISISVAGGGSRRSGFGFGGGGG-GGFGGGF 84

Query: 476 SSGGGHGGSSGGSYGGGSSSGGGHGGGSSSGG 507
             G G G  +GG +GGG   GGG GGG   GG
Sbjct: 85  GGGAGLGFGAGGGFGGGFGGGGGFGGGGFGGG 116


 Score = 63.5 bits (153), Expect = 2e-010
 Identities = 50/125 (40%), Positives = 55/125 (44%), Gaps = 43/125 (34%)

Query: 30  SSKGSLGGGYSSGGFSGGSFSRGSSAGGCFGGSSSIYGGGLGS-GFGGGYGS-------- 80
           SS  ++  G S   +S  S SR    GG          GG G  G GGG+GS        
Sbjct: 3   SSCSAVVPGRSRRSYSSVSCSRSGGGGG----------GGYGRLGHGGGFGSRSLYNLGG 52

Query: 81  ------------------SFGGSYGGSFGGGYGGG---GFG-GGSFGGGSFGGG--LGGG 116
                              FGG  GG FGGG+GGG   GFG GG FGGG  GGG   GGG
Sbjct: 53  SKSISISVAGGGSRRSGFGFGGGGGGGFGGGFGGGAGLGFGAGGGFGGGFGGGGGFGGGG 112

Query: 117 FGDGG 121
           FG GG
Sbjct: 113 FGGGG 117


 Score = 62.8 bits (151), Expect = 4e-010
 Identities = 33/65 (50%), Positives = 37/65 (56%), Gaps = 4/65 (6%)

Query: 436 GEGSSGGGSYGGGRGYGGSSG-GGGGGYGGG-SSSGGYGGGSSSGGGHGGSSGGSYGGGS 493
           G G  GGG +GGG G G   G G GGG+GGG    GG+GGG   GGG GG   G +GG  
Sbjct: 71  GFGGGGGGGFGGGFGGGAGLGFGAGGGFGGGFGGGGGFGGGGFGGGGFGGR--GGFGGPP 128

Query: 494 SSGGG 498
              GG
Sbjct: 129 CPPGG 133


 Score = 60.8 bits (146), Expect = 1e-009
 Identities = 35/67 (52%), Positives = 37/67 (55%), Gaps = 3/67 (4%)

Query: 436 GEGSSGGGSYGGGRGYGGSSGGGGGGYG-GGSSSGGYGGGSSSGGGHGGSSGGSYGGGSS 494
           G GS   G   GG G GG  GG GGG G G  + GG+GGG   GGG GG  GG  GGG  
Sbjct: 62  GGGSRRSGFGFGGGGGGGFGGGFGGGAGLGFGAGGGFGGGFGGGGGFGG--GGFGGGGFG 119

Query: 495 SGGGHGG 501
             GG GG
Sbjct: 120 GRGGFGG 126


 Score = 33.1 bits (74), Expect = 0.31
 Identities = 22/61 (36%), Positives = 23/61 (37%), Gaps = 20/61 (32%)

Query: 466 SSSGGYGGGSSSGGGHGG--------------------SSGGSYGGGSSSGGGHGGGSSS 505
           S SGG GGG     GHGG                    + GGS   G   GGG GGG   
Sbjct: 23  SRSGGGGGGGYGRLGHGGGFGSRSLYNLGGSKSISISVAGGGSRRSGFGFGGGGGGGFGG 82

Query: 506 G 506
           G
Sbjct: 83  G 83


 Score = 26.2 bits (56), Expect =    38
 Identities = 22/60 (36%), Positives = 25/60 (41%), Gaps = 5/60 (8%)

Query: 465 GSSSGGYGGGSSSGGGHGGSSGGSYGGGSSSGGGHGGGS--SSGGHKSTTTGSVGESSSK 522
           G S   Y   S S  G GG  GG   G    GGG G  S  + GG KS +    G  S +
Sbjct: 11  GRSRRSYSSVSCSRSG-GGGGGGY--GRLGHGGGFGSRSLYNLGGSKSISISVAGGGSRR 67


==> gnl|CDD|292827 pfam16210, Keratin_2_tail, Keratin type II cytoskeletal 1 tail. 
          Length = 131

 Score = 91.3 bits (225), Expect = 1e-018
 Identities = 57/98 (58%), Positives = 59/98 (60%), Gaps = 11/98 (11%)

Query: 436 GEGSSGGGSYGGGRGYGGSSGGGGGG-----YGGGSSSGGYGGGSSSGGG-HGGSSGGSY 489
           G G  GGGSYG G G  GS GGGG G      GGGS   G GGGS SGGG  GG  GGS 
Sbjct: 27  GGGGFGGGSYGSGGGSYGSGGGGGSGGGSYGSGGGSYGSGGGGGSGSGGGSSGGHRGGSG 86

Query: 490 GGGSSSGGGHGGGS--SSGGHKSTTTG---SVGESSSK 522
           GGG SSGGG  GGS  SSGG  S++ G   S G SS K
Sbjct: 87  GGGGSSGGGSSGGSFGSSGGRGSSSGGVKTSGGSSSVK 124


 Score = 86.7 bits (213), Expect = 2e-017
 Identities = 55/121 (45%), Positives = 60/121 (49%), Gaps = 14/121 (11%)

Query: 2   SVRYSSSKQYSSSRSGGGGGGGSSLRISSSKGSLGGGYSSGGFSGGSFSRGSSAGGCFGG 61
           +V  S S  ++S   G   GGG         G  GG Y SGG S GS   G S GG +G 
Sbjct: 8   NVSVSVSTSHTSISGGSSRGGG---------GFGGGSYGSGGGSYGSGGGGGSGGGSYGS 58

Query: 62  SSSIYGGGLGSGFGGGYGSSFGGSYGGSFGGGYGGGGFGGGSFGGGSFGGGLGGGFGDGG 121
                GG  GSG GGG GS  GGS GG  GG  GGGG  GG   GGSFG   G G   GG
Sbjct: 59  G----GGSYGSGGGGGSGSG-GGSSGGHRGGSGGGGGSSGGGSSGGSFGSSGGRGSSSGG 113

Query: 122 L 122
           +
Sbjct: 114 V 114


 Score = 78.6 bits (192), Expect = 6e-015
 Identities = 47/100 (47%), Positives = 50/100 (50%), Gaps = 4/100 (4%)

Query: 13  SSRSGGGGGGGSSLRISSSKGSLGGGYSSGGFSGGSFSRGSSAGGCFGGSSSIYGGGLGS 72
           SSR GGG GGGS     S  GS G G   GG  GGS+  G  + G  GG  S  GGG   
Sbjct: 24  SSRGGGGFGGGS---YGSGGGSYGSG-GGGGSGGGSYGSGGGSYGSGGGGGSGSGGGSSG 79

Query: 73  GFGGGYGSSFGGSYGGSFGGGYGGGGFGGGSFGGGSFGGG 112
           G  GG G   G S GGS GG +G  G  G S GG    GG
Sbjct: 80  GHRGGSGGGGGSSGGGSSGGSFGSSGGRGSSSGGVKTSGG 119


 Score = 73.9 bits (180), Expect = 2e-013
 Identities = 48/80 (60%), Positives = 50/80 (62%), Gaps = 7/80 (8%)

Query: 436 GEGSSGGGSYGGGRGYGGSSGGGG--GGYGGGSSSGGYGGGSSSGGGHGGSSGGSYGGGS 493
           G   SGGGSYG G G GGS  GGG  GG+ GGS   G GGGSS GG  GGS G S G GS
Sbjct: 54  GSYGSGGGSYGSGGG-GGSGSGGGSSGGHRGGS---GGGGGSSGGGSSGGSFGSSGGRGS 109

Query: 494 SSGG-GHGGGSSSGGHKSTT 512
           SSGG    GGSSS    ST+
Sbjct: 110 SSGGVKTSGGSSSVKFVSTS 129


 Score = 68.6 bits (166), Expect = 7e-012
 Identities = 42/81 (51%), Positives = 46/81 (56%), Gaps = 8/81 (9%)

Query: 48  SFSRGSSAGGCFGGSSSIYGGGLGSGFGGGYGSSFGGSYGGSFGGGYGGGGFGGGSFGGG 107
           S S  +S     GGSS   GGG   GFGGG   S GGSYG   GGG GGG +G G   GG
Sbjct: 10  SVSVSTSHTSISGGSSR--GGG---GFGGGSYGSGGGSYGSGGGGGSGGGSYGSG---GG 61

Query: 108 SFGGGLGGGFGDGGLISGNQK 128
           S+G G GGG G GG  SG  +
Sbjct: 62  SYGSGGGGGSGSGGGSSGGHR 82


 Score = 68.6 bits (166), Expect = 7e-012
 Identities = 50/105 (47%), Positives = 51/105 (48%), Gaps = 21/105 (20%)

Query: 5   YSSSKQYSSSRSGGGGGGGSSLRISSSKGSLGGGYSSGGFSGGSFSRGSSAGGCFGGSSS 64
           Y S      S  GGG GGG       S GS GG Y SGG  GGS S G S+GG  GGS  
Sbjct: 36  YGSGGGSYGSGGGGGSGGG-------SYGSGGGSYGSGG-GGGSGSGGGSSGGHRGGS-- 85

Query: 65  IYGGGLGSGFGGGYGSSFGGSYGGSFGGGYGGGGFGGG-SFGGGS 108
                     GGG GSS GGS GGSFG   G G   GG    GGS
Sbjct: 86  ----------GGGGGSSGGGSSGGSFGSSGGRGSSSGGVKTSGGS 120


 Score = 52.4 bits (124), Expect = 5e-007
 Identities = 33/83 (39%), Positives = 37/83 (44%), Gaps = 28/83 (33%)

Query: 453 GSSGGGGGGYGGGSSSGGYGGGSSSGGGHGGSSGGSYGGGSSSGGGHG------------ 500
           G S  GGGG+GGGS             G GG S GS GGG S GG +G            
Sbjct: 22  GGSSRGGGGFGGGSY------------GSGGGSYGSGGGGGSGGGSYGSGGGSYGSGGGG 69

Query: 501 ----GGSSSGGHKSTTTGSVGES 519
               GG SSGGH+  + G  G S
Sbjct: 70  GSGSGGGSSGGHRGGSGGGGGSS 92


 Score = 42.7 bits (99), Expect = 4e-004
 Identities = 29/56 (51%), Positives = 31/56 (55%), Gaps = 12/56 (21%)

Query: 12  SSSRSGGGGGGGSSLRISSSKGSLGGGYSSGGFSGGSFSRGSSAGG--CFGGSSSI 65
           S    GG GGGG         GS GGG SSGG  G S  RGSS+GG    GGSSS+
Sbjct: 78  SGGHRGGSGGGG---------GSSGGG-SSGGSFGSSGGRGSSSGGVKTSGGSSSV 123


 Score = 30.8 bits (68), Expect = 1.5
 Identities = 18/50 (36%), Positives = 20/50 (40%), Gaps = 10/50 (20%)

Query: 484 SSGGSYGGGSSSGGGH----------GGGSSSGGHKSTTTGSVGESSSKG 523
           S G S GGG   GG +          GGG S GG   +  GS G     G
Sbjct: 21  SGGSSRGGGGFGGGSYGSGGGSYGSGGGGGSGGGSYGSGGGSYGSGGGGG 70
