# Supplementary material for: Dataset supporting the proteomic differences found between excretion/secretion products from two isolates of Fasciola hepatica newly excysted juveniles (NEJ) derived from different snail hosts
Source: Data Brief. 2019 Jul 15;25:104272. doi: 10.1016/j.dib.2019.104272 (PMC6661421; doi:10.1016/j.dib.2019.104272)
Supplement: Supplementary file 2 [file mmc2.zip › links/CDD/sp_P0CH28_UBC_BOVIN-CDD.txt]

>sp_P0CH28_UBC_BOVIN

gnl|CDD|176398 cd01803, Ubiquitin, Ubiquitin.  Ubiquitin  (inclu...   151   1e-036
gnl|CDD|278661 pfam00240, ubiquitin, Ubiquitin family.  This fam...    98   1e-020
gnl|CDD|176401 cd01806, Nedd8, Nebb8-like  ubiquitin protein.  N...    98   1e-020
gnl|CDD|214563 smart00213, UBQ, Ubiquitin homologues.  Ubiquitin...    98   1e-020
gnl|CDD|176364 cd01769, UBL, Ubiquitin-like domain of UBL.  UBLs...    98   1e-020
gnl|CDD|185411 PTZ00044, PTZ00044, ubiquitin; Provisional.             85   1e-016
gnl|CDD|176397 cd01802, AN1_N, ubiquitin-like domain of AN1.  AN...    80   4e-015
gnl|CDD|176404 cd01809, Scythe_N, Ubiquitin-like domain of Scyth...    68   2e-011
gnl|CDD|176393 cd01798, parkin_N, amino-terminal ubiquitin-like ...    65   8e-011
gnl|CDD|176400 cd01805, RAD23_N, Ubiquitin-like domain of RAD23....    63   5e-010


==> gnl|CDD|176398 cd01803, Ubiquitin, Ubiquitin.  Ubiquitin  (includes Ubq/RPL40e and
           Ubq/RPS27a fusions as well as homopolymeric
           multiubiquitin protein chains).
          Length = 76

 Score =  151 bits (381), Expect = 1e-036
 Identities = 76/76 (100%), Positives = 76/76 (100%)

Query: 77  MQIFVKTLTGKTITLEVEPSDTIENVKAKIQDKEGIPPDQQRLIFAGKQLEDGRTLSDYN 136
           MQIFVKTLTGKTITLEVEPSDTIENVKAKIQDKEGIPPDQQRLIFAGKQLEDGRTLSDYN
Sbjct: 1   MQIFVKTLTGKTITLEVEPSDTIENVKAKIQDKEGIPPDQQRLIFAGKQLEDGRTLSDYN 60

Query: 137 IQKESTLHLVLRLRGG 152
           IQKESTLHLVLRLRGG
Sbjct: 61  IQKESTLHLVLRLRGG 76


 Score =  151 bits (381), Expect = 1e-036
 Identities = 76/76 (100%), Positives = 76/76 (100%)

Query: 153 MQIFVKTLTGKTITLEVEPSDTIENVKAKIQDKEGIPPDQQRLIFAGKQLEDGRTLSDYN 212
           MQIFVKTLTGKTITLEVEPSDTIENVKAKIQDKEGIPPDQQRLIFAGKQLEDGRTLSDYN
Sbjct: 1   MQIFVKTLTGKTITLEVEPSDTIENVKAKIQDKEGIPPDQQRLIFAGKQLEDGRTLSDYN 60

Query: 213 IQKESTLHLVLRLRGG 228
           IQKESTLHLVLRLRGG
Sbjct: 61  IQKESTLHLVLRLRGG 76


 Score =  151 bits (381), Expect = 1e-036
 Identities = 76/76 (100%), Positives = 76/76 (100%)

Query: 229 MQIFVKTLTGKTITLEVEPSDTIENVKAKIQDKEGIPPDQQRLIFAGKQLEDGRTLSDYN 288
           MQIFVKTLTGKTITLEVEPSDTIENVKAKIQDKEGIPPDQQRLIFAGKQLEDGRTLSDYN
Sbjct: 1   MQIFVKTLTGKTITLEVEPSDTIENVKAKIQDKEGIPPDQQRLIFAGKQLEDGRTLSDYN 60

Query: 289 IQKESTLHLVLRLRGG 304
           IQKESTLHLVLRLRGG
Sbjct: 61  IQKESTLHLVLRLRGG 76


 Score =  151 bits (381), Expect = 1e-036
 Identities = 76/76 (100%), Positives = 76/76 (100%)

Query: 305 MQIFVKTLTGKTITLEVEPSDTIENVKAKIQDKEGIPPDQQRLIFAGKQLEDGRTLSDYN 364
           MQIFVKTLTGKTITLEVEPSDTIENVKAKIQDKEGIPPDQQRLIFAGKQLEDGRTLSDYN
Sbjct: 1   MQIFVKTLTGKTITLEVEPSDTIENVKAKIQDKEGIPPDQQRLIFAGKQLEDGRTLSDYN 60

Query: 365 IQKESTLHLVLRLRGG 380
           IQKESTLHLVLRLRGG
Sbjct: 61  IQKESTLHLVLRLRGG 76


 Score =  151 bits (381), Expect = 1e-036
 Identities = 76/76 (100%), Positives = 76/76 (100%)

Query: 381 MQIFVKTLTGKTITLEVEPSDTIENVKAKIQDKEGIPPDQQRLIFAGKQLEDGRTLSDYN 440
           MQIFVKTLTGKTITLEVEPSDTIENVKAKIQDKEGIPPDQQRLIFAGKQLEDGRTLSDYN
Sbjct: 1   MQIFVKTLTGKTITLEVEPSDTIENVKAKIQDKEGIPPDQQRLIFAGKQLEDGRTLSDYN 60

Query: 441 IQKESTLHLVLRLRGG 456
           IQKESTLHLVLRLRGG
Sbjct: 61  IQKESTLHLVLRLRGG 76


 Score =  151 bits (381), Expect = 1e-036
 Identities = 76/76 (100%), Positives = 76/76 (100%)

Query: 457 MQIFVKTLTGKTITLEVEPSDTIENVKAKIQDKEGIPPDQQRLIFAGKQLEDGRTLSDYN 516
           MQIFVKTLTGKTITLEVEPSDTIENVKAKIQDKEGIPPDQQRLIFAGKQLEDGRTLSDYN
Sbjct: 1   MQIFVKTLTGKTITLEVEPSDTIENVKAKIQDKEGIPPDQQRLIFAGKQLEDGRTLSDYN 60

Query: 517 IQKESTLHLVLRLRGG 532
           IQKESTLHLVLRLRGG
Sbjct: 61  IQKESTLHLVLRLRGG 76


 Score =  151 bits (381), Expect = 1e-036
 Identities = 76/76 (100%), Positives = 76/76 (100%)

Query: 533 MQIFVKTLTGKTITLEVEPSDTIENVKAKIQDKEGIPPDQQRLIFAGKQLEDGRTLSDYN 592
           MQIFVKTLTGKTITLEVEPSDTIENVKAKIQDKEGIPPDQQRLIFAGKQLEDGRTLSDYN
Sbjct: 1   MQIFVKTLTGKTITLEVEPSDTIENVKAKIQDKEGIPPDQQRLIFAGKQLEDGRTLSDYN 60

Query: 593 IQKESTLHLVLRLRGG 608
           IQKESTLHLVLRLRGG
Sbjct: 61  IQKESTLHLVLRLRGG 76


 Score =  151 bits (381), Expect = 1e-036
 Identities = 76/76 (100%), Positives = 76/76 (100%)

Query: 609 MQIFVKTLTGKTITLEVEPSDTIENVKAKIQDKEGIPPDQQRLIFAGKQLEDGRTLSDYN 668
           MQIFVKTLTGKTITLEVEPSDTIENVKAKIQDKEGIPPDQQRLIFAGKQLEDGRTLSDYN
Sbjct: 1   MQIFVKTLTGKTITLEVEPSDTIENVKAKIQDKEGIPPDQQRLIFAGKQLEDGRTLSDYN 60

Query: 669 IQKESTLHLVLRLRGG 684
           IQKESTLHLVLRLRGG
Sbjct: 61  IQKESTLHLVLRLRGG 76


 Score =  148 bits (373), Expect = 9e-036
 Identities = 74/76 (97%), Positives = 75/76 (98%)

Query: 1  MQIFVKTLTGKTITLEVEPSDTIENVKGKIQEKEGIPPDQQRLIFAGKQLEDGRTLSDYN 60
          MQIFVKTLTGKTITLEVEPSDTIENVK KIQ+KEGIPPDQQRLIFAGKQLEDGRTLSDYN
Sbjct: 1  MQIFVKTLTGKTITLEVEPSDTIENVKAKIQDKEGIPPDQQRLIFAGKQLEDGRTLSDYN 60

Query: 61 IQKESTLHLVLRLRGG 76
          IQKESTLHLVLRLRGG
Sbjct: 61 IQKESTLHLVLRLRGG 76


==> gnl|CDD|278661 pfam00240, ubiquitin, Ubiquitin family.  This family contains a
          number of ubiquitin-like proteins: SUMO (smt3
          homologue), Nedd8, Elongin B, Rub1, and Parkin. A
          number of them are thought to carry a distinctive
          five-residue motif termed the proteasome-interacting
          motif (PIM), which may have a biologically significant
          role in protein delivery to proteasomes and recruitment
          of proteasomes to transcription sites.
          Length = 69

 Score = 98.2 bits (243), Expect = 1e-020
 Identities = 48/69 (69%), Positives = 57/69 (82%)

Query: 6  KTLTGKTITLEVEPSDTIENVKGKIQEKEGIPPDQQRLIFAGKQLEDGRTLSDYNIQKES 65
          KTL GKTITLEV+PSDT+  +K KI+E+EG+PP QQRLI+ GK LED  TLS+Y I+  S
Sbjct: 1  KTLDGKTITLEVKPSDTVLELKEKIEEREGVPPSQQRLIYKGKVLEDDTTLSEYGIEDGS 60

Query: 66 TLHLVLRLR 74
          TLHLVLRLR
Sbjct: 61 TLHLVLRLR 69


 Score = 97.4 bits (241), Expect = 2e-020
 Identities = 47/69 (68%), Positives = 57/69 (82%)

Query: 82  KTLTGKTITLEVEPSDTIENVKAKIQDKEGIPPDQQRLIFAGKQLEDGRTLSDYNIQKES 141
           KTL GKTITLEV+PSDT+  +K KI+++EG+PP QQRLI+ GK LED  TLS+Y I+  S
Sbjct: 1   KTLDGKTITLEVKPSDTVLELKEKIEEREGVPPSQQRLIYKGKVLEDDTTLSEYGIEDGS 60

Query: 142 TLHLVLRLR 150
           TLHLVLRLR
Sbjct: 61  TLHLVLRLR 69


 Score = 97.4 bits (241), Expect = 2e-020
 Identities = 47/69 (68%), Positives = 57/69 (82%)

Query: 158 KTLTGKTITLEVEPSDTIENVKAKIQDKEGIPPDQQRLIFAGKQLEDGRTLSDYNIQKES 217
           KTL GKTITLEV+PSDT+  +K KI+++EG+PP QQRLI+ GK LED  TLS+Y I+  S
Sbjct: 1   KTLDGKTITLEVKPSDTVLELKEKIEEREGVPPSQQRLIYKGKVLEDDTTLSEYGIEDGS 60

Query: 218 TLHLVLRLR 226
           TLHLVLRLR
Sbjct: 61  TLHLVLRLR 69


 Score = 97.4 bits (241), Expect = 2e-020
 Identities = 47/69 (68%), Positives = 57/69 (82%)

Query: 234 KTLTGKTITLEVEPSDTIENVKAKIQDKEGIPPDQQRLIFAGKQLEDGRTLSDYNIQKES 293
           KTL GKTITLEV+PSDT+  +K KI+++EG+PP QQRLI+ GK LED  TLS+Y I+  S
Sbjct: 1   KTLDGKTITLEVKPSDTVLELKEKIEEREGVPPSQQRLIYKGKVLEDDTTLSEYGIEDGS 60

Query: 294 TLHLVLRLR 302
           TLHLVLRLR
Sbjct: 61  TLHLVLRLR 69


 Score = 97.4 bits (241), Expect = 2e-020
 Identities = 47/69 (68%), Positives = 57/69 (82%)

Query: 310 KTLTGKTITLEVEPSDTIENVKAKIQDKEGIPPDQQRLIFAGKQLEDGRTLSDYNIQKES 369
           KTL GKTITLEV+PSDT+  +K KI+++EG+PP QQRLI+ GK LED  TLS+Y I+  S
Sbjct: 1   KTLDGKTITLEVKPSDTVLELKEKIEEREGVPPSQQRLIYKGKVLEDDTTLSEYGIEDGS 60

Query: 370 TLHLVLRLR 378
           TLHLVLRLR
Sbjct: 61  TLHLVLRLR 69


 Score = 97.4 bits (241), Expect = 2e-020
 Identities = 47/69 (68%), Positives = 57/69 (82%)

Query: 386 KTLTGKTITLEVEPSDTIENVKAKIQDKEGIPPDQQRLIFAGKQLEDGRTLSDYNIQKES 445
           KTL GKTITLEV+PSDT+  +K KI+++EG+PP QQRLI+ GK LED  TLS+Y I+  S
Sbjct: 1   KTLDGKTITLEVKPSDTVLELKEKIEEREGVPPSQQRLIYKGKVLEDDTTLSEYGIEDGS 60

Query: 446 TLHLVLRLR 454
           TLHLVLRLR
Sbjct: 61  TLHLVLRLR 69


 Score = 97.4 bits (241), Expect = 2e-020
 Identities = 47/69 (68%), Positives = 57/69 (82%)

Query: 462 KTLTGKTITLEVEPSDTIENVKAKIQDKEGIPPDQQRLIFAGKQLEDGRTLSDYNIQKES 521
           KTL GKTITLEV+PSDT+  +K KI+++EG+PP QQRLI+ GK LED  TLS+Y I+  S
Sbjct: 1   KTLDGKTITLEVKPSDTVLELKEKIEEREGVPPSQQRLIYKGKVLEDDTTLSEYGIEDGS 60

Query: 522 TLHLVLRLR 530
           TLHLVLRLR
Sbjct: 61  TLHLVLRLR 69


 Score = 97.4 bits (241), Expect = 2e-020
 Identities = 47/69 (68%), Positives = 57/69 (82%)

Query: 538 KTLTGKTITLEVEPSDTIENVKAKIQDKEGIPPDQQRLIFAGKQLEDGRTLSDYNIQKES 597
           KTL GKTITLEV+PSDT+  +K KI+++EG+PP QQRLI+ GK LED  TLS+Y I+  S
Sbjct: 1   KTLDGKTITLEVKPSDTVLELKEKIEEREGVPPSQQRLIYKGKVLEDDTTLSEYGIEDGS 60

Query: 598 TLHLVLRLR 606
           TLHLVLRLR
Sbjct: 61  TLHLVLRLR 69


 Score = 97.4 bits (241), Expect = 2e-020
 Identities = 47/69 (68%), Positives = 57/69 (82%)

Query: 614 KTLTGKTITLEVEPSDTIENVKAKIQDKEGIPPDQQRLIFAGKQLEDGRTLSDYNIQKES 673
           KTL GKTITLEV+PSDT+  +K KI+++EG+PP QQRLI+ GK LED  TLS+Y I+  S
Sbjct: 1   KTLDGKTITLEVKPSDTVLELKEKIEEREGVPPSQQRLIYKGKVLEDDTTLSEYGIEDGS 60

Query: 674 TLHLVLRLR 682
           TLHLVLRLR
Sbjct: 61  TLHLVLRLR 69


==> gnl|CDD|176401 cd01806, Nedd8, Nebb8-like  ubiquitin protein.  Nedd8 (also known
          as Rub1) has a single conserved ubiquitin-like domain
          that is part of a protein modification pathway similar
          to that of ubiquitin.  Nedd8 modifies a family of
          molecular scaffold proteins called cullins that are
          responsible for assembling the ROC1/Rbx1 RING-based E3
          ubiquitin ligases, of which several play a direct role
          in tumorigenesis.
          Length = 76

 Score = 98.2 bits (243), Expect = 1e-020
 Identities = 44/76 (57%), Positives = 60/76 (78%)

Query: 1  MQIFVKTLTGKTITLEVEPSDTIENVKGKIQEKEGIPPDQQRLIFAGKQLEDGRTLSDYN 60
          M I VKTLTGK I +++EP+D +E +K +++EKEGIPP QQRLI++GKQ+ D +T +DY 
Sbjct: 1  MLIKVKTLTGKEIEIDIEPTDKVERIKERVEEKEGIPPQQQRLIYSGKQMNDDKTAADYK 60

Query: 61 IQKESTLHLVLRLRGG 76
          ++  S LHLVL LRGG
Sbjct: 61 LEGGSVLHLVLALRGG 76


 Score = 97.4 bits (241), Expect = 2e-020
 Identities = 43/76 (56%), Positives = 60/76 (78%)

Query: 77  MQIFVKTLTGKTITLEVEPSDTIENVKAKIQDKEGIPPDQQRLIFAGKQLEDGRTLSDYN 136
           M I VKTLTGK I +++EP+D +E +K ++++KEGIPP QQRLI++GKQ+ D +T +DY 
Sbjct: 1   MLIKVKTLTGKEIEIDIEPTDKVERIKERVEEKEGIPPQQQRLIYSGKQMNDDKTAADYK 60

Query: 137 IQKESTLHLVLRLRGG 152
           ++  S LHLVL LRGG
Sbjct: 61  LEGGSVLHLVLALRGG 76


 Score = 97.4 bits (241), Expect = 2e-020
 Identities = 43/76 (56%), Positives = 60/76 (78%)

Query: 153 MQIFVKTLTGKTITLEVEPSDTIENVKAKIQDKEGIPPDQQRLIFAGKQLEDGRTLSDYN 212
           M I VKTLTGK I +++EP+D +E +K ++++KEGIPP QQRLI++GKQ+ D +T +DY 
Sbjct: 1   MLIKVKTLTGKEIEIDIEPTDKVERIKERVEEKEGIPPQQQRLIYSGKQMNDDKTAADYK 60

Query: 213 IQKESTLHLVLRLRGG 228
           ++  S LHLVL LRGG
Sbjct: 61  LEGGSVLHLVLALRGG 76


 Score = 97.4 bits (241), Expect = 2e-020
 Identities = 43/76 (56%), Positives = 60/76 (78%)

Query: 229 MQIFVKTLTGKTITLEVEPSDTIENVKAKIQDKEGIPPDQQRLIFAGKQLEDGRTLSDYN 288
           M I VKTLTGK I +++EP+D +E +K ++++KEGIPP QQRLI++GKQ+ D +T +DY 
Sbjct: 1   MLIKVKTLTGKEIEIDIEPTDKVERIKERVEEKEGIPPQQQRLIYSGKQMNDDKTAADYK 60

Query: 289 IQKESTLHLVLRLRGG 304
           ++  S LHLVL LRGG
Sbjct: 61  LEGGSVLHLVLALRGG 76


 Score = 97.4 bits (241), Expect = 2e-020
 Identities = 43/76 (56%), Positives = 60/76 (78%)

Query: 305 MQIFVKTLTGKTITLEVEPSDTIENVKAKIQDKEGIPPDQQRLIFAGKQLEDGRTLSDYN 364
           M I VKTLTGK I +++EP+D +E +K ++++KEGIPP QQRLI++GKQ+ D +T +DY 
Sbjct: 1   MLIKVKTLTGKEIEIDIEPTDKVERIKERVEEKEGIPPQQQRLIYSGKQMNDDKTAADYK 60

Query: 365 IQKESTLHLVLRLRGG 380
           ++  S LHLVL LRGG
Sbjct: 61  LEGGSVLHLVLALRGG 76


 Score = 97.4 bits (241), Expect = 2e-020
 Identities = 43/76 (56%), Positives = 60/76 (78%)

Query: 381 MQIFVKTLTGKTITLEVEPSDTIENVKAKIQDKEGIPPDQQRLIFAGKQLEDGRTLSDYN 440
           M I VKTLTGK I +++EP+D +E +K ++++KEGIPP QQRLI++GKQ+ D +T +DY 
Sbjct: 1   MLIKVKTLTGKEIEIDIEPTDKVERIKERVEEKEGIPPQQQRLIYSGKQMNDDKTAADYK 60

Query: 441 IQKESTLHLVLRLRGG 456
           ++  S LHLVL LRGG
Sbjct: 61  LEGGSVLHLVLALRGG 76


 Score = 97.4 bits (241), Expect = 2e-020
 Identities = 43/76 (56%), Positives = 60/76 (78%)

Query: 457 MQIFVKTLTGKTITLEVEPSDTIENVKAKIQDKEGIPPDQQRLIFAGKQLEDGRTLSDYN 516
           M I VKTLTGK I +++EP+D +E +K ++++KEGIPP QQRLI++GKQ+ D +T +DY 
Sbjct: 1   MLIKVKTLTGKEIEIDIEPTDKVERIKERVEEKEGIPPQQQRLIYSGKQMNDDKTAADYK 60

Query: 517 IQKESTLHLVLRLRGG 532
           ++  S LHLVL LRGG
Sbjct: 61  LEGGSVLHLVLALRGG 76


 Score = 97.4 bits (241), Expect = 2e-020
 Identities = 43/76 (56%), Positives = 60/76 (78%)

Query: 533 MQIFVKTLTGKTITLEVEPSDTIENVKAKIQDKEGIPPDQQRLIFAGKQLEDGRTLSDYN 592
           M I VKTLTGK I +++EP+D +E +K ++++KEGIPP QQRLI++GKQ+ D +T +DY 
Sbjct: 1   MLIKVKTLTGKEIEIDIEPTDKVERIKERVEEKEGIPPQQQRLIYSGKQMNDDKTAADYK 60

Query: 593 IQKESTLHLVLRLRGG 608
           ++  S LHLVL LRGG
Sbjct: 61  LEGGSVLHLVLALRGG 76


 Score = 97.4 bits (241), Expect = 2e-020
 Identities = 43/76 (56%), Positives = 60/76 (78%)

Query: 609 MQIFVKTLTGKTITLEVEPSDTIENVKAKIQDKEGIPPDQQRLIFAGKQLEDGRTLSDYN 668
           M I VKTLTGK I +++EP+D +E +K ++++KEGIPP QQRLI++GKQ+ D +T +DY 
Sbjct: 1   MLIKVKTLTGKEIEIDIEPTDKVERIKERVEEKEGIPPQQQRLIYSGKQMNDDKTAADYK 60

Query: 669 IQKESTLHLVLRLRGG 684
           ++  S LHLVL LRGG
Sbjct: 61  LEGGSVLHLVLALRGG 76
