# Supplementary material for: Dataset supporting the proteomic differences found between excretion/secretion products from two isolates of Fasciola hepatica newly excysted juveniles (NEJ) derived from different snail hosts
Source: Data Brief. 2019 Jul 15;25:104272. doi: 10.1016/j.dib.2019.104272 (PMC6661421; doi:10.1016/j.dib.2019.104272)
Supplement: Supplementary file 2 [file mmc2.zip › links/CDD/sp_P19120_HSP7C_BOVIN-CDD.txt]

>sp_P19120_HSP7C_BOVIN

gnl|CDD|240227 PTZ00009, PTZ00009, heat shock 70 kDa protein; Pr...  1020   0.0  
gnl|CDD|278441 pfam00012, HSP70, Hsp70 protein.  Hsp70 chaperone...   697   0.0  
gnl|CDD|212675 cd10233, HSPA1-2_6-8-like_NBD, Nucleotide-binding...   694   0.0  
gnl|CDD|274091 TIGR02350, Chaperone_protein_DnaK, chaperone prot...   612   e-175
gnl|CDD|234715 PRK00290, dnaK, molecular chaperone DnaK; Provisi...   599   e-171
gnl|CDD|240403 PTZ00400, PTZ00400, DnaK-type molecular chaperone...   593   e-170
gnl|CDD|223520 COG0443, DnaK, Molecular chaperone [Posttranslati...   593   e-169
gnl|CDD|214360 CHL00094, dnaK, heat shock protein 70.                 580   e-166
gnl|CDD|184039 PRK13411, PRK13411, molecular chaperone DnaK; Pro...   572   e-163
gnl|CDD|215618 PLN03184, PLN03184, chloroplast Hsp70; Provisional.    556   e-158


==> gnl|CDD|240227 PTZ00009, PTZ00009, heat shock 70 kDa protein; Provisional.
          Length = 653

 Score = 1020 bits (2637), Expect = 0.0
 Identities = 508/653 (77%), Positives = 578/653 (88%), Gaps = 3/653 (0%)

Query: 1   MSKGPAVGIDLGTTYSCVGVFQHGKVEIIANDQGNRTTPSYVAFTDTERLIGDAAKNQVA 60
           M+KGPA+GIDLGTTYSCVGV+++  VEIIANDQGNRTTPSYVAFTDTERLIGDAAKNQVA
Sbjct: 1   MTKGPAIGIDLGTTYSCVGVWKNENVEIIANDQGNRTTPSYVAFTDTERLIGDAAKNQVA 60

Query: 61  MNPTNTVFDAKRLIGRRFDDAVVQSDMKHWPFMVVNDAG-RPKVQVEYKGETKSFYPEEV 119
            NP NTVFDAKRLIGR+FDD+VVQSDMKHWPF V      +P ++V Y+GE K+F+PEE+
Sbjct: 61  RNPENTVFDAKRLIGRKFDDSVVQSDMKHWPFKVTTGGDDKPMIEVTYQGEKKTFHPEEI 120

Query: 120 SSMVLTKMKEIAEAYLGKTVTNAVVTVPAYFNDSQRQATKDAGTIAGLNVLRIINEPTAA 179
           SSMVL KMKEIAEAYLGK V +AVVTVPAYFNDSQRQATKDAGTIAGLNVLRIINEPTAA
Sbjct: 121 SSMVLQKMKEIAEAYLGKQVKDAVVTVPAYFNDSQRQATKDAGTIAGLNVLRIINEPTAA 180

Query: 180 AIAYGLDKKVGAERNVLIFDLGGGTFDVSILTIEDGIFEVKSTAGDTHLGGEDFDNRMVN 239
           AIAYGLDKK   E+NVLIFDLGGGTFDVS+LTIEDGIFEVK+TAGDTHLGGEDFDNR+V 
Sbjct: 181 AIAYGLDKKGDGEKNVLIFDLGGGTFDVSLLTIEDGIFEVKATAGDTHLGGEDFDNRLVE 240

Query: 240 HFIAEFKRKHK-KDISENKRAVRRLRTACERAKRTLSSSTQASIEIDSLYEGIDFYTSIT 298
             + +FKRK++ KD+S N+RA+RRLRT CERAKRTLSSSTQA+IEIDSL+EGID+  +I+
Sbjct: 241 FCVQDFKRKNRGKDLSSNQRALRRLRTQCERAKRTLSSSTQATIEIDSLFEGIDYNVTIS 300

Query: 299 RARFEELNADLFRGTLDPVEKALRDAKLDKSQIHDIVLVGGSTRIPKIQKLLQDFFNGKE 358
           RARFEEL  D FR TL PVEK L+DA +DK  +H++VLVGGSTRIPK+Q L++DFFNGKE
Sbjct: 301 RARFEELCGDYFRNTLQPVEKVLKDAGMDKRSVHEVVLVGGSTRIPKVQSLIKDFFNGKE 360

Query: 359 LNKSINPDEAVAYGAAVQAAILSGDKSENVQDLLLLDVTPLSLGIETAGGVMTVLIKRNT 418
             KSINPDEAVAYGAAVQAAIL+G++S  VQDLLLLDVTPLSLG+ETAGGVMT LI+RNT
Sbjct: 361 PCKSINPDEAVAYGAAVQAAILTGEQSSQVQDLLLLDVTPLSLGLETAGGVMTKLIERNT 420

Query: 419 TIPTKQTQTFTTYSDNQPGVLIQVYEGERAMTKDNNLLGKFELTGIPPAPRGVPQIEVTF 478
           TIPTK++Q FTTY+DNQPGVLIQV+EGERAMTKDNNLLGKF L GIPPAPRGVPQIEVTF
Sbjct: 421 TIPTKKSQIFTTYADNQPGVLIQVFEGERAMTKDNNLLGKFHLDGIPPAPRGVPQIEVTF 480

Query: 479 DIDANGILNVSAVDKSTGKENKITITNDKGRLSKEDIERMVQEAEKYKAEDEKQRDKVSS 538
           DIDANGILNVSA DKSTGK NKITITNDKGRLSK DI+RMV EAEKYKAEDE  R++V +
Sbjct: 481 DIDANGILNVSAEDKSTGKSNKITITNDKGRLSKADIDRMVNEAEKYKAEDEANRERVEA 540

Query: 539 KNSLESYAFNMKATVEDEKLQGKINDEDKQKILDKCNEIINWLDKNQTAEKEEFEHQQKE 598
           KN LE+Y ++MK T++DEK++GK++D DK  I    +E + WL+KNQ AEKEEFEH+QKE
Sbjct: 541 KNGLENYCYSMKNTLQDEKVKGKLSDSDKATIEKAIDEALEWLEKNQLAEKEEFEHKQKE 600

Query: 599 LEKVCNPIITKLYQSA-GGMPGGMPGGMPGGFPGGGAPPSGGASSGPTIEEVD 650
           +E VCNPI+TK+YQ+A GGMPGGMPGGMPGG PGG  P   GASSGPT+EEVD
Sbjct: 601 VESVCNPIMTKMYQAAGGGMPGGMPGGMPGGMPGGAGPAGAGASSGPTVEEVD 653


==> gnl|CDD|278441 pfam00012, HSP70, Hsp70 protein.  Hsp70 chaperones help to fold
           many proteins. Hsp70 assisted folding involves repeated
           cycles of substrate binding and release. Hsp70 activity
           is ATP dependent. Hsp70 proteins are made up of two
           regions: the amino terminus is the ATPase domain and the
           carboxyl terminus is the substrate binding region.
          Length = 597

 Score =  697 bits (1798), Expect = 0.0
 Identities = 377/614 (61%), Positives = 471/614 (76%), Gaps = 26/614 (4%)

Query: 7   VGIDLGTTYSCVGVFQHGKVEIIANDQGNRTTPSYVAFTDTERLIGDAAKNQVAMNPTNT 66
           +GIDLGTT SCV V + G  E+IAND+GNRTTPS VAFT  ERL+G AAKNQ   NP NT
Sbjct: 2   IGIDLGTTNSCVAVMEGGGPEVIANDEGNRTTPSVVAFTPKERLVGQAAKNQAVTNPKNT 61

Query: 67  VFDAKRLIGRRFDDAVVQSDMKHWPFMVVN----DAGRPKVQVEYKGETKSFYPEEVSSM 122
           VF  KRLIGR+F D VVQ D+KH P+ VV     DAG   V+V Y GET  F PE++S+M
Sbjct: 62  VFSIKRLIGRKFSDPVVQRDIKHLPYKVVKLPNGDAG---VEVRYLGET--FTPEQISAM 116

Query: 123 VLTKMKEIAEAYLGKTVTNAVVTVPAYFNDSQRQATKDAGTIAGLNVLRIINEPTAAAIA 182
           VL K+KE AEAYLGK VT+AV+TVPAYFND+QRQATKDAG IAGLNVLRI+NEPTAAA+A
Sbjct: 117 VLQKLKETAEAYLGKPVTDAVITVPAYFNDAQRQATKDAGRIAGLNVLRIVNEPTAAALA 176

Query: 183 YGLDKKVGAERNVLIFDLGGGTFDVSILTIEDGIFEVKSTAGDTHLGGEDFDNRMVNHFI 242
           YGLDK    ERN+ ++DLGGGTFDVSIL I DG+FEVK+T GDTHLGGEDFDNR+V+HF+
Sbjct: 177 YGLDKT--DERNIAVYDLGGGTFDVSILEIGDGVFEVKATNGDTHLGGEDFDNRLVDHFV 234

Query: 243 AEFKRKHKKDISENKRAVRRLRTACERAKRTLSSSTQASIE---IDSLYEGIDFYTSITR 299
            EFK+K+  D+S++ RA++RLR A E+AK  LSS+ Q  I    I ++ +G D   ++TR
Sbjct: 235 EEFKKKYGIDLSKDPRALQRLREAAEKAKIELSSN-QTDINLPFITAMADGKDVSGTLTR 293

Query: 300 ARFEELNADLFRGTLDPVEKALRDAKLDKSQIHDIVLVGGSTRIPKIQKLLQDFFNGKEL 359
           A+FEEL ADLF  TL+PVEKAL+DA L KS I ++VLVGGSTRIP +Q+L+++FF GKE 
Sbjct: 294 AKFEELVADLFERTLEPVEKALKDAGLSKSDIDEVVLVGGSTRIPAVQELVKEFF-GKEP 352

Query: 360 NKSINPDEAVAYGAAVQAAILSGDKSENVQDLLLLDVTPLSLGIETAGGVMTVLIKRNTT 419
           +K +NPDEAVA GAAVQA +LSG  + +V+D LLLDVTPLSLGIET GGVMT LI RNTT
Sbjct: 353 SKGVNPDEAVAIGAAVQAGVLSG--TFDVKDFLLLDVTPLSLGIETLGGVMTKLIPRNTT 410

Query: 420 IPTKQTQTFTTYSDNQPGVLIQVYEGERAMTKDNNLLGKFELTGIPPAPRGVPQIEVTFD 479
           IPTK++Q F+T +DNQ  V IQVY+GER +  DN LLG FEL GIPPAPRGVPQIEVTFD
Sbjct: 411 IPTKKSQIFSTAADNQTAVEIQVYQGERELAPDNKLLGSFELDGIPPAPRGVPQIEVTFD 470

Query: 480 IDANGILNVSAVDKSTGKENKITITNDKGRLSKEDIERMVQEAEKYKAEDEKQRDKVSSK 539
           IDANGIL VSA DK TGKE +ITI   +G LS ++IERMV++AE+Y  ED+K+++++ +K
Sbjct: 471 IDANGILTVSAKDKGTGKEQEITIEASEG-LSDDEIERMVKDAEEYAEEDKKRKERIEAK 529

Query: 540 NSLESYAFNMKATVEDEKLQGKINDEDKQKILDKCNEIINWL-DKNQTAEKEEFEHQQKE 598
           N  E Y ++++ ++E+E    K+ + DK K+       I WL D+ +  +KEE E + +E
Sbjct: 530 NEAEEYVYSLEKSLEEE--GDKVPEADKSKV----ESAIEWLKDELEGDDKEEIEAKTEE 583

Query: 599 LEKVCNPIITKLYQ 612
           L +V   I  ++YQ
Sbjct: 584 LAQVSQKIGERMYQ 597


==> gnl|CDD|212675 cd10233, HSPA1-2_6-8-like_NBD, Nucleotide-binding domain of
           HSPA1-A, -B, -L, HSPA-2, -6, -7, -8, and similar
           proteins.  This subfamily includes human HSPA1A (70-kDa
           heat shock protein 1A, also known as HSP72; HSPA1;
           HSP70I; HSPA1B; HSP70-1; HSP70-1A), HSPA1B (70-kDa heat
           shock protein 1B, also known as HSPA1A; HSP70-2;
           HSP70-1B), and HSPA1L (70-kDa heat shock protein 1-like,
           also known as HSP70T; hum70t; HSP70-1L; HSP70-HOM). The
           genes for these three HSPA1 proteins map in close
           proximity on the major histocompatibility complex (MHC)
           class III region on chromosome 6, 6p21.3. This subfamily
           also includes human HSPA8 (heat shock 70kDa protein 8,
           also known as LAP1; HSC54; HSC70; HSC71; HSP71; HSP73;
           NIP71; HSPA10; the HSPA8 gene maps to 11q24.1), human
           HSPA2 (70-kDa heat shock protein 2, also known as
           HSP70-2; HSP70-3, the HSPA2 gene maps to 14q24.1), human
           HSPA6 (also known as heat shock 70kDa protein 6
           (HSP70B') gi 94717614, the HSPA6 gene maps to 1q23.3),
           human HSPA7 (heat shock 70kDa protein 7 , also known as
           HSP70B; the HSPA7 gene maps to 1q23.3) and Saccharmoyces
           cerevisiae Stress-Seventy subfamily B/Ssb1p. This
           subfamily belongs to the heat shock protein 70 (HSP70)
           family of chaperones that assist in protein folding and
           assembly and can direct incompetent "client" proteins
           towards degradation. Typically, HSP70s have a
           nucleotide-binding domain (NBD) and a substrate-binding
           domain (SBD). The nucleotide sits in a deep cleft formed
           between the two lobes of the NBD. The two subdomains of
           each lobe change conformation between ATP-bound,
           ADP-bound, and nucleotide-free states. ATP binding opens
           up the substrate-binding site; substrate-binding
           increases the rate of ATP hydrolysis. HSP70 chaperone
           activity is regulated by various co-chaperones: J-domain
           proteins and nucleotide exchange factors (NEFs).
           Associations of polymorphisms within the MHC-III HSP70
           gene locus with longevity, systemic lupus erythematosus,
           Meniere's disease, noise-induced hearing loss,
           high-altitude pulmonary edema, and coronary heart
           disease, have been found. HSPA2 is involved in cancer
           cell survival, is required for maturation of male
           gametophytes, and is linked to male infertility. The
           induction of HSPA6 is a biomarker of cellular stress.
           HSPA8 participates in the folding and trafficking of
           client proteins to different subcellular compartments,
           and in the signal transduction and apoptosis process; it
           has been shown to protect cardiomyocytes against
           oxidative stress partly through an interaction with
           alpha-enolase. S. cerevisiae Ssb1p, is part of the
           ribosome-associated complex (RAC), it acts as a
           chaperone for nascent polypeptides, and is important for
           translation fidelity; Ssb1p is also a [PSI+]
           prion-curing factor.
          Length = 376

 Score =  694 bits (1792), Expect = 0.0
 Identities = 348/376 (92%), Positives = 363/376 (96%)

Query: 6   AVGIDLGTTYSCVGVFQHGKVEIIANDQGNRTTPSYVAFTDTERLIGDAAKNQVAMNPTN 65
           A+GIDLGTTYSCVGVFQHGKVEIIANDQGNRTTPSYVAFTDTERLIGDAAKNQVAMNPTN
Sbjct: 1   AIGIDLGTTYSCVGVFQHGKVEIIANDQGNRTTPSYVAFTDTERLIGDAAKNQVAMNPTN 60

Query: 66  TVFDAKRLIGRRFDDAVVQSDMKHWPFMVVNDAGRPKVQVEYKGETKSFYPEEVSSMVLT 125
           TVFDAKRLIGR+F D VVQSDMKHWPF VVN  G+P + VEYKGETK+FYPEE+SSMVLT
Sbjct: 61  TVFDAKRLIGRKFSDPVVQSDMKHWPFKVVNGGGKPPIIVEYKGETKTFYPEEISSMVLT 120

Query: 126 KMKEIAEAYLGKTVTNAVVTVPAYFNDSQRQATKDAGTIAGLNVLRIINEPTAAAIAYGL 185
           KMKEIAEAYLGKTVTNAV+TVPAYFNDSQRQATKDAGTIAGLNVLRIINEPTAAAIAYGL
Sbjct: 121 KMKEIAEAYLGKTVTNAVITVPAYFNDSQRQATKDAGTIAGLNVLRIINEPTAAAIAYGL 180

Query: 186 DKKVGAERNVLIFDLGGGTFDVSILTIEDGIFEVKSTAGDTHLGGEDFDNRMVNHFIAEF 245
           DKK G ERNVLIFDLGGGTFDVS+LTIEDGIFEVK+TAGDTHLGGEDFDNR+VNHF+ EF
Sbjct: 181 DKKGGGERNVLIFDLGGGTFDVSLLTIEDGIFEVKATAGDTHLGGEDFDNRLVNHFVQEF 240

Query: 246 KRKHKKDISENKRAVRRLRTACERAKRTLSSSTQASIEIDSLYEGIDFYTSITRARFEEL 305
           KRKHKKDIS NKRA+RRLRTACERAKRTLSSSTQASIEIDSL+EGIDFYTSITRARFEEL
Sbjct: 241 KRKHKKDISGNKRALRRLRTACERAKRTLSSSTQASIEIDSLFEGIDFYTSITRARFEEL 300

Query: 306 NADLFRGTLDPVEKALRDAKLDKSQIHDIVLVGGSTRIPKIQKLLQDFFNGKELNKSINP 365
            ADLFRGTL+PVEK LRDAKLDKSQIHDIVLVGGSTRIPK+QKLLQDFFNGKELNKSINP
Sbjct: 301 CADLFRGTLEPVEKVLRDAKLDKSQIHDIVLVGGSTRIPKVQKLLQDFFNGKELNKSINP 360

Query: 366 DEAVAYGAAVQAAILS 381
           DEAVAYGAAVQAAILS
Sbjct: 361 DEAVAYGAAVQAAILS 376
