# Supplementary material for: Dataset supporting the proteomic differences found between excretion/secretion products from two isolates of Fasciola hepatica newly excysted juveniles (NEJ) derived from different snail hosts
Source: Data Brief. 2019 Jul 15;25:104272. doi: 10.1016/j.dib.2019.104272 (PMC6661421; doi:10.1016/j.dib.2019.104272)
Supplement: Supplementary file 2 [file mmc2.zip › links/CDD/sp_P68138_ACTS_BOVIN-CDD.txt]

>sp_P68138_ACTS_BOVIN

gnl|CDD|173506 PTZ00281, PTZ00281, actin; Provisional.                702   0.0  
gnl|CDD|240225 PTZ00004, PTZ00004, actin-2; Provisional.              629   0.0  
gnl|CDD|214592 smart00268, ACTIN, Actin.  ACTIN subfamily of ACT...   538   e-153
gnl|CDD|185631 PTZ00452, PTZ00452, actin; Provisional.                454   e-128
gnl|CDD|278451 pfam00022, Actin, Actin.                               410   e-115
gnl|CDD|240426 PTZ00466, PTZ00466, actin-like protein; Provisional.   409   e-114
gnl|CDD|227602 COG5277, COG5277, Actin and related proteins [Cyt...   388   e-108
gnl|CDD|240343 PTZ00280, PTZ00280, Actin-related protein 3; Prov...   274   4e-074
gnl|CDD|235681 PRK06039, ileS, isoleucyl-tRNA synthetase; Reviewed.    30   1.3  
gnl|CDD|235083 PRK02889, tolB, translocation protein TolB; Provi...    30   2.3  


==> gnl|CDD|173506 PTZ00281, PTZ00281, actin; Provisional.
          Length = 376

 Score =  702 bits (1812), Expect = 0.0
 Identities = 341/375 (90%), Positives = 358/375 (95%)

Query: 3   DEDETTALVCDNGSGLVKAGFAGDDAPRAVFPSIVGRPRHQGVMVGMGQKDSYVGDEAQS 62
           D ++  ALV DNGSG+ KAGFAGDDAPRAVFPSIVGRPRH GVMVGMGQKDSYVGDEAQS
Sbjct: 2   DGEDVQALVIDNGSGMCKAGFAGDDAPRAVFPSIVGRPRHTGVMVGMGQKDSYVGDEAQS 61

Query: 63  KRGILTLKYPIEHGIITNWDDMEKIWHHTFYNELRVAPEEHPTLLTEAPLNPKANREKMT 122
           KRGILTLKYPIEHGI+TNWDDMEKIWHHTFYNELRVAPEEHP LLTEAPLNPKANREKMT
Sbjct: 62  KRGILTLKYPIEHGIVTNWDDMEKIWHHTFYNELRVAPEEHPVLLTEAPLNPKANREKMT 121

Query: 123 QIMFETFNVPAMYVAIQAVLSLYASGRTTGIVLDSGDGVTHNVPIYEGYALPHAIMRLDL 182
           QIMFETFN PAMYVAIQAVLSLYASGRTTGIV+DSGDGV+H VPIYEGYALPHAI+RLDL
Sbjct: 122 QIMFETFNTPAMYVAIQAVLSLYASGRTTGIVMDSGDGVSHTVPIYEGYALPHAILRLDL 181

Query: 183 AGRDLTDYLMKILTERGYSFVTTAEREIVRDIKEKLCYVALDFENEMATAASSSSLEKSY 242
           AGRDLTDY+MKILTERGYSF TTAEREIVRDIKEKL YVALDFE EM TAASSS+LEKSY
Sbjct: 182 AGRDLTDYMMKILTERGYSFTTTAEREIVRDIKEKLAYVALDFEAEMQTAASSSALEKSY 241

Query: 243 ELPDGQVITIGNERFRCPETLFQPSFIGMESAGIHETTYNSIMKCDIDIRKDLYANNVMS 302
           ELPDGQVITIGNERFRCPE LFQPSF+GMESAGIHETTYNSIMKCD+DIRKDLY N V+S
Sbjct: 242 ELPDGQVITIGNERFRCPEALFQPSFLGMESAGIHETTYNSIMKCDVDIRKDLYGNVVLS 301

Query: 303 GGTTMYPGIADRMQKEITALAPSTMKIKIIAPPERKYSVWIGGSILASLSTFQQMWITKQ 362
           GGTTM+PGIADRM KE+TALAPSTMKIKIIAPPERKYSVWIGGSILASLSTFQQMWI+K+
Sbjct: 302 GGTTMFPGIADRMNKELTALAPSTMKIKIIAPPERKYSVWIGGSILASLSTFQQMWISKE 361

Query: 363 EYDEAGPSIVHRKCF 377
           EYDE+GPSIVHRKCF
Sbjct: 362 EYDESGPSIVHRKCF 376


==> gnl|CDD|240225 PTZ00004, PTZ00004, actin-2; Provisional.
          Length = 378

 Score =  629 bits (1622), Expect = 0.0
 Identities = 303/375 (80%), Positives = 336/375 (89%), Gaps = 2/375 (0%)

Query: 5   DETTALVCDNGSGLVKAGFAGDDAPRAVFPSIVGRPRHQGVMVGMGQKDSYVGDEAQSKR 64
           +ET A V DNGSG+VKAGFAGDDAPR VFPSIVGRP++ G+MVGM +KD YVGDEAQ KR
Sbjct: 4   EETNAAVVDNGSGMVKAGFAGDDAPRCVFPSIVGRPKNPGIMVGMEEKDCYVGDEAQDKR 63

Query: 65  GILTLKYPIEHGIITNWDDMEKIWHHTFYNELRVAPEEHPTLLTEAPLNPKANREKMTQI 124
           GILTLKYPIEHGI+TNWDDMEKIWHHTFYNELRVAPEEHP LLTEAPLNPKANREKMTQI
Sbjct: 64  GILTLKYPIEHGIVTNWDDMEKIWHHTFYNELRVAPEEHPVLLTEAPLNPKANREKMTQI 123

Query: 125 MFETFNVPAMYVAIQAVLSLYASGRTTGIVLDSGDGVTHNVPIYEGYALPHAIMRLDLAG 184
           MFET NVPAMYVAIQAVLSLYASGRTTGIVLDSGDGV+H VPIYEGY+LPHAI RLD+AG
Sbjct: 124 MFETHNVPAMYVAIQAVLSLYASGRTTGIVLDSGDGVSHTVPIYEGYSLPHAIHRLDVAG 183

Query: 185 RDLTDYLMKILTERGYSFVTTAEREIVRDIKEKLCYVALDFENEMA-TAASSSSLEKSYE 243
           RDLT+Y+MKIL ERG +F TTAE+EIVRDIKEKLCY+ALDF+ EM  +A SS   E+SYE
Sbjct: 184 RDLTEYMMKILHERGTTFTTTAEKEIVRDIKEKLCYIALDFDEEMGNSAGSSDKYEESYE 243

Query: 244 LPDGQVITIGNERFRCPETLFQPSFIGMES-AGIHETTYNSIMKCDIDIRKDLYANNVMS 302
           LPDG +IT+G+ERFRCPE LFQPS IG E   GIHE T+ SI KCDIDIRKDLY N V+S
Sbjct: 244 LPDGTIITVGSERFRCPEALFQPSLIGKEEPPGIHELTFQSINKCDIDIRKDLYGNIVLS 303

Query: 303 GGTTMYPGIADRMQKEITALAPSTMKIKIIAPPERKYSVWIGGSILASLSTFQQMWITKQ 362
           GGTTMY G+ +R+ KE+T LAPSTMKIK++APPERKYSVWIGGSIL+SL TFQQMW+TK+
Sbjct: 304 GGTTMYRGLPERLTKELTTLAPSTMKIKVVAPPERKYSVWIGGSILSSLPTFQQMWVTKE 363

Query: 363 EYDEAGPSIVHRKCF 377
           EYDE+GPSIVHRKCF
Sbjct: 364 EYDESGPSIVHRKCF 378


==> gnl|CDD|214592 smart00268, ACTIN, Actin.  ACTIN subfamily of
           ACTIN/mreB/sugarkinase/Hsp70 superfamily.
          Length = 373

 Score =  538 bits (1385), Expect = e-153
 Identities = 257/372 (69%), Positives = 306/372 (82%), Gaps = 4/372 (1%)

Query: 9   ALVCDNGSGLVKAGFAGDDAPRAVFPSIVGRPRHQGVMVGMGQKDSYVGDEAQSKRGILT 68
           A+V DNGSG +KAGFAG+D P+ VFPSIVGRP+    MVG   KD +VGDEAQ KRG L 
Sbjct: 3   AIVIDNGSGTIKAGFAGEDFPQVVFPSIVGRPKDGKGMVG-DAKDIFVGDEAQEKRGGLE 61

Query: 69  LKYPIEHGIITNWDDMEKIWHHTFYNELRVAPEEHPTLLTEAPLNPKANREKMTQIMFET 128
           LKYPIE+GI+ NWDDMEKIW +TF+NELRV PEEHP LLTE P+NPK+NREK+ +IMFET
Sbjct: 62  LKYPIENGIVENWDDMEKIWDYTFFNELRVEPEEHPVLLTEPPMNPKSNREKILEIMFET 121

Query: 129 FNVPAMYVAIQAVLSLYASGRTTGIVLDSGDGVTHNVPIYEGYALPHAIMRLDLAGRDLT 188
           FN PA+Y+AIQAVLSLYASGRTTG+V+DSGDGVTH VP+ +GY LPHAI R+D+AGRD+T
Sbjct: 122 FNFPALYIAIQAVLSLYASGRTTGLVIDSGDGVTHVVPVVDGYVLPHAIKRIDIAGRDIT 181

Query: 189 DYLMKILTERGYSFVTTAEREIVRDIKEKLCYVALDFENEMATA---ASSSSLEKSYELP 245
           DYL ++L+ERGY F ++AE EIVR+IKEKLCYVA DFE EM  A   + SS LEK+YELP
Sbjct: 182 DYLKELLSERGYQFNSSAEFEIVREIKEKLCYVAEDFEKEMKLARESSESSKLEKTYELP 241

Query: 246 DGQVITIGNERFRCPETLFQPSFIGMESAGIHETTYNSIMKCDIDIRKDLYANNVMSGGT 305
           DG  I +GNERFR PE LF P  IG+E  GIHE  Y SI KCDID+RKDLY N V+SGG+
Sbjct: 242 DGNTIKVGNERFRIPEILFSPELIGLEQKGIHELVYESIQKCDIDVRKDLYENIVLSGGS 301

Query: 306 TMYPGIADRMQKEITALAPSTMKIKIIAPPERKYSVWIGGSILASLSTFQQMWITKQEYD 365
           T+ PG  +R++KE+  LAP  +K+K+IAPPERKYSVW+GGSILASLSTF+ MWITK+EY+
Sbjct: 302 TLIPGFGERLEKELKQLAPKKLKVKVIAPPERKYSVWLGGSILASLSTFEDMWITKKEYE 361

Query: 366 EAGPSIVHRKCF 377
           E+G  IV RKCF
Sbjct: 362 ESGSQIVERKCF 373
