# Supplementary material for: Dataset supporting the proteomic differences found between excretion/secretion products from two isolates of Fasciola hepatica newly excysted juveniles (NEJ) derived from different snail hosts
Source: Data Brief. 2019 Jul 15;25:104272. doi: 10.1016/j.dib.2019.104272 (PMC6661421; doi:10.1016/j.dib.2019.104272)
Supplement: Supplementary file 2 [file mmc2.zip › links/CDD/sp_Q08D91_K2C75_BOVIN-CDD.txt]

>sp_Q08D91_K2C75_BOVIN

gnl|CDD|278467 pfam00038, Filament, Intermediate filament protei...   317   7e-087
gnl|CDD|292825 pfam16208, Keratin_2_head, Keratin type II head.       142   5e-034
gnl|CDD|224117 COG1196, Smc, Chromosome segregation ATPases [Cel...    78   9e-015
gnl|CDD|274009 TIGR02169, chromosome_segregation_protein_related...    70   2e-012
gnl|CDD|275316 TIGR04523, conserved_hypothetical_protein, helix-...    66   3e-011
gnl|CDD|100796 PRK01156, PRK01156, chromosome segregation protei...    66   3e-011
gnl|CDD|223496 COG0419, SbcC, ATPase involved in DNA repair [DNA...    64   1e-010
gnl|CDD|274008 TIGR02168, Chromosome_partition_protein_Smc, chro...    60   2e-009
gnl|CDD|279860 pfam01576, Myosin_tail_1, Myosin tail.  The myosi...    59   4e-009
gnl|CDD|179385 PRK02224, PRK02224, chromosome segregation protei...    59   4e-009


==> gnl|CDD|278467 pfam00038, Filament, Intermediate filament protein. 
          Length = 313

 Score =  317 bits (813), Expect = 7e-087
 Identities = 170/314 (54%), Positives = 227/314 (72%), Gaps = 3/314 (0%)

Query: 145 EREQIKTLNNKFASFIDKVRFLEQQNKVLETKWS-LLQEQGTRTVRQSLEPFFEAYITDL 203
           E+EQ++ LN++ AS+IDKVRFLEQQNK LETK S L Q++G    R  L   +E  I DL
Sbjct: 2   EKEQLQELNDRLASYIDKVRFLEQQNKDLETKISELRQKKGAEPSR--LYSLYEREIRDL 59

Query: 204 RRQLDSITTERGRLDAELRTMQDVVEDFKVRYEDEINKRTAAENEFVALKKDVDAAYLNK 263
           RRQLD +T ER RL  E+  ++   EDF+ +YEDE+N R +AE + V L+KD+D A L +
Sbjct: 60  RRQLDQLTVERARLQLEIDNLRLAAEDFRQKYEDELNLRQSAEADLVGLRKDLDEATLAR 119

Query: 264 VDLEAKANSLTDEINFLQMLFEAELCQMQTRVSDTSVVLSMDNNRSLDLDSIIAEVKAQY 323
           VDLE K  SL +E+ FL+   E E+ ++Q++V DT V + MD  R LDL S +AE++AQY
Sbjct: 120 VDLEMKVESLQEELAFLKKNHEEEVRELQSQVQDTQVNVEMDAARKLDLTSALAEIRAQY 179

Query: 324 EEIANRSRAEAESWYQTKYEELQVTAGQHGDDLRNTKQEISETNRMIQRLRAEIDNVKKQ 383
           EEIA ++R EAE WYQ+K EELQ  A ++GD LR+ K+EI+E  R IQ L  E+ ++KKQ
Sbjct: 180 EEIAAKNREEAEEWYQSKLEELQQAAARNGDALRSAKEEITELRRQIQSLEIELQSLKKQ 239

Query: 384 CASLQTAIADAEQRGELALKDARAKLVDLEEALQKSKQDMARLLREYQELMNIKLALDVE 443
            ASL+  +A+ E+R EL L D +  + +LE  LQ+ +Q+MAR LREYQEL+N+KLALD+E
Sbjct: 240 KASLERQLAETEERYELQLADYQDLISELEAELQQIRQEMARQLREYQELLNVKLALDIE 299

Query: 444 IATYRKLLEGEECR 457
           IATYRKLLEGEECR
Sbjct: 300 IATYRKLLEGEECR 313


==> gnl|CDD|292825 pfam16208, Keratin_2_head, Keratin type II head. 
          Length = 158

 Score =  142 bits (357), Expect = 5e-034
 Identities = 84/158 (53%), Positives = 90/158 (56%), Gaps = 32/158 (20%)

Query: 16  GFSTASATTPATSRSRFSSASVTHSPAGSGG----LGRISGFGSRSLYNLGGTKRVSIS- 70
           GFS+ SA  P  SR  +SS S + S  G GG    LG   GFGSRSLYNLGG+K +SIS 
Sbjct: 1   GFSSCSAVVPGRSRRSYSSVSCSRSGGGGGGGYGRLGHGGGFGSRSLYNLGGSKSISISV 60

Query: 71  --------------GCGSNFRSGFGGRASSGFGVSGGFGYGGGIGGGHGGCGFS------ 110
                         G G  F  GFGG A  GFG  GGFG G G GGG GG GF       
Sbjct: 61  AGGGSRRSGFGFGGGGGGGFGGGFGGGAGLGFGAGGGFGGGFGGGGGFGGGGFGGGGFGG 120

Query: 111 -------VCPPGGIQEVTVNQSLLTPLNLQIDPNIQRV 141
                   CPPGGIQEVTVNQSLL PLNL+IDP IQRV
Sbjct: 121 RGGFGGPPCPPGGIQEVTVNQSLLQPLNLEIDPEIQRV 158


 Score = 34.7 bits (78), Expect = 0.11
 Identities = 19/48 (39%), Positives = 21/48 (43%), Gaps = 1/48 (2%)

Query: 478 GYGGGSSIGSGSLGLSGGSGCSFMTSGGHSLGGSSFSNSSSRGLGGSG 525
           G+GGG   G+G LG   G G      GG   GG  F      G GG G
Sbjct: 79  GFGGGFGGGAG-LGFGAGGGFGGGFGGGGGFGGGGFGGGGFGGRGGFG 125


 Score = 33.5 bits (75), Expect = 0.25
 Identities = 18/48 (37%), Positives = 20/48 (41%), Gaps = 1/48 (2%)

Query: 478 GYGGGSSIGSGSLGLSGGSGCSFMTSGGHSLGGSSFSNSSSRGLGGSG 525
           G+GGG   G G  G  GG+G  F   GG   G          G GG G
Sbjct: 71  GFGGGGGGGFGG-GFGGGAGLGFGAGGGFGGGFGGGGGFGGGGFGGGG 117


 Score = 32.0 bits (71), Expect = 0.72
 Identities = 27/75 (36%), Positives = 34/75 (45%), Gaps = 7/75 (9%)

Query: 456 CRLSGEGVSPVNISVVTSTVSSGYGGGSSIGSGSLGLSGGSGCSFMTSGGHSLGGSSFSN 515
           C     G S  + S V+ + S G GGG   G G LG  GG G   +    ++LGGS   +
Sbjct: 5   CSAVVPGRSRRSYSSVSCSRSGGGGGG---GYGRLGHGGGFGSRSL----YNLGGSKSIS 57

Query: 516 SSSRGLGGSGSSFKF 530
            S  G G   S F F
Sbjct: 58  ISVAGGGSRRSGFGF 72


 Score = 27.3 bits (59), Expect =    18
 Identities = 18/52 (34%), Positives = 23/52 (44%), Gaps = 4/52 (7%)

Query: 472 TSTVSSGYGGGSSIGSGSLGLSGGSGCSFMTSGGHSLGGSSFSNSSSRGLGG 523
           + ++S    GG S  SG  G  GG G  F   GG   GG+     +  G GG
Sbjct: 53  SKSISISVAGGGSRRSG-FGFGGGGGGGF---GGGFGGGAGLGFGAGGGFGG 100


 Score = 26.2 bits (56), Expect =    39
 Identities = 18/52 (34%), Positives = 18/52 (34%), Gaps = 3/52 (5%)

Query: 480 GGGSSIGSGSLGLSGGSGCSFMTSGGHSLG---GSSFSNSSSRGLGGSGSSF 528
           GGGS       G  GG G      GG  LG   G  F      G G  G  F
Sbjct: 62  GGGSRRSGFGFGGGGGGGFGGGFGGGAGLGFGAGGGFGGGFGGGGGFGGGGF 113


==> gnl|CDD|224117 COG1196, Smc, Chromosome segregation ATPases [Cell division and
           chromosome partitioning].
          Length = 1163

 Score = 78.2 bits (191), Expect = 9e-015
 Identities = 79/359 (22%), Positives = 166/359 (46%), Gaps = 34/359 (9%)

Query: 142 RKEEREQ-IKTLNNKFASFIDKVRFLEQQNKVLETKWSLLQE-QGTRTVRQSLE-PFFEA 198
           RKEE E+ ++          D +  LE+Q + LE +    +  Q  +   + LE     A
Sbjct: 173 RKEEAERKLERTEENLERLEDLLEELEKQLEKLERQAEKAERYQELKAELRELELALLLA 232

Query: 199 YITDLRRQLDSITTERGRLDAELRTMQDVVEDFKVRYEDEINKRTAAENEFVALKKDVDA 258
            + +LR++L+ +  E  RL+ EL  +Q+ +E+ +   E+        ++E   L+++++ 
Sbjct: 233 KLKELRKELEELEEELSRLEEELEELQEELEEAEKEIEE-------LKSELEELREELEE 285

Query: 259 AYLNKVDLEAKANSLTDEINFLQMLFEA---ELCQMQTRVSDTSVVLS-----MDNNRSL 310
                ++L+ +   L  EI+ L+   E    EL +++ R+ +    +      ++   +L
Sbjct: 286 LQEELLELKEEIEELEGEISLLRERLEELENELEELEERLEELKEKIEALKEELEERETL 345

Query: 311 --DLDSIIAEVKAQYEEIANRSRA---EAESWYQTKYEEL---QVTAGQHGDDLRNTKQE 362
             +L+ ++AE++   EE+  +  A   E E  ++   EEL   +    +  ++L   K+E
Sbjct: 346 LEELEQLLAELEEAKEELEEKLSALLEELEELFEALREELAELEAELAEIRNELEELKRE 405

Query: 363 ISETNRMIQRLRAEIDNVKKQCASLQTAIADAEQRGELALKDARAKLVDLEEALQKSKQD 422
           I      ++RL   ++++K++   L+  + + +      L++   +L +LEE L++ +  
Sbjct: 406 IESLEERLERLSERLEDLKEELKELEAELEELQTE----LEELNEELEELEEQLEELRDR 461

Query: 423 MARLLREYQELMNIKLALDVEIATYRKLLEGEECRLSGEGVSPVNISVVTSTVSSGYGG 481
           +  L RE  EL      L+ E+++    LE    RL  E  +   +  V   + SG  G
Sbjct: 462 LKELERELAELQEELQRLEKELSS----LEARLDRLEAEQRASQGVRAVLEALESGLPG 516


 Score = 71.6 bits (174), Expect = 8e-013
 Identities = 64/298 (21%), Positives = 136/298 (45%), Gaps = 21/298 (7%)

Query: 147 EQIKTLNNKFASFIDKVRFLEQQNKVLETKWSLLQ------EQGTRTVRQSLEPFFEAYI 200
           E++K+L N+  S  D +  L +Q + LE +   L+      E+    ++  LE   E  +
Sbjct: 688 EELKSLKNELRSLEDLLEELRRQLEELERQLEELKRELAALEEELEQLQSRLEEL-EEEL 746

Query: 201 TDLRRQLDSITTERGRLDAELRTMQDVVEDFKVRYEDEINKRTAAENEFVALKKDVDAAY 260
            +L  +L+ +      L+ EL ++++ +   K   E+   KR A + E   L+++++ A 
Sbjct: 747 EELEEELEELQERLEELEEELESLEEALAKLKEEIEELEEKRQALQEELEELEEELEEAE 806

Query: 261 LNKVDLEAKANSLTDEINFLQMLFEAELCQMQTRVSDTSVVLSMDNNRSLDLDSIIAEVK 320
                LE +  SL      L    E E+ +++  + +    L        +L+  + E+K
Sbjct: 807 RRLDALERELESLEQRRERL----EQEIEELEEEIEELEEKLDELEEELEELEKELEELK 862

Query: 321 AQYEEIANRSRAEAESWYQTKYEELQVTAGQHGDDLRNTKQEISETNRMIQRLRAEIDNV 380
            + EE+     AE E   + + +EL+    +  ++LR  + E++E    I++LR  ++ +
Sbjct: 863 EELEEL----EAEKEE-LEDELKELEEEKEELEEELRELESELAELKEEIEKLRERLEEL 917

Query: 381 KKQCASLQTAIADAEQRGELALKDA-----RAKLVDLEEALQKSKQDMARLLREYQEL 433
           + +   L+  + + E+  E   +D        ++  LEE ++       R + EY+E+
Sbjct: 918 EAKLERLEVELPELEEELEEEYEDTLETELEREIERLEEEIEALGPVNLRAIEEYEEV 975


 Score = 70.9 bits (172), Expect = 1e-012
 Identities = 75/329 (22%), Positives = 148/329 (44%), Gaps = 28/329 (8%)

Query: 144 EEREQIKTLNNKFASFIDKVRFLEQQNKVLETKWSLLQEQGTRTVRQSLEPF-----FEA 198
           ++ EQ + L  K      K R +     ++E   S+    G+R  R SL         E 
Sbjct: 620 DDLEQARRLARKLRI---KYRIVTLDGDLVEPSGSITG--GSRNKRSSLAQKRELKELEE 674

Query: 199 YITDLRRQLDSITTERGRLDAELRTMQDVVEDFKVRYEDEINKRTAAENEFVALKKDVDA 258
            + +L  QL+ +  E   L  ELR+++D++E+ + + E+   +    + E  AL+++++ 
Sbjct: 675 ELAELEAQLEKLEEELKSLKNELRSLEDLLEELRRQLEELERQLEELKRELAALEEELEQ 734

Query: 259 AYLNKVDLEAKANSLTDEINFLQML---FEAELCQMQTRVSDTSVVLSMDNNRSLDLDSI 315
                 +LE +   L +E+  LQ      E EL  ++  ++     +     +   L   
Sbjct: 735 LQSRLEELEEELEELEEELEELQERLEELEEELESLEEALAKLKEEIEELEEKRQALQEE 794

Query: 316 IAEVKAQYEEIANRSRAEAESWYQTKYEELQVTAGQHGDDLRNTKQEISETNRMIQRLRA 375
           + E++ + EE   R  A      + + E L+    +   ++   ++EI E    +  L  
Sbjct: 795 LEELEEELEEAERRLDA-----LERELESLEQRRERLEQEIEELEEEIEELEEKLDELEE 849

Query: 376 EIDNVKKQCASLQTAIADAE-QRGEL--ALKDARAKLVDLEEALQKSKQDMARL------ 426
           E++ ++K+   L+  + + E ++ EL   LK+   +  +LEE L++ + ++A L      
Sbjct: 850 ELEELEKELEELKEELEELEAEKEELEDELKELEEEKEELEEELRELESELAELKEEIEK 909

Query: 427 LREYQELMNIKL-ALDVEIATYRKLLEGE 454
           LRE  E +  KL  L+VE+    + LE E
Sbjct: 910 LRERLEELEAKLERLEVELPELEEELEEE 938


 Score = 68.9 bits (167), Expect = 5e-012
 Identities = 55/285 (19%), Positives = 132/285 (46%), Gaps = 31/285 (10%)

Query: 138  IQRVRKEEREQIKTLNNKFASFIDKVRFLEQQNKVLETKWSLLQEQGTRTVRQSLEPFFE 197
            +Q   +E  E++++L    A   +++  LE++ + L+ +   L+E+     R+       
Sbjct: 756  LQERLEELEEELESLEEALAKLKEEIEELEEKRQALQEELEELEEELEEAERR------- 808

Query: 198  AYITDLRRQLDSITTERGRLDAELRTMQDVVEDFKVRYEDEINKRTAAENEFVALKKDVD 257
              +  L R+L+S+   R RL+ E+  +++ +E+ + + ++   +    E E   LK++++
Sbjct: 809  --LDALERELESLEQRRERLEQEIEELEEEIEELEEKLDELEEELEELEKELEELKEELE 866

Query: 258  AAYLNKVDLEAKANSLTDEINFLQMLFEAELCQMQTRVSDTSVVLSMDNNRSLDLDSIIA 317
                 K +LE +   L +E   L    E EL ++++ +++    +     R  +L++ + 
Sbjct: 867  ELEAEKEELEDELKELEEEKEEL----EEELRELESELAELKEEIEKLRERLEELEAKLE 922

Query: 318  EVKAQYEEIANRSRAEAESWYQTKYEELQVTAGQHGDDLRNTKQEISETNRMIQRLRAEI 377
             ++ +  E+      E E   +T+ E           ++   ++EI     +  R   E 
Sbjct: 923  RLEVELPELEEELEEEYEDTLETELER----------EIERLEEEIEALGPVNLRAIEEY 972

Query: 378  DNVKKQCASLQTAIADAEQRGELALKDARAKLVDLEEALQKSKQD 422
            + V+++   L++   D        L++A+ KL+++ E L K K++
Sbjct: 973  EEVEERYEELKSQRED--------LEEAKEKLLEVIEELDKEKRE 1009


 Score = 55.8 bits (133), Expect = 5e-008
 Identities = 85/378 (22%), Positives = 169/378 (44%), Gaps = 49/378 (12%)

Query: 124 QSLLTPLNLQIDPNIQRVRKEEREQIKTLNNKFASFIDKVRFLEQQNKVLETKWSLLQ-- 181
           Q+ L  LN +++  ++   +E R+++K L  + A   ++++ LE++   LE +   L+  
Sbjct: 438 QTELEELNEELE-ELEEQLEELRDRLKELERELAELQEELQRLEKELSSLEARLDRLEAE 496

Query: 182 ---EQGTRTVRQSLE---PFFEAYITDLRRQLDSITTERGRLDAEL--RTMQDVVEDFKV 233
               QG R V ++LE   P     + +L +  +   T    L+A L  R    VVE+ +V
Sbjct: 497 QRASQGVRAVLEALESGLPGVYGPVAELIKVKEKYETA---LEAALGNRLQAVVVENEEV 553

Query: 234 RYE--DEINKRTAAENEFV---------ALKKDVDAAYL----NKVDLEAK----ANSLT 274
             +  + + +  A    F+         +LK D    +L    + +D + K       + 
Sbjct: 554 AKKAIEFLKENKAGRATFLPLDRIKPLRSLKSDAAPGFLGLASDLIDFDPKYEPAVRFVL 613

Query: 275 DEINFLQMLFEAELCQMQTRVSDTSVVLSMD--------NNRSLDLDSIIAEVKAQYEEI 326
            +   +  L +A     + R+    V L  D           S +  S +A+ K + +E+
Sbjct: 614 GDTLVVDDLEQARRLARKLRIKYRIVTLDGDLVEPSGSITGGSRNKRSSLAQ-KRELKEL 672

Query: 327 ANRSRAEAESWYQTKYEELQVTAGQHG---DDLRNTKQEISETNRMIQRLRAEIDNVKKQ 383
                AE E+  +   EEL+    +     D L   ++++ E  R ++ L+ E+  ++++
Sbjct: 673 -EEELAELEAQLEKLEEELKSLKNELRSLEDLLEELRRQLEELERQLEELKRELAALEEE 731

Query: 384 CASLQTAIADAEQRGELA---LKDARAKLVDLEEALQKSKQDMARLLREYQELMNIKLAL 440
              LQ+ + + E+  E     L++ + +L +LEE L+  ++ +A+L  E +EL   + AL
Sbjct: 732 LEQLQSRLEELEEELEELEEELEELQERLEELEEELESLEEALAKLKEEIEELEEKRQAL 791

Query: 441 DVEIATYRKLLEGEECRL 458
             E+    + LE  E RL
Sbjct: 792 QEELEELEEELEEAERRL 809


 Score = 45.8 bits (107), Expect = 5e-005
 Identities = 54/246 (21%), Positives = 103/246 (41%), Gaps = 33/246 (13%)

Query: 228 VEDFKVRYEDEINKRTAAENEFVALKKDVDAAYLNKVDLEAKANSLTDEINFLQMLFEAE 287
           V  +K R E+   K    E     L+  ++        LE +A            L E E
Sbjct: 167 VSKYKERKEEAERKLERTEENLERLEDLLEELEKQLEKLERQAEKAERYQELKAELRELE 226

Query: 288 LCQMQTRVSDTSVVLSMDNNRSLDLDSIIAEVKAQYEEIANRSRAEAESWYQTKYEELQV 347
           L  +  ++ +    L        +L+  ++ ++ + EE+      EAE     + EEL+ 
Sbjct: 227 LALLLAKLKELRKELE-------ELEEELSRLEEELEELQEELE-EAEK----EIEELKS 274

Query: 348 TAGQHGDDLRNTKQEISETNRMIQRLRAEIDNVKKQCASLQTAIADAEQR---------- 397
              +  ++L   ++E+ E    I+ L  EI  ++++   L+  + + E+R          
Sbjct: 275 ELEELREELEELQEELLELKEEIEELEGEISLLRERLEELENELEELEERLEELKEKIEA 334

Query: 398 -------GELALKDARAKLVDLEEALQKSKQDMARLLREYQEL---MNIKLA-LDVEIAT 446
                   E  L++    L +LEEA ++ ++ ++ LL E +EL   +  +LA L+ E+A 
Sbjct: 335 LKEELEERETLLEELEQLLAELEEAKEELEEKLSALLEELEELFEALREELAELEAELAE 394

Query: 447 YRKLLE 452
            R  LE
Sbjct: 395 IRNELE 400


 Score = 40.0 bits (92), Expect = 0.003
 Identities = 37/172 (21%), Positives = 78/172 (45%), Gaps = 13/172 (7%)

Query: 294 RVSDTSVVLSMDNNRSLDLDSIIAEVKAQYEEIANRSRAEAESWYQTKYEE----LQVTA 349
           R  ++   ++ +  R  D+  ++A+     E  +  S+ + E     K EE    ++  A
Sbjct: 106 RDGESEYYINGEKVRLKDIQDLLADSGIGKESYSIVSQGKVEEIINAKPEERRKLIEEAA 165

Query: 350 G--QHGDDLRNTKQEISETNRMIQRLRAEIDNVKKQCASLQTAIADAE-------QRGEL 400
           G  ++ +     ++++  T   ++RL   ++ ++KQ   L+     AE       +  EL
Sbjct: 166 GVSKYKERKEEAERKLERTEENLERLEDLLEELEKQLEKLERQAEKAERYQELKAELREL 225

Query: 401 ALKDARAKLVDLEEALQKSKQDMARLLREYQELMNIKLALDVEIATYRKLLE 452
            L    AKL +L + L++ +++++RL  E +EL       + EI   +  LE
Sbjct: 226 ELALLLAKLKELRKELEELEEELSRLEEELEELQEELEEAEKEIEELKSELE 277
