# Supplementary material for: Dataset supporting the proteomic differences found between excretion/secretion products from two isolates of Fasciola hepatica newly excysted juveniles (NEJ) derived from different snail hosts
Source: Data Brief. 2019 Jul 15;25:104272. doi: 10.1016/j.dib.2019.104272 (PMC6661421; doi:10.1016/j.dib.2019.104272)
Supplement: Supplementary file 2 [file mmc2.zip › links/CDD/sp_Q29S21_K2C7_BOVIN-CDD.txt]

>sp_Q29S21_K2C7_BOVIN

gnl|CDD|278467 pfam00038, Filament, Intermediate filament protei...   316   1e-086
gnl|CDD|224117 COG1196, Smc, Chromosome segregation ATPases [Cel...    86   3e-017
gnl|CDD|274008 TIGR02168, Chromosome_partition_protein_Smc, chro...    78   7e-015
gnl|CDD|275316 TIGR04523, conserved_hypothetical_protein, helix-...    77   2e-014
gnl|CDD|274009 TIGR02169, chromosome_segregation_protein_related...    77   2e-014
gnl|CDD|223496 COG0419, SbcC, ATPase involved in DNA repair [DNA...    67   2e-011
gnl|CDD|279860 pfam01576, Myosin_tail_1, Myosin tail.  The myosi...    67   2e-011
gnl|CDD|235175 PRK03918, PRK03918, chromosome segregation protei...    62   7e-010
gnl|CDD|179385 PRK02224, PRK02224, chromosome segregation protei...    60   2e-009
gnl|CDD|100796 PRK01156, PRK01156, chromosome segregation protei...    57   2e-008


==> gnl|CDD|278467 pfam00038, Filament, Intermediate filament protein. 
          Length = 313

 Score =  316 bits (810), Expect = 1e-086
 Identities = 161/312 (51%), Positives = 234/312 (75%)

Query: 92  EREQIKTLNNKFASFIDKVRFLEQQNKLLETKWALLQEQKSAKSNRLPGIFEAQIAGLRK 151
           E+EQ++ LN++ AS+IDKVRFLEQQNK LETK + L+++K A+ +RL  ++E +I  LR+
Sbjct: 2   EKEQLQELNDRLASYIDKVRFLEQQNKDLETKISELRQKKGAEPSRLYSLYEREIRDLRR 61

Query: 152 QLEALQLDGGRLEVELRNMQDVVEDFKNKYEDEINHRTAAENEFVVLKKDVDVAYMNKVE 211
           QL+ L ++  RL++E+ N++   EDF+ KYEDE+N R +AE + V L+KD+D A + +V+
Sbjct: 62  QLDQLTVERARLQLEIDNLRLAAEDFRQKYEDELNLRQSAEADLVGLRKDLDEATLARVD 121

Query: 212 LEAKVDTLNDEINFLRTLYEQELKELQSEVSDTSVVLSMDNNRSLDLDSIIAEVKAQYEE 271
           LE KV++L +E+ FL+  +E+E++ELQS+V DT V + MD  R LDL S +AE++AQYEE
Sbjct: 122 LEMKVESLQEELAFLKKNHEEEVRELQSQVQDTQVNVEMDAARKLDLTSALAEIRAQYEE 181

Query: 272 IANRSRAEAEACYQTKFETLQAQAGKHGDDLQNTRNEIADMNRAVQRLQAEIDSVKNQRS 331
           IA ++R EAE  YQ+K E LQ  A ++GD L++ + EI ++ R +Q L+ E+ S+K Q++
Sbjct: 182 IAAKNREEAEEWYQSKLEELQQAAARNGDALRSAKEEITELRRQIQSLEIELQSLKKQKA 241

Query: 332 KLEAAIADAEQRGELAVKDARAKQEDLEAALQKAKQDMTRQLREYQELMNVKLALDIEIA 391
            LE  +A+ E+R EL + D +    +LEA LQ+ +Q+M RQLREYQEL+NVKLALDIEIA
Sbjct: 242 SLERQLAETEERYELQLADYQDLISELEAELQQIRQEMARQLREYQELLNVKLALDIEIA 301

Query: 392 TYRKLLEGEESR 403
           TYRKLLEGEE R
Sbjct: 302 TYRKLLEGEECR 313


==> gnl|CDD|224117 COG1196, Smc, Chromosome segregation ATPases [Cell division and
           chromosome partitioning].
          Length = 1163

 Score = 85.9 bits (211), Expect = 3e-017
 Identities = 69/303 (22%), Positives = 153/303 (50%), Gaps = 32/303 (10%)

Query: 94  EQIKTLNNKFASFID-------KVRFLEQQNKLLETKWALLQEQKSAKSNRLPGIFEAQI 146
           E++K+L N+  S  D       ++  LE+Q + L+ + A L+E+     +RL  + E ++
Sbjct: 688 EELKSLKNELRSLEDLLEELRRQLEELERQLEELKRELAALEEELEQLQSRLEEL-EEEL 746

Query: 147 AGLRKQLEALQLDGGRLEVELRNMQDVVEDFKNKYEDEINHRTAAENEFVVLKKDVDVAY 206
             L ++LE LQ     LE EL ++++ +   K + E+    R A + E   L+++++   
Sbjct: 747 EELEEELEELQERLEELEEELESLEEALAKLKEEIEELEEKRQALQEELEELEEELE--- 803

Query: 207 MNKVELEAKVDTLNDEINFL---RTLYEQELKELQSEVSDTSVVLSMDNNRSLDLDSIIA 263
               E E ++D L  E+  L   R   EQE++EL+ E+ +    L        +L+  + 
Sbjct: 804 ----EAERRLDALERELESLEQRRERLEQEIEELEEEIEELEEKLDELEEELEELEKELE 859

Query: 264 EVKAQYEEIANRSRAEAEACYQTKFETLQAQAGKHGDDLQNTRNEIADMNRAVQRLQAEI 323
           E+K + EE+     AE E   + + + L+ +  +  ++L+   +E+A++   +++L+  +
Sbjct: 860 ELKEELEEL----EAEKEEL-EDELKELEEEKEELEEELRELESELAELKEEIEKLRERL 914

Query: 324 DSVKNQRSKLEAAIADAEQRGELAVKDARAKQEDLEAALQKAKQDM-------TRQLREY 376
           + ++ +  +LE  + + E+  E   +D    + +LE  +++ ++++        R + EY
Sbjct: 915 EELEAKLERLEVELPELEEELEEEYED--TLETELEREIERLEEEIEALGPVNLRAIEEY 972

Query: 377 QEL 379
           +E+
Sbjct: 973 EEV 975


 Score = 84.7 bits (208), Expect = 8e-017
 Identities = 80/355 (22%), Positives = 167/355 (47%), Gaps = 33/355 (9%)

Query: 89  RQEEREQIKTLNNKFASFIDKVRFLEQQNKLLET---KWALLQEQKSAKSNRLPGIFEAQ 145
           ++E   +++          D +  LE+Q + LE    K    QE K+        +  A+
Sbjct: 174 KEEAERKLERTEENLERLEDLLEELEKQLEKLERQAEKAERYQELKAELRELELALLLAK 233

Query: 146 IAGLRKQLEALQLDGGRLEVELRNMQDVVEDFKNKYEDEINHRTAAENEFVVLKKDVDVA 205
           +  LRK+LE L+ +  RLE EL  +Q+ +E+ + + E+        ++E   L+++++  
Sbjct: 234 LKELRKELEELEEELSRLEEELEELQEELEEAEKEIEE-------LKSELEELREELEEL 286

Query: 206 YMNKVELEAKVDTLNDEINFLRTLYEQ---ELKELQSEVSDTSVVLS-----MDNNRSL- 256
               +EL+ +++ L  EI+ LR   E+   EL+EL+  + +    +      ++   +L 
Sbjct: 287 QEELLELKEEIEELEGEISLLRERLEELENELEELEERLEELKEKIEALKEELEERETLL 346

Query: 257 -DLDSIIAEVKAQYEEIANRSRAEAEACYQTKFETLQAQAGKHGDDLQNTRNEIADMNRA 315
            +L+ ++AE++   EE+  +  A  E   +  FE L+ +  +   +L   RNE+ ++ R 
Sbjct: 347 EELEQLLAELEEAKEELEEKLSALLEELEEL-FEALREELAELEAELAEIRNELEELKRE 405

Query: 316 VQ-------RLQAEIDSVKNQRSKLEAAIADAEQRGELAVKDARAKQEDLEAALQKAKQD 368
           ++       RL   ++ +K +  +LEA + + +      +++   + E+LE  L++ +  
Sbjct: 406 IESLEERLERLSERLEDLKEELKELEAELEELQTE----LEELNEELEELEEQLEELRDR 461

Query: 369 MTRQLREYQELMNVKLALDIEIATYRKLLEG-EESRLTGDGVGAVNISVVSSTGG 422
           +    RE  EL      L+ E+++    L+  E  +    GV AV  ++ S   G
Sbjct: 462 LKELERELAELQEELQRLEKELSSLEARLDRLEAEQRASQGVRAVLEALESGLPG 516


 Score = 79.7 bits (195), Expect = 3e-015
 Identities = 73/316 (23%), Positives = 153/316 (48%), Gaps = 50/316 (15%)

Query: 71   QSLLTPLQVDIDP------SIQQVRQEEREQIKTLNNKFASFIDKVRFLEQQNKLLETKW 124
            QS L  L+ +++        +Q+  +E  E++++L    A   +++  LE++ + L+ + 
Sbjct: 736  QSRLEELEEELEELEEELEELQERLEELEEELESLEEALAKLKEEIEELEEKRQALQEEL 795

Query: 125  ALLQEQKSAKSNRLPGIFEAQIAGLRKQLEALQLDGGRLEVELRNMQDVVEDFKNKYEDE 184
              L+E+      RL          L ++LE+L+    RLE E+  +++ +E+ + K ++ 
Sbjct: 796  EELEEELEEAERRLD--------ALERELESLEQRRERLEQEIEELEEEIEELEEKLDEL 847

Query: 185  INHRTAAENEFVVLKKDVDVAYMNKVELEAKVDTLNDEINFLRTLYEQELKELQSEVSDT 244
                   E E   LK++++       ELEA+ + L DE+  L    E+E +EL+ E+   
Sbjct: 848  EEELEELEKELEELKEELE-------ELEAEKEELEDELKEL----EEEKEELEEELR-- 894

Query: 245  SVVLSMDNNRSLDLDSIIAEVKAQYEEIANRSRAEAEACYQTKFETLQAQAGKHGDDLQN 304
                        +L+S +AE+K + E++  R   E EA    K E L+ +  +  ++L+ 
Sbjct: 895  ------------ELESELAELKEEIEKLRERLE-ELEA----KLERLEVELPELEEELEE 937

Query: 305  TRNEI--ADMNRAVQRLQAEIDSVKNQRSKLEAAIADAEQRGELAVKDARAKQEDLEAAL 362
               +    ++ R ++RL+ EI+++     +      + E+R E    + ++++EDLE A 
Sbjct: 938  EYEDTLETELEREIERLEEEIEALGPVNLRAIEEYEEVEERYE----ELKSQREDLEEAK 993

Query: 363  QKAKQDMTRQLREYQE 378
            +K  + +    +E +E
Sbjct: 994  EKLLEVIEELDKEKRE 1009


 Score = 78.6 bits (192), Expect = 6e-015
 Identities = 72/322 (22%), Positives = 155/322 (48%), Gaps = 35/322 (10%)

Query: 91  EEREQIKTLNNKFASFIDKVRFLEQQNKLLETKWALLQEQKSAKSN----RLPGIFEAQI 146
           ++ EQ + L  K      K R +     L+E   ++    ++ +S+    R     E ++
Sbjct: 620 DDLEQARRLARKLRI---KYRIVTLDGDLVEPSGSITGGSRNKRSSLAQKRELKELEEEL 676

Query: 147 AGLRKQLEALQLDGGRLEVELRNMQDVVEDFKNKYEDEINHRTAAENEFVVLKKDVDVAY 206
           A L  QLE L+ +   L+ ELR+++D++E+ + + E+        + E   L+++++   
Sbjct: 677 AELEAQLEKLEEELKSLKNELRSLEDLLEELRRQLEELERQLEELKRELAALEEELE--- 733

Query: 207 MNKVELEAKVDTLNDEINFLRTLYEQELKELQSEVSDTSVVLSMDNNRSLDLDSIIAEVK 266
               +L+++++ L +E+  L    E+EL+ELQ  + +    L         L+  +A++K
Sbjct: 734 ----QLQSRLEELEEELEEL----EEELEELQERLEELEEELE-------SLEEALAKLK 778

Query: 267 AQYEEIANRSRAEAEACYQTKFETLQAQAGKHGDDLQNTRNEIADMNRAVQRLQAEIDSV 326
            + EE+  + +A      Q + E L+ +  +    L     E+  + +  +RL+ EI+ +
Sbjct: 779 EEIEELEEKRQA-----LQEELEELEEELEEAERRLDALERELESLEQRRERLEQEIEEL 833

Query: 327 KNQRSKLEAAIADAEQRGELAVKDARAKQEDLEAALQKAKQDMTRQLREY----QELMNV 382
           + +  +LE  + + E+  E   K+    +E+LE  L+  K+++  +L+E     +EL   
Sbjct: 834 EEEIEELEEKLDELEEELEELEKELEELKEELE-ELEAEKEELEDELKELEEEKEELEEE 892

Query: 383 KLALDIEIATYRKLLEGEESRL 404
              L+ E+A  ++ +E    RL
Sbjct: 893 LRELESELAELKEEIEKLRERL 914


 Score = 72.8 bits (177), Expect = 3e-013
 Identities = 78/307 (25%), Positives = 142/307 (46%), Gaps = 38/307 (12%)

Query: 86  QQVRQEERE-QIKTLNNKFASFIDKVRFLEQQNKLLETKWALLQEQKSAKSNRLPGIFEA 144
           Q+++ E RE ++  L  K      ++  LE++   LE +   LQE+       +  + ++
Sbjct: 216 QELKAELRELELALLLAKLKELRKELEELEEELSRLEEELEELQEELEEAEKEIEEL-KS 274

Query: 145 QIAGLRKQLEALQ------------LDG---------GRLEVELRNMQDVVEDFKNKYE- 182
           ++  LR++LE LQ            L+G           LE EL  +++ +E+ K K E 
Sbjct: 275 ELEELREELEELQEELLELKEEIEELEGEISLLRERLEELENELEELEERLEELKEKIEA 334

Query: 183 --DEINHRTAAENEFVVLKKDVDVAYMNKVELEAKVDTLNDEINFLRTLYEQELKELQSE 240
             +E+  R     E   L  +++ A   K ELE K+  L +E+  L     +EL EL++E
Sbjct: 335 LKEELEERETLLEELEQLLAELEEA---KEELEEKLSALLEELEELFEALREELAELEAE 391

Query: 241 VSDTSVVLSMDNNRSLDLDSIIAEVKAQYEEIANRSR---AEAEACYQTKFETLQAQAGK 297
           +++    L         L+  +  +  + E++    +   AE E   QT+ E L  +  +
Sbjct: 392 LAEIRNELEELKREIESLEERLERLSERLEDLKEELKELEAELEE-LQTELEELNEELEE 450

Query: 298 HGDDLQNTRNEIADMNRAVQRLQAEIDSVKNQRSKLEAAI--ADAEQRGELAVKDARAKQ 355
             + L+  R+ + ++ R +  LQ E+  ++ + S LEA +   +AEQR   A +  RA  
Sbjct: 451 LEEQLEELRDRLKELERELAELQEELQRLEKELSSLEARLDRLEAEQR---ASQGVRAVL 507

Query: 356 EDLEAAL 362
           E LE+ L
Sbjct: 508 EALESGL 514


 Score = 35.4 bits (80), Expect = 0.054
 Identities = 40/172 (23%), Positives = 80/172 (46%), Gaps = 24/172 (13%)

Query: 234 LKELQSEVSDTSVVLSMDNNRSLDLDSIIAEVKAQYEEIANRSRAEAEACYQTKFETLQA 293
           LK++Q  ++D+ +          +  SI+++ K   EEI N    E     + K     A
Sbjct: 121 LKDIQDLLADSGI--------GKESYSIVSQGKV--EEIINAKPEE-----RRKLIEEAA 165

Query: 294 QAGKHGDDLQNTRNEIADMNRAVQRLQAEIDSVKNQRSKLEAAIADAEQRGELAVKDARA 353
              K+ +  +    ++      ++RL+  ++ ++ Q  KLE     AE+  EL     +A
Sbjct: 166 GVSKYKERKEEAERKLERTEENLERLEDLLEELEKQLEKLERQAEKAERYQEL-----KA 220

Query: 354 KQEDLEAALQKAK-QDMTRQLREYQELMNVKLALDIEIATYRKLLEGEESRL 404
           +  +LE AL  AK +++ ++L E +E ++    L+ E+   ++ LE  E  +
Sbjct: 221 ELRELELALLLAKLKELRKELEELEEELS---RLEEELEELQEELEEAEKEI 269


==> gnl|CDD|274008 TIGR02168, Chromosome_partition_protein_Smc, chromosome segregation
           protein SMC, common bacterial type.  SMC (structural
           maintenance of chromosomes) proteins bind DNA and act in
           organizing and segregating chromosomes for partition.
           SMC proteins are found in bacteria, archaea, and
           eukaryotes. This family represents the SMC protein of
           most bacteria. The smc gene is often associated with
           scpB (TIGR00281) and scpA genes, where scp stands for
           segregation and condensation protein. SMC was shown (in
           Caulobacter crescentus) to be induced early in S phase
           but present and bound to DNA throughout the cell cycle.
           [Cellular processes, Cell division, DNA metabolism,
           Chromosome-associated proteins].
          Length = 1179

 Score = 78.2 bits (191), Expect = 7e-015
 Identities = 76/345 (22%), Positives = 152/345 (44%), Gaps = 44/345 (12%)

Query: 63  GIRAVTINQSLLTPLQVDIDPSIQQVRQ--EEREQIKTLNNKFASFIDKVRFLEQQNKLL 120
           G R VT++  L+ P  V    S +      E R +I+ L  K     +K+  LE+     
Sbjct: 644 GYRIVTLDGDLVRPGGVITGGSAKTNSSILERRREIEELEEKIEELEEKIAELEK----- 698

Query: 121 ETKWALLQEQKSAKSNRLPGIFEAQIAGLRKQLEALQLDGGRLEVELRNMQDVVEDFKNK 180
               AL + +K  +        E ++  LRK+LE L      L  +L  ++  VE  + +
Sbjct: 699 ----ALAELRKELEE------LEEELEQLRKELEELSRQISALRKDLARLEAEVEQLEER 748

Query: 181 YEDEINHRTAAENEFVVLKKDVDVAYMNKVELEAKVDTLNDEINFLRTLYEQELKELQSE 240
                   T  E E   L++ ++ A     E EA+++ L  +I  L+    +ELK L+  
Sbjct: 749 IAQLSKELTELEAEIEELEERLEEAEEELAEAEAEIEELEAQIEQLK----EELKALREA 804

Query: 241 VSDTSVVLSMDNNRSLDLDSIIAEVKAQYEEIANRSRAEAEACYQTKFETLQAQAGKHGD 300
           + +    L++ N  +       A ++ + E +  R      A  + + E L+ Q  +  +
Sbjct: 805 LDELRAELTLLNEEA-------ANLRERLESLERRI-----AATERRLEDLEEQIEELSE 852

Query: 301 DLQNTRNEIADMNRAVQRLQAEIDSVKNQRSKLEAAIADAEQRGELAVKDARAKQEDLEA 360
           D+++   EI ++   ++ L++E++++ N+R+ LE A+A             R++ E+L  
Sbjct: 853 DIESLAAEIEELEELIEELESELEALLNERASLEEALA-----------LLRSELEELSE 901

Query: 361 ALQKAKQDMTRQLREYQELMNVKLALDIEIATYRKLLEGEESRLT 405
            L++ +   +   RE +EL      L++ +      ++  + RL+
Sbjct: 902 ELRELESKRSELRRELEELREKLAQLELRLEGLEVRIDNLQERLS 946


 Score = 67.8 bits (164), Expect = 1e-011
 Identities = 61/304 (20%), Positives = 141/304 (46%), Gaps = 22/304 (7%)

Query: 85  IQQVRQEEREQIKTLNNKFASFIDKVRFLEQQNKLLETKWALLQEQKSAKSNRLPGIFEA 144
           +Q+  +E  E+++ L  +     +K+  L  +   LE +   LQ++  A +N        
Sbjct: 244 LQEELKEAEEELEELTAELQELEEKLEELRLEVSELEEEIEELQKELYALAN-------- 295

Query: 145 QIAGLRKQLEALQLDGGRLEVELRNMQDVVEDFKNKYEDEINHRTAAENEFVVLKKDVDV 204
           +I+ L +Q + L+     LE +L  ++  +E+ ++K ++        E +   LK++++ 
Sbjct: 296 EISRLEQQKQILRERLANLERQLEELEAQLEELESKLDELAEELAELEEKLEELKEELES 355

Query: 205 AYMNKVELEAKVDTLNDEINFLRTLYEQELKELQSEVSDTSVVLSMDNNRSLDLDSIIAE 264
                 ELEA+++ L   +  L    E++L+ L+S+V+   + ++  NN    L++ +  
Sbjct: 356 LEAELEELEAELEELESRLEEL----EEQLETLRSKVAQLELQIASLNNEIERLEARLER 411

Query: 265 VKAQYEEIANRSRAEAEACYQTKFETLQAQAGKHGDDLQNTRNEIADMNRAVQRLQAEID 324
           ++ + E +        +   + + + LQA+  +  ++L+  + E+  +  A++ L+ E++
Sbjct: 412 LEDRRERLQQEIEELLKKLEEAELKELQAELEELEEELEELQEELERLEEALEELREELE 471

Query: 325 SVKNQRSKLEAAIADAEQRGELAVKDARAKQEDLEA------ALQKAKQDMTRQLREYQE 378
             +      E  +A  + R    +      QE+LE       AL K +  ++  L    E
Sbjct: 472 EAEQALDAAERELAQLQAR----LDSLERLQENLEGFSEGVKALLKNQSGLSGILGVLSE 527

Query: 379 LMNV 382
           L++V
Sbjct: 528 LISV 531


 Score = 62.4 bits (150), Expect = 4e-010
 Identities = 64/300 (21%), Positives = 135/300 (45%), Gaps = 35/300 (11%)

Query: 74   LTPLQVDIDPSIQQVRQEERE------QIKTLNNKFASFIDKVRFLEQQNKLLETKWALL 127
            LT L+ +I+   +++ + E E      +I+ L  +     ++++ L +    L  +  LL
Sbjct: 756  LTELEAEIEELEERLEEAEEELAEAEAEIEELEAQIEQLKEELKALREALDELRAELTLL 815

Query: 128  QEQKSAKSNRLPGI------FEAQIAGLRKQLEALQLDGGRLEVELRNMQDVVEDFKNKY 181
             E+ +    RL  +       E ++  L +Q+E L  D   L  E+  +++++E+ +++ 
Sbjct: 816  NEEAANLRERLESLERRIAATERRLEDLEEQIEELSEDIESLAAEIEELEELIEELESEL 875

Query: 182  EDEINHRTAAENEFVVLKKDVDVAYMNKVELEAKVDTLNDEINFLRTLYEQELKELQSEV 241
            E  +N R + E    +L+ +++       ELE+K           R+   +EL+EL+ ++
Sbjct: 876  EALLNERASLEEALALLRSELEELSEELRELESK-----------RSELRRELEELREKL 924

Query: 242  SDTSVVLSMDNNRSLDLDSIIAEVKAQYEEIANRSRAEAEACYQTKFETLQAQAGKHGDD 301
            +   + L         L+  I  ++ +  E  + +  EAEA  + K E  + +A +    
Sbjct: 925  AQLELRLE-------GLEVRIDNLQERLSEEYSLTLEEAEA-LENKIEDDEEEARRRLKR 976

Query: 302  LQNTRNEIADMNRAV----QRLQAEIDSVKNQRSKLEAAIADAEQRGELAVKDARAKQED 357
            L+N   E+  +N A     + L+   D +  Q+  L  A    E+  E   ++AR + +D
Sbjct: 977  LENKIKELGPVNLAAIEEYEELKERYDFLTAQKEDLTEAKETLEEAIEEIDREARERFKD 1036


 Score = 53.5 bits (127), Expect = 2e-007
 Identities = 46/193 (23%), Positives = 92/193 (47%), Gaps = 10/193 (5%)

Query: 216 VDTLNDEINFLRTLYEQELKELQSEVSDTSVVLSMDNN-RSLDLDSIIAEVKAQYEEIAN 274
           +D L D +N L    E++LK L+ +         +    R L+L  ++  ++   EE+  
Sbjct: 188 LDRLEDILNEL----ERQLKSLERQAEKAERYKELKAELRELELALLVLRLEELREELEE 243

Query: 275 RSRAEAEACYQTKFETLQAQAGKHGDDLQNTRNEIADMNRAVQRLQAEIDSVKNQRSKLE 334
                 EA  + + E L A+  +  + L+  R E++++   ++ LQ E+ ++ N+ S+LE
Sbjct: 244 LQEELKEA--EEELEELTAELQELEEKLEELRLEVSELEEEIEELQKELYALANEISRLE 301

Query: 335 AAIADAEQRG---ELAVKDARAKQEDLEAALQKAKQDMTRQLREYQELMNVKLALDIEIA 391
                  +R    E  +++  A+ E+LE+ L +  +++     + +EL     +L+ E+ 
Sbjct: 302 QQKQILRERLANLERQLEELEAQLEELESKLDELAEELAELEEKLEELKEELESLEAELE 361

Query: 392 TYRKLLEGEESRL 404
                LE  ESRL
Sbjct: 362 ELEAELEELESRL 374


 Score = 33.1 bits (74), Expect = 0.27
 Identities = 43/197 (21%), Positives = 82/197 (41%), Gaps = 33/197 (16%)

Query: 77   LQVDIDPSIQQVRQEEREQIKTLNNKFASFIDKVRFLEQQNKLLETKWALLQEQ-KSAKS 135
            L  DI+    ++ + E E I+ L ++  + +++   LE+   LL ++   L E+ +  +S
Sbjct: 850  LSEDIESLAAEIEELE-ELIEELESELEALLNERASLEEALALLRSELEELSEELRELES 908

Query: 136  NRLPGIFEAQIAGLRKQLEALQLDGGRLEVELRNMQDVV-----------EDFKNKYEDE 184
             R       ++  LR++L  L+L    LEV + N+Q+ +           E  +NK ED+
Sbjct: 909  KRSE--LRRELEELREKLAQLELRLEGLEVRIDNLQERLSEEYSLTLEEAEALENKIEDD 966

Query: 185  INH------------------RTAAENEFVVLKKDVDVAYMNKVELEAKVDTLNDEINFL 226
                                   AA  E+  LK+  D     K +L    +TL + I  +
Sbjct: 967  EEEARRRLKRLENKIKELGPVNLAAIEEYEELKERYDFLTAQKEDLTEAKETLEEAIEEI 1026

Query: 227  RTLYEQELKELQSEVSD 243
                 +  K+   +V++
Sbjct: 1027 DREARERFKDTFDQVNE 1043
