# Supplementary material for: Dataset supporting the proteomic differences found between excretion/secretion products from two isolates of Fasciola hepatica newly excysted juveniles (NEJ) derived from different snail hosts
Source: Data Brief. 2019 Jul 15;25:104272. doi: 10.1016/j.dib.2019.104272 (PMC6661421; doi:10.1016/j.dib.2019.104272)
Supplement: Supplementary file 2 [file mmc2.zip › links/CDD/sp_Q32KN8_TBA3_BOVIN-CDD.txt]

>sp_Q32KN8_TBA3_BOVIN

gnl|CDD|177802 PLN00221, PLN00221, tubulin alpha chain; Provisio...   830   0.0  
gnl|CDD|185562 PTZ00335, PTZ00335, tubulin alpha chain; Provisio...   813   0.0  
gnl|CDD|276955 cd02186, alpha_tubulin, The alpha-tubulin family....   801   0.0  
gnl|CDD|227356 COG5023, COG5023, Tubulin [Cytoskeleton].              567   e-162
gnl|CDD|276956 cd02187, beta_tubulin, The beta-tubulin family.  ...   391   e-109
gnl|CDD|240228 PTZ00010, PTZ00010, tubulin beta chain; Provisional.   379   e-105
gnl|CDD|215107 PLN00220, PLN00220, tubulin beta chain; Provisional.   366   e-101
gnl|CDD|276963 cd06059, Tubulin, The tubulin superfamily and rel...   346   1e-095
gnl|CDD|276954 cd00286, Tubulin_FtsZ_Cetz-like, Tubulin protein ...   271   4e-073
gnl|CDD|276957 cd02188, gamma_tubulin, The gamma-tubulin family....   265   2e-071


==> gnl|CDD|177802 PLN00221, PLN00221, tubulin alpha chain; Provisional.
          Length = 450

 Score =  830 bits (2143), Expect = 0.0
 Identities = 388/450 (86%), Positives = 428/450 (95%)

Query: 1   MRECISIHVGQAGVQIGNACWELYCLEHGIQPDGQMPSDKTIGGGDDSFNTFFSETGAGK 60
           MRECISIH+GQAG+Q+GNACWELYCLEHGIQPDGQMPSDKT+GGGDD+FNTFFSETGAGK
Sbjct: 1   MRECISIHIGQAGIQVGNACWELYCLEHGIQPDGQMPSDKTVGGGDDAFNTFFSETGAGK 60

Query: 61  HVPRAVFVDLEPTVVDEVRTGTYRQLFHPEQLITGKEDAANNYARGHYTIGKEIVDLVLD 120
           HVPRAVFVDLEPTV+DEVRTGTYRQLFHPEQLI+GKEDAANN+ARGHYTIGKEIVDL LD
Sbjct: 61  HVPRAVFVDLEPTVIDEVRTGTYRQLFHPEQLISGKEDAANNFARGHYTIGKEIVDLCLD 120

Query: 121 RIRKLADLCTGLQGFLIFHSFGGGTGSGFASLLMERLSVDYGKKSKLEFAIYPAPQVSTA 180
           RIRKLAD CTGLQGFL+F++ GGGTGSG  SLL+ERLSVDYGKKSKL F +YP+PQVSTA
Sbjct: 121 RIRKLADNCTGLQGFLVFNAVGGGTGSGLGSLLLERLSVDYGKKSKLGFTVYPSPQVSTA 180

Query: 181 VVEPYNSILTTHTTLEHSDCAFMVDNEAIYDICRRNLDIERPTYTNLNRLIGQIVSSITA 240
           VVEPYNS+L+TH+ LEH+D A ++DNEAIYDICRR+LDIERPTYTNLNRLI Q++SS+TA
Sbjct: 181 VVEPYNSVLSTHSLLEHTDVAVLLDNEAIYDICRRSLDIERPTYTNLNRLISQVISSLTA 240

Query: 241 SLRFDGALNVDLTEFQTNLVPYPRIHFPLATYAPVISAEKAYHEQLSVAEITNACFEPAN 300
           SLRFDGALNVD+TEFQTNLVPYPRIHF L++YAPVISAEKAYHEQLSVAEITN+ FEPA+
Sbjct: 241 SLRFDGALNVDITEFQTNLVPYPRIHFMLSSYAPVISAEKAYHEQLSVAEITNSAFEPAS 300

Query: 301 QMVKCDPRHGKYMACCMLYRGDVVPKDVNAAIATIKTKRTIQFVDWCPTGFKVGINYQPP 360
            M KCDPRHGKYMACC++YRGDVVPKDVNAA+ATIKTKRTIQFVDWCPTGFK GINYQPP
Sbjct: 301 MMAKCDPRHGKYMACCLMYRGDVVPKDVNAAVATIKTKRTIQFVDWCPTGFKCGINYQPP 360

Query: 361 TVVPGGDLAKVQRAVCMLSNTTAIAEAWARLDHKLDLMYAKRAFVHWYVGEGMEEGEFSE 420
           TVVPGGDLAKVQRAVCM+SN+TA+AE ++R+DHK DLMYAKRAFVHWYVGEGMEEGEFSE
Sbjct: 361 TVVPGGDLAKVQRAVCMISNSTAVAEVFSRIDHKFDLMYAKRAFVHWYVGEGMEEGEFSE 420

Query: 421 AREDLAALEKDYEEVGVDSVEAEAEEGEEY 450
           AREDLAALEKDYEEVG +S E E +EGEEY
Sbjct: 421 AREDLAALEKDYEEVGAESAEGEGDEGEEY 450


==> gnl|CDD|185562 PTZ00335, PTZ00335, tubulin alpha chain; Provisional.
          Length = 448

 Score =  813 bits (2101), Expect = 0.0
 Identities = 385/446 (86%), Positives = 419/446 (93%)

Query: 1   MRECISIHVGQAGVQIGNACWELYCLEHGIQPDGQMPSDKTIGGGDDSFNTFFSETGAGK 60
           MRE ISIH+GQAG+Q+GNACWEL+CLEHGIQPDGQMPSDK IG  DD+FNTFFSETGAGK
Sbjct: 1   MREVISIHIGQAGIQVGNACWELFCLEHGIQPDGQMPSDKNIGVEDDAFNTFFSETGAGK 60

Query: 61  HVPRAVFVDLEPTVVDEVRTGTYRQLFHPEQLITGKEDAANNYARGHYTIGKEIVDLVLD 120
           HVPR VF+DLEPTV+DEVRTGTYRQLFHPEQLI+GKEDAANN+ARGHYTIGKEIVDL LD
Sbjct: 61  HVPRCVFLDLEPTVIDEVRTGTYRQLFHPEQLISGKEDAANNFARGHYTIGKEIVDLCLD 120

Query: 121 RIRKLADLCTGLQGFLIFHSFGGGTGSGFASLLMERLSVDYGKKSKLEFAIYPAPQVSTA 180
           RIRKLAD CTGLQGFL+FH+ GGGTGSG  SLL+ERLSVDYGKKSKL F IYP+PQVSTA
Sbjct: 121 RIRKLADNCTGLQGFLVFHAVGGGTGSGLGSLLLERLSVDYGKKSKLGFTIYPSPQVSTA 180

Query: 181 VVEPYNSILTTHTTLEHSDCAFMVDNEAIYDICRRNLDIERPTYTNLNRLIGQIVSSITA 240
           VVEPYNS+L+TH+ LEH+D A M+DNEAIYDICRRNLDIERPTYTNLNRLI Q++SS+TA
Sbjct: 181 VVEPYNSVLSTHSLLEHTDVAVMLDNEAIYDICRRNLDIERPTYTNLNRLIAQVISSLTA 240

Query: 241 SLRFDGALNVDLTEFQTNLVPYPRIHFPLATYAPVISAEKAYHEQLSVAEITNACFEPAN 300
           SLRFDGALNVDLTEFQTNLVPYPRIHF L++YAP+ISAEKAYHEQLSVAEITN+ FEPAN
Sbjct: 241 SLRFDGALNVDLTEFQTNLVPYPRIHFMLSSYAPIISAEKAYHEQLSVAEITNSAFEPAN 300

Query: 301 QMVKCDPRHGKYMACCMLYRGDVVPKDVNAAIATIKTKRTIQFVDWCPTGFKVGINYQPP 360
            M KCDPRHGKYMACC++YRGDVVPKDVNAAIATIKTKRTIQFVDWCPTGFK GINYQPP
Sbjct: 301 MMAKCDPRHGKYMACCLMYRGDVVPKDVNAAIATIKTKRTIQFVDWCPTGFKCGINYQPP 360

Query: 361 TVVPGGDLAKVQRAVCMLSNTTAIAEAWARLDHKLDLMYAKRAFVHWYVGEGMEEGEFSE 420
           TVVPGGDLAKVQRAVCM+SN+TAIAE ++R+DHK DLMYAKRAFVHWYVGEGMEEGEFSE
Sbjct: 361 TVVPGGDLAKVQRAVCMISNSTAIAEVFSRIDHKFDLMYAKRAFVHWYVGEGMEEGEFSE 420

Query: 421 AREDLAALEKDYEEVGVDSVEAEAEE 446
           AREDLAALEKDYEEVG +S + E EE
Sbjct: 421 AREDLAALEKDYEEVGAESADEEGEE 446


==> gnl|CDD|276955 cd02186, alpha_tubulin, The alpha-tubulin family.  The tubulin
           superfamily includes five distinct families, the alpha-,
           beta-, gamma-, delta-, and epsilon-tubulins and a sixth
           family (zeta-tubulin) which is present only in
           kinetoplastid protozoa. The alpha- and beta-tubulins are
           the major components of microtubules, while
           gamma-tubulin plays a major role in the nucleation of
           microtubule assembly.  The delta- and epsilon-tubulins
           are widespread but unlike the alpha, beta, and
           gamma-tubulins they are not ubiquitous among eukaryotes.
           The alpha/beta-tubulin heterodimer is the structural
           subunit of microtubules.  The alpha- and beta-tubulins
           share 40% amino-acid sequence identity, exist in several
           isotype forms, and undergo a variety of
           posttranslational modifications.  The structures of
           alpha- and beta-tubulin are basically identical: each
           monomer is formed by a core of two beta-sheets
           surrounded by alpha-helices. The monomer structure is
           very compact, but can be divided into three regions
           based on function: the amino-terminal nucleotide-binding
           region, an intermediate taxol-binding region and the
           carboxy-terminal region which probably constitutes the
           binding surface for motor proteins.
          Length = 434

 Score =  801 bits (2070), Expect = 0.0
 Identities = 380/434 (87%), Positives = 413/434 (95%)

Query: 2   RECISIHVGQAGVQIGNACWELYCLEHGIQPDGQMPSDKTIGGGDDSFNTFFSETGAGKH 61
           RE ISIHVGQAGVQIGNACWEL+CLEHGIQPDGQMPSDKTIGG DD+FNTFFSETG+GK+
Sbjct: 1   REIISIHVGQAGVQIGNACWELFCLEHGIQPDGQMPSDKTIGGDDDNFNTFFSETGSGKY 60

Query: 62  VPRAVFVDLEPTVVDEVRTGTYRQLFHPEQLITGKEDAANNYARGHYTIGKEIVDLVLDR 121
           VPRAVFVDLEPTV+DE+RTG YRQLFHPEQLI+GKEDAANN+ARG+YTIGKEI+D VLDR
Sbjct: 61  VPRAVFVDLEPTVIDEIRTGPYRQLFHPEQLISGKEDAANNFARGYYTIGKEIIDPVLDR 120

Query: 122 IRKLADLCTGLQGFLIFHSFGGGTGSGFASLLMERLSVDYGKKSKLEFAIYPAPQVSTAV 181
           IRKLA+ C GLQGFLIFHS GGGTGSG  SLL+ERLSVDYGKKSKLEF+IYP+PQVST+V
Sbjct: 121 IRKLAEQCDGLQGFLIFHSVGGGTGSGLTSLLLERLSVDYGKKSKLEFSIYPSPQVSTSV 180

Query: 182 VEPYNSILTTHTTLEHSDCAFMVDNEAIYDICRRNLDIERPTYTNLNRLIGQIVSSITAS 241
           VEPYNS+LTTH+ LEHSDC+ ++DNEA+YDICRR LDIERPTYTNLNRLI Q+VSS+TAS
Sbjct: 181 VEPYNSVLTTHSLLEHSDCSILLDNEALYDICRRQLDIERPTYTNLNRLIAQVVSSLTAS 240

Query: 242 LRFDGALNVDLTEFQTNLVPYPRIHFPLATYAPVISAEKAYHEQLSVAEITNACFEPANQ 301
           LRFDGALNVDL EFQTNLVPYPRIHFPL +YAP+ISAEKA HEQLSV EITN+CFEPANQ
Sbjct: 241 LRFDGALNVDLNEFQTNLVPYPRIHFPLVSYAPIISAEKANHEQLSVQEITNSCFEPANQ 300

Query: 302 MVKCDPRHGKYMACCMLYRGDVVPKDVNAAIATIKTKRTIQFVDWCPTGFKVGINYQPPT 361
           MVKCDPRHGKYMACC+LYRGDVVPKDVNAAIATIKTKRTIQFVDWCPTGFKVGINYQPPT
Sbjct: 301 MVKCDPRHGKYMACCLLYRGDVVPKDVNAAIATIKTKRTIQFVDWCPTGFKVGINYQPPT 360

Query: 362 VVPGGDLAKVQRAVCMLSNTTAIAEAWARLDHKLDLMYAKRAFVHWYVGEGMEEGEFSEA 421
           VVPG DLAKV R+VCML+N+TAIAEA+ RLDHK DL+Y+KRAFVHWYVGEGMEEGEFSEA
Sbjct: 361 VVPGSDLAKVDRSVCMLANSTAIAEAFQRLDHKFDLLYSKRAFVHWYVGEGMEEGEFSEA 420

Query: 422 REDLAALEKDYEEV 435
           REDLAALEKDYEEV
Sbjct: 421 REDLAALEKDYEEV 434
