# Supplementary material for: Dataset supporting the proteomic differences found between excretion/secretion products from two isolates of Fasciola hepatica newly excysted juveniles (NEJ) derived from different snail hosts
Source: Data Brief. 2019 Jul 15;25:104272. doi: 10.1016/j.dib.2019.104272 (PMC6661421; doi:10.1016/j.dib.2019.104272)
Supplement: Supplementary file 2 [file mmc2.zip › links/CDD/sp_Q5XQN5_K2C5_BOVIN-CDD.txt]

>sp_Q5XQN5_K2C5_BOVIN

gnl|CDD|278467 pfam00038, Filament, Intermediate filament protei...   317   1e-086
gnl|CDD|292825 pfam16208, Keratin_2_head, Keratin type II head.       193   2e-049
gnl|CDD|292827 pfam16210, Keratin_2_tail, Keratin type II cytosk...    87   2e-017
gnl|CDD|224117 COG1196, Smc, Chromosome segregation ATPases [Cel...    76   4e-014
gnl|CDD|292475 pfam15847, Loricrin, Major keratinocyte cell enve...    75   6e-014
gnl|CDD|100796 PRK01156, PRK01156, chromosome segregation protei...    75   1e-013
gnl|CDD|274008 TIGR02168, Chromosome_partition_protein_Smc, chro...    72   5e-013
gnl|CDD|223496 COG0419, SbcC, ATPase involved in DNA repair [DNA...    72   5e-013
gnl|CDD|274009 TIGR02169, chromosome_segregation_protein_related...    72   9e-013
gnl|CDD|275316 TIGR04523, conserved_hypothetical_protein, helix-...    70   2e-012


==> gnl|CDD|278467 pfam00038, Filament, Intermediate filament protein. 
          Length = 313

 Score =  317 bits (811), Expect = 1e-086
 Identities = 167/314 (53%), Positives = 231/314 (73%), Gaps = 3/314 (0%)

Query: 169 EREQIKTLNNKFASFIDKVRFLEQQNKVLDTKWA-LLQEQGTKTVRQNLEPLLEQYINNL 227
           E+EQ++ LN++ AS+IDKVRFLEQQNK L+TK + L Q++G +  R  L  L E+ I +L
Sbjct: 2   EKEQLQELNDRLASYIDKVRFLEQQNKDLETKISELRQKKGAEPSR--LYSLYEREIRDL 59

Query: 228 RRQLDGIVGERGRLDSELRNMQDLVEDFKNKYEDEINKRTTAENEFVMLKKDVDAAYMNK 287
           RRQLD +  ER RL  E+ N++   EDF+ KYEDE+N R +AE + V L+KD+D A + +
Sbjct: 60  RRQLDQLTVERARLQLEIDNLRLAAEDFRQKYEDELNLRQSAEADLVGLRKDLDEATLAR 119

Query: 288 VELEAKVDALMDEINFMKMFFDAELSQMQTHVSDTSVVLSMDNNRSLDLDSIIAEVKAQY 347
           V+LE KV++L +E+ F+K   + E+ ++Q+ V DT V + MD  R LDL S +AE++AQY
Sbjct: 120 VDLEMKVESLQEELAFLKKNHEEEVRELQSQVQDTQVNVEMDAARKLDLTSALAEIRAQY 179

Query: 348 EDIANRSRTEAESWYQTKYEELQQTAGRHGDDLRNTKHEISEMNRMIQRLRSEIDNVKKQ 407
           E+IA ++R EAE WYQ+K EELQQ A R+GD LR+ K EI+E+ R IQ L  E+ ++KKQ
Sbjct: 180 EEIAAKNREEAEEWYQSKLEELQQAAARNGDALRSAKEEITELRRQIQSLEIELQSLKKQ 239

Query: 408 CANLQNAIADAEQRGELALKDARSKLAELEDALQKAKQDMARLLREYQELMNTKLALDVE 467
            A+L+  +A+ E+R EL L D +  ++ELE  LQ+ +Q+MAR LREYQEL+N KLALD+E
Sbjct: 240 KASLERQLAETEERYELQLADYQDLISELEAELQQIRQEMARQLREYQELLNVKLALDIE 299

Query: 468 IATYRKLLEGEECR 481
           IATYRKLLEGEECR
Sbjct: 300 IATYRKLLEGEECR 313


==> gnl|CDD|292825 pfam16208, Keratin_2_head, Keratin type II head. 
          Length = 158

 Score =  193 bits (491), Expect = 2e-049
 Identities = 109/162 (67%), Positives = 117/162 (72%), Gaps = 18/162 (11%)

Query: 17  FSTASAITPSVSRTSFTSVS--RSGGGGGGGFGRVSLGGAYGAGGFGSRSLYNLGGSKRI 74
           FS+ SA+ P  SR S++SVS  RSGGGGGGG+GR+  GG     GFGSRSLYNLGGSK I
Sbjct: 2   FSSCSAVVPGRSRRSYSSVSCSRSGGGGGGGYGRLGHGG-----GFGSRSLYNLGGSKSI 56

Query: 75  SISASGGGFRNR-FGAGAGGGYGFGGGAGSGFGFGGGAGGG-GFGLGGGAGFGGG-FGGP 131
           SIS +GGG R   FG G GGG GFGGG G G G G GAGGG G G GGG GFGGG FGG 
Sbjct: 57  SISVAGGGSRRSGFGFGGGGGGGFGGGFGGGAGLGFGAGGGFGGGFGGGGGFGGGGFGGG 116

Query: 132 GF--------PVCPPGGIQEVTVNQSLLTPLNLQIDPTIQRV 165
           GF        P CPPGGIQEVTVNQSLL PLNL+IDP IQRV
Sbjct: 117 GFGGRGGFGGPPCPPGGIQEVTVNQSLLQPLNLEIDPEIQRV 158


 Score = 65.9 bits (159), Expect = 5e-011
 Identities = 38/67 (56%), Positives = 38/67 (56%), Gaps = 9/67 (13%)

Query: 504 GGGS-----GFGGGLGGGLGGGLGG--GLGGGLGGGLGSGLGGGGSSSFYSSSSGGVGLG 556
           GGGS     GFGGG GGG GGG GG  GLG G GGG G G GGGG   F     GG G G
Sbjct: 62  GGGSRRSGFGFGGGGGGGFGGGFGGGAGLGFGAGGGFGGGFGGGG--GFGGGGFGGGGFG 119

Query: 557 GGLSVGG 563
           G    GG
Sbjct: 120 GRGGFGG 126


 Score = 62.4 bits (150), Expect = 6e-010
 Identities = 42/104 (40%), Positives = 44/104 (42%), Gaps = 28/104 (26%)

Query: 501 SGYGGGSGFGG-GLGGGLGG----GLGG------------------GLGGGLGGGLGSGL 537
           SG GGG G+G  G GGG G      LGG                  G GGG GGG G G 
Sbjct: 25  SGGGGGGGYGRLGHGGGFGSRSLYNLGGSKSISISVAGGGSRRSGFGFGGGGGGGFGGGF 84

Query: 538 GGGGSSSFYSSSSGGVGLGGGLSVGGSGFSASSGRSLGFGSGGG 581
           GGG    F +    G G GGG   GG GF        GFG  GG
Sbjct: 85  GGGAGLGFGAGGGFGGGFGGGGGFGGGGFGGG-----GFGGRGG 123


 Score = 55.8 bits (133), Expect = 5e-008
 Identities = 27/52 (51%), Positives = 30/52 (57%)

Query: 502 GYGGGSGFGGGLGGGLGGGLGGGLGGGLGGGLGSGLGGGGSSSFYSSSSGGV 553
           G+GGG+G G G GGG GGG GGG G G GG  G G GG G         GG+
Sbjct: 83  GFGGGAGLGFGAGGGFGGGFGGGGGFGGGGFGGGGFGGRGGFGGPPCPPGGI 134


 Score = 40.4 bits (93), Expect = 0.002
 Identities = 30/69 (43%), Positives = 35/69 (50%), Gaps = 5/69 (7%)

Query: 523 GGLGGGLGGGLGSGLGGGGSSSFYS---SSSGGVGLGGGLSVGGSGFSASSGRSLGFGSG 579
           GG GGG  G LG G GG GS S Y+   S S  + + GG S   SGF    G   GFG G
Sbjct: 26  GGGGGGGYGRLGHG-GGFGSRSLYNLGGSKSISISVAGGGS-RRSGFGFGGGGGGGFGGG 83

Query: 580 GGSSSSVKF 588
            G  + + F
Sbjct: 84  FGGGAGLGF 92


 Score = 39.3 bits (90), Expect = 0.005
 Identities = 23/41 (56%), Positives = 24/41 (58%), Gaps = 1/41 (2%)

Query: 501 SGYGGGSGFGGGLGGGLGGGLGGGLGGGLGGGLGSGLGGGG 541
           +G G G GFGGG GG  GGG GGG  GG GG  G     GG
Sbjct: 94  AGGGFGGGFGGG-GGFGGGGFGGGGFGGRGGFGGPPCPPGG 133


==> gnl|CDD|292827 pfam16210, Keratin_2_tail, Keratin type II cytoskeletal 1 tail. 
          Length = 131

 Score = 87.4 bits (215), Expect = 2e-017
 Identities = 65/134 (48%), Positives = 71/134 (52%), Gaps = 24/134 (17%)

Query: 482 LSGEGVGPVNISVVTNTVSSGYG---GGSGFGGGL----GGGLGGGLGGGLGG------- 527
           +SGE    V++SV T+  S   G   GG GFGGG     GG  G G GGG GG       
Sbjct: 1   MSGECAPNVSVSVSTSHTSISGGSSRGGGGFGGGSYGSGGGSYGSGGGGGSGGGSYGSGG 60

Query: 528 ---GLGGGLGSGLGGGGSSSFYSSSSGGVGLGGGLSVGGSGFSASSGRSLGFGSGG---- 580
              G GGG GSG GGG S      S GG G  GG S GGS F +S GR  G  SGG    
Sbjct: 61  GSYGSGGGGGSGSGGGSSGGHRGGSGGGGGSSGGGSSGGS-FGSSGGR--GSSSGGVKTS 117

Query: 581 GSSSSVKFVSTTSS 594
           G SSSVKFVST+ S
Sbjct: 118 GGSSSVKFVSTSYS 131


 Score = 79.3 bits (194), Expect = 4e-015
 Identities = 52/121 (42%), Positives = 62/121 (51%), Gaps = 15/121 (12%)

Query: 22  AITPSVSRTSFTSVSRSGGGGGGGFGRVSLGGAYGAGGFGSRSLYNLGGSKRISISASGG 81
           +++ S S TS +  S  GGGG GG    S GG+YG+GG G       GGS       SGG
Sbjct: 10  SVSVSTSHTSISGGSSRGGGGFGGGSYGSGGGSYGSGGGGGSG----GGS-----YGSGG 60

Query: 82  GFRNRFGAGAGGGYGFGGGAGSGFGFGGGAGGGGFGLGGGAGFGGGFGGPGFPVCPPGGI 141
           G       G+GGG G G G GS  G  GG+GGGG G  GG   GG FG  G      GG+
Sbjct: 61  G-----SYGSGGGGGSGSGGGSSGGHRGGSGGGG-GSSGGGSSGGSFGSSGGRGSSSGGV 114

Query: 142 Q 142
           +
Sbjct: 115 K 115


 Score = 78.2 bits (191), Expect = 1e-014
 Identities = 54/125 (43%), Positives = 64/125 (51%), Gaps = 7/125 (5%)

Query: 20  ASAITPSVSRTSFTSVSRSGGGGGGGFGRVSLGGAYGAGGFGSRSLYNLGGSKRISISAS 79
           A  ++ SVS TS TS+S     GGGGFG    GG+YG+GG GS      GGS   S  + 
Sbjct: 6   APNVSVSVS-TSHTSISGGSSRGGGGFG----GGSYGSGG-GSYGSGGGGGSGGGSYGSG 59

Query: 80  GGGFRNRFGAGAGGGYGFGGGAGSGFGFGGGAGGGGFGLGGGAGFGGGFGGPGFPVCPPG 139
           GG + +  G G+G G G  GG   G G GGG+ GGG   GG  G  GG G     V   G
Sbjct: 60  GGSYGSGGGGGSGSGGGSSGGHRGGSGGGGGSSGGGSS-GGSFGSSGGRGSSSGGVKTSG 118

Query: 140 GIQEV 144
           G   V
Sbjct: 119 GSSSV 123


 Score = 42.0 bits (97), Expect = 8e-004
 Identities = 37/97 (38%), Positives = 43/97 (44%), Gaps = 10/97 (10%)

Query: 8   SFRSGGGRSFSTASAITPSVSRTSFTSVSRSGGGGGGGFGRVSLGGAYGAGGFGSRSLYN 67
           S+ SGGG   S     +   S  S      SGGGGG G G  S GG  G  G G  S  +
Sbjct: 35  SYGSGGGSYGSGGGGGSGGGSYGSGGGSYGSGGGGGSGSGGGSSGGHRGGSGGGGGS--S 92

Query: 68  LGGSKRISISASGGGFRNRFGAG-AGGGYGFGGGAGS 103
            GGS       SGG F +  G G + GG    GG+ S
Sbjct: 93  GGGS-------SGGSFGSSGGRGSSSGGVKTSGGSSS 122
