# Supplementary material for: Dataset supporting the proteomic differences found between excretion/secretion products from two isolates of Fasciola hepatica newly excysted juveniles (NEJ) derived from different snail hosts
Source: Data Brief. 2019 Jul 15;25:104272. doi: 10.1016/j.dib.2019.104272 (PMC6661421; doi:10.1016/j.dib.2019.104272)
Supplement: Supplementary file 2 [file mmc2.zip › links/CDD/tr_E1BBP7_E1BBP7_BOVIN-CDD.txt]

>tr_E1BBP7_E1BBP7_BOVIN

gnl|CDD|177669 PLN00035, PLN00035, histone H4; Provisional.           186   3e-048
gnl|CDD|185397 PTZ00015, PTZ00015, histone H4; Provisional.           146   2e-036
gnl|CDD|238031 cd00076, H4, Histone H4, one of the four histones...   137   2e-033
gnl|CDD|128694 smart00417, H4, Histone H4.                            134   1e-032
gnl|CDD|165730 PLN00163, PLN00163, histone H4; Provisional.           114   1e-026
gnl|CDD|224947 COG2036, HHT1, Histones H3 and H4 [Chromatin stru...    62   5e-011
gnl|CDD|280456 pfam02291, TFIID-31kDa, Transcription initiation ...    32   0.054
gnl|CDD|292149 pfam15511, CENP-T_C, Centromere kinetochore compo...    32   0.071
gnl|CDD|281032 pfam02969, TAF, TATA box binding protein associat...    31   0.12 
gnl|CDD|292263 pfam15630, CENP-S, Kinetochore component CENP-S. ...    31   0.16 


==> gnl|CDD|177669 PLN00035, PLN00035, histone H4; Provisional.
          Length = 103

 Score =  186 bits (471), Expect = 3e-048
 Identities = 95/104 (91%), Positives = 98/104 (94%), Gaps = 1/104 (0%)

Query: 1   MSGRGKGGKGLGKGGAKRHRKVLRDNIQGITKPAIRRLARRGGVTRISGLIYEETRGVLK 60
           MSGRGKGGKGLGKGGAKRHRKVLRDNIQGITKPAIRRLARRGGV RISGLIYEETRGVLK
Sbjct: 1   MSGRGKGGKGLGKGGAKRHRKVLRDNIQGITKPAIRRLARRGGVKRISGLIYEETRGVLK 60

Query: 61  VFLENVIRDAVTYTEHAKRKTVTAMDVVYALKRQQGRGFQGWNG 104
           +FLENVIRDAVTYTEHA+RKTVTAMDVVYALKR QGR   G+ G
Sbjct: 61  IFLENVIRDAVTYTEHARRKTVTAMDVVYALKR-QGRTLYGFGG 103


==> gnl|CDD|185397 PTZ00015, PTZ00015, histone H4; Provisional.
          Length = 102

 Score =  146 bits (369), Expect = 2e-036
 Identities = 79/103 (76%), Positives = 86/103 (83%), Gaps = 2/103 (1%)

Query: 1   MSGRGKGGKGLG-KGGAKRHRKVLRDNIQGITKPAIRRLARRGGVTRISGLIYEETRGVL 59
           MSG GKG K LG KGG KR +KVLRDNI+GITK AIRRLARRGGV RISG IYEE RGVL
Sbjct: 1   MSGMGKGKKSLGAKGGQKRQKKVLRDNIRGITKGAIRRLARRGGVKRISGDIYEEVRGVL 60

Query: 60  KVFLENVIRDAVTYTEHAKRKTVTAMDVVYALKRQQGRGFQGW 102
           K FLENV+RD+  YTE+A+RKTVTAMDVVYALKR QGR   G+
Sbjct: 61  KAFLENVVRDSTAYTEYARRKTVTAMDVVYALKR-QGRTLYGF 102


==> gnl|CDD|238031 cd00076, H4, Histone H4, one of the four histones, along with H2A,
           H2B and H3, which forms the eukaryotic nucleosome core;
           along with H3, it plays a central role in nucleosome
           formation; histones bind to DNA and wrap the genetic
           material into "beads on a string" in which DNA (the
           string) is wrapped around small blobs of histones (the
           beads) at regular intervals; play a role in the
           inheritance of specialized chromosome structures and the
           control of gene activity; defects in the establishment
           of proper chromosome structure by histones may activate
           or silence genes aberrantly and thus lead to disease;
           the sequence of histone H4 has remained almost invariant
           in more than 2 billion years of evolution.
          Length = 85

 Score =  137 bits (344), Expect = 2e-033
 Identities = 71/86 (82%), Positives = 77/86 (89%), Gaps = 1/86 (1%)

Query: 17  KRHRKVLRDNIQGITKPAIRRLARRGGVTRISGLIYEETRGVLKVFLENVIRDAVTYTEH 76
           KRHRKVLRDNI+GITKPAIRRLARRGGV RISG +Y+E R VLK +LE+VIRDAVTYTEH
Sbjct: 1   KRHRKVLRDNIKGITKPAIRRLARRGGVKRISGGVYDEVRNVLKSYLEDVIRDAVTYTEH 60

Query: 77  AKRKTVTAMDVVYALKRQQGRGFQGW 102
           AKRKTVTAMDVVYALKR QGR   G+
Sbjct: 61  AKRKTVTAMDVVYALKR-QGRTLYGY 85
