# Supplementary material for: Dataset supporting the proteomic differences found between excretion/secretion products from two isolates of Fasciola hepatica newly excysted juveniles (NEJ) derived from different snail hosts
Source: Data Brief. 2019 Jul 15;25:104272. doi: 10.1016/j.dib.2019.104272 (PMC6661421; doi:10.1016/j.dib.2019.104272)
Supplement: Supplementary file 2 [file mmc2.zip › links/CDD/tr_E1BKT9_E1BKT9_BOVIN-CDD.txt]

>tr_E1BKT9_E1BKT9_BOVIN

gnl|CDD|224117 COG1196, Smc, Chromosome segregation ATPases [Cel...   220   8e-057
gnl|CDD|279860 pfam01576, Myosin_tail_1, Myosin tail.  The myosi...   199   1e-050
gnl|CDD|275316 TIGR04523, conserved_hypothetical_protein, helix-...   172   3e-042
gnl|CDD|274008 TIGR02168, Chromosome_partition_protein_Smc, chro...   166   1e-040
gnl|CDD|274009 TIGR02169, chromosome_segregation_protein_related...   161   4e-039
gnl|CDD|223496 COG0419, SbcC, ATPase involved in DNA repair [DNA...   158   3e-038
gnl|CDD|280601 pfam02463, SMC_N, RecF/RecN/SMC N terminal domain...   153   1e-036
gnl|CDD|235175 PRK03918, PRK03918, chromosome segregation protei...   134   6e-031
gnl|CDD|129694 TIGR00606, RAD50_homologue_ceRAD50, rad50.  All p...   131   5e-030
gnl|CDD|114219 pfam05483, SCP-1, Synaptonemal complex protein 1 ...   127   7e-029


==> gnl|CDD|224117 COG1196, Smc, Chromosome segregation ATPases [Cell division and
            chromosome partitioning].
          Length = 1163

 Score =  220 bits (560), Expect = 8e-057
 Identities = 217/907 (23%), Positives = 413/907 (45%), Gaps = 92/907 (10%)

Query: 1166 QKMESEKAIKEKEFEIERLRVLLQEEGARKREYENELAKVRNHYNEEMSNLRNKYETEIN 1225
            +K E+E+ ++  E  +ERL  LL+E   +  + E +  K    Y E  + LR   E E+ 
Sbjct: 173  RKEEAERKLERTEENLERLEDLLEELEKQLEKLERQAEKAER-YQELKAELR---ELELA 228

Query: 1226 ITKTTIKEISMQKEDDSKNLRNQLDRLSRENRDLKEEIVRLNDSI--LQTTEQRRRAEED 1283
            +    +KE+  + E+    L  +L RL  E  +L+EE+      I  L++  +  R E +
Sbjct: 229  LLLAKLKELRKELEE----LEEELSRLEEELEELQEELEEAEKEIEELKSELEELREELE 284

Query: 1284 ALQQKACGSEVLQKKQYLEIELKQVIQQRSEDNARHKQSLEEAAKTIQDKNKEIERLKTE 1343
             LQ+     E+L+ K+ +E EL+  I    E     +  LEE  + +++  ++IE LK E
Sbjct: 285  ELQE-----ELLELKEEIE-ELEGEISLLRERLEELENELEELEERLEELKEKIEALKEE 338

Query: 1344 FQEEAKRRWEYEN---ELAKVRANYDEEIISLKNQFETEINITKTTIHQLTLQKEEDTSG 1400
             +E      E E    EL + +   +E++ +L  + E      +  + +L    E + + 
Sbjct: 339  LEERETLLEELEQLLAELEEAKEELEEKLSALLEELEELFEALREELAEL----EAELAE 394

Query: 1401 YRAQIDTLTRENRSLSEEVKRLKNTLAQNTETLRRVEENVQQQKATGLEMSQRKQQLEVE 1460
             R +++ L RE  SL E ++RL   L    E L+ +E  +++ +    E+++  ++LE +
Sbjct: 395  IRNELEELKREIESLEERLERLSERLEDLKEELKELEAELEELQTELEELNEELEELEEQ 454

Query: 1461 LRQVTQMRTE---ESARYKQSLDDAAKTIQDKNKEIDRLKQLIETEASQRKCLEDENARL 1517
            L ++     E   E A  ++ L    K +      +DRL+         R  LE   + L
Sbjct: 455  LEELRDRLKELERELAELQEELQRLEKELSSLEARLDRLEAEQRASQGVRAVLEALESGL 514

Query: 1518 QRAQG------ELQKAHSSATET-----ISKLKVQEQELLRLRLDYERVSQERTVRDQDI 1566
                G      ++++ + +A E      +  + V+ +E+ +  +++ + ++        +
Sbjct: 515  PGVYGPVAELIKVKEKYETALEAALGNRLQAVVVENEEVAKKAIEFLKENKAGRATFLPL 574

Query: 1567 ARFQTSLKELQLQKQKAEEELARLKRAASEDSSKRKK----------LEEELEGMRRTLK 1616
             R    +K L+  K  A      L     +   K +           + ++LE  RR  +
Sbjct: 575  DR----IKPLRSLKSDAAPGFLGLASDLIDFDPKYEPAVRFVLGDTLVVDDLEQARRLAR 630

Query: 1617 EQAIKVTSLTQQ---LEQASIVKKRSEDELRQQRDTLDGHLREKQRTQDELRRLASEVEA 1673
            +  IK   +T     +E +  +   S    R +R +L    RE +  ++EL  L +++E 
Sbjct: 631  KLRIKYRIVTLDGDLVEPSGSITGGS----RNKRSSL-AQKRELKELEEELAELEAQLEK 685

Query: 1674 LRRQLLQEQESVRQAQTRNEHFQKAIEDKSRSLNESKIEIERLQSLTESLTKEHLMLEEE 1733
            L  +L   +  +R  +   E  ++ +E+  R L E K E+  L+   E L      LEEE
Sbjct: 686  LEEELKSLKNELRSLEDLLEELRRQLEELERQLEELKRELAALEEELEQLQSRLEELEEE 745

Query: 1734 LRQLRLEYDDLQRGRSEADHDKNATIAELRNQLQISNNRTLELQGLINDLQRERENLRQE 1793
            L +L  E ++LQ             + EL  +L+       +L+  I +L+ +R+ L++E
Sbjct: 746  LEELEEELEELQE-----------RLEELEEELESLEEALAKLKEEIEELEEKRQALQEE 794

Query: 1794 IERFQKQALEASNRIQESKNQCTQVVQERESLLVKIKVLEQD----KARLQRLEEELSRA 1849
            +E  +++  EA  R+   + +   + Q RE L  +I+ LE++    + +L  LEEEL   
Sbjct: 795  LEELEEELEEAERRLDALERELESLEQRRERLEQEIEELEEEIEELEEKLDELEEELEEL 854

Query: 1850 KTTLEAESRLKQRLECEKQQIQNDLNQWKTQYSRKEEAIRKIESEREKSEREKNSLRSEI 1909
            +  LE      + LE EK++++++L + + +    EE +R++ESE  + + E   LR  +
Sbjct: 855  EKELEELKEELEELEAEKEELEDELKELEEEKEELEEELRELESELAELKEEIEKLRERL 914

Query: 1910 ERLQAEIKRIEERCRRKLEDSSRETQSQLETERCRLQREIDRLKQ----------RPYGS 1959
            E L+A+++R+E       E+   E +  LETE   L+REI+RL++          R    
Sbjct: 915  EELEAKLERLEVELPELEEELEEEYEDTLETE---LEREIERLEEEIEALGPVNLRAIEE 971

Query: 1960 HRETQTEYEWSVDSSKLVFDGLRKKVTAMQLYECQLIDKATLDKLLKGKKSVEEVASEIQ 2019
            + E +  YE  + S +   +  ++K+    L   + +DK   ++  +    + E  SEI 
Sbjct: 972  YEEVEERYE-ELKSQREDLEEAKEKL----LEVIEELDKEKRERFKETFDKINENFSEIF 1026

Query: 2020 PFLRGAG 2026
              L G G
Sbjct: 1027 KELFGGG 1033


 Score =  185 bits (470), Expect = 2e-046
 Identities = 225/953 (23%), Positives = 433/953 (45%), Gaps = 100/953 (10%)

Query: 947  ISGKRDKSEEVQKIAELCANSIKDYELQLASYTSGLETLLSIPI-KRTVIQSPSGVIL-- 1003
            I+G++ + +++Q +  L  + I      + S     E + + P  +R +I+  +GV    
Sbjct: 114  INGEKVRLKDIQDL--LADSGIGKESYSIVSQGKVEEIINAKPEERRKLIEEAAGVSKYK 171

Query: 1004 ---QEAADMHARYIELLTRSGDYYRFLSEMLKSLEDLKLKNTKIEVLEEELRLARDANSE 1060
               +EA     R  E L R  D    L + L+ LE    K  + + L+ ELR    A   
Sbjct: 172  ERKEEAERKLERTEENLERLEDLLEELEKQLEKLERQAEKAERYQELKAELRELELALL- 230

Query: 1061 NCNKNKFLDQNLQKYQAECSQFKAKLVSLEELKRQAELDGKSAKQNLDKCYGQIKELNEK 1120
               K K L + L++ + E S+ + +L  L+E   +AE + +  K  L++   +++EL E+
Sbjct: 231  -LAKLKELRKELEELEEELSRLEEELEELQEELEEAEKEIEELKSELEELREELEELQEE 289

Query: 1121 ITRLTYEIEDEKRRRKAVEDRFDQQKSDYDQLQKARQNEKESLGWQKMESEKA------- 1173
            +  L  EIE+ +     + +R ++ +++ ++L++  +  KE +   K E E+        
Sbjct: 290  LLELKEEIEELEGEISLLRERLEELENELEELEERLEELKEKIEALKEELEERETLLEEL 349

Query: 1174 ------IKEKEFEIE-RLRVLLQE-----EGARKR--EYENELAKVRNHYNE---EMSNL 1216
                  ++E + E+E +L  LL+E     E  R+   E E ELA++RN   E   E+ +L
Sbjct: 350  EQLLAELEEAKEELEEKLSALLEELEELFEALREELAELEAELAEIRNELEELKREIESL 409

Query: 1217 RNKYETEINITKTTIKEISMQKEDDSKNLRNQLDRLSRENRDLKEEIVRLNDSILQTTEQ 1276
              + E  ++     +KE   + E + + L+ +L+ L+ E  +L+E++  L D + +   +
Sbjct: 410  EERLE-RLSERLEDLKEELKELEAELEELQTELEELNEELEELEEQLEELRDRLKELERE 468

Query: 1277 RRRAEEDALQQKACGSEVLQKKQYLEIELKQVIQQRSEDNARHKQSLEEAAKTIQDKNKE 1336
                +E+  + +   S +  +   LE E     Q+ S+      ++LE     +     E
Sbjct: 469  LAELQEELQRLEKELSSLEARLDRLEAE-----QRASQGVRAVLEALESGLPGVYGPVAE 523

Query: 1337 IERLKTEFQEEAKRRWEYENELAKVRANYDEEIISLKNQFETEINITKTT------IHQL 1390
            + ++K ++  E        N L  V    +EE+     +F  E    + T      I  L
Sbjct: 524  LIKVKEKY--ETALEAALGNRLQAVVVE-NEEVAKKAIEFLKENKAGRATFLPLDRIKPL 580

Query: 1391 TLQKEEDTSGYRAQIDTLTRENRSLSEEVK-RLKNTL-AQNTETLRRVEENVQQQKATGL 1448
               K +   G+      L   +      V+  L +TL   + E  RR+        A  L
Sbjct: 581  RSLKSDAAPGFLGLASDLIDFDPKYEPAVRFVLGDTLVVDDLEQARRL--------ARKL 632

Query: 1449 EMSQRKQQLEVELRQVTQMRT------EESARYKQSLDDAAKTIQDKNKEIDRLKQLIET 1502
             +  R   L+ +L + +   T        S   K+ L +  + + +   ++++L++ +++
Sbjct: 633  RIKYRIVTLDGDLVEPSGSITGGSRNKRSSLAQKRELKELEEELAELEAQLEKLEEELKS 692

Query: 1503 EASQRKCLEDENARLQRAQGELQKAHSSATETISKLKVQEQELLRLRLDYERVSQERTVR 1562
              ++ + LED    L+R   EL++      E   +L   E+EL +L+   E + +E    
Sbjct: 693  LKNELRSLEDLLEELRRQLEELER---QLEELKRELAALEEELEQLQSRLEELEEELEEL 749

Query: 1563 DQDIARFQTSLKELQLQKQKAEEELARLKRAASEDSSKRKKLEEELEGMRRTLKEQAIKV 1622
            ++++   Q  L+EL+ + +  EE LA+LK    E   KR+ L+EELE +   L+E   ++
Sbjct: 750  EEELEELQERLEELEEELESLEEALAKLKEEIEELEEKRQALQEELEELEEELEEAERRL 809

Query: 1623 TSLTQQLEQASIVKKRSEDELRQQRDTLDGHLREKQRTQDELRRLASEVEALRRQLLQEQ 1682
             +L ++LE     ++R E E+ +  +       E +  +++L  L  E+E L ++L + +
Sbjct: 810  DALERELESLEQRRERLEQEIEELEE-------EIEELEEKLDELEEELEELEKELEELK 862

Query: 1683 ESVRQAQTRNEHFQKAIEDKSRSLNESKIEIERLQSLTESLTKEHLMLEEELRQLRLEYD 1742
            E + + +   E     +ED+ + L E K E+E  + L E L  E   L+EE+ +LR   +
Sbjct: 863  EELEELEAEKEE----LEDELKELEEEKEELE--EELRE-LESELAELKEEIEKLRERLE 915

Query: 1743 DLQRGRSEADHDKNATIAELRNQLQISNNRTLELQGLINDLQRERENLRQEIE------- 1795
            +L+      +      + EL  +L+     TLE      +L+RE E L +EIE       
Sbjct: 916  ELEAKLERLE----VELPELEEELEEEYEDTLE-----TELEREIERLEEEIEALGPVNL 966

Query: 1796 RFQKQALEASNRIQESKNQCTQVVQERESLLVKIKVLEQDKARLQRLEEELSR 1848
            R  ++  E   R +E K+Q   + + +E LL  I+  E DK + +R +E   +
Sbjct: 967  RAIEEYEEVEERYEELKSQREDLEEAKEKLLEVIE--ELDKEKRERFKETFDK 1017


 Score =  133 bits (335), Expect = 1e-030
 Identities = 190/913 (20%), Positives = 404/913 (44%), Gaps = 123/913 (13%)

Query: 669  RENDKQEAWMLIELQKIRRQMELCESRMALKNILLADQGSSHHITVKINELKSVQNDAQA 728
            R+ +K E +   EL+   R++EL      LK +    +     ++    EL+ +Q + + 
Sbjct: 207  RQAEKAERYQ--ELKAELRELELALLLAKLKELRKELEELEEELSRLEEELEELQEELEE 264

Query: 729  IAQVLNQLKDMLANFRGSEKYCYLQNEVFGLFQKLENINGVTDGYLNSLCAVRALLQAIL 788
              + + +LK  L   R  E+   LQ E+  L +++E + G           +  L + + 
Sbjct: 265  AEKEIEELKSELEELR--EELEELQEELLELKEEIEELEG----------EISLLRERLE 312

Query: 789  QTEDMLKVYEARLTEEETVCLDLDKVEAYRCGLKKIKNDLNLKKSLLATMKTELQKAQQI 848
            + E+ L+  E RL E +      +K+EA +  L++ +  L   + LLA    EL++A++ 
Sbjct: 313  ELENELEELEERLEELK------EKIEALKEELEERETLLEELEQLLA----ELEEAKE- 361

Query: 849  HSQTSQQYPLYDLDLGKFSEKVTQLTDRWQRIDKQIDYRLWDLEKQIKQLRNYRDNYQTF 908
                            +  EK++ L +  + + + +   L +LE ++ ++RN  +  +  
Sbjct: 362  ----------------ELEEKLSALLEELEELFEALREELAELEAELAEIRNELEELKRE 405

Query: 909  CKWLYD-AKRRQDSLESMKFGDSNTVMRFLNEQKNLHSEISGKRDKSEEVQKIAELCANS 967
             + L +  +R  + LE +K      +     E + L +E+    ++ EE+++  E   + 
Sbjct: 406  IESLEERLERLSERLEDLK----EELKELEAELEELQTELEELNEELEELEEQLEELRDR 461

Query: 968  IKDYELQLASYTSGLE----TLLSIPIKRTVIQSPSGVILQEAADMHARYIELLTRSG-- 1021
            +K+ E +LA     L+     L S+  +   +++      ++ A    R +     SG  
Sbjct: 462  LKELERELAELQEELQRLEKELSSLEARLDRLEA------EQRASQGVRAVLEALESGLP 515

Query: 1022 DYYRFLSEMLKSLEDLKLKNTKIEVLEEELRLARDANSENCNKN-KFLDQNLQKYQAECS 1080
              Y  ++E++K  E  K +      L   L+     N E   K  +FL +N         
Sbjct: 516  GVYGPVAELIKVKE--KYETALEAALGNRLQAVVVENEEVAKKAIEFLKEN--------K 565

Query: 1081 QFKAKLVSLEELKRQAELDGKSAKQ---------NLDKCYGQIKELNEKITRLTYEIEDE 1131
              +A  + L+ +K    L   +A           + D  Y          T +  ++E  
Sbjct: 566  AGRATFLPLDRIKPLRSLKSDAAPGFLGLASDLIDFDPKYEPAVRFVLGDTLVVDDLEQA 625

Query: 1132 KRRRKAVEDRFDQQKSDYDQLQKA------RQNEKESLGWQKMESEKAIKEKEFEIERLR 1185
            +R  + +  ++     D D ++ +       +N++ SL  QK E    +KE E E+  L 
Sbjct: 626  RRLARKLRIKYRIVTLDGDLVEPSGSITGGSRNKRSSLA-QKRE----LKELEEELAELE 680

Query: 1186 VLLQEEGARKREYENELAKVRNHYNEEMSNLRNKYETEINITKTTIKEISMQKEDDSKNL 1245
              L++     +  +NEL  + +   E    LR + E E+      +K      E++ + L
Sbjct: 681  AQLEKLEEELKSLKNELRSLEDLLEE----LRRQLE-ELERQLEELKRELAALEEELEQL 735

Query: 1246 RNQLDRLSRENRDLKEEIVRLNDSILQTTEQRRRAEEDALQQKACGSEVLQKKQYLEIEL 1305
            +++L+ L  E  +L+EE+  L + + +  E+    EE   + K    E+ +K+Q L+ EL
Sbjct: 736  QSRLEELEEELEELEEELEELQERLEELEEELESLEEALAKLKEEIEELEEKRQALQEEL 795

Query: 1306 KQVIQQRSEDNARHKQSLEEAAKTIQDKNKEIERLKTEFQEEAKRRWEYENELAKVRANY 1365
            ++ +++  E+  R   +LE   ++++ + + +E+   E +EE +   E  +EL       
Sbjct: 796  EE-LEEELEEAERRLDALERELESLEQRRERLEQEIEELEEEIEELEEKLDEL------- 847

Query: 1366 DEEIISLKNQFETEINITKTTIHQLTLQKEEDTSGYRAQIDTLTRENRSLSEEVKRLKNT 1425
            +EE+     + E E+   K  + +L  +KEE       ++  L  E   L EE++ L++ 
Sbjct: 848  EEEL----EELEKELEELKEELEELEAEKEE----LEDELKELEEEKEELEEELRELESE 899

Query: 1426 LAQNTETLRRVEENVQQQKATGLEMSQRKQQLEVELRQVTQMRTEESARYKQSLD-DAAK 1484
            LA+  E + ++ E ++       E+  + ++LEVEL ++ +   EE   Y+ +L+ +  +
Sbjct: 900  LAELKEEIEKLRERLE-------ELEAKLERLEVELPELEEELEEE---YEDTLETELER 949

Query: 1485 TIQDKNKEIDRLKQLIETEASQRKCLEDENARLQRAQGELQKAHSSATETISKLKVQEQE 1544
             I+   +EI+ L  +      + + +E+    L+  + +L++A     E I +L  +++E
Sbjct: 950  EIERLEEEIEALGPVNLRAIEEYEEVEERYEELKSQREDLEEAKEKLLEVIEELDKEKRE 1009

Query: 1545 LLRLRLDYERVSQ 1557
              R +  ++++++
Sbjct: 1010 --RFKETFDKINE 1020


 Score =  125 bits (313), Expect = 4e-028
 Identities = 142/619 (22%), Positives = 273/619 (44%), Gaps = 68/619 (10%)

Query: 1458 EVELRQVTQMRTEES-ARYKQSLDDAAKTIQDKNKEIDRLKQLIETEASQRKCLEDENAR 1516
            +V L+ +  +  +    +   S+    K  +  N + +  ++LIE  A   K  E    R
Sbjct: 118  KVRLKDIQDLLADSGIGKESYSIVSQGKVEEIINAKPEERRKLIEEAAGVSKYKE----R 173

Query: 1517 LQRAQGELQKAHSSATETISKLKVQEQELLRLRLDYERVSQ----ERTVRDQDIARFQTS 1572
             + A+ +L++   +       L+  E++L +L    E+  +    +  +R+ ++A     
Sbjct: 174  KEEAERKLERTEENLERLEDLLEELEKQLEKLERQAEKAERYQELKAELRELELALLLAK 233

Query: 1573 LKELQLQKQKAEEELARLKRAASEDSSKRKKLEEELEGMRRTLKEQAIKVTSLTQQLEQA 1632
            LKEL+ + ++ EEEL+RL              EEELE ++  L+E   ++  L  +LE  
Sbjct: 234  LKELRKELEELEEELSRL--------------EEELEELQEELEEAEKEIEELKSELE-- 277

Query: 1633 SIVKKRSEDELRQQRDTLDGHLREKQRTQDELRRLASEVEALRRQLLQEQESVRQAQTRN 1692
                     ELR++ + L   L E    ++E+  L  E+  LR +L + +  + + + R 
Sbjct: 278  ---------ELREELEELQEELLE---LKEEIEELEGEISLLRERLEELENELEELEERL 325

Query: 1693 EHFQKAIEDKSRSLNESKIEIERLQSLTESLTKEHLMLEEELRQLRLEYDDLQRGRSEAD 1752
            E  ++ IE     L E +  +E L+ L   L +    LEE+L  L  E ++L     E  
Sbjct: 326  EELKEKIEALKEELEERETLLEELEQLLAELEEAKEELEEKLSALLEELEELFEALREEL 385

Query: 1753 HDKNATIAELRNQLQISNNRTLELQGLINDLQRERENLRQEIERFQKQALEASNRIQESK 1812
             +  A +AE+RN+L+        L+  +  L    E+L++E++  + +  E    ++E  
Sbjct: 386  AELEAELAEIRNELEELKREIESLEERLERLSERLEDLKEELKELEAELEELQTELEELN 445

Query: 1813 NQCTQVVQERESLLVKIKVLEQDKA----RLQRLEEELSRAKT---TLEAESRLKQRLEC 1865
             +  ++ ++ E L  ++K LE++ A     LQRLE+ELS  +     LEAE R  Q +  
Sbjct: 446  EELEELEEQLEELRDRLKELERELAELQEELQRLEKELSSLEARLDRLEAEQRASQGVRA 505

Query: 1866 EKQQIQNDLNQWKTQYSRKEEAIRKIESEREKSEREKNSLRSEI-ERLQAEIKRIEERCR 1924
              + +++ L      Y    E I+         E+ + +L + +  RLQA +   EE  +
Sbjct: 506  VLEALESGL---PGVYGPVAELIK-------VKEKYETALEAALGNRLQAVVVENEEVAK 555

Query: 1925 RKLEDSSRETQSQLETERCRLQREIDRLKQRPYGSHRETQTEYEWSVDSSKLVFDGLRKK 1984
            + +E   +E ++   T        +DR+K  P  S +         + S  + FD   + 
Sbjct: 556  KAIE-FLKENKAGRAT-----FLPLDRIK--PLRSLKSDAAPGFLGLASDLIDFDPKYEP 607

Query: 1985 VTAMQLYECQLIDKATLDKLLKGKKSVE-EVASEIQPFLRGAGAIAGASASPKEKYSLVE 2043
                 L +  ++D     + L  K  ++  + +     +  +G+I G S + +       
Sbjct: 608  AVRFVLGDTLVVDDLEQARRLARKLRIKYRIVTLDGDLVEPSGSITGGSRNKRSSL---- 663

Query: 2044 AKRKKLITPESTVMLLEAQ 2062
            A++++L   E  +  LEAQ
Sbjct: 664  AQKRELKELEEELAELEAQ 682


 Score = 65.9 bits (159), Expect = 3e-010
 Identities = 75/401 (18%), Positives = 180/401 (44%), Gaps = 28/401 (6%)

Query: 763  LENINGVTDGYLNSLCAVRALLQAILQTEDMLKVYEARLTEEETVCLDL--------DKV 814
            +E    +T G  N   ++ A  + + + E+ L   EA+L + E     L        D +
Sbjct: 646  VEPSGSITGGSRNKRSSL-AQKRELKELEEELAELEAQLEKLEEELKSLKNELRSLEDLL 704

Query: 815  EAYRCGLKKIKNDLNLKKSLLATMKTELQKAQQIHSQTSQQYPLYDLDLGKFSEKVTQLT 874
            E  R  L++++  L   K  LA ++ EL++ Q    +  ++    + +L +  E++ +L 
Sbjct: 705  EELRRQLEELERQLEELKRELAALEEELEQLQSRLEELEEELEELEEELEELQERLEELE 764

Query: 875  DRWQRIDKQIDYRLWDLEKQIKQLRNYRDNYQTFCKWLYDAKRRQDSLESMKFGDSNTVM 934
            +  + +++ +     ++E+  ++ +  ++  +   + L +A+RR D+LE         + 
Sbjct: 765  EELESLEEALAKLKEEIEELEEKRQALQEELEELEEELEEAERRLDALE-------RELE 817

Query: 935  RFLNEQKNLHSEISGKRDKSEEVQKIAELCANSIKDYELQLASYTSGLETLLSIPIKRTV 994
                 ++ L  EI    ++ EE+++  +     +++ E +L      LE L     ++  
Sbjct: 818  SLEQRRERLEQEIEELEEEIEELEEKLDELEEELEELEKELEELKEELEEL---EAEKEE 874

Query: 995  IQSPSGVILQEAADMHARYIELLTRSGDYYRFLSEMLKSLEDLKLKNTKIEVLEEELRLA 1054
            ++     + +E  ++     EL +   +    + ++ + LE+L+ K  ++EV   EL   
Sbjct: 875  LEDELKELEEEKEELEEELRELESELAELKEEIEKLRERLEELEAKLERLEVELPELEEE 934

Query: 1055 RDANSENCNKNKFLDQNLQKYQAECSQF-KAKLVSLEELKRQAELDGKSAKQNLDKCYGQ 1113
             +   E+  + + L++ +++ + E        L ++EE +   E   +   Q  D     
Sbjct: 935  LEEEYEDTLETE-LEREIERLEEEIEALGPVNLRAIEEYEEVEERYEELKSQRED----- 988

Query: 1114 IKELNEKITRLTYEIEDEKRRRKAVEDRFDQQKSDYDQLQK 1154
            ++E  EK+  +  E++ EKR R   ++ FD+   ++ ++ K
Sbjct: 989  LEEAKEKLLEVIEELDKEKRER--FKETFDKINENFSEIFK 1027


 Score = 53.9 bits (128), Expect = 1e-006
 Identities = 71/322 (22%), Positives = 141/322 (43%), Gaps = 41/322 (12%)

Query: 117  LDECFAQANDQMEITDSLIREMRQMGQPCDAYQKRLLQLQEQMRALYKAISGPRVRRASS 176
            L+E   Q   ++E    L  E+ ++ +  +  Q+RL +L+E++ +L +A++  +      
Sbjct: 728  LEEELEQLQSRLE---ELEEELEELEEELEELQERLEELEEELESLEEALAKLKEEIEEL 784

Query: 177  KGGGGYTCQSGSGWDEFTKRLTSECLGWMRQQRAEMDMMTWGVDLASVEQHISSHRSIHN 236
            +       +      E  + L  E       + AE  +     +L S+EQ       +  
Sbjct: 785  E-------EKRQALQEELEELEEEL------EEAERRLDALERELESLEQR---RERLEQ 828

Query: 237  TIGDYRWQLDKIKADLREKSAIYQLEEEYENLLKASFERMDHLRQLQNIIQATSREIMWI 296
             I +   ++++++  L E      LEEE E L K   E  + L +L+   +    E+  +
Sbjct: 829  EIEELEEEIEELEEKLDE------LEEELEELEKELEELKEELEELEAEKEELEDELKEL 882

Query: 297  NDCEEEELLYDWSDRNTNIAQKQEAFSIRMSQLEVKEKELNKLKQESDQLVLNQHPASDK 356
             + E+EEL  +  +  + +A+ +E       +LE  E +L +L+ E  +L        + 
Sbjct: 883  EE-EKEELEEELRELESELAELKEEIEKLRERLEELEAKLERLEVELPEL------EEEL 935

Query: 357  IEAYMDTLQTQWS-WILQITKCIDVHLKENAAYFQFFEEAQSTEAYLKGLQDSIRKKYPC 415
             E Y DTL+T+    I ++ + I+     N    + +EE +     LK  ++        
Sbjct: 936  EEEYEDTLETELEREIERLEEEIEALGPVNLRAIEEYEEVEERYEELKSQRE-------- 987

Query: 416  DKNTPLQRLLEQIKELEKEREK 437
            D     ++LLE I+EL+KE+ +
Sbjct: 988  DLEEAKEKLLEVIEELDKEKRE 1009


 Score = 52.0 bits (123), Expect = 4e-006
 Identities = 78/384 (20%), Positives = 164/384 (42%), Gaps = 59/384 (15%)

Query: 115  RELDECFAQANDQMEITD----SLIREMRQMGQPCDAYQKRLLQLQEQMRALYKAISGPR 170
            +EL+E  A+   Q+E  +    SL  E+R +    +  +++L +L+ Q+  L + ++   
Sbjct: 670  KELEEELAELEAQLEKLEEELKSLKNELRSLEDLLEELRRQLEELERQLEELKRELAA-- 727

Query: 171  VRRASSKGGGGYTCQSGSGWDEFTKRLTSECLGWMRQQRAEMDMMTWGVDLASVEQHISS 230
                                +E  ++L S      R +  E ++     +L  +++ +  
Sbjct: 728  -------------------LEEELEQLQS------RLEELEEELEELEEELEELQERLEE 762

Query: 231  HRSIHNTIGDYRWQLDKIKADLREKSAIYQLE-EEYENLLKASFERMDHL-RQLQNIIQA 288
                  ++ +   +L +   +L EK    Q E EE E  L+ +  R+D L R+L+++ Q 
Sbjct: 763  LEEELESLEEALAKLKEEIEELEEKRQALQEELEELEEELEEAERRLDALERELESLEQR 822

Query: 289  TSREIMWINDCEEEELLYDWSDRNTNIAQKQEAFSIRMSQLEVKEKELNKLKQESDQLVL 348
              R    I + EEE            I + +E       +LE  EKEL +LK+E ++L  
Sbjct: 823  RERLEQEIEELEEE------------IEELEEKLDELEEELEELEKELEELKEELEELEA 870

Query: 349  NQHPASDKI-------EAYMDTLQTQWSWILQITKCIDVHLKENAAYFQFFEEAQSTEAY 401
             +    D++       E   + L+   S + ++ + I+  L+E     +   + +  E  
Sbjct: 871  EKEELEDELKELEEEKEELEEELRELESELAELKEEIE-KLRERLEELE--AKLERLEVE 927

Query: 402  LKGLQDSIRKKYPCDKNTPLQRLLEQIKELEKEREKILEYK-RQVQSLVNKSKKIVQLKP 460
            L  L++ + ++Y     T L+R   +I+ LE+E E +     R ++      ++  +LK 
Sbjct: 928  LPELEEELEEEYEDTLETELER---EIERLEEEIEALGPVNLRAIEEYEEVEERYEELKS 984

Query: 461  RNPDYRSNKPIILRALCDYKQDQK 484
            +  D    K  +L  + +  ++++
Sbjct: 985  QREDLEEAKEKLLEVIEELDKEKR 1008


 Score = 49.7 bits (117), Expect = 2e-005
 Identities = 150/816 (18%), Positives = 337/816 (41%), Gaps = 106/816 (12%)

Query: 116 ELDECFAQANDQMEITDSLIREMRQMGQPCDAYQKRLLQLQEQMRALYKAISGPRVRRAS 175
           EL+E   +  +  +  + L  E+ ++ +  +  Q+ LL+L+E++  L   IS  R R   
Sbjct: 254 ELEELQEELEEAEKEIEELKSELEELREELEELQEELLELKEEIEELEGEISLLRERLEE 313

Query: 176 SKGGGGYTCQSGSGWDEFTKRLTSEC------LGWMRQQRAEMDMMTWGVD---LASVEQ 226
            +       +      E  + L  E       L  + Q  AE++     ++    A +E+
Sbjct: 314 LENELEELEERLEELKEKIEALKEELEERETLLEELEQLLAELEEAKEELEEKLSALLEE 373

Query: 227 HISSHRSIHNTIGDYRWQLDKIKADLRE-KSAIYQLEEEYENLLKASFERMDHLRQLQNI 285
                 ++   + +   +L +I+ +L E K  I  LEE  E L +   +  + L++L+  
Sbjct: 374 LEELFEALREELAELEAELAEIRNELEELKREIESLEERLERLSERLEDLKEELKELEAE 433

Query: 286 IQATSREIMWINDCEEEELLYDWSDRNTNIAQKQEAFSIRMSQLEVKEKELNKLKQESDQ 345
           ++    E+  +N+ E EEL     +    + + +   +    +L+  EKEL+ L+   D+
Sbjct: 434 LEELQTELEELNE-ELEELEEQLEELRDRLKELERELAELQEELQRLEKELSSLEARLDR 492

Query: 346 LVLNQHPASDKIEAYMDTLQTQWSWILQITKCIDVHLKENAAYFQFFEEAQSTEAYLKGL 405
           L   Q  AS  + A ++ L++    +                Y    E  +  E Y   L
Sbjct: 493 LEAEQR-ASQGVRAVLEALESGLPGV----------------YGPVAELIKVKEKYETAL 535

Query: 406 QDSIRKKYPCDKNTPLQRLLEQIKELEKEREKILEYKRQVQSLVNKSKKIVQLKPRNPDY 465
           + ++  +        LQ ++ + +E+ K+  + L+  +  ++      +I  L+    D 
Sbjct: 536 EAALGNR--------LQAVVVENEEVAKKAIEFLKENKAGRATFLPLDRIKPLRSLKSDA 587

Query: 466 RSNKPIILRALCDYKQDQKIVHK---GDECILKDNNE--------RSKWYVTGPGGVDML 514
                 +   L D+    +   +   GD  ++ D  +        R K+ +    G D++
Sbjct: 588 APGFLGLASDLIDFDPKYEPAVRFVLGDTLVVDDLEQARRLARKLRIKYRIVTLDG-DLV 646

Query: 515 VPSVGLIIPPPNPLAVDLSSK-----IEQYYEAILALWNQLYINMKSLVSWHYCMIDIEK 569
            PS G I          L+ K     +E+    + A   +L   +KSL +    + D+  
Sbjct: 647 EPS-GSITGGSRNKRSSLAQKRELKELEEELAELEAQLEKLEEELKSLKNELRSLEDL-- 703

Query: 570 IKAMTIAKLKTMRQEDYMKTISDLELHYQEFIRNSQGSEMFGDDDKRKMQTQFTDAQKHY 629
                         E+  + + +LE   +E  R     E    ++  ++Q++  + ++  
Sbjct: 704 -------------LEELRRQLEELERQLEELKRELAALE----EELEQLQSRLEELEEEL 746

Query: 630 QTLVIQLPGHPQHQTVTTTEITHLGTCQDVNHNKVIETNRENDKQEAWMLIELQKIRRQM 689
           + L  +L    +       E+  L    +    K+ E   E +++   +  EL+++  ++
Sbjct: 747 EELEEELEELQERLEELEEELESL----EEALAKLKEEIEELEEKRQALQEELEELEEEL 802

Query: 690 ELCESRM-ALKNILLADQGSSHHITVKINELKSVQNDAQAIAQVLNQLKDMLANFRGSEK 748
           E  E R+ AL+  L + +     +  +I EL   + + + + + L++L++ L        
Sbjct: 803 EEAERRLDALERELESLEQRRERLEQEIEEL---EEEIEELEEKLDELEEELEE------ 853

Query: 749 YCYLQNEVFGLFQKLENINGVTDGYLNSLCAVRALLQAILQTEDMLKVYEARLTE-EETV 807
              L+ E+  L ++LE +    +   + L   + L +   + E+ L+  E+ L E +E +
Sbjct: 854 ---LEKELEELKEELEELEAEKEELEDEL---KELEEEKEELEEELRELESELAELKEEI 907

Query: 808 CLDLDKVEAYRCGLKKIKNDL-----NLKKSLLATMKTELQKAQQIHSQTSQQYPLYDLD 862
               +++E     L++++ +L      L++    T++TEL++  +I     +   L  ++
Sbjct: 908 EKLRERLEELEAKLERLEVELPELEEELEEEYEDTLETELER--EIERLEEEIEALGPVN 965

Query: 863 LGKFSEKVTQLTDRWQRIDKQIDYRLWDLEKQIKQL 898
           L +  E+  ++ +R++ +  Q +    DLE+  ++L
Sbjct: 966 L-RAIEEYEEVEERYEELKSQRE----DLEEAKEKL 996


 Score = 44.7 bits (104), Expect = 6e-004
 Identities = 44/219 (20%), Positives = 100/219 (45%), Gaps = 10/219 (4%)

Query: 244 QLDKIKADLREKSAIYQLEEEYENLLKASFERMDHLRQLQNIIQATSREIMWINDCEEEE 303
           QL+K++    +     +L+ E   L  A    +  L++L+  ++    E+  + + E EE
Sbjct: 201 QLEKLERQAEKAERYQELKAELRELELALL--LAKLKELRKELEELEEELSRLEE-ELEE 257

Query: 304 LLYDWSDRNTNIAQKQEAFSIRMSQLEVKEKELNKLKQESDQLVLNQHPASDKIEAYMDT 363
           L  +  +    I + +        +LE  ++EL +LK+E ++L        +++E   + 
Sbjct: 258 LQEELEEAEKEIEELKSELEELREELEELQEELLELKEEIEELEGEISLLRERLEELENE 317

Query: 364 LQTQWSWILQITKCIDVHLKENAAYFQFFEEAQSTEAYLKGLQDSIRKKYPC---DKNTP 420
           L+     + ++ + I+   +E        EE +   A L+  ++ + +K      +    
Sbjct: 318 LEELEERLEELKEKIEALKEELEERETLLEELEQLLAELEEAKEELEEKLSALLEELEEL 377

Query: 421 LQRLLEQIKELEKE----REKILEYKRQVQSLVNKSKKI 455
            + L E++ ELE E    R ++ E KR+++SL  + +++
Sbjct: 378 FEALREELAELEAELAEIRNELEELKREIESLEERLERL 416


 Score = 42.4 bits (98), Expect = 0.003
 Identities = 51/272 (18%), Positives = 118/272 (43%), Gaps = 30/272 (11%)

Query: 206 RQQRAEMDMMTWGVDLASVEQHISSHRSIHNTIGDYRWQLDKIKADLRE-KSAIYQLEEE 264
           ++ +AE+  +   + LA +++       +   +     +L++++ +L E +  I +L+ E
Sbjct: 216 QELKAELRELELALLLAKLKELRKELEELEEELSRLEEELEELQEELEEAEKEIEELKSE 275

Query: 265 YENLLKASFERMDHLRQLQNIIQATSREIMWINDCEEEELLYDWSDRNTNIAQKQEAFSI 324
            E L +   E  + L +L+  I+    EI  + +   EEL  +  +    + + +E    
Sbjct: 276 LEELREELEELQEELLELKEEIEELEGEISLLRE-RLEELENELEELEERLEELKEKIEA 334

Query: 325 RMSQLEVKEKELNKLKQESDQLVLNQHPASDKIEAYMDTLQTQWSWILQITKCIDVHLKE 384
              +LE +E  L +L+Q   +L   +    +K+ A ++ L+  +  + +    ++  L E
Sbjct: 335 LKEELEERETLLEELEQLLAELEEAKEELEEKLSALLEELEELFEALREELAELEAELAE 394

Query: 385 ----------------------NAAYFQFFEEAQSTEAYLKGLQDSIRK--KYPCDKNTP 420
                                 +       EE +  EA L+ LQ  + +  +   +    
Sbjct: 395 IRNELEELKREIESLEERLERLSERLEDLKEELKELEAELEELQTELEELNEELEELEEQ 454

Query: 421 LQRLLEQIKELEKE----REKILEYKRQVQSL 448
           L+ L +++KELE+E    +E++   ++++ SL
Sbjct: 455 LEELRDRLKELERELAELQEELQRLEKELSSL 486


 Score = 34.7 bits (78), Expect = 0.63
 Identities = 40/216 (18%), Positives = 96/216 (44%), Gaps = 18/216 (8%)

Query: 252 LREKSAIYQLEEEYENLLKASFERMDHLRQLQNIIQATSREIMWINDCEEEELLYDWSD- 310
           + E + + + +E  E   +      ++L +L+++++   +++  +    E+   Y     
Sbjct: 161 IEEAAGVSKYKERKEEAERKLERTEENLERLEDLLEELEKQLEKLERQAEKAERYQELKA 220

Query: 311 --RNTNIAQKQEAFSIRMSQLEVKEKELNKLKQESDQLVLNQHPASDKIEAYMDTLQTQW 368
             R   +A           +LE  E+EL++L++E ++L      A  +IE     L+   
Sbjct: 221 ELRELELALLLAKLKELRKELEELEEELSRLEEELEELQEELEEAEKEIEELKSELEELR 280

Query: 369 SWILQITKCIDVHLKENAAYFQ-----FFEEAQSTEAYLKGLQDSIRKKYPCDKNTPLQR 423
             + ++ + + + LKE     +       E  +  E  L+ L++ + +         L+ 
Sbjct: 281 EELEELQEEL-LELKEEIEELEGEISLLRERLEELENELEELEERLEE---------LKE 330

Query: 424 LLEQIKELEKEREKILEYKRQVQSLVNKSKKIVQLK 459
            +E +KE  +ERE +LE   Q+ + + ++K+ ++ K
Sbjct: 331 KIEALKEELEERETLLEELEQLLAELEEAKEELEEK 366


==> gnl|CDD|279860 pfam01576, Myosin_tail_1, Myosin tail.  The myosin molecule is a
            multi-subunit complex made up of two heavy chains and
            four light chains it is a fundamental contractile protein
            found in all eukaryote cell types. This family consists
            of the coiled-coil myosin heavy chain tail region. The
            coiled-coil is composed of the tail from two molecules of
            myosin. These can then assemble into the macromolecular
            thick filament. The coiled-coil region provides the
            structural backbone the thick filament.
          Length = 1081

 Score =  199 bits (507), Expect = 1e-050
 Identities = 216/1003 (21%), Positives = 456/1003 (45%), Gaps = 98/1003 (9%)

Query: 1043 KIEVLEEELRLARDANSENCNKNKFLDQNLQKYQAECSQFKAKLVSLEELKRQAE-LDGK 1101
            +++  EEEL+  ++   +  ++ K ++Q  Q+   E +  + +L +  EL  +AE +  +
Sbjct: 6    EMQAKEEELQKVKEKQQKAESELKEIEQKHQQLNEEKNALQEQLQAETELCAEAEEMRAR 65

Query: 1102 SA--KQNLDKCYGQIKELNEKITRLTYEIEDEKRRRKA----VEDRFDQQKSDYDQLQKA 1155
             A  KQ L++   +++   E+    + ++++EK++ +     +E++ D++++   +LQ  
Sbjct: 66   LAARKQELEEILHELEARLEEEEERSQQLQNEKKKMQQHIQDLEEQLDEEEAARQKLQLE 125

Query: 1156 RQNEKESLGWQKMESEKAIKEKEF-EIERLRVLLQEEGARKREYENELAKVRNHYNEEMS 1214
            +   +  L  +K+E +  + E +  ++++ R LL+E   R  E+ + LA+     ++ +S
Sbjct: 126  KVTTEAKL--KKLEEDLLVLEDQNNKLQKERKLLEE---RIAEFTSNLAE-EEEKSKSLS 179

Query: 1215 NLRNKYETEINITKTTIKEISMQKEDDSKNLRNQLDRLSRENRDLKEEIVRLNDSILQTT 1274
             L+NK+E  I+  +  +K+    +E   + L     +L  E+ DL+E+I  L   I +  
Sbjct: 180  KLKNKHEAMISDLEDRLKK----EEKGRQELEKAKRKLEGESTDLQEQIADLQAQIAELR 235

Query: 1275 EQRRRAEEDALQQKA-CGSEVLQKKQYLEI--ELKQVIQQRSEDNARHKQSLEEAAKTIQ 1331
             Q  + EE+     A    E  QK   L+   EL+  + +  ED    + +  +A K  +
Sbjct: 236  AQLAKKEEELQAALARLEEEAAQKNAALKKIRELEAQLSELQEDLESERGARNKAEKQRR 295

Query: 1332 DKNKEIERLKTEFQE-------EAKRRWEYENELAKVRANYDEEIISLKNQFETEINITK 1384
            D  +E+E LKTE ++       + + R + E E+A+++   +EE  S + Q +       
Sbjct: 296  DLGEELEALKTELEDTLDTTAAQQELRSKREQEVAELKKALEEETRSHEAQLQEMRQKHN 355

Query: 1385 TTIHQLTLQKEE---DTSGYRAQIDTLTRENRSLSEEVKRLKNTLAQNTETLRRVEENVQ 1441
              + +L  Q E+   + +        L  EN  L  E++ L+     +    ++ E  +Q
Sbjct: 356  QAVEELNEQLEQAKRNKASLEKAKQALESENNELQAELRSLQQAKQDSEHKRKKAEAQLQ 415

Query: 1442 QQKATGLEMSQRKQQL-------EVELRQVTQMRTEESAR----------YKQSLDDAAK 1484
            + +A   E  +++Q+L       + EL  V+ +  E   +           +  L D  +
Sbjct: 416  ELQARFSESERQRQELAEKLSKLQAELESVSGLLNEAEGKNIKLSKDVSSLESQLQDTQE 475

Query: 1485 TIQDKNKE----IDRLKQLIETEASQRKCLEDENARLQRAQGELQKAHSSATETISKLKV 1540
             +Q++ ++      RL+QL + + S R+ LE+E    +  + +L    +  ++   KL+ 
Sbjct: 476  LLQEETRQKLNLSSRLRQLEDEKNSLREQLEEEEEAKRNVERQLSSLQAQLSDMKKKLEE 535

Query: 1541 QEQELLRLRLDYERVSQERTVRDQDIARFQTSLKELQLQKQKAEEELARL-------KRA 1593
                L  L    +R+ +E     Q +     +  +L+  K + ++EL  L       ++ 
Sbjct: 536  DAGALEALEEGKKRLQRELEALSQQLEEKAAAYDKLEKTKTRLQQELDDLLVDLDHQRQL 595

Query: 1594 ASEDSSKRKKLE--------------EELEGMRRTLKEQAIKVTSLTQQLEQASIVKKRS 1639
             S    K+KK +              EE +      +E+  K  SL + LE+A   K   
Sbjct: 596  VSNLEKKQKKFDQMLAEEKAISAKYAEERDRAEAEAREKETKALSLARALEEAQDAK--- 652

Query: 1640 EDELRQQRDTLDGHLREKQRTQDELRRLASEVEALRRQLLQEQESVRQAQTRNEHFQKAI 1699
             +EL +    L   + +   ++D++ +   E+E  +R L Q+ E ++      E   +A 
Sbjct: 653  -EELERTNKQLRAEMEDLVSSKDDVGKNVHELERSKRALEQQVEEMKTQLEELEDELQAT 711

Query: 1700 EDKSRSLNES----KIEIER-LQSLTESLTKEHLMLEEELRQLRLEYDDLQRGRSEADHD 1754
            ED    L  +    K + ER LQ+  E   ++   L +++R+L  E +D ++ RS+A   
Sbjct: 712  EDAKLRLEVNMQALKAQFERDLQARDEQGEEKRRQLVKQVRELEAELEDERKQRSQAVAA 771

Query: 1755 K---NATIAELRNQLQISN-------NRTLELQGLINDLQRERENLRQEIERFQKQALEA 1804
            K      + EL  Q+  +N        +  +LQ  + DLQRE E  R   +    Q+ E+
Sbjct: 772  KKKLELDLKELEAQIDAANKGRDEALKQLKKLQAQMKDLQRELEEARASRDEILAQSKES 831

Query: 1805 SNRIQESKNQCTQVVQERESLLVKIKVLEQDKARLQRLEEELSRAKTTLEAESRLKQRLE 1864
              ++   K+   +++Q +E L    +   Q +     L +E++   +   A S  K+RLE
Sbjct: 832  EKKL---KSLEAELLQLQEDLAAAERAKRQAQQERDELADEIASGNSGKSALSDEKRRLE 888

Query: 1865 CEKQQIQNDLNQWKTQYSRKEEAIRKIESEREKSEREKNSLRSEIERLQA---EIKRIEE 1921
                Q++ +L + ++      + +RK   + ++   E ++ RS  ++L+    +++R  +
Sbjct: 889  ARIAQLEEELEEEQSNTELLNDRLRKSTLQVDQLTAELSAERSSSQKLEGARQQLERQNK 948

Query: 1922 RCRRKLEDSSRETQSQLETERCRLQREIDRLKQRPYGSHRETQ 1964
              + KL++     +S+ ++    L+ +I +L+++     RE Q
Sbjct: 949  ELKAKLQEMEGTVKSKYKSSIAALEAKIAQLEEQLEQESRERQ 991


 Score =  190 bits (483), Expect = 7e-048
 Identities = 233/1093 (21%), Positives = 496/1093 (45%), Gaps = 108/1093 (9%)

Query: 937  LNEQKNLHSEISGKRDK-SEEVQKIAELCANSIKDYELQLASYTSGLETLLSIPIKRTVI 995
            L E +  H +++ +++   E++Q   ELCA + ++   +LA+    LE +L     R   
Sbjct: 28   LKEIEQKHQQLNEEKNALQEQLQAETELCAEA-EEMRARLAARKQELEEILHELEARLEE 86

Query: 996  QSPSGVILQEAADMHARYIELLTRSGDYYRFLSEMLKSLEDLKLKNTKIEVLEEELRLAR 1055
            +      LQ       ++I+ L    D      + L+ LE +  +  K++ LEE+L +  
Sbjct: 87   EEERSQQLQNEKKKMQQHIQDLEEQLDEEEAARQKLQ-LEKVTTE-AKLKKLEEDLLVLE 144

Query: 1056 DANSENCNKNKFLDQNLQKYQAECSQFKAKLVSLEELKRQAELDGKSAKQNLDKCYGQIK 1115
            D N++   + K L++ + ++ +  ++ + K  SL +LK + E      +  L K     +
Sbjct: 145  DQNNKLQKERKLLEERIAEFTSNLAEEEEKSKSLSKLKNKHEAMISDLEDRLKKEEKGRQ 204

Query: 1116 ELNEKITRLTYEIEDEKRRRKAVEDRFDQQKSDYDQLQKARQNEKESLGWQKMESEKAIK 1175
            EL +   +L  E  D + +   ++ +  + ++     Q A++ E+      ++E E A K
Sbjct: 205  ELEKAKRKLEGESTDLQEQIADLQAQIAELRA-----QLAKKEEELQAALARLEEEAAQK 259

Query: 1176 ----EKEFEIERLRVLLQEEGARKREYENELAKVRNHYNEEMSNLRNKYETEINITKTTI 1231
                +K  E+E     LQE+   +R   N+  K R    EE+  L+ + E  ++ T    
Sbjct: 260  NAALKKIRELEAQLSELQEDLESERGARNKAEKQRRDLGEELEALKTELEDTLDTTAAQ- 318

Query: 1232 KEISMQKEDDSKNLRNQLDRLSRENR-DLKEEIVRLNDSILQTTEQRRRAEEDALQQKAC 1290
            +E+  ++E +   L+  L+  +R +   L+E   + N ++ +  EQ  +A+ +    +  
Sbjct: 319  QELRSKREQEVAELKKALEEETRSHEAQLQEMRQKHNQAVEELNEQLEQAKRNKASLEKA 378

Query: 1291 GSEVLQKKQYLEIELKQVIQQRSEDNARHKQSLEEAAKTIQDKNKEIERLKTEFQEE-AK 1349
               +  +   L+ EL+  +QQ  +D+   ++  E   + +Q +  E ER + E  E+ +K
Sbjct: 379  KQALESENNELQAELRS-LQQAKQDSEHKRKKAEAQLQELQARFSESERQRQELAEKLSK 437

Query: 1350 RRWEYE------NELAKVRANYDEEIISLKNQFE-TEINITKTTIHQLTL-----QKEED 1397
             + E E      NE         +++ SL++Q + T+  + + T  +L L     Q E++
Sbjct: 438  LQAELESVSGLLNEAEGKNIKLSKDVSSLESQLQDTQELLQEETRQKLNLSSRLRQLEDE 497

Query: 1398 TSGYRAQIDTLTRENRSLSEEVKRLKNTLAQNTETLRRVEENVQQQKATGLEMSQRKQQL 1457
             +  R Q++      R++  ++  L+   AQ ++  +++EE+    +A    + + K++L
Sbjct: 498  KNSLREQLEEEEEAKRNVERQLSSLQ---AQLSDMKKKLEEDAGALEA----LEEGKKRL 550

Query: 1458 EVELRQVTQMRTEESARY----------KQSLDDA----------AKTIQDKNKEIDRLK 1497
            + EL  ++Q   E++A Y          +Q LDD              ++ K K+ D++ 
Sbjct: 551  QRELEALSQQLEEKAAAYDKLEKTKTRLQQELDDLLVDLDHQRQLVSNLEKKQKKFDQM- 609

Query: 1498 QLIETEASQRKCLEDENARLQRAQGELQKAHSSATETISKLKVQEQELLR----LRLDYE 1553
             L E +A   K  E+ +     A+ +  KA S A   + + +  ++EL R    LR + E
Sbjct: 610  -LAEEKAISAKYAEERDRAEAEAREKETKALSLA-RALEEAQDAKEELERTNKQLRAEME 667

Query: 1554 RVSQERTVRDQDIARFQTSLKELQLQKQKAEEELARLKRAASEDSSKRKKLEEELEGMRR 1613
             +   +    +++   + S + L+ Q ++ + +L  L+         + +LE  ++ ++ 
Sbjct: 668  DLVSSKDDVGKNVHELERSKRALEQQVEEMKTQLEELEDELQATEDAKLRLEVNMQALKA 727

Query: 1614 TLKEQAIKVTSLTQQLEQASIVK--KRSEDELRQQRDTLDGHLREKQRTQDELRRLASEV 1671
               E+ ++      + ++  +VK  +  E EL  +R      +  K++ + +L+ L +++
Sbjct: 728  QF-ERDLQARDEQGEEKRRQLVKQVRELEAELEDERKQRSQAVAAKKKLELDLKELEAQI 786

Query: 1672 EALRRQLLQEQESVRQAQTRNEHFQKAIEDKSRSLNESKIEIERLQSLTESLTKEHLMLE 1731
            +A  +   +  + +++ Q + +  Q+ +E+   S +E   + +  +   +SL  E L L+
Sbjct: 787  DAANKGRDEALKQLKKLQAQMKDLQRELEEARASRDEILAQSKESEKKLKSLEAELLQLQ 846

Query: 1732 EEL-------RQLRLEYDDL-------QRGRSEADHDKN---ATIAELRNQLQISNNRTL 1774
            E+L       RQ + E D+L         G+S    +K    A IA+L  +L+   + T 
Sbjct: 847  EDLAAAERAKRQAQQERDELADEIASGNSGKSALSDEKRRLEARIAQLEEELEEEQSNTE 906

Query: 1775 ELQGLINDLQRERENLRQEI--ERFQKQALEASNRIQESKNQCTQVVQERESLLVKIKVL 1832
             L   +     + + L  E+  ER   Q LE + +  E +N+  +   +     VK K  
Sbjct: 907  LLNDRLRKSTLQVDQLTAELSAERSSSQKLEGARQQLERQNKELKAKLQEMEGTVKSKY- 965

Query: 1833 EQDKARLQRLEEELSRAKTTLEAESRLKQRLECEKQQIQNDLNQWKTQYSRKEEAIRKIE 1892
               K+ +  LE ++++ +  LE ESR +Q      ++ +  L          +E + ++E
Sbjct: 966  ---KSSIAALEAKIAQLEEQLEQESRERQAAAKLVRRTEKKL----------KEVLLQVE 1012

Query: 1893 SEREKSEREKNSLRSEIERLQAEIKRIEERCRRKLEDSSRETQSQLETERCRLQREIDRL 1952
             ER  +++ K+    + E+  + +K++    +R+LE++  E  S+    R +LQRE+D  
Sbjct: 1013 DERRNADQYKD----QAEKANSRMKQL----KRQLEEAEEEA-SRANAARRKLQRELDDA 1063

Query: 1953 KQRPYGSHRETQT 1965
             +     +RE  T
Sbjct: 1064 TESADAMNREVST 1076


 Score =  167 bits (424), Expect = 5e-041
 Identities = 211/1006 (20%), Positives = 441/1006 (43%), Gaps = 124/1006 (12%)

Query: 1230 TIKEISMQ-KEDDSKNLRNQLDRLSRENRDLKEEIVRLNDSILQTTEQRRRAEEDALQQK 1288
            T +E  MQ KE++ + ++ +  +   E ++++++  +LN+      EQ +   E   + +
Sbjct: 1    TRQEEEMQAKEEELQKVKEKQQKAESELKEIEQKHQQLNEEKNALQEQLQAETELCAEAE 60

Query: 1289 ACGSEVLQKKQYLEIELKQVIQQRSEDNARHKQSLEEAAKTIQDKNKEIERLKTEFQEEA 1348
               + +  +KQ LE E+   ++ R E+     Q L+   K +Q   +++E    E +E A
Sbjct: 61   EMRARLAARKQELE-EILHELEARLEEEEERSQQLQNEKKKMQQHIQDLEEQLDE-EEAA 118

Query: 1349 KRRWEYENELAKVR-ANYDEEIISLK---NQFETEINITKTTIHQLT--LQKEEDTSGYR 1402
            +++ + E    + +    +E+++ L+   N+ + E  + +  I + T  L +EE+ S   
Sbjct: 119  RQKLQLEKVTTEAKLKKLEEDLLVLEDQNNKLQKERKLLEERIAEFTSNLAEEEEKSKSL 178

Query: 1403 AQI------------DTLTRENR-----------------SLSEEVKRLKNTLAQNTETL 1433
            +++            D L +E +                  L E++  L+  +A+    L
Sbjct: 179  SKLKNKHEAMISDLEDRLKKEEKGRQELEKAKRKLEGESTDLQEQIADLQAQIAELRAQL 238

Query: 1434 RRVEENVQQQKATGLEMSQRK-------QQLEVELRQVTQ-MRTEESARYKQSLDDAAKT 1485
             + EE +Q   A   E + +K       ++LE +L ++ + + +E  AR K     A K 
Sbjct: 239  AKKEEELQAALARLEEEAAQKNAALKKIRELEAQLSELQEDLESERGARNK-----AEKQ 293

Query: 1486 IQDKNKEIDRLK----QLIETEASQ---RKCLEDENARLQRA--------QGELQKAHSS 1530
             +D  +E++ LK      ++T A+Q   R   E E A L++A        + +LQ+    
Sbjct: 294  RRDLGEELEALKTELEDTLDTTAAQQELRSKREQEVAELKKALEEETRSHEAQLQEMRQK 353

Query: 1531 ATETISKLKVQEQELLRLRLDYERVSQ----ERTVRDQDIARFQTSLKELQLQKQKAEEE 1586
              + + +L  Q ++  R +   E+  Q    E      ++   Q + ++ + +++KAE +
Sbjct: 354  HNQAVEELNEQLEQAKRNKASLEKAKQALESENNELQAELRSLQQAKQDSEHKRKKAEAQ 413

Query: 1587 LARLKRAASEDSSKRKKLEEELEGMRRTLKEQAIKVTSLTQQLEQASIVKKRS----EDE 1642
            L  L+   SE   +R++L E+L  ++  L+     V+ L  + E  +I   +     E +
Sbjct: 414  LQELQARFSESERQRQELAEKLSKLQAELE----SVSGLLNEAEGKNIKLSKDVSSLESQ 469

Query: 1643 LRQQRDTLDGHLREKQRTQDELRRLASEVEALRRQLLQEQESVRQAQTRNEHFQKAIEDK 1702
            L+  ++ L    R+K      LR+L  E  +LR QL +E+E+ R  + +    Q  + D 
Sbjct: 470  LQDTQELLQEETRQKLNLSSRLRQLEDEKNSLREQLEEEEEAKRNVERQLSSLQAQLSDM 529

Query: 1703 SRSLNESKIEIERLQSLTESLTKEHLMLEEELRQLRLEYDDLQRGRSEADHDKNATIAEL 1762
             + L E    +E L+   + L +E   L ++L +    YD L++ ++    + +  + +L
Sbjct: 530  KKKLEEDAGALEALEEGKKRLQRELEALSQQLEEKAAAYDKLEKTKTRLQQELDDLLVDL 589

Query: 1763 RNQLQISNN----------RTLELQGLINDLQRERENLRQEIERFQKQALEASNRIQESK 1812
             +Q Q+ +N             E + +      ER+    E    + +AL  +  ++E++
Sbjct: 590  DHQRQLVSNLEKKQKKFDQMLAEEKAISAKYAEERDRAEAEAREKETKALSLARALEEAQ 649

Query: 1813 NQCTQVVQERESLLVKIKVLEQDKARLQRLEEELSRAKTTLEAE-SRLKQRLECEKQQIQ 1871
            +   ++ +  + L  +++ L   K  + +   EL R+K  LE +   +K +LE  + ++Q
Sbjct: 650  DAKEELERTNKQLRAEMEDLVSSKDDVGKNVHELERSKRALEQQVEEMKTQLEELEDELQ 709

Query: 1872 ----NDLNQWKTQYSRKEEAIRKIESEREKSEREKNSLRSEIERLQAEIKRIEER----- 1922
                  L       + K +  R +++  E+ E ++  L  ++  L+AE++  +ER     
Sbjct: 710  ATEDAKLRLEVNMQALKAQFERDLQARDEQGEEKRRQLVKQVRELEAELE--DERKQRSQ 767

Query: 1923 ---CRRKLEDSSRETQSQLETERCRLQREIDRLKQRPYGSHRETQTEYEWSVDSSKLVFD 1979
                ++KLE   +E ++Q++         + +LK +     ++ Q E E +  S   +  
Sbjct: 768  AVAAKKKLELDLKELEAQIDAANKGRDEALKQLK-KLQAQMKDLQRELEEARASRDEILA 826

Query: 1980 GLRKKVTAMQLYECQLI----DKATLDKLLK-GKKSVEEVASEIQPFLRGAGAIAGASAS 2034
              ++    ++  E +L+    D A  ++  +  ++  +E+A EI      A   +G SA 
Sbjct: 827  QSKESEKKLKSLEAELLQLQEDLAAAERAKRQAQQERDELADEI------ASGNSGKSAL 880

Query: 2035 PKEKYSLVEAKRKKLITPESTVMLLEAQAATGGIIDPHRNEKLTVDSAIARDLIDFDDRQ 2094
              EK  L EA+  +L        L E Q+ T  + D  R   L VD   A    +    Q
Sbjct: 881  SDEKRRL-EARIAQL-----EEELEEEQSNTELLNDRLRKSTLQVDQLTAELSAERSSSQ 934

Query: 2095 QIYTAEKAITGFDDPFSGKTVSVSEAIKKNLIDRETGMRLLEAQIA 2140
            ++  A + +   +     K   +   +K      ++ +  LEA+IA
Sbjct: 935  KLEGARQQLERQNKELKAKLQEMEGTVKSKY---KSSIAALEAKIA 977


 Score =  160 bits (405), Expect = 8e-039
 Identities = 238/1136 (20%), Positives = 485/1136 (42%), Gaps = 148/1136 (13%)

Query: 681  ELQKIRRQMELCESRMALKNILLADQGSSHHITVKINELKS-VQNDAQAIAQVLNQLKDM 739
            ELQK++ + +  ES   LK I    Q        ++NE K+ +Q   QA  ++  + ++M
Sbjct: 13   ELQKVKEKQQKAESE--LKEIEQKHQ--------QLNEEKNALQEQLQAETELCAEAEEM 62

Query: 740  LANFRGSEKYCYLQNEVFGLFQKLENINGVTDGYLNSLCAVRALLQAILQTEDMLKVYEA 799
             A     ++   L+  +  L  +LE     +    N    ++  +Q +          E 
Sbjct: 63   RARLAARKQE--LEEILHELEARLEEEEERSQQLQNEKKKMQQHIQDL----------EE 110

Query: 800  RLTEEETVC--LDLDKVEAYRCGLKKIKNDLNLKKSLLATMKTELQKAQQIHSQTSQQYP 857
            +L EEE     L L+KV      LKK++ DL     +L     +LQK +++  +   ++ 
Sbjct: 111  QLDEEEAARQKLQLEKVTT-EAKLKKLEEDL----LVLEDQNNKLQKERKLLEERIAEFT 165

Query: 858  LYDLDLGKFSEKVTQLTDRWQRIDKQIDYRLWDLEKQIKQLRNYRDNYQTFCKWLYDAKR 917
                +  + S+ +++L ++ + +   ++ RL   EK  ++L   +   +       ++  
Sbjct: 166  SNLAEEEEKSKSLSKLKNKHEAMISDLEDRLKKEEKGRQELEKAKRKLEG------ESTD 219

Query: 918  RQDSLESMKFGDSNTVMRFLNEQKNLHSEISGKRDKSEEVQKIAELCANSIKDYELQLAS 977
             Q+ +  ++   +    +   +++ L + ++  R + E  QK A L    I++ E QL+ 
Sbjct: 220  LQEQIADLQAQIAELRAQLAKKEEELQAALA--RLEEEAAQKNAAL--KKIRELEAQLSE 275

Query: 978  YTSGLETLLSIPIKRTVIQSPSG-------VILQEAADMHARYIELLTRSGDYYRFLSEM 1030
                LE+      K    +   G         L++  D  A   EL ++       L + 
Sbjct: 276  LQEDLESERGARNKAEKQRRDLGEELEALKTELEDTLDTTAAQQELRSKREQEVAELKKA 335

Query: 1031 LKS--------LEDLKLK-NTKIEVLEEELRLARDANSENCNKNKF-LDQNLQKYQAECS 1080
            L+         L++++ K N  +E L E+L        E   +NK  L++  Q  ++E +
Sbjct: 336  LEEETRSHEAQLQEMRQKHNQAVEELNEQL--------EQAKRNKASLEKAKQALESENN 387

Query: 1081 QFKAKLVSLEELKRQAELDGKSAKQNLDKCYG-------QIKELNEKITRLTYEIEDEKR 1133
            + +A+L SL++ K+ +E   K A+  L +          Q +EL EK+++L  E+E    
Sbjct: 388  ELQAELRSLQQAKQDSEHKRKKAEAQLQELQARFSESERQRQELAEKLSKLQAELESVSG 447

Query: 1134 RRKAVEDRFDQQKSDYDQLQKARQNEKESLGW---QKMESEKAIKEKEFEIERLRVLLQE 1190
                 E +  +   D   L+   Q+ +E L     QK+     +++ E E   LR  L+E
Sbjct: 448  LLNEAEGKNIKLSKDVSSLESQLQDTQELLQEETRQKLNLSSRLRQLEDEKNSLREQLEE 507

Query: 1191 EGARKREYENELAKVRNHYNEEMSNLRNKYETEINITKTTIKEISMQKEDDSKNLRNQLD 1250
            E   KR  E +L+ ++     ++S+++ K E +    +          E+  K L+ +L+
Sbjct: 508  EEEAKRNVERQLSSLQ----AQLSDMKKKLEEDAGALEAL--------EEGKKRLQRELE 555

Query: 1251 RLSRENRDLKEEIVRLNDSILQTTEQRRRAEEDALQQKACGSEVLQKKQYLEIELKQVIQ 1310
             LS++     EE     D + +T  + ++  +D L       +++   +  + +  Q++ 
Sbjct: 556  ALSQQ----LEEKAAAYDKLEKTKTRLQQELDDLLVDLDHQRQLVSNLEKKQKKFDQMLA 611

Query: 1311 QRSEDNARHKQSLEEAAKTIQDKNKEIERLKTEFQEEAKRRWEYENELAKVRANYDEEII 1370
            +    +A++ +  + A    ++K  +   L    +E    + E E    ++RA   E+++
Sbjct: 612  EEKAISAKYAEERDRAEAEAREKETKALSLARALEEAQDAKEELERTNKQLRAEM-EDLV 670

Query: 1371 SLKNQFETEINITKTTIHQLTLQKEEDTSGYRAQIDTLTRENRSLSEEVKRLK-NTLAQN 1429
            S K+     ++  + +   L  Q EE     + Q++ L  E ++  +   RL+ N  A  
Sbjct: 671  SSKDDVGKNVHELERSKRALEQQVEE----MKTQLEELEDELQATEDAKLRLEVNMQALK 726

Query: 1430 TETLRRVEENVQQQKATGLEMSQRKQQLEVELRQVTQMRTEESARYKQ---SLDDAAKTI 1486
             +  R ++   +Q +    ++ ++ ++LE EL    + R++  A  K+    L +    I
Sbjct: 727  AQFERDLQARDEQGEEKRRQLVKQVRELEAELEDERKQRSQAVAAKKKLELDLKELEAQI 786

Query: 1487 QDKNKEIDR-LKQLIETEASQRKCLEDENARLQRAQGELQKAHSSATETISKLKVQEQEL 1545
               NK  D  LKQL + +A     ++D    L+ A+    +  + + E+  KLK  E EL
Sbjct: 787  DAANKGRDEALKQLKKLQAQ----MKDLQRELEEARASRDEILAQSKESEKKLKSLEAEL 842

Query: 1546 LRLRLDY-------ERVSQERTVRDQDIARFQTSLKELQLQKQKAEEELARLKRAASEDS 1598
            L+L+ D         +  QER     +IA   +    L  +K++ E  +A+L+    E+ 
Sbjct: 843  LQLQEDLAAAERAKRQAQQERDELADEIASGNSGKSALSDEKRRLEARIAQLEEELEEEQ 902

Query: 1599 SKRKKLEE------------------------ELEGMRRTLKEQAIKVTSLTQQLEQASI 1634
            S  + L +                        +LEG R+ L+ Q  ++ +  Q++E    
Sbjct: 903  SNTELLNDRLRKSTLQVDQLTAELSAERSSSQKLEGARQQLERQNKELKAKLQEMEGTVK 962

Query: 1635 VKKRS-----EDELRQQRDTLDGHLREKQ-------RTQDELRRLASEVEALRRQLLQEQ 1682
             K +S     E ++ Q  + L+   RE+Q       RT+ +L+ +  +VE  RR   Q +
Sbjct: 963  SKYKSSIAALEAKIAQLEEQLEQESRERQAAAKLVRRTEKKLKEVLLQVEDERRNADQYK 1022

Query: 1683 ESVRQAQTRNEHFQKAIEDKSRSLNESKIEIERLQSLTESLTKEHLMLEEELRQLR 1738
            +   +A +R +  ++ +E+     + +     +LQ   +  T+    +  E+  LR
Sbjct: 1023 DQAEKANSRMKQLKRQLEEAEEEASRANAARRKLQRELDDATESADAMNREVSTLR 1078


 Score =  137 bits (346), Expect = 5e-032
 Identities = 234/1095 (21%), Positives = 479/1095 (43%), Gaps = 129/1095 (11%)

Query: 582  RQEDYMKTISDLELHYQEFIRNSQGSEMFGDDDKRKMQTQFTDAQKHYQTLVIQLPGHPQ 641
            R+++  + + +LE   +E    SQ  +    ++K+KMQ       +H Q L  QL     
Sbjct: 69   RKQELEEILHELEARLEEEEERSQQLQ----NEKKKMQ-------QHIQDLEEQLDEEEA 117

Query: 642  HQTVTTTEITHLGTCQDVNHNKVIETNRENDKQEAWMLIELQ--KIRRQMELCESRMALK 699
             +             Q +   KV    +    +E  +++E Q  K++++ +L E R+A  
Sbjct: 118  AR-------------QKLQLEKVTTEAKLKKLEEDLLVLEDQNNKLQKERKLLEERIAEF 164

Query: 700  NILLADQGSSHHITVKINELKSVQNDAQAIAQVLNQLKDMLANFRGSEKYCYLQNEVFGL 759
               LA++        K   L  ++N  +A+   ++ L+D L   +  EK    + E+   
Sbjct: 165  TSNLAEEEE------KSKSLSKLKNKHEAM---ISDLEDRL---KKEEKG---RQELEKA 209

Query: 760  FQKLENINGVTDGYLNSLCAVRALLQAIL-QTEDMLKVYEARLTEEETVC-LDLDKVEAY 817
             +KLE  +      +  L A  A L+A L + E+ L+   ARL EE       L K+   
Sbjct: 210  KRKLEGESTDLQEQIADLQAQIAELRAQLAKKEEELQAALARLEEEAAQKNAALKKIREL 269

Query: 818  RCGLKKIKNDLNLKKSLLATMKTELQKAQQIHSQTSQQYPLYD-LDLGKFSEKVTQLTDR 876
               L +++ DL  ++   A  K E Q+        + +  L D LD     +++    ++
Sbjct: 270  EAQLSELQEDLESERG--ARNKAEKQRRDLGEELEALKTELEDTLDTTAAQQELRSKREQ 327

Query: 877  W-QRIDKQIDYRLWDLEKQIKQLRN-YRDNYQTFCKWLYDAKRRQDSLESMKFG---DSN 931
                + K ++      E Q++++R  +    +   + L  AKR + SLE  K     ++N
Sbjct: 328  EVAELKKALEEETRSHEAQLQEMRQKHNQAVEELNEQLEQAKRNKASLEKAKQALESENN 387

Query: 932  TVMRFLNEQKNLHSEISGKRDKSE-EVQKIAELCANSIKDYELQLASYTSGLETLLSIPI 990
             +   L   +    +   KR K+E ++Q++    + S +  + +LA   S L+  L    
Sbjct: 388  ELQAELRSLQQAKQDSEHKRKKAEAQLQELQARFSESERQRQ-ELAEKLSKLQAEL---- 442

Query: 991  KRTVIQSPSGVILQEAADMHARYIELLTRSGDYYRFLSEMLKSLEDLKLK-NTKIEVLEE 1049
                 +S SG +L EA   + +  + ++      +   E+L+     KL  ++++  LE+
Sbjct: 443  -----ESVSG-LLNEAEGKNIKLSKDVSSLESQLQDTQELLQEETRQKLNLSSRLRQLED 496

Query: 1050 ELRLARDANSENCNKNKFLDQNLQKYQAECSQFKAKLV-------SLEELKRQAELDGKS 1102
            E    R+   E     + +++ L   QA+ S  K KL        +LEE K++ + + ++
Sbjct: 497  EKNSLREQLEEEEEAKRNVERQLSSLQAQLSDMKKKLEEDAGALEALEEGKKRLQRELEA 556

Query: 1103 AKQNLDKCYGQIKELNEKITRLTYEIED---EKRRRKAVEDRFDQQKSDYDQLQKARQNE 1159
              Q L++      +L +  TRL  E++D   +   ++ +    ++++  +DQ+    +  
Sbjct: 557  LSQQLEEKAAAYDKLEKTKTRLQQELDDLLVDLDHQRQLVSNLEKKQKKFDQMLAEEKAI 616

Query: 1160 KESLGWQKMESEKAIKEKEFEIERLRVLLQEEGARKREYENELAKVRNHYNE-------- 1211
                  ++  +E   +EKE +   L   L+E    K E E    ++R    +        
Sbjct: 617  SAKYAEERDRAEAEAREKETKALSLARALEEAQDAKEELERTNKQLRAEMEDLVSSKDDV 676

Query: 1212 -----EMSNLRNKYETEINITKTTIKEIS--MQKEDDSK-NLRNQLDRLSRE-NRDLKEE 1262
                 E+   +   E ++   KT ++E+   +Q  +D+K  L   +  L  +  RDL+  
Sbjct: 677  GKNVHELERSKRALEQQVEEMKTQLEELEDELQATEDAKLRLEVNMQALKAQFERDLQAR 736

Query: 1263 IVRLNDSILQTTEQRRRAEEDALQQKACGSEVLQKKQYLEIELKQVIQQRSEDNARHKQS 1322
              +  +   Q  +Q R  E +   ++   S+ +  K+ LE++LK++  Q    N    ++
Sbjct: 737  DEQGEEKRRQLVKQVRELEAELEDERKQRSQAVAAKKKLELDLKELEAQIDAANKGRDEA 796

Query: 1323 LEEAAKT---IQDKNKEIERLKTEFQEEAKRRWEYENELAKVRANYDEEIISLKNQFETE 1379
            L++  K    ++D  +E+E  +    E   +  E E +L  + A    E++ L+      
Sbjct: 797  LKQLKKLQAQMKDLQRELEEARASRDEILAQSKESEKKLKSLEA----ELLQLQEDL--- 849

Query: 1380 INITKTTIHQLTLQKEEDTSGYRAQIDTLTRENRSLSEEVKRLKNTLAQNTETLRRVEEN 1439
                     +   Q +++      +I +      +LS+E +RL+  +AQ  E L   + N
Sbjct: 850  -----AAAERAKRQAQQERDELADEIASGNSGKSALSDEKRRLEARIAQLEEELEEEQSN 904

Query: 1440 VQQQKATGLEMSQRKQQLEVELRQVTQMRTEESARYKQSLDDAAKTIQDKNKEID-RLKQ 1498
             +      L    RK  L+V+ +   ++  E S+   Q L+ A + ++ +NKE+  +L++
Sbjct: 905  TEL-----LNDRLRKSTLQVD-QLTAELSAERSS--SQKLEGARQQLERQNKELKAKLQE 956

Query: 1499 LIETEASQRK----CLEDENARLQRAQGELQKAHSSATETISKLKVQEQELLRLRLDYER 1554
            +  T  S+ K     LE + A+L+    +  +   +A + + + + + +E+L L+++ ER
Sbjct: 957  MEGTVKSKYKSSIAALEAKIAQLEEQLEQESRERQAAAKLVRRTEKKLKEVL-LQVEDER 1015

Query: 1555 VSQERTVRDQDIARFQTSLKELQLQKQKAEEELARLKRAASEDSSKRKKLEEELEGMRRT 1614
             + ++  +DQ   +  + +K+L+ Q ++AEEE +R   A       R+KL+ EL+    +
Sbjct: 1016 RNADQ-YKDQ-AEKANSRMKQLKRQLEEAEEEASRANAA-------RRKLQRELDDATES 1066

Query: 1615 LKEQAIKVTSLTQQL 1629
                  +V++L  +L
Sbjct: 1067 ADAMNREVSTLRSKL 1081


 Score =  107 bits (267), Expect = 8e-023
 Identities = 148/678 (21%), Positives = 282/678 (41%), Gaps = 82/678 (12%)

Query: 1560 TVRDQDIARFQTSLKELQLQKQKAEEELARLKRAASEDSSKRKKLEEELEGMRRTLKEQA 1619
            T +++++   +  L++++ ++QKAE EL  +++       K ++L EE    +  L+EQ 
Sbjct: 1    TRQEEEMQAKEEELQKVKEKQQKAESELKEIEQ-------KHQQLNEE----KNALQEQL 49

Query: 1620 IKVTSLTQQLEQASIVKKRSEDELRQQRDTLDGHLREK----QRTQDELRRLASEVEALR 1675
               T L  + E+        + EL +    L+  L E+    Q+ Q+E +++   ++ L 
Sbjct: 50   QAETELCAEAEEMRARLAARKQELEEILHELEARLEEEEERSQQLQNEKKKMQQHIQDLE 109

Query: 1676 RQLLQEQESVRQAQTRNEHFQKAIEDKSRSLNESKIEIERLQSLTESLTKEHLMLEEELR 1735
             Q L E+E+ RQ   + +  +   E K + L E  + +E        L KE  +LEE + 
Sbjct: 110  EQ-LDEEEAARQ---KLQLEKVTTEAKLKKLEEDLLVLE---DQNNKLQKERKLLEERIA 162

Query: 1736 QLR---LEYDDLQRGRSEADHDKNATIAELRNQLQISNNRTLELQGLINDLQRERENLRQ 1792
            +      E ++  +  S+  +   A I++L ++L+       EL+     L+ E  +L++
Sbjct: 163  EFTSNLAEEEEKSKSLSKLKNKHEAMISDLEDRLKKEEKGRQELEKAKRKLEGESTDLQE 222

Query: 1793 EIERFQKQALEASNRIQESKNQCTQVVQERESLLVKIKVLEQDKA-------RLQRLEEE 1845
            +I   Q Q  E             Q+ ++ E L   +  LE++ A       +++ LE +
Sbjct: 223  QIADLQAQIAELR----------AQLAKKEEELQAALARLEEEAAQKNAALKKIRELEAQ 272

Query: 1846 LSRAKTTLEAESRLKQRLECEKQQIQNDLNQWKTQYSRKEEAIRKIESEREKSEREKNSL 1905
            LS  +  LE+E   + + E +++ +  +L   KT+     +     +  R K E+E   L
Sbjct: 273  LSELQEDLESERGARNKAEKQRRDLGEELEALKTELEDTLDTTAAQQELRSKREQEVAEL 332

Query: 1906 RSEIERLQAEIKRIEERCRRKLEDSSRETQSQLETERCRLQREIDRLKQRPYGSHRETQT 1965
            +  +E      +   +  R+K   +  E   QLE  + R +  +++ KQ     + E Q 
Sbjct: 333  KKALEEETRSHEAQLQEMRQKHNQAVEELNEQLEQAK-RNKASLEKAKQALESENNELQA 391

Query: 1966 EYEWSVDSSKLVFDGLRKKVTAMQLYECQLIDKATLDKLLKGKKSVEEVASEIQPFLRGA 2025
            E   S+  +K   +  RKK  A QL E Q    A   +  + ++ + E  S++Q  L   
Sbjct: 392  ELR-SLQQAKQDSEHKRKKAEA-QLQELQ----ARFSESERQRQELAEKLSKLQAELESV 445

Query: 2026 GAIAGASASPKEKYSLVEAKRKKLITPESTVMLLEAQAATGGIIDPHRNEKLTVDSAIAR 2085
              +            L EA+ K +   +    L      T  ++     +KL + S + R
Sbjct: 446  SGL------------LNEAEGKNIKLSKDVSSLESQLQDTQELLQEETRQKLNLSSRL-R 492

Query: 2086 DLIDFDD--RQQIYTAEKAITGFDDPFSGKTVSVSEAIKKNLIDR------ETGMRLLEA 2137
             L D  +  R+Q+   E+A    +   S     +S+  KK   D       E G + L+ 
Sbjct: 493  QLEDEKNSLREQLEEEEEAKRNVERQLSSLQAQLSDMKKKLEEDAGALEALEEGKKRLQR 552

Query: 2138 QIAS--------GGVVDPVNSVFLPKDVALARGLIDRDLYRSL-NDPRDSQKNFVDPVTK 2188
            ++ +            D +          L   L+D D  R L ++    QK F   + +
Sbjct: 553  ELEALSQQLEEKAAAYDKLEKTKTRLQQELDDLLVDLDHQRQLVSNLEKKQKKFDQMLAE 612

Query: 2189 KK---VSYMQLRERCRIE 2203
            +K     Y + R+R   E
Sbjct: 613  EKAISAKYAEERDRAEAE 630


 Score = 99.8 bits (247), Expect = 2e-020
 Identities = 214/1169 (18%), Positives = 481/1169 (41%), Gaps = 140/1169 (11%)

Query: 301  EEELLYDWSDRNTNIAQKQEAFSIRMSQLEVKEKELNKLKQESDQLVLNQHPASDKIEAY 360
            +EE +    +    + +KQ+     + ++E K ++LN+ K    + +  +     + E  
Sbjct: 3    QEEEMQAKEEELQKVKEKQQKAESELKEIEQKHQQLNEEKNALQEQLQAETELCAEAEEM 62

Query: 361  MDTLQTQWSWILQITKCIDVHLKENAAYFQFFE-EAQSTEAYLKGLQDSIRKKYPCDKNT 419
               L  +   + +I   ++  L+E     Q  + E +  + +++ L++ + ++    +  
Sbjct: 63   RARLAARKQELEEILHELEARLEEEEERSQQLQNEKKKMQQHIQDLEEQLDEEEAARQKL 122

Query: 420  PLQRLLEQIKELEKEREKILEYKRQVQSLVNKSKKIVQLKPRNPDYRSNKPIILRALCDY 479
             L+++  + K L+K  E +L  + Q   L  K +K+  L+ R  ++ SN       L + 
Sbjct: 123  QLEKVTTEAK-LKKLEEDLLVLEDQNNKL-QKERKL--LEERIAEFTSN-------LAEE 171

Query: 480  KQDQKIVHK---GDECILKDNNERSKWYVTGPGGVDMLVPSVGLIIPPPNPLAVDLSSKI 536
            ++  K + K     E ++ D  +R K    G   ++     +          + DL  +I
Sbjct: 172  EEKSKSLSKLKNKHEAMISDLEDRLKKEEKGRQELEKAKRKL-------EGESTDLQEQI 224

Query: 537  EQYYEAILALWNQLYINMKSLVSWHYCMIDIEKIKAMTIAKLKTMRQEDYMKTISDLELH 596
                  I  L  QL    + L +    +  +E+  A   A LK +R+ +    +S+L   
Sbjct: 225  ADLQAQIAELRAQLAKKEEELQA---ALARLEEEAAQKNAALKKIRELE--AQLSEL--- 276

Query: 597  YQEFIRNSQGSEMFGDDDKRKMQTQFTDAQKHYQTLVIQLPGHPQHQTVTTTEITHLGTC 656
             QE + + +G+    +  +R +  +    +   +  +       + ++    E+  L   
Sbjct: 277  -QEDLESERGARNKAEKQRRDLGEELEALKTELEDTLDTTAAQQELRSKREQEVAELKKA 335

Query: 657  ---QDVNHNKVIETNRENDKQEAWMLIELQKIRRQMELCE-SRMALKNILLADQGSSHHI 712
               +  +H   ++  R+   Q       ++++  Q+E  + ++ +L+    A +  ++ +
Sbjct: 336  LEEETRSHEAQLQEMRQKHNQ------AVEELNEQLEQAKRNKASLEKAKQALESENNEL 389

Query: 713  TVKINELKSVQNDAQAIAQVLN-QLKDMLANFRGS--------EKYCYLQNE---VFGLF 760
              ++  L+  + D++   +    QL+++ A F  S        EK   LQ E   V GL 
Sbjct: 390  QAELRSLQQAKQDSEHKRKKAEAQLQELQARFSESERQRQELAEKLSKLQAELESVSGLL 449

Query: 761  QKLENINGVTDGYLNSLCAVRALLQAILQTEDMLKV-YEARLTEEETVCLDL-DKVEAYR 818
             + E  N      ++SL +     Q +LQ E   K+   +RL + E     L +++E   
Sbjct: 450  NEAEGKNIKLSKDVSSLESQLQDTQELLQEETRQKLNLSSRLRQLEDEKNSLREQLEEEE 509

Query: 819  CGLKKIKNDLNLKKSLLATMKTELQKAQQIHSQTSQQYPLYDLDLGKFSEKVTQLTDRWQ 878
               + ++  L+  ++ L+ MK +L++         +       +L   S+++ +    + 
Sbjct: 510  EAKRNVERQLSSLQAQLSDMKKKLEEDAGALEALEEGKKRLQRELEALSQQLEEKAAAYD 569

Query: 879  RIDK-------QIDYRLWDLEKQIKQLRNYRDNYQTFCKWLYDAKRRQDSLESMKFGDSN 931
            +++K       ++D  L DL+ Q + + N               +++Q   + M   +  
Sbjct: 570  KLEKTKTRLQQELDDLLVDLDHQRQLVSN--------------LEKKQKKFDQMLAEEKA 615

Query: 932  TVMRFLNEQKNLHSEISGKRDKSEEVQKIAELCANSIKDYELQLASYTSGLETLLSI--P 989
               ++  E+    +E   K  K+  + +  E   ++ ++ E       + +E L+S    
Sbjct: 616  ISAKYAEERDRAEAEAREKETKALSLARALEEAQDAKEELERTNKQLRAEMEDLVSSKDD 675

Query: 990  IKRTV--IQSPSGVILQEAADMHARYIELLTRSGDYYRFLSEMLKSLEDLKLK-NTKIEV 1046
            + + V  ++     + Q+  +M  +  E           L + L++ ED KL+    ++ 
Sbjct: 676  VGKNVHELERSKRALEQQVEEMKTQLEE-----------LEDELQATEDAKLRLEVNMQA 724

Query: 1047 LEEELR---LARDANSENCNKNKFLDQNLQKYQAECSQFKAKLVSLEELKRQAELDGKSA 1103
            L+ +      ARD   E   K + L + +++ +AE    + +       K++ ELD K  
Sbjct: 725  LKAQFERDLQARDEQGE--EKRRQLVKQVRELEAELEDERKQRSQAVAAKKKLELDLKEL 782

Query: 1104 KQNLDKCYGQIKELNEKITRLTYEIEDEKRRRKAVEDRFDQQKSDYDQLQKARQNEKESL 1163
            +  +D       E  +++ +L  +++D +R                 +L++AR +  E L
Sbjct: 783  EAQIDAANKGRDEALKQLKKLQAQMKDLQR-----------------ELEEARASRDEIL 825

Query: 1164 GWQKMESEKAIKEKEFEIERLRVLLQEEGARKREYENELAKVR------NHYNEEMSNLR 1217
              Q  ESEK +K  E E+ +L+  L      KR+ + E  ++       N     +S+ +
Sbjct: 826  A-QSKESEKKLKSLEAELLQLQEDLAAAERAKRQAQQERDELADEIASGNSGKSALSDEK 884

Query: 1218 NKYETEINITKTTIKEISMQKEDDSKNLRNQLDRLSRENRDLKEEIVRLNDSILQTTEQR 1277
             + E  I   +  ++E     E  +  LR    ++ +   +L  E  R +   L+   Q+
Sbjct: 885  RRLEARIAQLEEELEEEQSNTELLNDRLRKSTLQVDQLTAELSAE--RSSSQKLEGARQQ 942

Query: 1278 RRAEEDALQQKACGSEVLQKKQY------LEIELKQVIQQRSEDNARHKQSLEEAAKTIQ 1331
               +   L+ K    E   K +Y      LE ++ Q ++++ E  +R +Q+   AAK ++
Sbjct: 943  LERQNKELKAKLQEMEGTVKSKYKSSIAALEAKIAQ-LEEQLEQESRERQA---AAKLVR 998

Query: 1332 DKNKEIERLKTEFQEEAKRRWEYENELAKVRANYDEEIISLKNQF-ETEINITKTTIHQL 1390
               K+++ +  + ++E +   +Y+++  K  +   +    LK Q  E E   ++    + 
Sbjct: 999  RTEKKLKEVLLQVEDERRNADQYKDQAEKANSRMKQ----LKRQLEEAEEEASRANAARR 1054

Query: 1391 TLQKEEDTSGYRAQIDTLTRENRSLSEEV 1419
             LQ+E D +   A  D + RE  +L  ++
Sbjct: 1055 KLQRELDDATESA--DAMNREVSTLRSKL 1081


 Score = 33.5 bits (75), Expect = 1.4
 Identities = 48/252 (19%), Positives = 109/252 (43%), Gaps = 36/252 (14%)

Query: 115  RELDECFAQANDQMEITDSLIREMRQMGQPCDAYQKRLLQLQEQMRALYKAISGPRVRR- 173
            REL+E  A         D ++ + ++  +   + +  LLQLQE + A  +A    +  R 
Sbjct: 812  RELEEARASR-------DEILAQSKESEKKLKSLEAELLQLQEDLAAAERAKRQAQQERD 864

Query: 174  ------ASSKGGGGYTCQSGSGWDEFTKRLTSECLGWMRQQRAEMDMM-------TWGVD 220
                  AS   G           +    +L  E    + ++++  +++       T  VD
Sbjct: 865  ELADEIASGNSGKSALSDEKRRLEARIAQLEEE----LEEEQSNTELLNDRLRKSTLQVD 920

Query: 221  LASVEQHISSHRSIHNTIGDYRWQLDKIKADLREKSAIYQLEEEYENLLKASFERMD-HL 279
              + E  +S+ RS    +   R QL++   +L+ K  + ++E   ++  K+S   ++  +
Sbjct: 921  QLTAE--LSAERSSSQKLEGARQQLERQNKELKAK--LQEMEGTVKSKYKSSIAALEAKI 976

Query: 280  RQLQNIIQATSRE------IMWINDCEEEELLYDWSDRNTNIAQKQEAFSIRMSQLEVKE 333
             QL+  ++  SRE      ++   + + +E+L    D   N  Q ++      S+++  +
Sbjct: 977  AQLEEQLEQESRERQAAAKLVRRTEKKLKEVLLQVEDERRNADQYKDQAEKANSRMKQLK 1036

Query: 334  KELNKLKQESDQ 345
            ++L + ++E+ +
Sbjct: 1037 RQLEEAEEEASR 1048


==> gnl|CDD|275316 TIGR04523, conserved_hypothetical_protein, helix-rich Mycoplasma
            protein.  Members of this family occur strictly within a
            subset of Mycoplasma species. Members average 750 amino
            acids in length, including signal peptide. Sequences are
            predicted (Jpred 3) to be almost entirely alpha-helical.
            These sequences show strong periodicity (consistent with
            long alpha helical structures) and low complexity rich in
            D,E,N,Q, and K. Genes encoding these proteins are often
            found in tandem. The function is unknown.
          Length = 745

 Score =  172 bits (435), Expect = 3e-042
 Identities = 166/759 (21%), Positives = 362/759 (47%), Gaps = 97/759 (12%)

Query: 1215 NLRNKYETE---INITKTTIKEISMQKEDDSKNLRNQL----DRLSRENRDLK---EEIV 1264
            N+ NK +TE   +     TIK     KE + KNL   L    ++++  N  +K   ++I 
Sbjct: 26   NIANKQDTEEKQLEKKLKTIKNELKNKEKELKNLDKNLNKDEEKINNSNNKIKILEQQIK 85

Query: 1265 RLNDSILQTTEQRRRAEEDALQQKACGSEVLQKKQYLEIELKQVIQQRSEDNARHKQSLE 1324
             LND + +  ++  +   D  +  +      ++K  LE+EL ++ +Q+ E    +K++++
Sbjct: 86   DLNDKLKKNKDKINKLNSDLSKINSEIKNDKEQKNKLEVELNKLEKQKKE----NKKNID 141

Query: 1325 EAAKTIQDKNKEIERLKTEFQEEAKRRWEYENE---LAKVRANYDEEIISLKNQFETEIN 1381
            +    I+ K KE+E+L  ++ +  K++ E ENE   L K + N  + I  +KN+      
Sbjct: 142  KFLTEIKKKEKELEKLNNKYNDLKKQKEELENELNLLEKEKLNIQKNIDKIKNK------ 195

Query: 1382 ITKTTIHQLTLQKE-EDTSGYRAQIDTLTRENRSLSEEVKRLKNTLAQNTETLRRVEENV 1440
            + K  +    L+K+ +      +QI  L ++N  L + +++ +  + + T  +   +  +
Sbjct: 196  LLKLELLLSNLKKKIQKNKSLESQISELKKQNNQLKDNIEKKQQEINEKTTEISNTQTQL 255

Query: 1441 QQ----QKATGLEMSQRKQQLE------VEL-RQVTQMRTEESARYKQSLDDAAKTIQDK 1489
             Q    Q     ++S+++++LE       EL +Q+ Q+++E S    Q   D  K ++ +
Sbjct: 256  NQLKDEQNKIKKQLSEKQKELEQNNKKIKELEKQLNQLKSEISDLNNQKEQDWNKELKSE 315

Query: 1490 NKEIDRLKQLIETEASQ-RKCLEDENARLQRAQGELQKAHSSATETISKLKVQEQELLRL 1548
             K  ++  + I+ + SQ  K +   N ++ + + EL  + S  +E   +L+ ++ E+ +L
Sbjct: 316  LKNQEKKLEEIQNQISQNNKIISQLNEQISQLKKELTNSESENSEKQRELEEKQNEIEKL 375

Query: 1549 RLDYERVSQERTVRDQDIARFQTSLKELQLQKQKAEEELARLKRAASEDSSKRKKLEEEL 1608
            + + +   QE    +  I   ++ ++  +   Q+ +E++ +L++       +++ LE+E+
Sbjct: 376  KKENQSYKQEIKNLESQINDLESKIQNQEKLNQQKDEQIKKLQQ-------EKELLEKEI 428

Query: 1609 EGMRRTLKEQAIKVTSLTQQLEQASIVKKRSEDELRQQRDTLDGHLREKQRTQDELRRLA 1668
            E     LKE  IK  S  + L     VK+     L   R++L+  L+   R+   + ++ 
Sbjct: 429  E----RLKETIIKNNSEIKDLTNQDSVKELIIKNLDNTRESLETQLKVLSRS---INKIK 481

Query: 1669 SEVEALRRQLLQEQESVRQAQTRNEHFQKAIEDKSRSLNESKIEIERLQSLTESLTKEHL 1728
              +E  +++L  +++ +++     +  ++ ++D ++ ++  K +IE+L+S  +    +  
Sbjct: 482  QNLEQKQKELKSKEKELKKLNEEKKELEEKVKDLTKKISSLKEKIEKLESEKKEKESKIS 541

Query: 1729 MLEEELRQ--LRLEYDDLQRGRSEADHDKNATIAELRNQLQISNNRTLELQGLINDLQRE 1786
             LE+EL +    L+ ++L++   E D +KN  I EL+   +    +  E Q LI+  ++E
Sbjct: 542  DLEDELNKDDFELKKENLEK---EID-EKNKEIEELKQTQKSLKKKQEEKQELIDQKEKE 597

Query: 1787 RENLRQEIERFQKQALEASNRIQESKNQCTQVVQERESLLVKIKVLEQDKARLQRLEEEL 1846
            +++L +EIE  +K                            KI  LE++  + ++  E+L
Sbjct: 598  KKDLIKEIEEKEK----------------------------KISSLEKELEKAKKENEKL 629

Query: 1847 SR-AKTTLEAESRLKQRLECEKQQIQNDLNQWKTQYSRKEEAIRKIESEREKSEREKNSL 1905
            S   K     +++LKQ ++  K+ I+   N+W        E I+KI+  + K +     +
Sbjct: 630  SSIIKNIKSKKNKLKQEVKQIKETIKEIRNKW-------PEIIKKIKESKTKIDDIIELM 682

Query: 1906 RSEIERLQAEIKRIEERCRR-----KLEDSSRETQSQLE 1939
            +  ++ L    K+   R  R     KLE+  +E + +L+
Sbjct: 683  KDWLKELSLHYKKYITRMIRIKDLPKLEEKYKEIEKELK 721


 Score =  170 bits (431), Expect = 7e-042
 Identities = 158/741 (21%), Positives = 354/741 (47%), Gaps = 83/741 (11%)

Query: 1015 ELLTRSGDYYRFLSEMLKSLEDLKLKNTKIEVLEEELRLARDANSENCNKNKFLDQNLQK 1074
            EL  +  +       + K  E +   N KI++LE++++   D   +N +K   L+ +L K
Sbjct: 48   ELKNKEKELKNLDKNLNKDEEKINNSNNKIKILEQQIKDLNDKLKKNKDKINKLNSDLSK 107

Query: 1075 YQAECSQFKAKLVSLEELKRQAELDGKSAKQNLDKCYGQIKELNEKITRLTYEIEDEKRR 1134
              +E    K +   LE    + E   K  K+N+DK   +IK+  +++ +L  +  D K++
Sbjct: 108  INSEIKNDKEQKNKLEVELNKLEKQKKENKKNIDKFLTEIKKKEKELEKLNNKYNDLKKQ 167

Query: 1135 RKAVEDRFDQQKSDYDQLQKARQNEKESLGWQKMESEKAIKEKEFEIERLRVLLQEEGAR 1194
            ++ +E+  +               EKE L  QK  +   IK K  ++E L   L+++  +
Sbjct: 168  KEELENELNLL-------------EKEKLNIQK--NIDKIKNKLLKLELLLSNLKKKIQK 212

Query: 1195 KREYENELAKVRNHYNEEMSNLRNKYE------TEINITKTTIKEISMQKEDDSKNLRNQ 1248
             +  E+++++++   N+   N+  K +      TEI+ T+T + ++  ++    K L  +
Sbjct: 213  NKSLESQISELKKQNNQLKDNIEKKQQEINEKTTEISNTQTQLNQLKDEQNKIKKQLSEK 272

Query: 1249 LDRLSRENRDLKEEIVRLNDSILQTTEQRRRAEEDALQQKACGSEVLQKKQYLE------ 1302
               L + N+ +KE   +LN    + ++   + E+D    K   SE+  +++ LE      
Sbjct: 273  QKELEQNNKKIKELEKQLNQLKSEISDLNNQKEQD--WNKELKSELKNQEKKLEEIQNQI 330

Query: 1303 IELKQVIQQRSEDNARHKQSLEEAAKTIQDKNKEIERLKTEFQEEAKRRWEYENELAKVR 1362
             +  ++I Q +E  ++ K+ L  +     +K +E+E  + E ++  K    Y+ E+  + 
Sbjct: 331  SQNNKIISQLNEQISQLKKELTNSESENSEKQRELEEKQNEIEKLKKENQSYKQEIKNLE 390

Query: 1363 ANYDEEIISLKNQFETEINITKTTIHQLTLQKEEDTSGYRAQIDTLTRENRSLSEEVKRL 1422
            +  ++    ++NQ             +L  QK+E       QI  L +E   L +E++RL
Sbjct: 391  SQINDLESKIQNQ------------EKLNQQKDE-------QIKKLQQEKELLEKEIERL 431

Query: 1423 KNTLAQNTETLRRVEENVQQQKATGLEMSQRKQQLEVELRQVTQMRTEESARYKQSLDDA 1482
            K T+ +N   ++ +      ++     +   ++ LE +L+ +++       + KQ+L+  
Sbjct: 432  KETIIKNNSEIKDLTNQDSVKELIIKNLDNTRESLETQLKVLSR----SINKIKQNLEQK 487

Query: 1483 AKTIQDKNKEIDRLKQLIETEASQRKCLEDENARLQRAQGELQKAHSSATETISKLKVQE 1542
             K ++ K KE   LK+L E +    + ++D   ++   + +++K  S   E  SK+   E
Sbjct: 488  QKELKSKEKE---LKKLNEEKKELEEKVKDLTKKISSLKEKIEKLESEKKEKESKISDLE 544

Query: 1543 QELLR--LRLDYERVSQERTVRDQDIARFQTSLKELQLQKQKAEEELARLKRAASEDSSK 1600
             EL +    L  E + +E   ++++I   + + K L+ +KQ+ ++EL   K         
Sbjct: 545  DELNKDDFELKKENLEKEIDEKNKEIEELKQTQKSLK-KKQEEKQELIDQK--------- 594

Query: 1601 RKKLEEELEGMRRTLKEQAIKVTSLTQQLEQASIVKKRSEDELRQQRDTLDGHLREKQRT 1660
                E+E + + + ++E+  K++SL ++LE+A   KK +E    +    +     +K + 
Sbjct: 595  ----EKEKKDLIKEIEEKEKKISSLEKELEKA---KKENE----KLSSIIKNIKSKKNKL 643

Query: 1661 QDELRRLASEVEALRRQLLQEQESVRQAQTRNEHFQKAIED--KSRSLNESK--IEIERL 1716
            + E++++   ++ +R +  +  + +++++T+ +   + ++D  K  SL+  K    + R+
Sbjct: 644  KQEVKQIKETIKEIRNKWPEIIKKIKESKTKIDDIIELMKDWLKELSLHYKKYITRMIRI 703

Query: 1717 QSLTESLTKEHLMLEEELRQL 1737
            + L + L +++  +E+EL++L
Sbjct: 704  KDLPK-LEEKYKEIEKELKKL 723


 Score =  143 bits (361), Expect = 1e-033
 Identities = 128/664 (19%), Positives = 324/664 (48%), Gaps = 72/664 (10%)

Query: 1400 GYRAQIDTLTRENRSLSEEVKRLKNTLAQNTETLRRVEENVQQQKATGLEMSQRKQQLEV 1459
            GY+   +    E + L +++K +KN L    + L+ +++N+ + +    +++    ++++
Sbjct: 23   GYKNIANKQDTEEKQLEKKLKTIKNELKNKEKELKNLDKNLNKDEE---KINNSNNKIKI 79

Query: 1460 ELRQVTQMRTEESARYKQSLDDAAKTIQDK----NKEIDRLKQLIETEASQRKCLEDENA 1515
              +Q+            + L+D  K  +DK    N ++ ++   I+ +  Q+  LE E  
Sbjct: 80   LEQQI------------KDLNDKLKKNKDKINKLNSDLSKINSEIKNDKEQKNKLEVELN 127

Query: 1516 RLQRAQGELQKAHSSATETISKLKVQEQELLRLRLDY-------ERVSQERTVRDQDIAR 1568
            +L++ + E +K   +  + ++++K +E+EL +L   Y       E +  E  + +++   
Sbjct: 128  KLEKQKKENKK---NIDKFLTEIKKKEKELEKLNNKYNDLKKQKEELENELNLLEKEKLN 184

Query: 1569 FQTSLKELQLQKQKAEEELARLKRAASEDSS----------KRKKLEEELEGMRRTLKEQ 1618
             Q ++ +++ +  K E  L+ LK+   ++ S          +  +L++ +E  ++ + E+
Sbjct: 185  IQKNIDKIKNKLLKLELLLSNLKKKIQKNKSLESQISELKKQNNQLKDNIEKKQQEINEK 244

Query: 1619 AIKVTSLTQQLEQASIVKKRSEDELRQQRDTLDGHLREKQRTQDELRRLASEVEALRRQL 1678
              ++++   QL Q    + + + +L +++  L+ + ++ +  + +L +L SE+  L  Q 
Sbjct: 245  TTEISNTQTQLNQLKDEQNKIKKQLSEKQKELEQNNKKIKELEKQLNQLKSEISDLNNQK 304

Query: 1679 LQEQESVRQAQTRNEHFQKAIEDKSRSLNESKIEI----ERLQSLTESLTKEHLMLEEEL 1734
             Q+     +++ +N+  +K +E+    ++++   I    E++  L + LT       E+ 
Sbjct: 305  EQDWNKELKSELKNQ--EKKLEEIQNQISQNNKIISQLNEQISQLKKELTNSESENSEKQ 362

Query: 1735 RQLRLEYDDLQRGRSEADHDK------NATIAELRNQLQISNNRTLELQGLINDLQRERE 1788
            R+L  + +++++ + E    K       + I +L +++Q       +    I  LQ+E+E
Sbjct: 363  RELEEKQNEIEKLKKENQSYKQEIKNLESQINDLESKIQNQEKLNQQKDEQIKKLQQEKE 422

Query: 1789 NLRQEIERFQKQALEASNRIQESKNQ-------CTQVVQERESLLVKIKVLEQDKARLQR 1841
             L +EIER ++  ++ ++ I++  NQ          +   RESL  ++KVL +    + +
Sbjct: 423  LLEKEIERLKETIIKNNSEIKDLTNQDSVKELIIKNLDNTRESLETQLKVLSRS---INK 479

Query: 1842 LEEELSRAKTTLEAESRLKQRLECEKQQIQNDLNQWKTQYSRKEEAIRKIESEREKSERE 1901
            +++ L + +  L+++ +  ++L  EK++++  +     + S  +E I K+ESE+++ E +
Sbjct: 480  IKQNLEQKQKELKSKEKELKKLNEEKKELEEKVKDLTKKISSLKEKIEKLESEKKEKESK 539

Query: 1902 KNSLRSEIERLQAEIKRIEERCRRKLEDSSRE------TQSQLETERCRLQREIDRLKQR 1955
             + L  E+ +   E+K+  E   +++++ ++E      TQ  L+ ++   Q  ID+ ++ 
Sbjct: 540  ISDLEDELNKDDFELKK--ENLEKEIDEKNKEIEELKQTQKSLKKKQEEKQELIDQKEKE 597

Query: 1956 PYGSHRETQTEYEWSVDSSKLVFDGLRKKVTAMQLYECQLIDKATLDKLLKGKKSVEEVA 2015
                 +E + E E  + S +   +  +K+   +      +  K+  +KL +  K ++E  
Sbjct: 598  KKDLIKEIE-EKEKKISSLEKELEKAKKENEKLSSIIKNI--KSKKNKLKQEVKQIKETI 654

Query: 2016 SEIQ 2019
             EI+
Sbjct: 655  KEIR 658


 Score =  129 bits (324), Expect = 2e-029
 Identities = 154/785 (19%), Positives = 352/785 (44%), Gaps = 93/785 (11%)

Query: 877  WQRIDKQIDYRLWDLEKQIKQLRNYRDNYQTFCKWLYDAKRRQDSLESMKFGDSNTVMRF 936
            ++ I  + D     LEK++K ++N   N +   K L D    +D     K  +SN  ++ 
Sbjct: 24   YKNIANKQDTEEKQLEKKLKTIKNELKNKEKELKNL-DKNLNKDE---EKINNSNNKIKI 79

Query: 937  LNEQ-KNLHSEISGKRDKSEEVQKIAELCANSIKDYELQLASYTSGLETL--------LS 987
            L +Q K+L+ ++   +DK  ++        + IK+ + Q       L  L         +
Sbjct: 80   LEQQIKDLNDKLKKNKDKINKLNSDLSKINSEIKNDKEQKNKLEVELNKLEKQKKENKKN 139

Query: 988  IPIKRTVIQSPSGVILQEAADMHARYIELLTRSGDYYRFLS-------EMLKSLEDLKLK 1040
            I    T I+       +E   ++ +Y +L  +  +    L+        + K+++ +K K
Sbjct: 140  IDKFLTEIKKKE----KELEKLNNKYNDLKKQKEELENELNLLEKEKLNIQKNIDKIKNK 195

Query: 1041 NTKIEVLEEELRLARDANSENCNKNKFLDQNLQKYQAECSQFKAKLVSLEELKRQAELDG 1100
              K+E+L   L+       +   KNK L+  + + + + +Q K  +   ++   +   + 
Sbjct: 196  LLKLELLLSNLK-------KKIQKNKSLESQISELKKQNNQLKDNIEKKQQEINEKTTEI 248

Query: 1101 KSAKQNLDKCYGQIKELNEKITRLTYEIEDEKRRRKAVEDRFDQQKSDYDQLQKARQNEK 1160
             + +  L++   +  ++ ++++    E+E   ++ K +E + +Q KS+   L     N+K
Sbjct: 249  SNTQTQLNQLKDEQNKIKKQLSEKQKELEQNNKKIKELEKQLNQLKSEISDL----NNQK 304

Query: 1161 ESLGWQKMESEKAIKEKEFEIERLRVLLQEEGARKREYENELAKVRNHYNEEMSNLRNKY 1220
            E   W K E +  +K +E ++E ++  + +             K+ +  NE++S L+ + 
Sbjct: 305  EQ-DWNK-ELKSELKNQEKKLEEIQNQISQNN-----------KIISQLNEQISQLKKE- 350

Query: 1221 ETEINITKTTIKEISMQKEDDSKNLRNQLDRLSRENRDLKEEIVRLNDSILQTTEQRRRA 1280
                 +T +  +    Q+E + K  +N++++L +EN+  K+EI  L   I     + +  
Sbjct: 351  -----LTNSESENSEKQRELEEK--QNEIEKLKKENQSYKQEIKNLESQINDLESKIQNQ 403

Query: 1281 EEDALQQKACGSEVLQKKQYLEIELKQVIQQRSEDNARHKQ-SLEEAAKTIQDKNKEIER 1339
            E+   Q+     ++ Q+K+ LE E++++ +   ++N+  K  + +++ K +  KN +  R
Sbjct: 404  EKLNQQKDEQIKKLQQEKELLEKEIERLKETIIKNNSEIKDLTNQDSVKELIIKNLDNTR 463

Query: 1340 LKTEFQEEAKRRWEYENELAKVRANYDEEIISLKNQFETEINITKTTIHQLTLQKEEDTS 1399
               E Q +   R      + K++ N +++        + E+   +  + +L  +K+E   
Sbjct: 464  ESLETQLKVLSR-----SINKIKQNLEQK--------QKELKSKEKELKKLNEEKKE--- 507

Query: 1400 GYRAQIDTLTRENRSLSEEVKRLKNTLAQNTETLRRVEENVQQQ----KATGLEMSQRKQ 1455
                ++  LT++  SL E++++L++   +    +  +E+ + +     K   LE    ++
Sbjct: 508  -LEEKVKDLTKKISSLKEKIEKLESEKKEKESKISDLEDELNKDDFELKKENLEKEIDEK 566

Query: 1456 QLEVELRQVTQMRTEESARYKQSL--------DDAAKTIQDKNKEIDRLKQLIETEASQR 1507
              E+E  + TQ   ++    KQ L         D  K I++K K+I  L++ +E    + 
Sbjct: 567  NKEIEELKQTQKSLKKKQEEKQELIDQKEKEKKDLIKEIEEKEKKISSLEKELEKAKKEN 626

Query: 1508 KCLEDENARLQRAQGELQKAHSSATETISKLKVQEQELLRLRLDYERVSQERTVRDQDIA 1567
            + L      ++  + +L++      ETI +++ +  E+++      ++ + +T  D  I 
Sbjct: 627  EKLSSIIKNIKSKKNKLKQEVKQIKETIKEIRNKWPEIIK------KIKESKTKIDDIIE 680

Query: 1568 RFQTSLKELQLQKQKAEEELARLKRAASEDSSKRKKLEEELEGMRRTLKEQAIKVTSLTQ 1627
              +  LKEL L  +K    + R+K     +  K K++E+EL+ +    KE    + +  +
Sbjct: 681  LMKDWLKELSLHYKKYITRMIRIKDLPKLE-EKYKEIEKELKKLDEFSKELENIIKNFNK 739

Query: 1628 QLEQA 1632
            + + A
Sbjct: 740  KFDDA 744


 Score =  105 bits (262), Expect = 3e-022
 Identities = 164/752 (21%), Positives = 329/752 (43%), Gaps = 94/752 (12%)

Query: 670  ENDKQEAWMLIELQKIRRQMELCESRMALKNI---LLADQ----GSSHHITVKINELKSV 722
            + D +E  +  +L+ I+ +++  E    LKN+   L  D+     S++ I +   ++K +
Sbjct: 30   KQDTEEKQLEKKLKTIKNELKNKEKE--LKNLDKNLNKDEEKINNSNNKIKILEQQIKDL 87

Query: 723  QNDAQAIAQVLNQLKDMLANFRGS-----EKYCYLQNEVFGLF-QKLENINGVTDGYLNS 776
             +  +     +N+L   L+          E+   L+ E+  L  QK EN   + D +L  
Sbjct: 88   NDKLKKNKDKINKLNSDLSKINSEIKNDKEQKNKLEVELNKLEKQKKENKKNI-DKFLTE 146

Query: 777  LCAVRALLQAILQTEDMLKVYEARLTEEETVCLDLDKVEAYRCGLKKIKNDLNLKKSLLA 836
            +      L+ +    + LK  +  L E E   L+ +K+   +  + KIKN L   + LL+
Sbjct: 147  IKKKEKELEKLNNKYNDLKKQKEEL-ENELNLLEKEKLNIQK-NIDKIKNKLLKLELLLS 204

Query: 837  TMKTELQKAQQIHSQTS----QQYPLYD-------------LDLGKFSEKVTQLTDRWQR 879
             +K ++QK + + SQ S    Q   L D              ++     ++ QL D   +
Sbjct: 205  NLKKKIQKNKSLESQISELKKQNNQLKDNIEKKQQEINEKTTEISNTQTQLNQLKDEQNK 264

Query: 880  IDKQI----------DYRLWDLEKQIKQLRNYRD--NYQTFCKW----LYDAKRRQDSLE 923
            I KQ+          + ++ +LEKQ+ QL++     N Q    W      + K ++  LE
Sbjct: 265  IKKQLSEKQKELEQNNKKIKELEKQLNQLKSEISDLNNQKEQDWNKELKSELKNQEKKLE 324

Query: 924  SM--KFGDSNTVMRFLNEQ-KNLHSEISGKRDKSEEVQKIAELCANSIKDYELQLASYTS 980
             +  +   +N ++  LNEQ   L  E++    ++ E Q+  E   N I+  + +  SY  
Sbjct: 325  EIQNQISQNNKIISQLNEQISQLKKELTNSESENSEKQRELEEKQNEIEKLKKENQSYKQ 384

Query: 981  GLETLLSIPIKRTVIQSPSGVILQEAADMHARYIELLTRSGDYYRFLSEMLKSLEDLKLK 1040
             ++ L S   +   ++S     +Q    ++ +  E + +       L + ++ L++  +K
Sbjct: 385  EIKNLES---QINDLESK----IQNQEKLNQQKDEQIKKLQQEKELLEKEIERLKETIIK 437

Query: 1041 -NTKIEVLEEELRLARDANSENCNKNKFLDQNLQKYQAECSQFKAKLVSLEELKRQAELD 1099
             N++I+ L  +     D+  E   KN  LD   +  + +       +  +++   Q + +
Sbjct: 438  NNSEIKDLTNQ-----DSVKELIIKN--LDNTRESLETQLKVLSRSINKIKQNLEQKQKE 490

Query: 1100 GKSAKQNLDKCYGQIKELNEKITRLTYEIEDEKRRRKAVEDRFDQQKSDYDQLQKARQNE 1159
             KS ++ L K   + KEL EK+  LT +I   K + + +E    +++S    L+   +  
Sbjct: 491  LKSKEKELKKLNEEKKELEEKVKDLTKKISSLKEKIEKLESEKKEKESKISDLED--ELN 548

Query: 1160 KESLGWQKMESEKAIKEKEFEIERLRVLLQEEGARKREYENELAKVRNHYNEEMSNLRNK 1219
            K+    +K   EK I EK  EIE L+   Q + + K++             EE   L ++
Sbjct: 549  KDDFELKKENLEKEIDEKNKEIEELK---QTQKSLKKK------------QEEKQELIDQ 593

Query: 1220 YETEINITKTTIKEISMQKEDDSKNLRNQLDRLSRENRDLKEEIVRLNDSILQTTEQRRR 1279
             E E    K  IKEI  +KE    +L  +L++  +EN  L   I  +     +  ++ ++
Sbjct: 594  KEKE---KKDLIKEIE-EKEKKISSLEKELEKAKKENEKLSSIIKNIKSKKNKLKQEVKQ 649

Query: 1280 AEEDALQQKACGSEVLQKKQYLEIELKQVIQQRSE---DNARHKQSLEEAAKTIQDKNKE 1336
             +E   + +    E+++K +  + ++  +I+   +   + + H +        I+D  K 
Sbjct: 650  IKETIKEIRNKWPEIIKKIKESKTKIDDIIELMKDWLKELSLHYKKYITRMIRIKDLPKL 709

Query: 1337 IERLKTEFQEEAKRRWEYENELAKVRANYDEE 1368
             E+ K E ++E K+  E+  EL  +  N++++
Sbjct: 710  EEKYK-EIEKELKKLDEFSKELENIIKNFNKK 740


 Score = 52.0 bits (123), Expect = 4e-006
 Identities = 140/721 (19%), Positives = 289/721 (40%), Gaps = 84/721 (11%)

Query: 314 NIAQKQEAFSIRMSQLEVKEKEL-NKLKQESDQLVLNQHPASDKIEAYMDTLQTQWSWIL 372
           NIA KQ+       QLE K K + N+LK +  +L  N     +K E  ++    +   + 
Sbjct: 26  NIANKQDT---EEKQLEKKLKTIKNELKNKEKELK-NLDKNLNKDEEKINNSNNKIKILE 81

Query: 373 QITKCIDVHLKEN--------AAYFQFFEEAQSTEAYLKGLQDSIRK--KYPCDKNTPLQ 422
           Q  K ++  LK+N        +   +   E ++ +     L+  + K  K   +    + 
Sbjct: 82  QQIKDLNDKLKKNKDKINKLNSDLSKINSEIKNDKEQKNKLEVELNKLEKQKKENKKNID 141

Query: 423 RLLEQIKELEKEREKI----LEYKRQVQSLVNKSKKIVQLK---PRNPDYRSNKPIILRA 475
           + L +IK+ EKE EK+     + K+Q + L N+   + + K    +N D   NK + L  
Sbjct: 142 KFLTEIKKKEKELEKLNNKYNDLKKQKEELENELNLLEKEKLNIQKNIDKIKNKLLKLEL 201

Query: 476 LCDYKQDQKIVHKGDECILKDNNERSKWYVTGPGGVDMLVPSVGLIIPPPNPLAVDLS-- 533
           L    + +   +K  E  + +  +++          + L  ++       N    ++S  
Sbjct: 202 LLSNLKKKIQKNKSLESQISELKKQN----------NQLKDNIEKKQQEINEKTTEISNT 251

Query: 534 -SKIEQYYEAILALWNQLYINMKSLVSWHYCMIDIEKIKAMTIAKLKTMRQEDYMKTISD 592
            +++ Q  +    +  QL    K L   +  + ++EK       +L  ++ E     ISD
Sbjct: 252 QTQLNQLKDEQNKIKKQLSEKQKELEQNNKKIKELEK-------QLNQLKSE-----ISD 299

Query: 593 LELHYQEFIRNSQGSEMFGDDDK-RKMQTQFTDAQKHYQTLVIQLPGHPQHQTVTTTEIT 651
           L    ++       SE+   + K  ++Q Q +   K    L  Q+    +  T + +E +
Sbjct: 300 LNNQKEQDWNKELKSELKNQEKKLEEIQNQISQNNKIISQLNEQISQLKKELTNSESENS 359

Query: 652 HLGTCQDVNHNKVIETNRENDKQEAWMLIELQKIRRQMELCESRMALKNILLADQGSSHH 711
                 +   N++ +  +EN   +     E++ +  Q+   ES++         Q     
Sbjct: 360 EKQRELEEKQNEIEKLKKENQSYKQ----EIKNLESQINDLESKI---------QNQEKL 406

Query: 712 ITVKINELKSVQNDAQAIAQVLNQLKDMLANFRGSEKYCYLQNEVFGLFQK-LENINGVT 770
              K  ++K +Q + + + + + +LK+ +       K    Q+ V  L  K L+N     
Sbjct: 407 NQQKDEQIKKLQQEKELLEKEIERLKETIIKNNSEIKDLTNQDSVKELIIKNLDNTRESL 466

Query: 771 DGYLNSLC-AVRALLQAILQTEDMLKVYEARLTE--------EETVCLDLDKVEAYRCGL 821
           +  L  L  ++  + Q + Q +  LK  E  L +        EE V     K+ + +  +
Sbjct: 467 ETQLKVLSRSINKIKQNLEQKQKELKSKEKELKKLNEEKKELEEKVKDLTKKISSLKEKI 526

Query: 822 KKIKNDLNLKKSLLATMKTELQKAQQIHSQTSQQYPLYDLDLGKFSEKVTQLTDRWQRID 881
           +K++++   K+S ++ ++ EL K      + + +  + + +      K TQ + + ++ +
Sbjct: 527 EKLESEKKEKESKISDLEDELNKDDFELKKENLEKEIDEKNKEIEELKQTQKSLKKKQEE 586

Query: 882 KQ--IDYRLWDLEKQIKQLRNYRDNYQTFCKWLYDAKRRQDSLESMKFGDSNTVMRFLNE 939
           KQ  ID +  + +  IK++        +  K L  AK+  + L S+     +   +   E
Sbjct: 587 KQELIDQKEKEKKDLIKEIEEKEKKISSLEKELEKAKKENEKLSSIIKNIKSKKNKLKQE 646

Query: 940 QKNLHSEISGKRDKSEEVQK-----------IAELCANSIKDYELQLASYTSGLETLLSI 988
            K +   I   R+K  E+ K           I EL  + +K+  L    Y + +  +  +
Sbjct: 647 VKQIKETIKEIRNKWPEIIKKIKESKTKIDDIIELMKDWLKELSLHYKKYITRMIRIKDL 706

Query: 989 P 989
           P
Sbjct: 707 P 707


 Score = 47.0 bits (110), Expect = 1e-004
 Identities = 52/239 (21%), Positives = 109/239 (45%), Gaps = 28/239 (11%)

Query: 232 RSIHNTIGDYRWQLDKIKADLREK-SAIYQLEEEY---------ENLLKASFER---MDH 278
           + +   I   + +++K++++ +EK S I  LE+E          ENL K   E+   ++ 
Sbjct: 513 KDLTKKISSLKEKIEKLESEKKEKESKISDLEDELNKDDFELKKENLEKEIDEKNKEIEE 572

Query: 279 LRQLQNIIQATSREIMWINDCEEEELLYDWSDRNTNIAQKQEAFSIRMSQLEVKEKELNK 338
           L+Q Q  ++    E   + D +E+E      D    I +K++  S    +LE  +KE  K
Sbjct: 573 LKQTQKSLKKKQEEKQELIDQKEKEK----KDLIKEIEEKEKKISSLEKELEKAKKENEK 628

Query: 339 LKQESDQLVLNQHPASDKIEAYMDTLQ---TQWSWILQITKCIDVHLKENAAYFQFFEEA 395
           L      +   ++    +++   +T++    +W  I++  K     + +     + + + 
Sbjct: 629 LSSIIKNIKSKKNKLKQEVKQIKETIKEIRNKWPEIIKKIKESKTKIDDIIELMKDWLKE 688

Query: 396 QSTEAYLKGLQDSIRKKYPCDKNTPLQRLLEQIKELEKEREKILEYKRQVQSLVNKSKK 454
            S   Y K +   IR K        L +L E+ KE+EKE +K+ E+ +++++++    K
Sbjct: 689 LSLH-YKKYITRMIRIK-------DLPKLEEKYKEIEKELKKLDEFSKELENIIKNFNK 739


 Score = 46.2 bits (108), Expect = 2e-004
 Identities = 58/289 (20%), Positives = 124/289 (42%), Gaps = 20/289 (6%)

Query: 221 LASVEQHISSHRSIHNTIGDYRWQLDKIKADLREKSAIYQLEEEYENLLKASFERMDHLR 280
           L  +++       ++N   D + Q ++++ +L        LE+E  N+ K   +  + L 
Sbjct: 144 LTEIKKKEKELEKLNNKYNDLKKQKEELENELN------LLEKEKLNIQKNIDKIKNKLL 197

Query: 281 QLQNIIQATSREIMWINDCEEE--ELLYDWSDRNTNIAQKQEAFSIRMSQLEVKEKELNK 338
           +L+ ++    ++I      E +  EL    +    NI +KQ+  + + +++   + +LN+
Sbjct: 198 KLELLLSNLKKKIQKNKSLESQISELKKQNNQLKDNIEKKQQEINEKTTEISNTQTQLNQ 257

Query: 339 LKQESDQLVLNQHPASDKIEAYMDTLQTQWSWILQITKCID--VHLKENAAYFQFFEEAQ 396
           LK E +++         ++E     ++     + Q+   I    + KE     +   E +
Sbjct: 258 LKDEQNKIKKQLSEKQKELEQNNKKIKELEKQLNQLKSEISDLNNQKEQDWNKELKSELK 317

Query: 397 STEAYLKGLQDSIRKKYPCDKNTPLQRLLEQIKELEKE-REKILEYKRQVQSLVNKSKKI 455
           + E  L+ +Q+ I +      N  + +L EQI +L+KE      E   + + L  K  +I
Sbjct: 318 NQEKKLEEIQNQISQ-----NNKIISQLNEQISQLKKELTNSESENSEKQRELEEKQNEI 372

Query: 456 VQLKPRNPDYRSNKPIILRALCD----YKQDQKIVHKGDECILKDNNER 500
            +LK  N  Y+     +   + D     +  +K+  + DE I K   E+
Sbjct: 373 EKLKKENQSYKQEIKNLESQINDLESKIQNQEKLNQQKDEQIKKLQQEK 421


 Score = 44.3 bits (103), Expect = 8e-004
 Identities = 99/532 (18%), Positives = 205/532 (38%), Gaps = 83/532 (15%)

Query: 113 RSRELDECFAQANDQMEITDSLIREMRQMGQPCDAYQKRLLQLQEQMRALYKAISGPRVR 172
           ++ E+     Q N   +  + + +++ +  +  +   K++ +L++Q+  L   IS    +
Sbjct: 244 KTTEISNTQTQLNQLKDEQNKIKKQLSEKQKELEQNNKKIKELEKQLNQLKSEISDLNNQ 303

Query: 173 RASSKGGGGYTCQSGSGWDEFTKRLTSECLGWMRQQRAEMDMMTWGVDLASVEQHISSHR 232
           +                  ++ K L SE    ++ Q  +++          ++  IS + 
Sbjct: 304 KEQ----------------DWNKELKSE----LKNQEKKLE---------EIQNQISQNN 334

Query: 233 SIHNTIGDYRWQLDKIKADLREKSAIYQ--LEEEYENLLKASFERMDHLRQLQNIIQATS 290
            I + + +   QL K   +   +++  Q  LEE+   + K   E   + ++++N+     
Sbjct: 335 KIISQLNEQISQLKKELTNSESENSEKQRELEEKQNEIEKLKKENQSYKQEIKNLESQ-- 392

Query: 291 REIMWINDCEEEELLYDWSDRNTNIAQKQEAFSIRMSQLEVKEKELNKLKQESDQLVLNQ 350
                IND E +       ++     QK E       + E+ EKE+ +LK   + ++ N 
Sbjct: 393 -----INDLESKI-----QNQEKLNQQKDEQIKKLQQEKELLEKEIERLK---ETIIKNN 439

Query: 351 HPASDKIEAYMDTLQTQWSWILQITKCIDVHLKENAAYFQFFEEAQSTEAYLKGLQDSIR 410
               D        L  Q S    I K +D                +S E  LK L  SI 
Sbjct: 440 SEIKD--------LTNQDSVKELIIKNLD-------------NTRESLETQLKVLSRSIN 478

Query: 411 KKYPCDKNTPLQRLLEQIKELEKEREKILEYKRQVQSLV-NKSKKIVQLKPRNPDYRSNK 469
           K         L++  +++K  EKE +K+ E K++++  V + +KKI  LK +     S K
Sbjct: 479 K-----IKQNLEQKQKELKSKEKELKKLNEEKKELEEKVKDLTKKISSLKEKIEKLESEK 533

Query: 470 PIILRALCDY-----KQDQKIVHKGDECILKDNNERSKWYVTGPGGVDMLVPSVGLIIPP 524
                 + D      K D ++  +  E  + + N+  +        +         +I  
Sbjct: 534 KEKESKISDLEDELNKDDFELKKENLEKEIDEKNKEIEELKQTQKSLKKKQEEKQELIDQ 593

Query: 525 PNPLAVDLSSKIEQYYEAILALWNQLYINMKSLVSWHYCMIDIEKIKAMTIAKLKTMRQE 584
                 DL  +IE+  + I +L  +L    K        + +I+  K     ++K +++ 
Sbjct: 594 KEKEKKDLIKEIEEKEKKISSLEKELEKAKKENEKLSSIIKNIKSKKNKLKQEVKQIKE- 652

Query: 585 DYMKTISDLELHYQEFIRNSQGSEMFGDDDKRKMQTQFTDAQKHYQTLVIQL 636
               TI ++   + E I+  + S+   DD    M+    +   HY+  + ++
Sbjct: 653 ----TIKEIRNKWPEIIKKIKESKTKIDDIIELMKDWLKELSLHYKKYITRM 700
