# Supplementary material for: Dataset supporting the proteomic differences found between excretion/secretion products from two isolates of Fasciola hepatica newly excysted juveniles (NEJ) derived from different snail hosts
Source: Data Brief. 2019 Jul 15;25:104272. doi: 10.1016/j.dib.2019.104272 (PMC6661421; doi:10.1016/j.dib.2019.104272)
Supplement: Supplementary file 2 [file mmc2.zip › links/CDD/tr_E1BNF2_E1BNF2_BOVIN-CDD.txt]

>tr_E1BNF2_E1BNF2_BOVIN

gnl|CDD|279361 pfam01007, IRK, Inward rectifier potassium channe...   384   e-107
gnl|CDD|130712 TIGR01651, CobT, cobaltochelatase, CobT subunit. ...    33   0.23 
gnl|CDD|212544 cd11681, HDAC_classIIa, Histone deacetylases, cla...    32   0.66 
gnl|CDD|215625 PLN03192, PLN03192, Voltage-dependent potassium c...    31   1.1  
gnl|CDD|283795 pfam06213, CobT, Cobalamin biosynthesis protein C...    30   1.5  
gnl|CDD|214953 smart00983, TPK_B1_binding, Thiamin pyrophosphoki...    30   1.9  
gnl|CDD|177875 PLN02230, PLN02230, phosphoinositide phospholipas...    30   1.9  
gnl|CDD|222927 PHA02774, PHA02774, E1; Provisional.                    30   1.9  
gnl|CDD|212532 cd10008, HDAC7, Histone deacetylase 7.  Histone d...    30   2.5  
gnl|CDD|187832 cd09701, Cas10_III, CRISPR/Cas system-associated ...    30   2.5  


==> gnl|CDD|279361 pfam01007, IRK, Inward rectifier potassium channel. 
          Length = 329

 Score =  384 bits (987), Expect = e-107
 Identities = 189/328 (57%), Positives = 245/328 (74%), Gaps = 3/328 (0%)

Query: 25  VEKDGRCNVQQGNVRE-TYRYLTDLFTTLVDLQWRLSLLFFVLAYALTWLFFGAIWWLIA 83
           V K+G CNV   N+ E + RYL D+FTTLVD++WR  LL F L++ L+WL FG IW+LIA
Sbjct: 1   VSKNGHCNVVFTNIPEKSLRYLQDIFTTLVDIKWRYMLLIFSLSFVLSWLLFGLIWYLIA 60

Query: 84  YGRGDLE-HLEDTAWTPCVNNLNGFVAAFLFSIETETTIGYGHRVITDQCPEGIVLLLLQ 142
           Y  GDL+        TPCV N++ F  AFLFSIET+TTIGYG R +T++CPE I LL++Q
Sbjct: 61  YAHGDLDGERNGDGHTPCVYNVHSFTGAFLFSIETQTTIGYGFRYVTEECPEAIFLLVIQ 120

Query: 143 AILGSMVNAFMVGCMFVKISQPNKRAATLVFSSHAVVSLRDGRLCLMFRVGDLRSSHIVE 202
           +I+G +++AFM+G +F K+++P KRA TL FS  AV+ LRDG+LCLMFRVGDLR SH++E
Sbjct: 121 SIVGCIIDAFMIGIVFAKMARPKKRAETLKFSKKAVICLRDGKLCLMFRVGDLRKSHLIE 180

Query: 203 ASIRAKLIRSRQTLEGEFIPLHQTDLSVGFDTGDDRLFLVSPLVISHEIDAASPFWEASR 262
           A +RA+L++ R T EGE IPL Q DL +G DTG DR+FLV PL + H ID  SP ++ S 
Sbjct: 181 AHVRAQLLKPRVTKEGEVIPLDQVDLDLGNDTGSDRIFLVWPLTVCHVIDEESPLYDLSA 240

Query: 263 RALERDDFEIVVILEGMVEATGMTCQARSSYLVDEVLWGHRFTSVLTLE-DGFYEVDYAS 321
           + L  +DFEIVVILEG VE+TGMT QAR+SYL  E+LWGHRF  V++ E +G Y VDY++
Sbjct: 241 KDLLEEDFEIVVILEGTVESTGMTTQARTSYLPSEILWGHRFEPVISYEKEGRYVVDYSN 300

Query: 322 FHETFEVPTPSCSARELAEAAARLDAHL 349
           FH+T+EVPTP CSAREL E   +L+  L
Sbjct: 301 FHKTYEVPTPLCSARELDEKKQKLEESL 328


==> gnl|CDD|130712 TIGR01651, CobT, cobaltochelatase, CobT subunit.  This model
           describes Pseudomonas denitrificans CobT gene product,
           which is a cobalt chelatase subunit that functions in
           cobalamin biosynthesis. Cobalamin (vitamin B12) can be
           synthesized via several pathways, including an aerobic
           pathway (found in Pseudomonas denitrificans) and an
           anaerobic pathway (found in P. shermanii and Salmonella
           typhimurium). These pathways differ in the point of
           cobalt insertion during corrin ring formation. There are
           apparently a number of variations on these two pathways,
           where the major differences seem to be concerned with
           the process of ring contraction. Confusion regarding the
           functions of enzymes found in the aerobic vs. anaerobic
           pathways has arisen because nonhomologous genes in these
           different pathways were given the same gene symbols.
           Thus, cobT in the aerobic pathway (P. denitrificans) is
           not a homolog of cobT in the anaerobic pathway (S.
           typhimurium). It should be noted that E. coli
           synthesizes cobalamin only when it is supplied with the
           precursor cobinamide, which is a complex intermediate.
           Additionally, all E. coli cobalamin synthesis genes
           (cobU, cobS and cobT) were named after their Salmonella
           typhimurium homologs which function in the anaerobic
           cobalamin synthesis pathway. This model describes the
           aerobic cobalamin pathway Pseudomonas denitrificans CobT
           gene product, which is a cobalt chelatase subunit, with
           a MW ~70 kDa. The aerobic pathway cobalt chelatase is a
           heterotrimeric, ATP-dependent enzyme that catalyzes
           cobalt insertion during cobalamin biosynthesis. The
           other two subunits are the P. denitrificans CobS
           (TIGR01650) and CobN (pfam02514 CobN/Magnesium
           Chelatase) proteins. To avoid potential confusion with
           the nonhomologous Salmonella typhimurium/E.coli cobT
           gene product, the P. denitrificans gene symbol is not
           used in the name of this model. [Biosynthesis of
           cofactors, prosthetic groups, and carriers, Heme,
           porphyrin, and cobalamin].
          Length = 600

 Score = 33.1 bits (74), Expect = 0.23
 Identities = 18/42 (42%), Positives = 21/42 (50%)

Query: 362 EEEGAGEGPGEEAEEEAGEGAGEGAGVDKEQNGCLPPPESES 403
           EE+G  + P E  +EE GEG GEG      Q       ESES
Sbjct: 212 EEDGDDDQPTENEQEEQGEGEGEGQEGSAPQESEATDRESES 253


==> gnl|CDD|212544 cd11681, HDAC_classIIa, Histone deacetylases, class IIa.  Class IIa
           histone deacetylases are Zn-dependent enzymes that
           catalyze hydrolysis of N(6)-acetyl-lysine residues of
           histones (EC 3.5.1.98) to yield deacetylated histones.
           This subclass includes animal HDAC4, HDAC5, HDAC7, and
           HDCA9. Histone acetylation/deacetylation process is
           important for mediation of transcriptional regulation of
           many genes. Histone deacetylases usually act via
           association with DNA binding proteins to target specific
           chromatin regions. Class IIa histone deacetylases are
           signal-dependent co-repressors, they have N-terminal
           regulatory domain with two or three conserved serine
           residues, phosphorylation of these residues is important
           for ability to shuttle between the nucleus and cytoplasm
           and act as transcriptional co-repressors. HDAC9 is
           involved in regulation of gene expression and dendritic
           growth in developing cortical neurons. It also plays a
           role in hematopoiesis. HDAC7 is involved in regulation
           of myocyte migration and differentiation. HDAC5 is
           involved in integration of chronic drug (cocaine)
           addiction and depression with changes in chromatin
           structure and gene expression. HDAC4 participates in
           regulation of chondrocyte hypertrophy and
           skeletogenesis.
          Length = 377

 Score = 31.6 bits (70), Expect = 0.66
 Identities = 15/35 (42%), Positives = 20/35 (57%)

Query: 370 PGEEAEEEAGEGAGEGAGVDKEQNGCLPPPESESK 404
           PG  A  E G GAGEG  V+   +G L PP  +++
Sbjct: 221 PGTGAPTEVGSGAGEGFNVNIAWSGGLDPPMGDAE 255
