# Supplementary material for: Dataset supporting the proteomic differences found between excretion/secretion products from two isolates of Fasciola hepatica newly excysted juveniles (NEJ) derived from different snail hosts
Source: Data Brief. 2019 Jul 15;25:104272. doi: 10.1016/j.dib.2019.104272 (PMC6661421; doi:10.1016/j.dib.2019.104272)
Supplement: Supplementary file 2 [file mmc2.zip › links/CDD/tr_F1MC11_F1MC11_BOVIN-CDD.txt]

>tr_F1MC11_F1MC11_BOVIN

gnl|CDD|278467 pfam00038, Filament, Intermediate filament protei...   323   1e-088
gnl|CDD|292825 pfam16208, Keratin_2_head, Keratin type II head.        81   9e-016
gnl|CDD|274008 TIGR02168, Chromosome_partition_protein_Smc, chro...    74   2e-013
gnl|CDD|224117 COG1196, Smc, Chromosome segregation ATPases [Cel...    72   4e-013
gnl|CDD|292595 pfam15973, DUF4766, Domain of unknown function (D...    68   8e-012
gnl|CDD|223496 COG0419, SbcC, ATPase involved in DNA repair [DNA...    67   1e-011
gnl|CDD|292827 pfam16210, Keratin_2_tail, Keratin type II cytosk...    67   2e-011
gnl|CDD|292475 pfam15847, Loricrin, Major keratinocyte cell enve...    64   1e-010
gnl|CDD|289573 pfam12810, Gly_rich, Glycine rich protein.  This ...    63   2e-010
gnl|CDD|275316 TIGR04523, conserved_hypothetical_protein, helix-...    63   2e-010


==> gnl|CDD|278467 pfam00038, Filament, Intermediate filament protein. 
          Length = 313

 Score =  323 bits (828), Expect = 1e-088
 Identities = 176/311 (56%), Positives = 229/311 (73%), Gaps = 1/311 (0%)

Query: 120 SEKVTMQNLNDRLASYLDKVRALEEANADLEVKIRDWYQRQRPAEIKDYSPYFKTIEDLR 179
           +EK  +Q LNDRLASY+DKVR LE+ N DLE KI +  Q++     + YS Y + I DLR
Sbjct: 1   NEKEQLQELNDRLASYIDKVRFLEQQNKDLETKISELRQKKGAEPSRLYSLYEREIRDLR 60

Query: 180 NKILTATVDNANVVLQIDNARLAADDFRTKYETELNLRLSVEADINGLRRVLDELTLARA 239
            ++   TV+ A + L+IDN RLAA+DFR KYE ELNLR S EAD+ GLR+ LDE TLAR 
Sbjct: 61  RQLDQLTVERARLQLEIDNLRLAAEDFRQKYEDELNLRQSAEADLVGLRKDLDEATLARV 120

Query: 240 DLEMQIESLKEELAYLRKNHEEEMNSLRGQV-GGDVNVEMDAAPGVDLSRILNEMRDQYE 298
           DLEM++ESL+EELA+L+KNHEEE+  L+ QV    VNVEMDAA  +DL+  L E+R QYE
Sbjct: 121 DLEMKVESLQEELAFLKKNHEEEVRELQSQVQDTQVNVEMDAARKLDLTSALAEIRAQYE 180

Query: 299 KMAEKNRKDAEDWFFSKTEELNREVATNSELVQSGKSEISELRRTLQNLEIELQSQLSMK 358
           ++A KNR++AE+W+ SK EEL +  A N + ++S K EI+ELRR +Q+LEIELQS    K
Sbjct: 181 EIAAKNREEAEEWYQSKLEELQQAAARNGDALRSAKEEITELRRQIQSLEIELQSLKKQK 240

Query: 359 ASLENSLEETKGRYCMQLAQIQELISSVEEQLAQLRCEMEQQNQEYKILLDVKTRLEQEI 418
           ASLE  L ET+ RY +QLA  Q+LIS +E +L Q+R EM +Q +EY+ LL+VK  L+ EI
Sbjct: 241 ASLERQLAETEERYELQLADYQDLISELEAELQQIRQEMARQLREYQELLNVKLALDIEI 300

Query: 419 ATYRRLLEGED 429
           ATYR+LLEGE+
Sbjct: 301 ATYRKLLEGEE 311


==> gnl|CDD|292825 pfam16208, Keratin_2_head, Keratin type II head. 
          Length = 158

 Score = 81.3 bits (199), Expect = 9e-016
 Identities = 51/116 (43%), Positives = 58/116 (50%), Gaps = 17/116 (14%)

Query: 6   RQYTSSSSIKSSGGIGGGSSRISSVLAGGSCRAPSAYGGLSVSSSRYSSGGVCGLGGGYG 65
           R Y+S S  +S GG GGG  R+              +GG   S S Y+ GG   +     
Sbjct: 15  RSYSSVSCSRSGGGGGGGYGRLG-------------HGGGFGSRSLYNLGGSKSISISVA 61

Query: 66  GGFSSSSSFG--GALGSSFGGGYGGGLGAGFGGGFGGGVGGGFGGGFGVGDGLLAG 119
           GG S  S FG  G  G  FGGG+GGG G GFG G  GG GGGFGGG G G G   G
Sbjct: 62  GGGSRRSGFGFGGGGGGGFGGGFGGGAGLGFGAG--GGFGGGFGGGGGFGGGGFGG 115


 Score = 68.9 bits (167), Expect = 5e-012
 Identities = 49/101 (48%), Positives = 57/101 (56%), Gaps = 10/101 (9%)

Query: 23  GSSRISSVLAGGSCRAPSAYGGLSVSSSRYSSGGVCGLGG-GYGGGFSSSSSF--GGALG 79
           G S  S+V+ G S R+ S     SVS SR   GG  G G  G+GGGF S S +  GG+  
Sbjct: 1   GFSSCSAVVPGRSRRSYS-----SVSCSRSGGGGGGGYGRLGHGGGFGSRSLYNLGGSKS 55

Query: 80  SSFGGGYGGGLGAGFGGGFGGGVGGGFGGGFGVGDGLLAGS 120
            S     GG   +GFG  FGGG GGGFGGGFG G GL  G+
Sbjct: 56  ISISVAGGGSRRSGFG--FGGGGGGGFGGGFGGGAGLGFGA 94


==> gnl|CDD|274008 TIGR02168, Chromosome_partition_protein_Smc, chromosome segregation
           protein SMC, common bacterial type.  SMC (structural
           maintenance of chromosomes) proteins bind DNA and act in
           organizing and segregating chromosomes for partition.
           SMC proteins are found in bacteria, archaea, and
           eukaryotes. This family represents the SMC protein of
           most bacteria. The smc gene is often associated with
           scpB (TIGR00281) and scpA genes, where scp stands for
           segregation and condensation protein. SMC was shown (in
           Caulobacter crescentus) to be induced early in S phase
           but present and bound to DNA throughout the cell cycle.
           [Cellular processes, Cell division, DNA metabolism,
           Chromosome-associated proteins].
          Length = 1179

 Score = 73.6 bits (179), Expect = 2e-013
 Identities = 86/355 (24%), Positives = 156/355 (43%), Gaps = 58/355 (16%)

Query: 115 GLLAGSEKVTMQNLNDR---LASYLDKVRALEEANADLEVKIRDWYQRQRPAEIKDYSPY 171
           G++ G    T  ++ +R   +    +K+  LEE  A+LE  + +  +     E ++    
Sbjct: 659 GVITGGSAKTNSSILERRREIEELEEKIEELEEKIAELEKALAELRKELEELE-EELEQL 717

Query: 172 FKTIEDLRNKILTATVDNANVVLQIDNARLAADDFRTKYETELNLRLSVEADINGLRRVL 231
            K +E+L  +I     D A +  +++          +K  TEL      EA+I  L   L
Sbjct: 718 RKELEELSRQISALRKDLARLEAEVEQLEERIAQL-SKELTEL------EAEIEELEERL 770

Query: 232 DELT--LARAD-----LEMQIESLKEELAYLRKNHEEEMNSLRGQVGGDVNVEMDAAPGV 284
           +E    LA A+     LE QIE LKEEL  LR    E ++ LR +               
Sbjct: 771 EEAEEELAEAEAEIEELEAQIEQLKEELKALR----EALDELRAE--------------- 811

Query: 285 DLSRILNEMRDQYEKMAEKNRKDAEDWFFSKTEELNREVATNSELVQSGKSEISELRRTL 344
            L+ +  E  +  E++    R+ A      + E+L  ++   SE ++S  +EI EL   +
Sbjct: 812 -LTLLNEEAANLRERLESLERRIAATE--RRLEDLEEQIEELSEDIESLAAEIEELEELI 868

Query: 345 QNLEIELQSQLSMKASLENSLEETKGRYCMQLAQIQELISSVEEQLAQLRCEMEQQNQEY 404
           + LE EL++ L+ +ASLE +L   +     +L ++ E +  +E + ++LR E+E+     
Sbjct: 869 EELESELEALLNERASLEEALALLRS----ELEELSEELRELESKRSELRRELEE----- 919

Query: 405 KILLDVKTRLEQEIATYRRLLEGEDAHLSSSQFSSGSQSSRDVSSSRQVRTKVVD 459
                    L +++A     LEG +  + + Q     + S  +  +  +  K+ D
Sbjct: 920 ---------LREKLAQLELRLEGLEVRIDNLQERLSEEYSLTLEEAEALENKIED 965


 Score = 68.6 bits (166), Expect = 6e-012
 Identities = 61/254 (24%), Positives = 126/254 (49%), Gaps = 7/254 (2%)

Query: 190 ANVVLQIDNARLAADDFRTKYETELNLRLSVEADINGLRRVLDELTLARADLEMQIESLK 249
           A +VL+++  R   ++ + + +        + A++  L   L+EL L  ++LE +IE L+
Sbjct: 228 ALLVLRLEELREELEELQEELKEAEEELEELTAELQELEEKLEELRLEVSELEEEIEELQ 287

Query: 250 EELAYLRKNH---EEEMNSLRGQVGG-DVNVEMDAAPGVDLSRILNEMRDQYEKMAEK-- 303
           +EL  L       E++   LR ++   +  +E   A   +L   L+E+ ++  ++ EK  
Sbjct: 288 KELYALANEISRLEQQKQILRERLANLERQLEELEAQLEELESKLDELAEELAELEEKLE 347

Query: 304 NRKDAEDWFFSKTEELNREVATNSELVQSGKSEISELRRTLQNLEIELQSQLSMKASLEN 363
             K+  +   ++ EEL  E+      ++  + ++  LR  +  LE+++ S  +    LE 
Sbjct: 348 ELKEELESLEAELEELEAELEELESRLEELEEQLETLRSKVAQLELQIASLNNEIERLEA 407

Query: 364 SLEETKGRYCMQLAQIQELISSVEE-QLAQLRCEMEQQNQEYKILLDVKTRLEQEIATYR 422
            LE  + R      +I+EL+  +EE +L +L+ E+E+  +E + L +   RLE+ +   R
Sbjct: 408 RLERLEDRRERLQQEIEELLKKLEEAELKELQAELEELEEELEELQEELERLEEALEELR 467

Query: 423 RLLEGEDAHLSSSQ 436
             LE  +  L +++
Sbjct: 468 EELEEAEQALDAAE 481


 Score = 62.0 bits (149), Expect = 6e-010
 Identities = 80/343 (23%), Positives = 147/343 (42%), Gaps = 46/343 (13%)

Query: 125 MQNLNDRLASYLDKVRALEEANADLEVKIRDWYQRQRPAEIKDYSPYFKTIEDLRNKILT 184
           ++ L + L    ++++  EE   +L  ++++  ++     + + S   + IE+L+ ++  
Sbjct: 234 LEELREELEELQEELKEAEEELEELTAELQELEEKLEELRL-EVSELEEEIEELQKELYA 292

Query: 185 ATVDNANVVLQIDNARLAADDFRTKYETELNLRLSVEADINGLRRVLDELTLARADLEMQ 244
                AN + +++  +    +     E +L     +EA +  L   LDEL    A+LE +
Sbjct: 293 L----ANEISRLEQQKQILRERLANLERQLE---ELEAQLEELESKLDELAEELAELEEK 345

Query: 245 IESLKEELAYLRKNHEEEMNSLRGQVGGDVNVEMDAAPGVDLSRILNEMRDQYEKMAEKN 304
           +E LKEEL  L    EE            +  E++     +L   L E+ +Q E +  K 
Sbjct: 346 LEELKEELESLEAELEE------------LEAELE-----ELESRLEELEEQLETLRSKV 388

Query: 305 RKDAEDWFFSKTEELNREVATNSELVQSGK---SEISELRRTLQNLEI-ELQSQLSMKAS 360
            +  E    S   E+ R  A    L    +    EI EL + L+  E+ ELQ++L     
Sbjct: 389 AQ-LELQIASLNNEIERLEARLERLEDRRERLQQEIEELLKKLEEAELKELQAELE---E 444

Query: 361 LENSLEETKGRYCMQLAQIQELISSVEEQLAQLRCEMEQQNQEYKILLDVKTRLEQEIAT 420
           LE  LEE           +QE +  +EE L +LR E+E+  Q          +L+  + +
Sbjct: 445 LEEELEE-----------LQEELERLEEALEELREELEEAEQALDAAERELAQLQARLDS 493

Query: 421 YRRLLEGEDAHLSSSQFSSGSQSSRDVSSSRQVRTKVVDVHDG 463
             RL E  +      +    +QS   +S    V ++++ V +G
Sbjct: 494 LERLQENLEGFSEGVKALLKNQSG--LSGILGVLSELISVDEG 534


 Score = 55.5 bits (132), Expect = 5e-008
 Identities = 57/216 (26%), Positives = 105/216 (48%), Gaps = 22/216 (10%)

Query: 217 RLSVEADINGLRRVLDELTLARADLEMQIESLKEELAYLRKNHEEEMNSLRGQVGGDVNV 276
           R   E  +   R  LD L     +LE Q++SL+ + A   + ++E    LR         
Sbjct: 174 RKETERKLERTRENLDRLEDILNELERQLKSLERQ-AEKAERYKELKAELR--------- 223

Query: 277 EMDAAPGVDLSRILNEMRDQYEKMAEKNRKDAEDWFFSKTEELNREVATNSELVQSGKSE 336
           E++ A    L   L E+R++ E++ E+  K+AE+    + EEL  E+    E ++  + E
Sbjct: 224 ELELAL---LVLRLEELREELEELQEE-LKEAEE----ELEELTAELQELEEKLEELRLE 275

Query: 337 ISELRRTLQNLEIELQSQLSMKASLENSLEETKGRYCMQLAQIQELISSVEEQLAQLRCE 396
           +SEL   ++    ELQ +L   A+  + LE+ K     +LA ++  +  +E QL +L  +
Sbjct: 276 VSELEEEIE----ELQKELYALANEISRLEQQKQILRERLANLERQLEELEAQLEELESK 331

Query: 397 MEQQNQEYKILLDVKTRLEQEIATYRRLLEGEDAHL 432
           +++  +E   L +    L++E+ +    LE  +A L
Sbjct: 332 LDELAEELAELEEKLEELKEELESLEAELEELEAEL 367


 Score = 50.4 bits (119), Expect = 2e-006
 Identities = 52/212 (24%), Positives = 97/212 (45%), Gaps = 26/212 (12%)

Query: 227 LRRVLDELTLARADLEMQIESLKEELAYLR---KNHEEEMNSLRGQVGGDVNVEMDAAPG 283
           L+  L EL LA   L +++E L+EEL  L+   K  EEE+  L  ++             
Sbjct: 218 LKAELRELELAL--LVLRLEELREELEELQEELKEAEEELEELTAELQ------------ 263

Query: 284 VDLSRILNEMRDQYEKMAEKNRKDAEDWFFSKTEELNREVATNSELVQSGKSEISELRRT 343
            +L   L E+R +  ++ E+  +  ++ +      L  E++   +  Q  +  ++ L R 
Sbjct: 264 -ELEEKLEELRLEVSELEEEIEELQKELY-----ALANEISRLEQQKQILRERLANLERQ 317

Query: 344 LQNLEI---ELQSQLSMKASLENSLEETKGRYCMQLAQIQELISSVEEQLAQLRCEMEQQ 400
           L+ LE    EL+S+L   A     LEE       +L  ++  +  +E +L +L   +E+ 
Sbjct: 318 LEELEAQLEELESKLDELAEELAELEEKLEELKEELESLEAELEELEAELEELESRLEEL 377

Query: 401 NQEYKILLDVKTRLEQEIATYRRLLEGEDAHL 432
            ++ + L     +LE +IA+    +E  +A L
Sbjct: 378 EEQLETLRSKVAQLELQIASLNNEIERLEARL 409


 Score = 38.5 bits (88), Expect = 0.007
 Identities = 78/390 (20%), Positives = 151/390 (38%), Gaps = 75/390 (19%)

Query: 122 KVTMQNLNDRLASYLDKVRALEEANADLEVKIRDWYQRQRPAEIKDYSPYF--------- 172
           ++ + +LN+ +     ++  LE+    L+ +I +  ++   AE+K+              
Sbjct: 392 ELQIASLNNEIERLEARLERLEDRRERLQQEIEELLKKLEEAELKELQAELEELEEELEE 451

Query: 173 ---------KTIEDLRNKILTA--TVDNANVVLQIDNARLAA----DDFRTKYETELNLR 217
                    + +E+LR ++  A   +D A   L    ARL +     +    +   +   
Sbjct: 452 LQEELERLEEALEELREELEEAEQALDAAERELAQLQARLDSLERLQENLEGFSEGVKAL 511

Query: 218 LSVEADINGLRRVLDELTLARADLEMQIE----------------SLKEELAYLRKNHEE 261
           L  ++ ++G+  VL EL       E  IE                + K+ +A+L++N   
Sbjct: 512 LKNQSGLSGILGVLSELISVDEGYEAAIEAALGGRLQAVVVENLNAAKKAIAFLKQNELG 571

Query: 262 E-----MNSLRG-QVGGD-----VNVEMDAAPGVDLSRILNEMRDQYEKM----AEKNRK 306
                 ++S++G ++ G+      N+E       DL +   ++R     +       +  
Sbjct: 572 RVTFLPLDSIKGTEIQGNDREILKNIEGFLGVAKDLVKFDPKLRKALSYLLGGVLVVDDL 631

Query: 307 DAEDWFFSKTEELNREVATNSELVQSG----------KSEISELRRTLQNLEIELQSQLS 356
           D       K     R V  + +LV+ G           S I E RR ++ LE +++    
Sbjct: 632 DNALELAKKLRPGYRIVTLDGDLVRPGGVITGGSAKTNSSILERRREIEELEEKIEELEE 691

Query: 357 MKASLENS----------LEETKGRYCMQLAQIQELISSVEEQLAQLRCEMEQQNQEYKI 406
             A LE +          LEE   +   +L ++   IS++ + LA+L  E+EQ  +    
Sbjct: 692 KIAELEKALAELRKELEELEEELEQLRKELEELSRQISALRKDLARLEAEVEQLEERIAQ 751

Query: 407 LLDVKTRLEQEIATYRRLLEGEDAHLSSSQ 436
           L    T LE EI      LE  +  L+ ++
Sbjct: 752 LSKELTELEAEIEELEERLEEAEEELAEAE 781
