# Supplementary material for: Dataset supporting the proteomic differences found between excretion/secretion products from two isolates of Fasciola hepatica newly excysted juveniles (NEJ) derived from different snail hosts
Source: Data Brief. 2019 Jul 15;25:104272. doi: 10.1016/j.dib.2019.104272 (PMC6661421; doi:10.1016/j.dib.2019.104272)
Supplement: Supplementary file 2 [file mmc2.zip › links/CDD/tr_F1MFW9_F1MFW9_BOVIN-CDD.txt]

>tr_F1MFW9_F1MFW9_BOVIN

gnl|CDD|278467 pfam00038, Filament, Intermediate filament protei...   295   4e-080
gnl|CDD|292475 pfam15847, Loricrin, Major keratinocyte cell enve...    97   1e-020
gnl|CDD|292827 pfam16210, Keratin_2_tail, Keratin type II cytosk...    89   6e-018
gnl|CDD|292825 pfam16208, Keratin_2_head, Keratin type II head.        83   2e-016
gnl|CDD|289573 pfam12810, Gly_rich, Glycine rich protein.  This ...    76   3e-014
gnl|CDD|274008 TIGR02168, Chromosome_partition_protein_Smc, chro...    67   1e-011
gnl|CDD|224117 COG1196, Smc, Chromosome segregation ATPases [Cel...    66   4e-011
gnl|CDD|274009 TIGR02169, chromosome_segregation_protein_related...    64   2e-010
gnl|CDD|292595 pfam15973, DUF4766, Domain of unknown function (D...    63   3e-010
gnl|CDD|147458 pfam05268, GP38, Phage tail fibre adhesin Gp38.  ...    60   2e-009


==> gnl|CDD|278467 pfam00038, Filament, Intermediate filament protein. 
          Length = 313

 Score =  295 bits (754), Expect = 4e-080
 Identities = 165/314 (52%), Positives = 216/314 (68%), Gaps = 6/314 (1%)

Query: 111 EKQAMQNLNDRLANYLDKVRALEEANADLENKIKEWYEKFGPRSGDGGAGRDYSKYYPVI 170
           EK+ +Q LNDRLA+Y+DKVR LE+ N DLE KI E  +K G         R YS Y   I
Sbjct: 2   EKEQLQELNDRLASYIDKVRFLEQQNKDLETKISELRQKKGAEPS-----RLYSLYEREI 56

Query: 171 EDVRTQIITATIENAGIVLQIDNARLAADDFRLKYENELHLRQTVEADINGLRKVLDDLT 230
            D+R Q+   T+E A + L+IDN RLAA+DFR KYE+EL+LRQ+ EAD+ GLRK LD+ T
Sbjct: 57  RDLRRQLDQLTVERARLQLEIDNLRLAAEDFRQKYEDELNLRQSAEADLVGLRKDLDEAT 116

Query: 231 MTRSDLEMQIESLTEELAYLKKNHEEEMKSMQGSSRG-DVTVEMNAAPGTDLTKLLNDMR 289
           + R DLEM++ESL EELA+LKKNHEEE++ +Q   +   V VEM+AA   DLT  L ++R
Sbjct: 117 LARVDLEMKVESLQEELAFLKKNHEEEVRELQSQVQDTQVNVEMDAARKLDLTSALAEIR 176

Query: 290 AQYEELAEQNRREAEEQFNKQSASLQAQISTDAGAANSAKNEITELKRTLQALEIELQSQ 349
           AQYEE+A +NR EAEE +  +   LQ   + +  A  SAK EITEL+R +Q+LEIELQS 
Sbjct: 177 AQYEEIAAKNREEAEEWYQSKLEELQQAAARNGDALRSAKEEITELRRQIQSLEIELQSL 236

Query: 350 LAMKSSLEGTLADTEANYMVQLSQIQMQISSLEEQICQIRGETECQNAEYEQLLDIKTRL 409
              K+SLE  LA+TE  Y +QL+  Q  IS LE ++ QIR E   Q  EY++LL++K  L
Sbjct: 237 KKQKASLERQLAETEERYELQLADYQDLISELEAELQQIRQEMARQLREYQELLNVKLAL 296

Query: 410 EMEIETYRRLLDGE 423
           ++EI TYR+LL+GE
Sbjct: 297 DIEIATYRKLLEGE 310


==> gnl|CDD|292475 pfam15847, Loricrin, Major keratinocyte cell envelope protein.
           Loricrin is a family of major keratinocyte cell envelope
           proteins found in primates. It acts as an important
           epidermal barrier, and is initially expressed in the
           granular layer comprising 70% of the total protein mass
           of the cornified layer. Expression of Loricrin is
           regulated by TNF-alpha via a c-Jun N-terminal
           kinase-dependent pathway.
          Length = 336

 Score = 97.4 bits (241), Expect = 1e-020
 Identities = 55/115 (47%), Positives = 62/115 (53%), Gaps = 8/115 (6%)

Query: 4   GGAGSYGLSGGSSGGFGGGFGSCSVGGGFGGASGSGIGFGGGSSFGGGSSFGGGSSFGGG 63
           GG G  G  GG  GG GGG G    GG  GG+ GSG G+ GG  + GG   GG S  GGG
Sbjct: 21  GGGGGGGGGGGGGGGGGGGCGFFGGGGSGGGSGGSGCGYSGGGGYSGGGCGGGSSGGGGG 80

Query: 64  SSFGG-GSGFGGSAGYAGG---ASGGFYSYAGGVGGGVGGGLG----DGGLFSGG 110
             FGG G G GGS  Y+GG   + GG   ++ G GG  GGG G     GG  SGG
Sbjct: 81  GGFGGCGGGSGGSVKYSGGGGSSGGGSGCFSSGGGGSSGGGSGCFSSGGGGSSGG 135


 Score = 88.2 bits (217), Expect = 7e-018
 Identities = 62/133 (46%), Positives = 68/133 (51%), Gaps = 20/133 (15%)

Query: 1   GFRGGAGSYGLSGGSSGGF--GGGF--GSCSVG----------GGFGGASGSGIGF-GGG 45
           GF GG GS G SGGS  G+  GGG+  G C  G          GG GG SG  + + GGG
Sbjct: 41  GFFGGGGSGGGSGGSGCGYSGGGGYSGGGCGGGSSGGGGGGGFGGCGGGSGGSVKYSGGG 100

Query: 46  SSFGGGSSFGGGSSFGGGSSFGGGSG--FGGSAGYAGGASGGFYSYAGGVGGGVGGGLGD 103
            S GGGS   G  S GGG S GGGSG    G  G +GG SG F S  GG  GG  G    
Sbjct: 101 GSSGGGS---GCFSSGGGGSSGGGSGCFSSGGGGSSGGGSGCFSSGGGGSSGGGSGCFSS 157

Query: 104 GGLFSGGEKQAMQ 116
           GG   G   QA+Q
Sbjct: 158 GGSSGGFSGQAVQ 170


 Score = 84.7 bits (208), Expect = 8e-017
 Identities = 66/138 (47%), Positives = 69/138 (50%), Gaps = 29/138 (21%)

Query: 1   GFRGGAG--SYGLSGGSSGGFGGG-FGSCSVGGGF-------GGASGSGIGF-------- 42
           G+ GG G    G  GGSSGG GGG FG C  G G        GG+SG G G         
Sbjct: 58  GYSGGGGYSGGGCGGGSSGGGGGGGFGGCGGGSGGSVKYSGGGGSSGGGSGCFSSGGGGS 117

Query: 43  -GGGS---SFGGGSSFGGGS---SFGGGSSFGGGSGFGGSAGYAGGASG---GFYSYAGG 92
            GGGS   S GGG S GGGS   S GGG S GGGSG   S G +GG SG      SY G 
Sbjct: 118 SGGGSGCFSSGGGGSSGGGSGCFSSGGGGSSGGGSGCFSSGGSSGGFSGQAVQCQSYGGV 177

Query: 93  VGGGVGGGLGDGGLFSGG 110
             GG  GG G G   SGG
Sbjct: 178 SSGGSSGG-GSGCFSSGG 194


 Score = 84.3 bits (207), Expect = 1e-016
 Identities = 52/107 (48%), Positives = 57/107 (53%), Gaps = 16/107 (14%)

Query: 15  SSGGFGGGFGSCSVGGGFGGASGSGIGFGGGSSFGGGSS-----FGGGSSFGGGSSFGGG 69
           +SGG GGG G    GGG GG  G G GF GG   GGGS      + GG  + GG   GG 
Sbjct: 19  TSGGGGGGGG----GGGGGGGGGGGCGFFGGGGSGGGSGGSGCGYSGGGGYSGGGCGGGS 74

Query: 70  SGFGGSAGY--AGGASGGFYSYAGGVGGGVGGGLG----DGGLFSGG 110
           SG GG  G+   GG SGG   Y+GG GG  GGG G     GG  SGG
Sbjct: 75  SGGGGGGGFGGCGGGSGGSVKYSGG-GGSSGGGSGCFSSGGGGSSGG 120


 Score = 80.9 bits (198), Expect = 1e-015
 Identities = 62/129 (48%), Positives = 65/129 (50%), Gaps = 19/129 (14%)

Query: 1   GFRGGAGSYGLSGGSSGGFGGGF---GSCSVGGGFGGASGSGIGFGGG-----SSFGGGS 52
           G  GG+  Y   GGSSGG  G F   G  S GGG G  S  G G  GG     SS GGGS
Sbjct: 88  GGSGGSVKYSGGGGSSGGGSGCFSSGGGGSSGGGSGCFSSGGGGSSGGGSGCFSSGGGGS 147

Query: 53  SFGGGSSFGGGSSFGGGSG-------FGG--SAGYAGGASGGFYSYAGG--VGGGVGGGL 101
           S GG   F  G S GG SG       +GG  S G +GG SG F S  GG  V G  GGG 
Sbjct: 148 SGGGSGCFSSGGSSGGFSGQAVQCQSYGGVSSGGSSGGGSGCFSSGGGGGSVCGYSGGGS 207

Query: 102 GDGGLFSGG 110
           G GG  SGG
Sbjct: 208 GCGGGSSGG 216


 Score = 79.0 bits (193), Expect = 4e-015
 Identities = 48/114 (42%), Positives = 52/114 (45%), Gaps = 13/114 (11%)

Query: 4   GGAGSYGLSGGSSGGFGGGFGSCSVGGGFGGASGSGIGFGGGSSFGGGSSFGGGSSFGG- 62
           GG+G +   GG S G G G  S   GG  GG SG     GGGSS GG   F  G S GG 
Sbjct: 105 GGSGCFSSGGGGSSGGGSGCFSSGGGGSSGGGSGCFSSGGGGSSGGGSGCFSSGGSSGGF 164

Query: 63  -----------GSSFGGGSGFGGSAGYAGGASGGFYSYAGGVGGGVGGGLGDGG 105
                      G S GG SG G     +GG  G    Y+GG G G GGG   GG
Sbjct: 165 SGQAVQCQSYGGVSSGGSSGGGSGCFSSGGGGGSVCGYSGG-GSGCGGGSSGGG 217


 Score = 78.6 bits (192), Expect = 6e-015
 Identities = 58/133 (43%), Positives = 65/133 (48%), Gaps = 22/133 (16%)

Query: 1   GFRGGAGSYGLSGGSSGGFGGGF--------GSCSVGGGFG-GASGSGIGFGGGSSFGGG 51
           G+ GG    G  GGSSGG G G+         SC+    +G G+SG G G GGGS F  G
Sbjct: 201 GYSGGGS--GCGGGSSGGGGSGYVSSQQVTQTSCAPQPSYGAGSSGGGGGGGGGSCFSSG 258

Query: 52  SSFGGGSSFGGGSS--------FGGGSGFGGSAGYAGGAS--GGFYSYAGGVGGGVGGGL 101
              GGGS  GGGSS         GGGSG GG +   GG S  GG  S  G  GGG G G 
Sbjct: 259 GG-GGGSGCGGGSSGIGSGCIISGGGSGCGGGSSGGGGGSICGGGSSGGGSSGGGSGSGK 317

Query: 102 GDGGLFSGGEKQA 114
           G        +KQA
Sbjct: 318 GVPICHQTQQKQA 330


 Score = 75.5 bits (184), Expect = 5e-014
 Identities = 62/168 (36%), Positives = 66/168 (39%), Gaps = 58/168 (34%)

Query: 1   GFRGGAGSYGLSGGSSGGFGGGFGSCSVGGGFGGASGSGIGFGGGSSFG----------- 49
           G   G GS   S G  G  GGG G  S GGG     GSG    GGSS G           
Sbjct: 115 GGSSGGGSGCFSSGGGGSSGGGSGCFSSGGGGSSGGGSGCFSSGGSSGGFSGQAVQCQSY 174

Query: 50  -----GGSS-------------------FGGGSSFGGGSSFGGGSGF------------- 72
                GGSS                    GGGS  GGGSS GGGSG+             
Sbjct: 175 GGVSSGGSSGGGSGCFSSGGGGGSVCGYSGGGSGCGGGSSGGGGSGYVSSQQVTQTSCAP 234

Query: 73  -----GGSAGYAGGASGG--FYSYAGGVGGGVGG---GLGDGGLFSGG 110
                 GS+G  GG  GG  F S  GG G G GG   G+G G + SGG
Sbjct: 235 QPSYGAGSSGGGGGGGGGSCFSSGGGGGGSGCGGGSSGIGSGCIISGG 282


==> gnl|CDD|292827 pfam16210, Keratin_2_tail, Keratin type II cytoskeletal 1 tail. 
          Length = 131

 Score = 88.6 bits (218), Expect = 6e-018
 Identities = 55/102 (53%), Positives = 60/102 (58%), Gaps = 6/102 (5%)

Query: 11  LSGGSSGGFGGGFGSCSVGGGFGGASGSGIGFGGGSSFGGGSSFGGGSSFGGGSSFGGGS 70
           +SGGSS G GGGFG  S G G GG+ GSG   GGG S GGGS   GG S+G G   G GS
Sbjct: 20  ISGGSSRG-GGGFGGGSYGSG-GGSYGSG---GGGGS-GGGSYGSGGGSYGSGGGGGSGS 73

Query: 71  GFGGSAGYAGGASGGFYSYAGGVGGGVGGGLGDGGLFSGGEK 112
           G G S G+ GG+ GG  S  GG  GG  G  G  G  SGG K
Sbjct: 74  GGGSSGGHRGGSGGGGGSSGGGSSGGSFGSSGGRGSSSGGVK 115


 Score = 80.9 bits (198), Expect = 1e-015
 Identities = 49/89 (55%), Positives = 55/89 (61%), Gaps = 3/89 (3%)

Query: 7   GSYGLSGGSSGGFGGGFGSCSVGGGFGGASGSGIGFGGGSSFGGGSSFGGGSSFG--GGS 64
           G  G  GGS G  GG +GS   GG  GG+ GSG G   GS  GGGS  GGGSS G  GGS
Sbjct: 27  GGGGFGGGSYGSGGGSYGSGGGGGSGGGSYGSG-GGSYGSGGGGGSGSGGGSSGGHRGGS 85

Query: 65  SFGGGSGFGGSAGYAGGASGGFYSYAGGV 93
             GGGS  GGS+G + G+SGG  S +GGV
Sbjct: 86  GGGGGSSGGGSSGGSFGSSGGRGSSSGGV 114


 Score = 73.6 bits (179), Expect = 2e-013
 Identities = 50/92 (54%), Positives = 55/92 (59%), Gaps = 9/92 (9%)

Query: 1   GFRGGA-GSYGLSGGSSGGFGGGFGSCSVGGG-FGGASGSGIGFGGGSSFG--GGSSFGG 56
           GF GG+ GS G S GS GG G G GS   GGG +G   G G G GGGSS G  GGS  GG
Sbjct: 30  GFGGGSYGSGGGSYGSGGGGGSGGGSYGSGGGSYGSGGGGGSGSGGGSSGGHRGGSGGGG 89

Query: 57  GSSFGG--GSSFGGGSGFGGSAG---YAGGAS 83
           GSS GG  G SFG   G G S+G    +GG+S
Sbjct: 90  GSSGGGSSGGSFGSSGGRGSSSGGVKTSGGSS 121


 Score = 67.0 bits (162), Expect = 2e-011
 Identities = 41/84 (48%), Positives = 43/84 (51%)

Query: 5   GAGSYGLSGGSSGGFGGGFGSCSVGGGFGGASGSGIGFGGGSSFGGGSSFGGGSSFGGGS 64
           G+G  G SGG S G GGG      GGG G   GS  G  GGS  GGGSS GG S    GS
Sbjct: 44  GSGGGGGSGGGSYGSGGGSYGSGGGGGSGSGGGSSGGHRGGSGGGGGSSGGGSSGGSFGS 103

Query: 65  SFGGGSGFGGSAGYAGGASGGFYS 88
           S G GS  GG     G +S  F S
Sbjct: 104 SGGRGSSSGGVKTSGGSSSVKFVS 127


 Score = 64.7 bits (156), Expect = 9e-011
 Identities = 41/83 (49%), Positives = 44/83 (53%), Gaps = 10/83 (12%)

Query: 36  SGSGIGFGGGSSFGGGSSFGGGSSFGGGSSFGGGSGFGGSAGYAGGASGGFYSYAGGVGG 95
           S S     GGSS GGG  FGGGS   GG S+G G G GGS G + G+ GG Y   GG G 
Sbjct: 14  STSHTSISGGSSRGGG-GFGGGSYGSGGGSYGSGGG-GGSGGGSYGSGGGSYGSGGGGGS 71

Query: 96  GVG--------GGLGDGGLFSGG 110
           G G        GG G GG  SGG
Sbjct: 72  GSGGGSSGGHRGGSGGGGGSSGG 94


 Score = 61.2 bits (147), Expect = 1e-009
 Identities = 35/68 (51%), Positives = 39/68 (57%), Gaps = 4/68 (5%)

Query: 46  SSFGGGSSFGGGSSFGGGSSFGGGSGFGGSAGYAGGASGGFYSYAGG-VGGGVGGGLGDG 104
           +S  GGSS GGG  FGGGS   GG  +G   G  GG+ GG Y   GG  G G GGG G G
Sbjct: 18  TSISGGSSRGGG-GFGGGSYGSGGGSYGSGGG--GGSGGGSYGSGGGSYGSGGGGGSGSG 74

Query: 105 GLFSGGEK 112
           G  SGG +
Sbjct: 75  GGSSGGHR 82


 Score = 49.3 bits (116), Expect = 4e-006
 Identities = 30/60 (50%), Positives = 31/60 (51%), Gaps = 7/60 (11%)

Query: 4   GGAGSYGLSGGSSGGFGGGFGSCSVGGGFGGASGSGIGFGG----GSSFGGGSSFGGGSS 59
           GG G  G  GGSSGG  GG G    GGG  G   SG  FG     GSS GG  + GG SS
Sbjct: 66  GGGGGSGSGGGSSGGHRGGSGG---GGGSSGGGSSGGSFGSSGGRGSSSGGVKTSGGSSS 122


 Score = 46.6 bits (109), Expect = 2e-005
 Identities = 25/53 (47%), Positives = 27/53 (50%)

Query: 1   GFRGGAGSYGLSGGSSGGFGGGFGSCSVGGGFGGASGSGIGFGGGSSFGGGSS 53
           G   G GS G   G SGG GG  G  S GG FG + G G   GG  + GG SS
Sbjct: 70  GSGSGGGSSGGHRGGSGGGGGSSGGGSSGGSFGSSGGRGSSSGGVKTSGGSSS 122
