# Supplementary material for: Dataset supporting the proteomic differences found between excretion/secretion products from two isolates of Fasciola hepatica newly excysted juveniles (NEJ) derived from different snail hosts
Source: Data Brief. 2019 Jul 15;25:104272. doi: 10.1016/j.dib.2019.104272 (PMC6661421; doi:10.1016/j.dib.2019.104272)
Supplement: Supplementary file 2 [file mmc2.zip › links/CDD/tr_F1MNL7_F1MNL7_BOVIN-CDD.txt]

>tr_F1MNL7_F1MNL7_BOVIN

gnl|CDD|238057 cd00109, KU, BPTI/Kunitz family of serine proteas...    74   2e-014
gnl|CDD|197529 smart00131, KU, BPTI/Kunitz family of serine prot...    74   2e-014
gnl|CDD|278443 pfam00014, Kunitz_BPTI, Kunitz/Bovine pancreatic ...    69   5e-013
gnl|CDD|235236 PRK04168, PRK04168, molybdate ABC transporter per...    27   2.9  
gnl|CDD|293777 cd16158, ARSA, Arylsulfatase A or cerebroside-sul...    26   5.0  
gnl|CDD|289268 pfam12485, SLY, Lymphocyte signaling adaptor prot...    25   6.5  
gnl|CDD|224938 COG2027, DacB, D-alanyl-D-alanine carboxypeptidas...    25   6.5  
gnl|CDD|198227 cd10364, SH2_Src_Lyn, Src homology 2 (SH2) domain...    25   8.5  
gnl|CDD|105864 PRK12699, flgH, flagellar basal body L-ring prote...    25   8.5  
gnl|CDD|283999 pfam06468, Spond_N, Spondin_N.  This conserved re...    25      11


==> gnl|CDD|238057 cd00109, KU, BPTI/Kunitz family of serine protease inhibitors;
          Structure is a disulfide rich alpha+beta fold. BPTI
          (bovine pancreatic trypsin inhibitor) is an extensively
          studied model structure.
          Length = 54

 Score = 73.9 bits (180), Expect = 2e-014
 Identities = 30/54 (55%), Positives = 36/54 (66%)

Query: 38 DFCLEPPYTGPCKARMIRYFYNAKAGLCQPFVYGGCRAKRNNFKSSEDCMRTCG 91
          D C  PP TGPCKA + RY+Y+A    C+PF YGGC    NNF + E+C RTCG
Sbjct: 1  DVCSLPPDTGPCKAYIPRYYYDATTKQCEPFTYGGCGGNANNFATKEECERTCG 54


==> gnl|CDD|197529 smart00131, KU, BPTI/Kunitz family of serine protease inhibitors.
           Serine protease inhibitors. One member of the family
          is encoded by an alternatively-spliced form of
          Alzheimer's amyloid beta-protein.
          Length = 53

 Score = 73.6 bits (179), Expect = 2e-014
 Identities = 29/53 (54%), Positives = 36/53 (67%)

Query: 38 DFCLEPPYTGPCKARMIRYFYNAKAGLCQPFVYGGCRAKRNNFKSSEDCMRTC 90
          D CL PP TGPC   + RY+Y+ + G C+PF YGGC    NNF+S E+C RTC
Sbjct: 1  DVCLLPPDTGPCGGSIPRYYYDPETGTCEPFTYGGCGGNANNFESLEECERTC 53


==> gnl|CDD|278443 pfam00014, Kunitz_BPTI, Kunitz/Bovine pancreatic trypsin
          inhibitor domain.  Indicative of a protease inhibitor,
          usually a serine protease inhibitor. Structure is a
          disulfide rich alpha+beta fold. BPTI (bovine pancreatic
          trypsin inhibitor) is an extensively studied model
          structure. Certain family members are similar to the
          tick anticoagulant peptide (TAP). This is a highly
          selective inhibitor of factor Xa in the blood
          coagulation pathways. TAP molecules are highly dipolar,
          and are arranged to form a twisted two- stranded
          antiparallel beta-sheet followed by an alpha helix.
          Length = 53

 Score = 68.9 bits (167), Expect = 5e-013
 Identities = 27/51 (52%), Positives = 34/51 (66%)

Query: 40 CLEPPYTGPCKARMIRYFYNAKAGLCQPFVYGGCRAKRNNFKSSEDCMRTC 90
          C  PP +GPCKA + R++YN   G C+PF YGGC    NNF+S E+C  TC
Sbjct: 2  CSLPPDSGPCKASIPRWYYNPTTGTCEPFTYGGCGGNANNFESLEECESTC 52
