# Supplementary material for: Dataset supporting the proteomic differences found between excretion/secretion products from two isolates of Fasciola hepatica newly excysted juveniles (NEJ) derived from different snail hosts
Source: Data Brief. 2019 Jul 15;25:104272. doi: 10.1016/j.dib.2019.104272 (PMC6661421; doi:10.1016/j.dib.2019.104272)
Supplement: Supplementary file 2 [file mmc2.zip › links/CDD/tr_F1MUY2_F1MUY2_BOVIN-CDD.txt]

>tr_F1MUY2_F1MUY2_BOVIN

gnl|CDD|278467 pfam00038, Filament, Intermediate filament protei...   312   2e-085
gnl|CDD|292825 pfam16208, Keratin_2_head, Keratin type II head.       169   2e-042
gnl|CDD|224117 COG1196, Smc, Chromosome segregation ATPases [Cel...    74   2e-013
gnl|CDD|274009 TIGR02169, chromosome_segregation_protein_related...    71   1e-012
gnl|CDD|100796 PRK01156, PRK01156, chromosome segregation protei...    69   6e-012
gnl|CDD|275316 TIGR04523, conserved_hypothetical_protein, helix-...    69   7e-012
gnl|CDD|292827 pfam16210, Keratin_2_tail, Keratin type II cytosk...    68   1e-011
gnl|CDD|223496 COG0419, SbcC, ATPase involved in DNA repair [DNA...    67   2e-011
gnl|CDD|274008 TIGR02168, Chromosome_partition_protein_Smc, chro...    64   2e-010
gnl|CDD|279860 pfam01576, Myosin_tail_1, Myosin tail.  The myosi...    62   7e-010


==> gnl|CDD|278467 pfam00038, Filament, Intermediate filament protein. 
          Length = 313

 Score =  312 bits (800), Expect = 2e-085
 Identities = 164/314 (52%), Positives = 231/314 (73%), Gaps = 3/314 (0%)

Query: 163 EREQIKTLNNKFASFIDKVRFLEQQNKVLDTKWT-LLQEQGTRTVRQNLEPLFEQYINNL 221
           E+EQ++ LN++ AS+IDKVRFLEQQNK L+TK + L Q++G    R  L  L+E+ I +L
Sbjct: 2   EKEQLQELNDRLASYIDKVRFLEQQNKDLETKISELRQKKGAEPSR--LYSLYEREIRDL 59

Query: 222 RRQLDSILGERGRLDSELRGMQDTVEDFKNKYEDEINKRTAAENEFVKLKKDVDIAYMNK 281
           RRQLD +  ER RL  E+  ++   EDF+ KYEDE+N R +AE + V L+KD+D A + +
Sbjct: 60  RRQLDQLTVERARLQLEIDNLRLAAEDFRQKYEDELNLRQSAEADLVGLRKDLDEATLAR 119

Query: 282 VELQAKVDALTDEINFLRTFYDAELAQMQTHISDTSVVLSMDNNRNLDLDSIIAEVKAQY 341
           V+L+ KV++L +E+ FL+  ++ E+ ++Q+ + DT V + MD  R LDL S +AE++AQY
Sbjct: 120 VDLEMKVESLQEELAFLKKNHEEEVRELQSQVQDTQVNVEMDAARKLDLTSALAEIRAQY 179

Query: 342 EEIAQRSRAEAESWYQSKYEELRVTAGRHGDDLRNTKQEISEINRVIQRLRSEIDHVKKQ 401
           EEIA ++R EAE WYQSK EEL+  A R+GD LR+ K+EI+E+ R IQ L  E+  +KKQ
Sbjct: 180 EEIAAKNREEAEEWYQSKLEELQQAAARNGDALRSAKEEITELRRQIQSLEIELQSLKKQ 239

Query: 402 CASLQSAIADAEQRGELALKDARSKLADLEDALQKAKQDMARLLKEYQELMNVKLALDVE 461
            ASL+  +A+ E+R EL L D +  +++LE  LQ+ +Q+MAR L+EYQEL+NVKLALD+E
Sbjct: 240 KASLERQLAETEERYELQLADYQDLISELEAELQQIRQEMARQLREYQELLNVKLALDIE 299

Query: 462 IATYRKLLEGEECR 475
           IATYRKLLEGEECR
Sbjct: 300 IATYRKLLEGEECR 313


==> gnl|CDD|292825 pfam16208, Keratin_2_head, Keratin type II head. 
          Length = 158

 Score =  169 bits (429), Expect = 2e-042
 Identities = 101/158 (63%), Positives = 108/158 (68%), Gaps = 14/158 (8%)

Query: 16  GFSAGSARVPGVCRSGFSSVSLSRSRGSGGLA-GVCG-GAGFGSRSLYGLGGSKRISIA- 72
           GFS+ SA VPG  R  +SSVS SRS G GG   G  G G GFGSRSLY LGGSK ISI+ 
Sbjct: 1   GFSSCSAVVPGRSRRSYSSVSCSRSGGGGGGGYGRLGHGGGFGSRSLYNLGGSKSISISV 60

Query: 73  --GGSCVIGGGYGGRIGVGYGFGGGAGSGFGFGAGAGSGFGLGGGAGFGGG-FGGPGF-- 127
             GGS   G G+GG  G G+G G G G+G GFGAG G G G GGG GFGGG FGG GF  
Sbjct: 61  AGGGSRRSGFGFGGGGGGGFGGGFGGGAGLGFGAGGGFGGGFGGGGGFGGGGFGGGGFGG 120

Query: 128 ------PVCPPGGIQEVTVNQSLLTPLNLQIDPTIQRV 159
                 P CPPGGIQEVTVNQSLL PLNL+IDP IQRV
Sbjct: 121 RGGFGGPPCPPGGIQEVTVNQSLLQPLNLEIDPEIQRV 158


 Score = 50.1 bits (118), Expect = 3e-006
 Identities = 31/76 (40%), Positives = 37/76 (48%), Gaps = 9/76 (11%)

Query: 480 GVGQVNISVV-----QSTVSGGYGGAGGYGGASGLGSGLGVSGGSGYSYSSGHSLGGGFS 534
           G   ++ISV      +S    G GG GG+GG  G G+GLG   G G+    G   GGG  
Sbjct: 52  GSKSISISVAGGGSRRSGFGFGGGGGGGFGGGFGGGAGLGFGAGGGF----GGGFGGGGG 107

Query: 535 SGSGRAIGCGFGSSGG 550
            G G   G GFG  GG
Sbjct: 108 FGGGGFGGGGFGGRGG 123


 Score = 43.9 bits (102), Expect = 2e-004
 Identities = 33/95 (34%), Positives = 42/95 (44%), Gaps = 20/95 (21%)

Query: 474 CRLSGEGVGQVNISVVQSTVSGGYGGAG----GYGGASGLGS----------GLGVSGG- 518
           C     G  + + S V  + SGG GG G    G+GG  G  S           + V+GG 
Sbjct: 5   CSAVVPGRSRRSYSSVSCSRSGGGGGGGYGRLGHGGGFGSRSLYNLGGSKSISISVAGGG 64

Query: 519 ---SGYSYSSGHSLGGGFSSGSGRAIGCGFGSSGG 550
              SG+ +  G   GGGF  G G   G GFG+ GG
Sbjct: 65  SRRSGFGFGGGG--GGGFGGGFGGGAGLGFGAGGG 97


 Score = 40.8 bits (94), Expect = 0.002
 Identities = 26/73 (35%), Positives = 31/73 (42%)

Query: 478 GEGVGQVNISVVQSTVSGGYGGAGGYGGASGLGSGLGVSGGSGYSYSSGHSLGGGFSSGS 537
           G G G  ++  +  + S     AGG    SG G G G  GG G  +  G  LG G   G 
Sbjct: 39  GGGFGSRSLYNLGGSKSISISVAGGGSRRSGFGFGGGGGGGFGGGFGGGAGLGFGAGGGF 98

Query: 538 GRAIGCGFGSSGG 550
           G   G G G  GG
Sbjct: 99  GGGFGGGGGFGGG 111


 Score = 34.3 bits (77), Expect = 0.15
 Identities = 14/26 (53%), Positives = 16/26 (61%)

Query: 495 GGYGGAGGYGGASGLGSGLGVSGGSG 520
           GG+GG GG+GG    G G G  GG G
Sbjct: 100 GGFGGGGGFGGGGFGGGGFGGRGGFG 125


 Score = 25.4 bits (54), Expect =    71
 Identities = 12/24 (50%), Positives = 14/24 (58%), Gaps = 1/24 (4%)

Query: 495 GGYGGAGGYGGASGLGSGLGVSGG 518
           GG+GG GG+GG  G G      GG
Sbjct: 111 GGFGG-GGFGGRGGFGGPPCPPGG 133


==> gnl|CDD|224117 COG1196, Smc, Chromosome segregation ATPases [Cell division and
           chromosome partitioning].
          Length = 1163

 Score = 73.6 bits (179), Expect = 2e-013
 Identities = 62/273 (22%), Positives = 130/273 (47%), Gaps = 35/273 (12%)

Query: 215 EQYINNLRRQLDSILGERGRLDSELRGMQDTVEDFKNKYEDEINKRTAAENEFVKLKKDV 274
           E+ +  L  QL+ +  E   L +ELR ++D +E+ + + E+        E +  +LK+++
Sbjct: 673 EEELAELEAQLEKLEEELKSLKNELRSLEDLLEELRRQLEE-------LERQLEELKREL 725

Query: 275 DIAYMNKVELQAKVDALTDEINFLRTFYDAELAQMQTHISDTSVVLSMDNNRNLDLDSII 334
                   +LQ++++ L +E+  L    + EL ++Q  + +    L         L+  +
Sbjct: 726 AALEEELEQLQSRLEELEEELEEL----EEELEELQERLEELEEELE-------SLEEAL 774

Query: 335 AEVKAQYEEIAQRSRAEAESWYQSKYEELRVTAGRHGDDL-----------RNTKQEISE 383
           A++K + EE+ ++ +A  E     + EE    A R  D L              +QEI E
Sbjct: 775 AKLKEEIEELEEKRQALQEE--LEELEEELEEAERRLDALERELESLEQRRERLEQEIEE 832

Query: 384 INRVIQRLRSEIDHVKKQCASLQSAIADAEQRGELALKDARSKLADLEDALQKAKQDMAR 443
           +   I+ L  ++D ++++   L+  + + ++     L++  ++  +LED L++ +++   
Sbjct: 833 LEEEIEELEEKLDELEEELEELEKELEELKEE----LEELEAEKEELEDELKELEEEKEE 888

Query: 444 LLKEYQELMNVKLALDVEIATYRKLLEGEECRL 476
           L +E +EL +    L  EI   R+ LE  E +L
Sbjct: 889 LEEELRELESELAELKEEIEKLRERLEELEAKL 921


 Score = 73.2 bits (178), Expect = 3e-013
 Identities = 72/317 (22%), Positives = 154/317 (48%), Gaps = 39/317 (12%)

Query: 136  QEVTVNQSLLTPLNLQIDPTIQRVRTEEREQIKTLNNKFASFIDKVRFLEQQNKVLDTKW 195
            +E+   QS L  L  +++   + +  E +E+++ L  +  S  + +  L+++ + L+ K 
Sbjct: 730  EELEQLQSRLEELEEELEELEEELE-ELQERLEELEEELESLEEALAKLKEEIEELEEKR 788

Query: 196  TLLQEQGTRTVRQNLEPLFEQYINNLRRQLDSILGERGRLDSELRGMQDTVEDFKNKYED 255
              LQE+    + + LE   E+ ++ L R+L+S+   R RL+ E+  +++ +E+ + K ++
Sbjct: 789  QALQEE-LEELEEELEEA-ERRLDALERELESLEQRRERLEQEIEELEEEIEELEEKLDE 846

Query: 256  EINKRTAAENEFVKLKKDVDIAYMNKVELQAKVDALTDEINFLRTFYDAELAQMQTHISD 315
               +    E E  +LK++++       EL+A+ + L DE+  L    + E  +++  +  
Sbjct: 847  LEEELEELEKELEELKEELE-------ELEAEKEELEDELKEL----EEEKEELEEELR- 894

Query: 316  TSVVLSMDNNRNLDLDSIIAEVKAQYEEIAQRSRAEAESWYQSKYEELRVTAGRHGDDLR 375
                         +L+S +AE+K + E++ +R         ++K E L V      ++L 
Sbjct: 895  -------------ELESELAELKEEIEKLRERLEE-----LEAKLERLEVELPELEEELE 936

Query: 376  NTKQEI--SEINRVIQRLRSEIDHVKKQCASLQSAIADAEQRGELALKDARSKLADLEDA 433
               ++   +E+ R I+RL  EI+ +            + E+R E    + +S+  DLE+A
Sbjct: 937  EEYEDTLETELEREIERLEEEIEALGPVNLRAIEEYEEVEERYE----ELKSQREDLEEA 992

Query: 434  LQKAKQDMARLLKEYQE 450
             +K  + +  L KE +E
Sbjct: 993  KEKLLEVIEELDKEKRE 1009


 Score = 72.0 bits (175), Expect = 7e-013
 Identities = 71/332 (21%), Positives = 163/332 (49%), Gaps = 44/332 (13%)

Query: 160 RTEER-EQIKTLNNKFASFIDKVRFLEQQNKVLDTKWTLLQEQGTRTVRQNLEPLFEQYI 218
           RTEE  E+++ L  +    ++K   LE+Q +  +    L  E     +R+    L    +
Sbjct: 183 RTEENLERLEDLLEELEKQLEK---LERQAEKAERYQELKAE-----LRELELALLLAKL 234

Query: 219 NNLRRQLDSILGERGRLDSELRGMQDTVEDFKNKYEDEINKRTAAENEFVKLKKDVDIAY 278
             LR++L+ +  E  RL+ EL  +Q+ +E+ + + E+        ++E  +L+++++   
Sbjct: 235 KELRKELEELEEELSRLEEELEELQEELEEAEKEIEE-------LKSELEELREELEELQ 287

Query: 279 MNKVELQAKVDALTDEINFLRTFYDA---ELAQMQTHISDTSVVLS-----MDNNRNL-- 328
              +EL+ +++ L  EI+ LR   +    EL +++  + +    +      ++    L  
Sbjct: 288 EELLELKEEIEELEGEISLLRERLEELENELEELEERLEELKEKIEALKEELEERETLLE 347

Query: 329 DLDSIIAEVKAQYEEIAQRSRAEAESWYQSKYEELRVTAGRHGDDLRNTKQEISEINRVI 388
           +L+ ++AE++   EE+ ++  A  E   +  +E LR              +E++E+   +
Sbjct: 348 ELEQLLAELEEAKEELEEKLSALLEE-LEELFEALR--------------EELAELEAEL 392

Query: 389 QRLRSEIDHVKKQCASLQSAIADAEQRGE---LALKDARSKLADLEDALQKAKQDMARLL 445
             +R+E++ +K++  SL+  +    +R E     LK+  ++L +L+  L++  +++  L 
Sbjct: 393 AEIRNELEELKREIESLEERLERLSERLEDLKEELKELEAELEELQTELEELNEELEELE 452

Query: 446 KEYQELMNVKLALDVEIATYRKLLEGEECRLS 477
           ++ +EL +    L+ E+A  ++ L+  E  LS
Sbjct: 453 EQLEELRDRLKELERELAELQEELQRLEKELS 484


 Score = 70.9 bits (172), Expect = 1e-012
 Identities = 66/316 (20%), Positives = 144/316 (45%), Gaps = 36/316 (11%)

Query: 157 QRVRTEEREQIKTLNNKFASFIDKVRFLEQQNKVLDTKWTLLQEQGTRTVRQNLEPLFEQ 216
           +R    ++ ++K L  + A    ++  LE++ K L  +   L++     +R+ LE L E+
Sbjct: 659 KRSSLAQKRELKELEEELAELEAQLEKLEEELKSLKNELRSLEDL-LEELRRQLEEL-ER 716

Query: 217 YINNLRRQLDSILGERGRLDSELRGMQDTVEDFKNKYEDEINKRTAAENEFVKLKKDVDI 276
            +  L+R+L ++  E  +L S L  +++ +E+ + + E+   +    E E   L++ +  
Sbjct: 717 QLEELKRELAALEEELEQLQSRLEELEEELEELEEELEELQERLEELEEELESLEEALAK 776

Query: 277 AYMNKVELQAKVDALTDEINFLRTFYDAELAQMQTHISDTSVVLSMDNNRNLDLDSIIAE 336
                 EL+ K  AL +E+  L    + EL + +  +      L     R   L+  I E
Sbjct: 777 LKEEIEELEEKRQALQEELEEL----EEELEEAERRLDALERELESLEQRRERLEQEIEE 832

Query: 337 VKAQYEEIAQRSRAEAESWYQSKYEELRVTAGRHGDDLRNTKQEISEINRVIQRLRSEID 396
           ++ + EE+            + K +EL              ++E+ E+ + ++ L+ E++
Sbjct: 833 LEEEIEEL------------EEKLDEL--------------EEELEELEKELEELKEELE 866

Query: 397 HVKKQCASLQSAIADAEQRGELALKDARSKLADLEDALQKAKQDMARLLKEYQELMNVKL 456
            ++ +   L+  + + E+  E    +   +L +LE  L + K+++ +L +  +EL     
Sbjct: 867 ELEAEKEELEDELKELEEEKE----ELEEELRELESELAELKEEIEKLRERLEELEAKLE 922

Query: 457 ALDVEIATYRKLLEGE 472
            L+VE+    + LE E
Sbjct: 923 RLEVELPELEEELEEE 938


 Score = 65.5 bits (158), Expect = 6e-011
 Identities = 62/298 (20%), Positives = 145/298 (48%), Gaps = 38/298 (12%)

Query: 162 EEREQIKTLNNKFASFIDKVRFLEQQNKVLDTKWTLLQEQGTRTVRQNLEPLFEQYINNL 221
           E R++++ L  + +   +++  L+++ +  + +   L+ +    +R+ LE L E+ +  L
Sbjct: 236 ELRKELEELEEELSRLEEELEELQEELEEAEKEIEELKSE-LEELREELEELQEELLE-L 293

Query: 222 RRQLDSILGERG-------RLDSELRGMQDTVEDFKNKYE---DEINKRTAAENEFVKLK 271
           + +++ + GE          L++EL  +++ +E+ K K E   +E+ +R     E  +L 
Sbjct: 294 KEEIEELEGEISLLRERLEELENELEELEERLEELKEKIEALKEELEERETLLEELEQLL 353

Query: 272 KDVDIAYMNKVELQAKVDALTDEINFLRTFYDAELAQMQTHISDTSVVLSMDNNRNLDLD 331
            +++ A   K EL+ K+ AL +E+  L      ELA+++  +++              + 
Sbjct: 354 AELEEA---KEELEEKLSALLEELEELFEALREELAELEAELAE--------------IR 396

Query: 332 SIIAEVKAQYEEIAQRSRAEAESWYQSKYEELRVTAGRHGDDLRNTKQEISEINRVIQRL 391
           + + E+K + E + +R    +E     + E+L+        +L   + E+ E+N  ++ L
Sbjct: 397 NELEELKREIESLEERLERLSE-----RLEDLKEELKELEAELEELQTELEELNEELEEL 451

Query: 392 RSEIDHVKKQCASLQSAIADAE---QRGELALKDARSKLADLEDALQKAKQDMARLLK 446
             +++ ++ +   L+  +A+ +   QR E  L    ++L  LE A Q+A Q +  +L+
Sbjct: 452 EEQLEELRDRLKELERELAELQEELQRLEKELSSLEARLDRLE-AEQRASQGVRAVLE 508


 Score = 57.0 bits (136), Expect = 2e-008
 Identities = 80/381 (20%), Positives = 166/381 (43%), Gaps = 55/381 (14%)

Query: 142 QSLLTPLNLQIDPTIQRVRTEEREQIKTLNNKFASFIDKVRFLEQQNKVLDTKWTLLQ-- 199
           Q+ L  LN +++   +++  E R+++K L  + A   ++++ LE++   L+ +   L+  
Sbjct: 438 QTELEELNEELEELEEQLE-ELRDRLKELERELAELQEELQRLEKELSSLEARLDRLEAE 496

Query: 200 ---EQGTRTVRQNLE--------PLFEQYINNLRRQLDSILGERGRLDSELRGMQDTVED 248
               QG R V + LE        P+ E  +  ++ + ++ L     L + L+ +    E+
Sbjct: 497 QRASQGVRAVLEALESGLPGVYGPVAE--LIKVKEKYETAL--EAALGNRLQAVVVENEE 552

Query: 249 FKNKYEDEINKRTAAENEFVKLKKDVDIAYMNKVELQAKVDALTDEINFLRTFYDAELAQ 308
              K  + + +  A    F+ L +   +  +        +   +D I+F   +  A    
Sbjct: 553 VAKKAIEFLKENKAGRATFLPLDRIKPLRSLKSDAAPGFLGLASDLIDFDPKYEPA---- 608

Query: 309 MQTHISDTSVVLSMDNNRNL-----------DLDSIIAEVK--------------AQYEE 343
           ++  + DT VV  ++  R L            LD  + E                AQ  E
Sbjct: 609 VRFVLGDTLVVDDLEQARRLARKLRIKYRIVTLDGDLVEPSGSITGGSRNKRSSLAQKRE 668

Query: 344 IAQRSR--AEAESWYQSKYEELRVTAGRHG---DDLRNTKQEISEINRVIQRLRSEIDHV 398
           + +     AE E+  +   EEL+          D L   ++++ E+ R ++ L+ E+  +
Sbjct: 669 LKELEEELAELEAQLEKLEEELKSLKNELRSLEDLLEELRRQLEELERQLEELKRELAAL 728

Query: 399 KKQCASLQSAIADAEQRGELA---LKDARSKLADLEDALQKAKQDMARLLKEYQELMNVK 455
           +++   LQS + + E+  E     L++ + +L +LE+ L+  ++ +A+L +E +EL   +
Sbjct: 729 EEELEQLQSRLEELEEELEELEEELEELQERLEELEEELESLEEALAKLKEEIEELEEKR 788

Query: 456 LALDVEIATYRKLLEGEECRL 476
            AL  E+    + LE  E RL
Sbjct: 789 QALQEELEELEEELEEAERRL 809


 Score = 48.9 bits (115), Expect = 6e-006
 Identities = 52/263 (19%), Positives = 123/263 (46%), Gaps = 42/263 (15%)

Query: 200 EQGTRTVRQNLEPLFEQYINNLRRQLDSILGERGR------LDSELRGMQ-----DTVED 248
           E+      +NLE L E  +  L +QL+ +  +  +      L +ELR ++       +++
Sbjct: 178 ERKLERTEENLERL-EDLLEELEKQLEKLERQAEKAERYQELKAELRELELALLLAKLKE 236

Query: 249 FKNKYEDEINKRTAAENEFVKLKKDVDIAYMNKVELQAKVDALTDEINFLRTFYDAELAQ 308
            + + E+   + +  E E  +L+++++ A     EL+++++ L +E+  L+     EL +
Sbjct: 237 LRKELEELEEELSRLEEELEELQEELEEAEKEIEELKSELEELREELEELQE----ELLE 292

Query: 309 MQTHISDTSVVLSMDNNRNLDLDSIIAEVKAQYEEIAQRSRAEAESWYQSKYEELRVTAG 368
           ++  I +    +S+   R  +L++ + E++ + EE+ ++  A                  
Sbjct: 293 LKEEIEELEGEISLLRERLEELENELEELEERLEELKEKIEA------------------ 334

Query: 369 RHGDDLRNTKQEISEINRVIQRLRSEIDHVKKQCASLQSAIADAEQRGELALKDARSKLA 428
                L+   +E   +   +++L +E++  K++     SA+   E+  EL  +  R +LA
Sbjct: 335 -----LKEELEERETLLEELEQLLAELEEAKEELEEKLSALL--EELEEL-FEALREELA 386

Query: 429 DLEDALQKAKQDMARLLKEYQEL 451
           +LE  L + + ++  L +E + L
Sbjct: 387 ELEAELAEIRNELEELKREIESL 409


 Score = 38.5 bits (88), Expect = 0.008
 Identities = 33/162 (20%), Positives = 69/162 (42%), Gaps = 20/162 (12%)

Query: 329 DLDSIIAEVKAQYEEIAQRSRAEAESWYQSKYEELR------VTAGRHGDDLRNTKQEIS 382
           D+  ++A+     E  +  S+ + E    +K EE R          ++ +     ++++ 
Sbjct: 123 DIQDLLADSGIGKESYSIVSQGKVEEIINAKPEERRKLIEEAAGVSKYKERKEEAERKLE 182

Query: 383 EINRVIQRLRSEIDHVKKQCASLQSAIADAEQRGEL--------------ALKDARSKLA 428
                ++RL   ++ ++KQ   L+     AE+  EL               LK+ R +L 
Sbjct: 183 RTEENLERLEDLLEELEKQLEKLERQAEKAERYQELKAELRELELALLLAKLKELRKELE 242

Query: 429 DLEDALQKAKQDMARLLKEYQELMNVKLALDVEIATYRKLLE 470
           +LE+ L + ++++  L +E +E       L  E+   R+ LE
Sbjct: 243 ELEEELSRLEEELEELQEELEEAEKEIEELKSELEELREELE 284
