# Supplementary material for: Dataset supporting the proteomic differences found between excretion/secretion products from two isolates of Fasciola hepatica newly excysted juveniles (NEJ) derived from different snail hosts
Source: Data Brief. 2019 Jul 15;25:104272. doi: 10.1016/j.dib.2019.104272 (PMC6661421; doi:10.1016/j.dib.2019.104272)
Supplement: Supplementary file 2 [file mmc2.zip › links/CDD/tr_F1N306_F1N306_BOVIN-CDD.txt]

>tr_F1N306_F1N306_BOVIN

gnl|CDD|285423 pfam08205, C2-set_2, CD80-like C2-set immunoglobu...    60   2e-009
gnl|CDD|214653 smart00410, IG_like, Immunoglobulin like.  IG dom...    55   6e-008
gnl|CDD|214652 smart00409, IG, Immunoglobulin.                         55   6e-008
gnl|CDD|197706 smart00408, IGc2, Immunoglobulin C-2 Type.              55   6e-008
gnl|CDD|143201 cd05724, Ig2_Robo, Second immunoglobulin (Ig)-lik...    53   3e-007
gnl|CDD|143317 cd07693, Ig1_Robo, First immunoglobulin (Ig)-like...    52   4e-007
gnl|CDD|143199 cd05722, Ig1_Neogenin, First immunoglobulin (Ig)-...    52   5e-007
gnl|CDD|290606 pfam13895, Ig_2, Immunoglobulin domain.  This dom...    51   1e-006
gnl|CDD|143165 cd00096, Ig, Immunoglobulin domain.  Ig: immunogl...    49   5e-006
gnl|CDD|254352 pfam07679, I-set, Immunoglobulin I-set domain.          46   3e-005


==> gnl|CDD|285423 pfam08205, C2-set_2, CD80-like C2-set immunoglobulin domain.  These
           domains belong to the immunoglobulin superfamily.
          Length = 89

 Score = 59.7 bits (143), Expect = 2e-009
 Identities = 32/75 (42%), Positives = 45/75 (60%), Gaps = 6/75 (8%)

Query: 123 PEIVDPASELMAGVPNKVGTCVSEGGYPAGTLNWLLDGKTLIPDGKGVSVKEETKRHPKT 182
           PEI  PAS L    P  V TCVSEGG PA  + W L+GK L       + +  +++ P++
Sbjct: 1   PEIEPPASLLEGEGPEVVATCVSEGGKPAPRITWYLNGKPL------EAAETSSEQDPES 54

Query: 183 GLFTLHSELMVTPAR 197
           GL+T+ SEL + P+R
Sbjct: 55  GLYTVTSELKLVPSR 69


 Score = 24.6 bits (52), Expect =    83
 Identities = 13/39 (33%), Positives = 20/39 (51%), Gaps = 2/39 (5%)

Query: 252 VEPEGGAV-APGGTVTLTCEAPA-QPPPQIHWIKDGRPL 288
           +EP    +   G  V  TC +   +P P+I W  +G+PL
Sbjct: 3   IEPPASLLEGEGPEVVATCVSEGGKPAPRITWYLNGKPL 41


==> gnl|CDD|214653 smart00410, IG_like, Immunoglobulin like.  IG domains that cannot
           be classified into one of IGv1, IGc1, IGc2, IG.
          Length = 85

 Score = 55.1 bits (131), Expect = 6e-008
 Identities = 30/85 (35%), Positives = 39/85 (45%), Gaps = 10/85 (11%)

Query: 254 PEGGAVAPGGTVTLTCEAPAQPPPQIHWIKDGRPLPLPPG----------PMLLLPEVGP 303
           P    V  G +VTL+CEA   PPP++ W K G  L    G            L +  V P
Sbjct: 1   PPSVTVKEGESVTLSCEASGSPPPEVTWYKQGGKLLAESGRFSVSRSGSTSTLTISNVTP 60

Query: 304 EDQGTYSCVATHPSHGPQESRAVSV 328
           ED GTY+C AT+ S        ++V
Sbjct: 61  EDSGTYTCAATNSSGSASSGTTLTV 85


 Score = 38.1 bits (87), Expect = 0.007
 Identities = 26/81 (32%), Positives = 42/81 (51%), Gaps = 8/81 (9%)

Query: 25  NITARIGKPVVLNCKGAPKKPPQQLEWKLNTGRTEAWKVLSPQGDPWDSVARVLPNGSLL 84
           ++T + G+ V L+C+ A   PP ++ W    G     K+L+  G    SV+R     +L 
Sbjct: 3   SVTVKEGESVTLSCE-ASGSPPPEVTWYKQGG-----KLLAESGR--FSVSRSGSTSTLT 54

Query: 85  LPAVGIQDEGTFRCRATSRSG 105
           +  V  +D GT+ C AT+ SG
Sbjct: 55  ISNVTPEDSGTYTCAATNSSG 75


==> gnl|CDD|214652 smart00409, IG, Immunoglobulin. 
          Length = 85

 Score = 55.1 bits (131), Expect = 6e-008
 Identities = 30/85 (35%), Positives = 39/85 (45%), Gaps = 10/85 (11%)

Query: 254 PEGGAVAPGGTVTLTCEAPAQPPPQIHWIKDGRPLPLPPG----------PMLLLPEVGP 303
           P    V  G +VTL+CEA   PPP++ W K G  L    G            L +  V P
Sbjct: 1   PPSVTVKEGESVTLSCEASGSPPPEVTWYKQGGKLLAESGRFSVSRSGSTSTLTISNVTP 60

Query: 304 EDQGTYSCVATHPSHGPQESRAVSV 328
           ED GTY+C AT+ S        ++V
Sbjct: 61  EDSGTYTCAATNSSGSASSGTTLTV 85


 Score = 38.1 bits (87), Expect = 0.007
 Identities = 26/81 (32%), Positives = 42/81 (51%), Gaps = 8/81 (9%)

Query: 25  NITARIGKPVVLNCKGAPKKPPQQLEWKLNTGRTEAWKVLSPQGDPWDSVARVLPNGSLL 84
           ++T + G+ V L+C+ A   PP ++ W    G     K+L+  G    SV+R     +L 
Sbjct: 3   SVTVKEGESVTLSCE-ASGSPPPEVTWYKQGG-----KLLAESGR--FSVSRSGSTSTLT 54

Query: 85  LPAVGIQDEGTFRCRATSRSG 105
           +  V  +D GT+ C AT+ SG
Sbjct: 55  ISNVTPEDSGTYTCAATNSSG 75
