# Supplementary material for: Dataset supporting the proteomic differences found between excretion/secretion products from two isolates of Fasciola hepatica newly excysted juveniles (NEJ) derived from different snail hosts
Source: Data Brief. 2019 Jul 15;25:104272. doi: 10.1016/j.dib.2019.104272 (PMC6661421; doi:10.1016/j.dib.2019.104272)
Supplement: Supplementary file 2 [file mmc2.zip › links/CDD/tr_F2Z4I6_F2Z4I6_BOVIN-CDD.txt]

>tr_F2Z4I6_F2Z4I6_BOVIN

gnl|CDD|165721 PLN00153, PLN00153, histone H2A; Provisional.          189   2e-049
gnl|CDD|238029 cd00074, H2A, Histone 2A; H2A is a subunit of the...   189   4e-049
gnl|CDD|185399 PTZ00017, PTZ00017, histone H2A; Provisional.          184   1e-047
gnl|CDD|177758 PLN00157, PLN00157, histone H2A; Provisional.          184   1e-047
gnl|CDD|197711 smart00414, H2A, Histone 2A.                           184   1e-047
gnl|CDD|227587 COG5262, HTA1, Histone H2A [Chromatin structure a...   177   1e-045
gnl|CDD|215080 PLN00156, PLN00156, histone H2AX; Provisional.         175   6e-045
gnl|CDD|177756 PLN00154, PLN00154, histone H2A; Provisional.          130   2e-031
gnl|CDD|240330 PTZ00252, PTZ00252, histone H2A; Provisional.          115   4e-027
gnl|CDD|165723 PLN00155, PLN00155, histone H2A; Provisional.           84   2e-017


==> gnl|CDD|165721 PLN00153, PLN00153, histone H2A; Provisional.
          Length = 129

 Score =  189 bits (481), Expect = 2e-049
 Identities = 96/122 (78%), Positives = 109/122 (89%), Gaps = 1/122 (0%)

Query: 1   MSGRGKQGGKARAKAKSRSSRAGLQFPVGRVHRLLRKGNYAERVGAGAPVYMAAVLEYLT 60
           M+GRGK G  +  KA SRS++AGLQFPVGR+ R L+KG YAER+GAGAPVY+AAVLEYLT
Sbjct: 1   MAGRGK-GKTSGKKAVSRSAKAGLQFPVGRIARYLKKGKYAERIGAGAPVYLAAVLEYLT 59

Query: 61  AEILELAGNAARDNKKTRIIPRHLQLAIRNDEELNKLLGKVTIAQGGVLPNIQAVLLPKK 120
           AE+LELAGNAARDNKK RI+PRH+QLAIRNDEEL KLLG+VTIA GGVLPNI AVLLPKK
Sbjct: 60  AEVLELAGNAARDNKKNRIVPRHIQLAIRNDEELGKLLGEVTIASGGVLPNIHAVLLPKK 119

Query: 121 TE 122
           T+
Sbjct: 120 TK 121


==> gnl|CDD|238029 cd00074, H2A, Histone 2A; H2A is a subunit of the nucleosome. The
           nucleosome is an octamer containing two H2A, H2B, H3,
           and H4 subunits. The H2A subunit performs essential
           roles in maintaining structural integrity of the
           nucleosome, chromatin condensation, and binding of
           specific chromatin-associated proteins.
          Length = 115

 Score =  189 bits (479), Expect = 4e-049
 Identities = 94/115 (81%), Positives = 103/115 (89%)

Query: 6   KQGGKARAKAKSRSSRAGLQFPVGRVHRLLRKGNYAERVGAGAPVYMAAVLEYLTAEILE 65
           K GGK ++K +SRS+RAGLQFPVGR+HR L+KG YAERVGAGAPVY+AAVLEYLTAE+LE
Sbjct: 1   KGGGKKKSKKRSRSARAGLQFPVGRIHRYLKKGRYAERVGAGAPVYLAAVLEYLTAEVLE 60

Query: 66  LAGNAARDNKKTRIIPRHLQLAIRNDEELNKLLGKVTIAQGGVLPNIQAVLLPKK 120
           LAGNAARDNKK RI PRHLQLA+RNDEELNKLL  VTIA GGVLPNI  VLLPKK
Sbjct: 61  LAGNAARDNKKKRITPRHLQLAVRNDEELNKLLKGVTIASGGVLPNIHKVLLPKK 115


==> gnl|CDD|185399 PTZ00017, PTZ00017, histone H2A; Provisional.
          Length = 134

 Score =  184 bits (467), Expect = 1e-047
 Identities = 94/122 (77%), Positives = 105/122 (86%), Gaps = 2/122 (1%)

Query: 3   GRGKQGGKARAKAK--SRSSRAGLQFPVGRVHRLLRKGNYAERVGAGAPVYMAAVLEYLT 60
           G+GK GG    K K  SRS++AGLQFPVGRVHR L+KG YA+RVGAGAPVY+AAVLEYLT
Sbjct: 3   GKGKTGGGKAGKKKPVSRSAKAGLQFPVGRVHRYLKKGRYAKRVGAGAPVYLAAVLEYLT 62

Query: 61  AEILELAGNAARDNKKTRIIPRHLQLAIRNDEELNKLLGKVTIAQGGVLPNIQAVLLPKK 120
           AE+LELAGNAA+DNKK RI PRH+QLAIRNDEELNKLL  VTIA GGVLPNI  VLLPKK
Sbjct: 63  AEVLELAGNAAKDNKKKRITPRHIQLAIRNDEELNKLLAGVTIASGGVLPNIHKVLLPKK 122

Query: 121 TE 122
           ++
Sbjct: 123 SK 124
