# Supplementary material for: Dataset supporting the proteomic differences found between excretion/secretion products from two isolates of Fasciola hepatica newly excysted juveniles (NEJ) derived from different snail hosts
Source: Data Brief. 2019 Jul 15;25:104272. doi: 10.1016/j.dib.2019.104272 (PMC6661421; doi:10.1016/j.dib.2019.104272)
Supplement: Supplementary file 2 [file mmc2.zip › links/CDD/tr_F6S1Q0_F6S1Q0_BOVIN-CDD.txt]

>tr_F6S1Q0_F6S1Q0_BOVIN

gnl|CDD|278467 pfam00038, Filament, Intermediate filament protei...   290   6e-079
gnl|CDD|274008 TIGR02168, Chromosome_partition_protein_Smc, chro...    72   4e-013
gnl|CDD|224117 COG1196, Smc, Chromosome segregation ATPases [Cel...    72   5e-013
gnl|CDD|274009 TIGR02169, chromosome_segregation_protein_related...    66   3e-011
gnl|CDD|275316 TIGR04523, conserved_hypothetical_protein, helix-...    66   3e-011
gnl|CDD|279860 pfam01576, Myosin_tail_1, Myosin tail.  The myosi...    63   2e-010
gnl|CDD|223496 COG0419, SbcC, ATPase involved in DNA repair [DNA...    62   5e-010
gnl|CDD|235175 PRK03918, PRK03918, chromosome segregation protei...    56   4e-008
gnl|CDD|292543 pfam15921, CCDC158, Coiled-coil domain-containing...    54   1e-007
gnl|CDD|179385 PRK02224, PRK02224, chromosome segregation protei...    54   1e-007


==> gnl|CDD|278467 pfam00038, Filament, Intermediate filament protein. 
          Length = 313

 Score =  290 bits (743), Expect = 6e-079
 Identities = 153/310 (49%), Positives = 219/310 (70%), Gaps = 1/310 (0%)

Query: 79  EKETMQDLNDRLASYLEKVRSLEADNRRLESKIREHLEKKGPQV-RDWAHYLKIIEDLRA 137
           EKE +Q+LNDRLASY++KVR LE  N+ LE+KI E  +KKG +  R ++ Y + I DLR 
Sbjct: 2   EKEQLQELNDRLASYIDKVRFLEQQNKDLETKISELRQKKGAEPSRLYSLYEREIRDLRR 61

Query: 138 QIFANSVDNARIVLQIDNARLAADDFRVKYETELAMRQSVESDIHGLRKVIDDTNVTRLQ 197
           Q+   +V+ AR+ L+IDN RLAA+DFR KYE EL +RQS E+D+ GLRK +D+  + R+ 
Sbjct: 62  QLDQLTVERARLQLEIDNLRLAAEDFRQKYEDELNLRQSAEADLVGLRKDLDEATLARVD 121

Query: 198 LETEIEALKEELLFMKKNHEEEVKGLQNQIANSGLTVELDAPKPQDLSKIMADIRAQYDE 257
           LE ++E+L+EEL F+KKNHEEEV+ LQ+Q+ ++ + VE+DA +  DL+  +A+IRAQY+E
Sbjct: 122 LEMKVESLQEELAFLKKNHEEEVRELQSQVQDTQVNVEMDAARKLDLTSALAEIRAQYEE 181

Query: 258 LAQKNREELDKYWSQQIEESTTVVTSQTAEIGAAEMTLTELRRTVQSLEIDLDSMRNLKA 317
           +A KNREE ++++  ++EE           + +A+  +TELRR +QSLEI+L S++  KA
Sbjct: 182 IAAKNREEAEEWYQSKLEELQQAAARNGDALRSAKEEITELRRQIQSLEIELQSLKKQKA 241

Query: 318 SLENSLREVEARYAMQMEQLNGVLLHLESELAQTRAEGQRQTQEYEALLNVKVKLEAEIN 377
           SLE  L E E RY +Q+     ++  LE+EL Q R E  RQ +EY+ LLNVK+ L+ EI 
Sbjct: 242 SLERQLAETEERYELQLADYQDLISELEAELQQIRQEMARQLREYQELLNVKLALDIEIA 301

Query: 378 TYRRLLEDGE 387
           TYR+LLE  E
Sbjct: 302 TYRKLLEGEE 311


==> gnl|CDD|274008 TIGR02168, Chromosome_partition_protein_Smc, chromosome segregation
           protein SMC, common bacterial type.  SMC (structural
           maintenance of chromosomes) proteins bind DNA and act in
           organizing and segregating chromosomes for partition.
           SMC proteins are found in bacteria, archaea, and
           eukaryotes. This family represents the SMC protein of
           most bacteria. The smc gene is often associated with
           scpB (TIGR00281) and scpA genes, where scp stands for
           segregation and condensation protein. SMC was shown (in
           Caulobacter crescentus) to be induced early in S phase
           but present and bound to DNA throughout the cell cycle.
           [Cellular processes, Cell division, DNA metabolism,
           Chromosome-associated proteins].
          Length = 1179

 Score = 72.4 bits (176), Expect = 4e-013
 Identities = 74/320 (23%), Positives = 154/320 (48%), Gaps = 18/320 (5%)

Query: 75  GIQGEKETMQDLNDRLASYLEKVRSLEADNRRLESKIREHLEKKGPQVRDWAHYLKIIED 134
           GI   KE  ++   +L    E +  LE     LE +++  LE++  +   +       ++
Sbjct: 166 GISKYKERRKETERKLERTRENLDRLEDILNELERQLKS-LERQAEKAERY-------KE 217

Query: 135 LRAQIFANSVDNARIVLQIDNARLAADDFRVKYETELAMRQSVESDIHGLRKVIDDTNVT 194
           L+A++    ++ A +VL+++  R   ++ + + +      + + +++  L + +++  + 
Sbjct: 218 LKAEL--RELELALLVLRLEELREELEELQEELKEAEEELEELTAELQELEEKLEELRLE 275

Query: 195 RLQLETEIEALKEELLFMKKNH---EEEVKGLQNQIANSGLTVE-LDAPKPQDLSKI--M 248
             +LE EIE L++EL  +       E++ + L+ ++AN    +E L+A   +  SK+  +
Sbjct: 276 VSELEEEIEELQKELYALANEISRLEQQKQILRERLANLERQLEELEAQLEELESKLDEL 335

Query: 249 ADIRAQYDELAQKNREELDKYWSQQIEESTTVVTSQTAEIGAAEMTLTELRRTVQSLEID 308
           A+  A+ +E  ++ +EEL+     ++EE    +    + +   E  L  LR  V  LE+ 
Sbjct: 336 AEELAELEEKLEELKEELESL-EAELEELEAELEELESRLEELEEQLETLRSKVAQLELQ 394

Query: 309 LDSMRNLKASLENSLREVEARYAMQMEQLNGVLLHLE-SELAQTRAEGQRQTQEYEALLN 367
           + S+ N    LE  L  +E R     +++  +L  LE +EL + +AE +   +E E L  
Sbjct: 395 IASLNNEIERLEARLERLEDRRERLQQEIEELLKKLEEAELKELQAELEELEEELEELQE 454

Query: 368 VKVKLEAEINTYRRLLEDGE 387
              +LE  +   R  LE+ E
Sbjct: 455 ELERLEEALEELREELEEAE 474


 Score = 69.7 bits (169), Expect = 2e-012
 Identities = 84/340 (24%), Positives = 163/340 (47%), Gaps = 48/340 (14%)

Query: 80  KETMQDLNDRLASYLEKVRSLEADNRRLESKIREHLEKKGPQVRDWAHYLKIIEDLRAQI 139
           +  +++L +++    EK+  LE     L  ++ E LE++  Q+R      K +E+L  QI
Sbjct: 676 RREIEELEEKIEELEEKIAELEKALAELRKELEE-LEEELEQLR------KELEELSRQI 728

Query: 140 FANSVDNARIVLQIDNARLAADDFRVKYETELAMRQSVESDIHGLRKVIDDTNVTRLQLE 199
            A   D AR+  +++      ++   +   EL     +E++I  L + +++      + E
Sbjct: 729 SALRKDLARLEAEVEQL----EERIAQLSKELT---ELEAEIEELEERLEEAEEELAEAE 781

Query: 200 TEIEALKEELLFMKKNHEEEVKGLQNQIANSGLTVELDAPKPQDLSKIMADIRAQYDEL- 258
            EIE L+ ++  +K    EE+K L+  +    L  EL       L++  A++R + + L 
Sbjct: 782 AEIEELEAQIEQLK----EELKALREALDE--LRAELTL-----LNEEAANLRERLESLE 830

Query: 259 -----AQKNREELDKYWSQQIEESTTVVTSQTAEIGAAEMTLTELRRTVQSLEIDLDSMR 313
                 ++  E+L+    +QIEE +  + S  AEI        EL   ++ LE +L+++ 
Sbjct: 831 RRIAATERRLEDLE----EQIEELSEDIESLAAEI-------EELEELIEELESELEALL 879

Query: 314 NLKASLENSLREVEARYAMQMEQLNGVLLHLESELAQTRAEGQRQTQEYEALLNVKVK-L 372
           N +ASLE +L    A    ++E+L+  L  LES+ ++ R E   + +E  A L ++++ L
Sbjct: 880 NERASLEEAL----ALLRSELEELSEELRELESKRSELRRE-LEELREKLAQLELRLEGL 934

Query: 373 EAEINTYRRLLEDGEDFSLGDALDSSNSRQTIQKTTTLRL 412
           E  I+  +  L +    +L +A    N  +  ++    RL
Sbjct: 935 EVRIDNLQERLSEEYSLTLEEAEALENKIEDDEEEARRRL 974


 Score = 54.7 bits (130), Expect = 8e-008
 Identities = 56/221 (25%), Positives = 101/221 (45%), Gaps = 42/221 (19%)

Query: 195 RLQLETEIEALKEELLFMKKNHEEEVKGLQNQIANSGLTVELDAPKPQDLSKIMADIRAQ 254
           R + E ++E  +E L        + ++ + N++     ++E  A K +   ++ A++R  
Sbjct: 174 RKETERKLERTRENL--------DRLEDILNELERQLKSLERQAEKAERYKELKAELREL 225

Query: 255 YDELA------QKNREELDKYWSQQIEESTTVVTSQTAEIGAAEMTLTELRRTVQSLEID 308
             ELA      ++ REEL++   ++++E+   +   TAE+   E  L ELR  V  LE +
Sbjct: 226 --ELALLVLRLEELREELEEL-QEELKEAEEELEELTAELQELEEKLEELRLEVSELEEE 282

Query: 309 LDS---------------------MRNLKASLENSLREVEARYAMQMEQLNGVLLHLESE 347
           ++                      +R   A+LE  L E+EA    Q+E+L   L  L  E
Sbjct: 283 IEELQKELYALANEISRLEQQKQILRERLANLERQLEELEA----QLEELESKLDELAEE 338

Query: 348 LAQTRAEGQRQTQEYEALLNVKVKLEAEINTYRRLLEDGED 388
           LA+   + +   +E E+L     +LEAE+      LE+ E+
Sbjct: 339 LAELEEKLEELKEELESLEAELEELEAELEELESRLEELEE 379


 Score = 52.0 bits (123), Expect = 5e-007
 Identities = 57/263 (21%), Positives = 119/263 (45%), Gaps = 19/263 (7%)

Query: 83  MQDLNDRLASYLEKVRSLEADNRRLESKIREHLEKKGPQVR-DWAHYLKIIEDLRAQIFA 141
           +++L + L    E+++  E +   L ++++E LE+K  ++R + +   + IE+L+ +++A
Sbjct: 234 LEELREELEELQEELKEAEEELEELTAELQE-LEEKLEELRLEVSELEEEIEELQKELYA 292

Query: 142 NSVDNARIVLQIDNARLAADDFRVKYETELAMRQSVESDIHGLRKVIDDTNVTRLQLETE 201
            + + +R+  Q    R    +   + E   A  + +ES +  L + + +      +L+ E
Sbjct: 293 LANEISRLEQQKQILRERLANLERQLEELEAQLEELESKLDELAEELAELEEKLEELKEE 352

Query: 202 IEALKEELLFMKKNHEE-----------------EVKGLQNQIANSGLTVELDAPKPQDL 244
           +E+L+ EL  ++   EE                 +V  L+ QIA+    +E    + + L
Sbjct: 353 LESLEAELEELEAELEELESRLEELEEQLETLRSKVAQLELQIASLNNEIERLEARLERL 412

Query: 245 SKIMADIRAQYDELAQKNREELDKYWSQQIEESTTVVTSQTAEIGAAEMTLTELRRTVQS 304
                 ++ + +EL +K  E   K    ++EE    +     E+   E  L ELR  ++ 
Sbjct: 413 EDRRERLQQEIEELLKKLEEAELKELQAELEELEEELEELQEELERLEEALEELREELEE 472

Query: 305 LEIDLDSMRNLKASLENSLREVE 327
            E  LD+     A L+  L  +E
Sbjct: 473 AEQALDAAERELAQLQARLDSLE 495


 Score = 50.4 bits (119), Expect = 1e-006
 Identities = 54/249 (21%), Positives = 111/249 (44%), Gaps = 11/249 (4%)

Query: 83  MQDLNDRLASYLEKVRSLEADNRRLESKIREHLEKKGPQVRDWAHYLKIIEDLRAQIFA- 141
           ++ L +R+A   +++  LEA+   LE ++ E  E+      +       IE L+ ++ A 
Sbjct: 742 VEQLEERIAQLSKELTELEAEIEELEERLEEAEEELAEAEAEIEELEAQIEQLKEELKAL 801

Query: 142 -NSVDNARIVLQIDNARLAADDFRVKYETELAMRQSVESDIHGLRKVIDDTNVTRLQLET 200
             ++D  R  L + N   A  + R + E+      + E  +  L + I++ +     L  
Sbjct: 802 REALDELRAELTLLNEEAA--NLRERLESLERRIAATERRLEDLEEQIEELSEDIESLAA 859

Query: 201 EIEALKEELLFMKKNHEEEVKGLQNQIANSGLTVELDAPKPQDLSKIMADIRAQYDELAQ 260
           EIE L+E +    +  E E++ L N+ A+    + L   + ++LS+ + ++ ++  EL +
Sbjct: 860 EIEELEELI----EELESELEALLNERASLEEALALLRSELEELSEELRELESKRSELRR 915

Query: 261 KNREELDKYWSQQIEESTTVVTSQTAEIGAAE---MTLTELRRTVQSLEIDLDSMRNLKA 317
           +  E  +K    ++      V     +   +E   +TL E       +E D +  R    
Sbjct: 916 ELEELREKLAQLELRLEGLEVRIDNLQERLSEEYSLTLEEAEALENKIEDDEEEARRRLK 975

Query: 318 SLENSLREV 326
            LEN ++E+
Sbjct: 976 RLENKIKEL 984


==> gnl|CDD|224117 COG1196, Smc, Chromosome segregation ATPases [Cell division and
           chromosome partitioning].
          Length = 1163

 Score = 72.0 bits (175), Expect = 5e-013
 Identities = 76/331 (22%), Positives = 155/331 (46%), Gaps = 26/331 (7%)

Query: 75  GIQGEKETMQDLNDRLASYLEKVRSLEADNRRLESKIREHLEKKGPQVRDWAHYLKIIED 134
           G+   KE  ++   +L    E +  LE     LE ++ E LE++  +   +      + +
Sbjct: 166 GVSKYKERKEEAERKLERTEENLERLEDLLEELEKQL-EKLERQAEKAERYQELKAELRE 224

Query: 135 LRAQIFANSVDNARIVLQI---DNARLAADDFRVKYETELAMRQ--SVESDIHGLRKVID 189
           L   +    +   R  L+    + +RL  +   ++ E E A ++   ++S++  LR+ ++
Sbjct: 225 LELALLLAKLKELRKELEELEEELSRLEEELEELQEELEEAEKEIEELKSELEELREELE 284

Query: 190 DTNVTRLQLETEIEALKEELLFMKKNHEE---EVKGLQNQIAN-----SGLTVELDAPKP 241
           +     L+L+ EIE L+ E+  +++  EE   E++ L+ ++         L  EL+  + 
Sbjct: 285 ELQEELLELKEEIEELEGEISLLRERLEELENELEELEERLEELKEKIEALKEELEERET 344

Query: 242 --QDLSKIMADIRAQYDELAQKNR---EELDKYWSQQIEESTTVVTSQTAEIGAAEMTLT 296
             ++L +++A++    +EL +K     EEL++ +    EE    +    AE+      L 
Sbjct: 345 LLEELEQLLAELEEAKEELEEKLSALLEELEELFEALREE----LAELEAELAEIRNELE 400

Query: 297 ELRRTVQSLEIDLDSMRNLKASLENSLREVEA---RYAMQMEQLNGVLLHLESELAQTRA 353
           EL+R ++SLE  L+ +      L+  L+E+EA       ++E+LN  L  LE +L + R 
Sbjct: 401 ELKREIESLEERLERLSERLEDLKEELKELEAELEELQTELEELNEELEELEEQLEELRD 460

Query: 354 EGQRQTQEYEALLNVKVKLEAEINTYRRLLE 384
             +   +E   L     +LE E+++    L+
Sbjct: 461 RLKELERELAELQEELQRLEKELSSLEARLD 491


 Score = 71.6 bits (174), Expect = 6e-013
 Identities = 72/309 (23%), Positives = 149/309 (48%), Gaps = 26/309 (8%)

Query: 96  KVRSLEADNRRLESKIREHLEKKGPQVRDWAHYLKIIEDLRAQIFANSVDNARIVLQIDN 155
           +++ LE +   LE++    LEK   +++   + L+ +EDL  ++     +  R + ++  
Sbjct: 668 ELKELEEELAELEAQ----LEKLEEELKSLKNELRSLEDLLEELRRQLEELERQLEELKR 723

Query: 156 ARLAADDFRVKYETELAMRQSVESDIHGLRKVIDDTNVTRLQLETEIEALKEELLFMKKN 215
              A ++   + ++ L   + +E ++  L + +++      +LE E+E+L+E L  +K+ 
Sbjct: 724 ELAALEEELEQLQSRL---EELEEELEELEEELEELQERLEELEEELESLEEALAKLKEE 780

Query: 216 HEE---EVKGLQNQIANSGLTVELDAPKPQDLSKIMADIRAQYDELAQKNREELDKYWSQ 272
            EE   + + LQ ++    L  EL+     +  + +  +  + + L Q+ RE L+    Q
Sbjct: 781 IEELEEKRQALQEELEE--LEEELE-----EAERRLDALERELESLEQR-RERLE----Q 828

Query: 273 QIEESTTVVTSQTAEIGAAEMTLTELRRTVQSLEIDLDSMRNLKASLENSLREVEARYAM 332
           +IEE    +     ++   E  L EL + ++ L+ +L+ +   K  LE+ L+E+E     
Sbjct: 829 EIEELEEEIEELEEKLDELEEELEELEKELEELKEELEELEAEKEELEDELKELEE---- 884

Query: 333 QMEQLNGVLLHLESELAQTRAEGQRQTQEYEALLNVKVKLEAEINTYRRLLEDGEDFSLG 392
           + E+L   L  LESELA+ + E ++  +  E L     +LE E+      LE+  + +L 
Sbjct: 885 EKEELEEELRELESELAELKEEIEKLRERLEELEAKLERLEVELPELEEELEEEYEDTLE 944

Query: 393 DALDSSNSR 401
             L+    R
Sbjct: 945 TELEREIER 953


 Score = 62.4 bits (150), Expect = 4e-010
 Identities = 67/298 (22%), Positives = 136/298 (45%), Gaps = 30/298 (10%)

Query: 80   KETMQDLNDRLASYLEKVRSLEADNRRLESKIREHLEKKGPQVRDWAHYLKIIEDLRAQI 139
            +E ++ L  RL    E++  LE +   L+ ++ E  E+        A   + IE+L  + 
Sbjct: 729  EEELEQLQSRLEELEEELEELEEELEELQERLEELEEELESLEEALAKLKEEIEELEEKR 788

Query: 140  FANSVDNARIVLQIDNARLAADDFRVKYETELAMRQSVESDIHGLRKVIDDTNVTRLQLE 199
             A   +   +  +++ A    D    + E+    R+ +E +I  L + I++      +LE
Sbjct: 789  QALQEELEELEEELEEAERRLDALERELESLEQRRERLEQEIEELEEEIEELEEKLDELE 848

Query: 200  TEIEALKEELLFMKKNHEE---EVKGLQNQIANSGLTVELDAPKPQDLSKIMADIRAQYD 256
             E+E L++EL  +K+  EE   E + L++++       EL+  K ++L + + ++ ++  
Sbjct: 849  EELEELEKELEELKEELEELEAEKEELEDELK------ELEEEK-EELEEELRELESELA 901

Query: 257  ELAQKNREELDKYWSQQIEESTTVVTSQTAEIGAAEMTL---------TELRRTVQSLEI 307
            EL    +EE++K   +++EE    +     E+   E  L         TEL R ++ LE 
Sbjct: 902  EL----KEEIEKL-RERLEELEAKLERLEVELPELEEELEEEYEDTLETELEREIERLEE 956

Query: 308  DLDSMRNLKASLENSLREVEARY------AMQMEQLNGVLLHLESELAQTRAEGQRQT 359
            +++++  +         EVE RY         +E+    LL +  EL + + E  ++T
Sbjct: 957  EIEALGPVNLRAIEEYEEVEERYEELKSQREDLEEAKEKLLEVIEELDKEKRERFKET 1014


 Score = 59.3 bits (142), Expect = 3e-009
 Identities = 62/293 (21%), Positives = 128/293 (43%), Gaps = 27/293 (9%)

Query: 95  EKVRSLEADNRRLE--SKIREHLEKKGPQVRDWAHYLKIIEDLRAQIFANSVDNARIVLQ 152
           E  R LE     LE    + E LEK+  ++   A   +  ++L+A++    ++ A ++ +
Sbjct: 176 EAERKLERTEENLERLEDLLEELEKQLEKLERQAEKAERYQELKAEL--RELELALLLAK 233

Query: 153 IDNARLAADDFRVKYETELAMRQSVESDIHGLRKVIDDTNVTRLQLETEIEALKEELLFM 212
           +   R   ++   +        + ++ ++    K I++      +L  E+E L+EELL +
Sbjct: 234 LKELRKELEELEEELSRLEEELEELQEELEEAEKEIEELKSELEELREELEELQEELLEL 293

Query: 213 KKNHEEEVKGLQNQIANSGLTVELDAPKPQDLSKIMADIRAQYDELAQKNREELDKYWSQ 272
           K    EE++ L+ +I+       L   + ++L   + ++  + +EL +K          +
Sbjct: 294 K----EEIEELEGEIS-------LLRERLEELENELEELEERLEELKEKIEA-----LKE 337

Query: 273 QIEESTTVVTSQTAEIGAAEMTLTELRRTVQSLEIDLDSMRNLKASLENSLREVEARYAM 332
           ++EE  T++          E  L EL    + LE  L ++      L  +LRE  A    
Sbjct: 338 ELEERETLLEE-------LEQLLAELEEAKEELEEKLSALLEELEELFEALREELAELEA 390

Query: 333 QMEQLNGVLLHLESELAQTRAEGQRQTQEYEALLNVKVKLEAEINTYRRLLED 385
           ++ ++   L  L+ E+       +R ++  E L     +LEAE+   +  LE+
Sbjct: 391 ELAEIRNELEELKREIESLEERLERLSERLEDLKEELKELEAELEELQTELEE 443


 Score = 58.5 bits (140), Expect = 5e-009
 Identities = 75/331 (22%), Positives = 144/331 (43%), Gaps = 43/331 (12%)

Query: 76  IQGEKETMQDLNDRLA-------SY-------LEKVRSLEADNRRL-------ESKIREH 114
           I GEK  ++D+ D LA       SY       +E++ + + + RR         SK +E 
Sbjct: 114 INGEKVRLKDIQDLLADSGIGKESYSIVSQGKVEEIINAKPEERRKLIEEAAGVSKYKER 173

Query: 115 LEKKGPQVRDWAHYLKIIEDLRAQIFANSVDNARIVLQIDNARLAADDFRVKYETELAMR 174
            E+   ++      L+ +EDL  ++        R   + +  +    + R   E ELA+ 
Sbjct: 174 KEEAERKLERTEENLERLEDLLEELEKQLEKLERQAEKAERYQELKAELR---ELELAL- 229

Query: 175 QSVESDIHGLRKVIDDTNVTRLQLETEIEALKEELLFMKKNHEEEVKGLQNQIANSGLTV 234
             + + +  LRK +++      +LE E+E L+EEL    +  E+E++ L++++    L  
Sbjct: 230 --LLAKLKELRKELEELEEELSRLEEELEELQEEL----EEAEKEIEELKSELEE--LRE 281

Query: 235 ELDAPKPQDLSKIMADIRAQYDELAQKNREELDKYWSQQIEESTTVVTSQTAEIGAAEMT 294
           EL+     +L + + +++ + +EL     E       +++EE    +      +   +  
Sbjct: 282 ELE-----ELQEELLELKEEIEEL-----EGEISLLRERLEELENELEELEERLEELKEK 331

Query: 295 LTELRRTVQSLEIDLDSMRNLKASLENSLREVEARYAMQMEQLNGVLLHLESELAQTRAE 354
           +  L+  ++  E  L+ +  L A LE +  E+E + +  +E+L  +   L  ELA+  AE
Sbjct: 332 IEALKEELEERETLLEELEQLLAELEEAKEELEEKLSALLEELEELFEALREELAELEAE 391

Query: 355 GQRQTQEYEALLNVKVKLEAEINTYRRLLED 385
                 E E L      LE  +      LED
Sbjct: 392 LAEIRNELEELKREIESLEERLERLSERLED 422


 Score = 54.7 bits (130), Expect = 8e-008
 Identities = 76/314 (24%), Positives = 136/314 (43%), Gaps = 22/314 (7%)

Query: 80  KETMQDLNDRLASYLEKVRSLEADNRRLES--KIREHLEKKGPQVRD-WAHYLKIIEDLR 136
           +E +Q L   L+S   ++  LEA+ R  +    + E LE   P V    A  +K+ E   
Sbjct: 473 QEELQRLEKELSSLEARLDRLEAEQRASQGVRAVLEALESGLPGVYGPVAELIKVKEKYE 532

Query: 137 AQIFANSVDNARIVLQIDNARLAADDFRVKYETELAMRQSVESD-IHGLRKVIDDTNVTR 195
             + A ++ N    + ++N  +A        E +      +  D I  LR +  D     
Sbjct: 533 TALEA-ALGNRLQAVVVENEEVAKKAIEFLKENKAGRATFLPLDRIKPLRSLKSDAAPGF 591

Query: 196 LQLETEI-------EALKEELL--FMKKNHEEEVKGLQNQIANSGLTVELDAPKPQDLSK 246
           L L +++       E     +L   +  +  E+ + L  ++      V LD    +    
Sbjct: 592 LGLASDLIDFDPKYEPAVRFVLGDTLVVDDLEQARRLARKLRIKYRIVTLDGDLVEPSGS 651

Query: 247 IMADIRAQYDELAQKNR-EELDKYWSQ---QIEESTTVVTSQTAEIGAAEMTLTELRRTV 302
           I    R +   LAQK   +EL++  ++   Q+E+    + S   E+ + E  L ELRR +
Sbjct: 652 ITGGSRNKRSSLAQKRELKELEEELAELEAQLEKLEEELKSLKNELRSLEDLLEELRRQL 711

Query: 303 QSLEIDLDSMRNLKASLENSLREVEARYAMQMEQLNGVLLHLESELAQTRAEGQRQTQEY 362
           + LE  L+ ++   A+LE  L ++++R    +E+L   L  LE EL + +   +   +E 
Sbjct: 712 EELERQLEELKRELAALEEELEQLQSR----LEELEEELEELEEELEELQERLEELEEEL 767

Query: 363 EALLNVKVKLEAEI 376
           E+L     KL+ EI
Sbjct: 768 ESLEEALAKLKEEI 781


 Score = 52.4 bits (124), Expect = 4e-007
 Identities = 88/392 (22%), Positives = 159/392 (40%), Gaps = 48/392 (12%)

Query: 29  SSAASVYAGAGGSGSRISVSRTTSVRGGWGSGNLGAGMAGGLVGVGGIQGEKE------- 81
           S   +   G  GSG    V     V G   + NL A     L+  G   G ++       
Sbjct: 23  SPGFTAIVGPNGSGKSNIVDAIRFVLGEQSAKNLRASKMSDLIFAGS--GNRKPANYAEV 80

Query: 82  --TMQDLNDRLASYLEKVRSLEADNRRLESKIREHLEKKGPQVRDWAHYLKIIEDLRAQI 139
             T  + ++ L    E++    +  RR+           G +VR     LK I+DL A  
Sbjct: 81  ELTFDNSDNTLPLEYEEI----SVTRRIYRDGESEYYINGEKVR-----LKDIQDLLADS 131

Query: 140 FANSVDNARIVLQ--IDNARLAADDFRVKYETELAMRQSVESDIHGLRKVIDDTNVTRLQ 197
                ++  IV Q  ++    A  + R K   E A     +       + ++ T     +
Sbjct: 132 GIGK-ESYSIVSQGKVEEIINAKPEERRKLIEEAAGVSKYKERKEEAERKLERTEENLER 190

Query: 198 LETEIEALKEELLFMKKNHEEEVKGLQNQIANSGLTVELDAPKPQDLSKIMADIR---AQ 254
           LE  +E L+++L  +++  E+  +  + +     L + L   K ++L K + ++    ++
Sbjct: 191 LEDLLEELEKQLEKLERQAEKAERYQELKAELRELELALLLAKLKELRKELEELEEELSR 250

Query: 255 YDELAQKNREELDKYWSQQIEESTTVVTSQTAEIGAAEMTLTELRRTVQSLEIDLDSMRN 314
            +E  ++ +EEL++   ++IEE  + +     E+   +  L EL+  ++ LE ++  +R 
Sbjct: 251 LEEELEELQEELEEA-EKEIEELKSELEELREELEELQEELLELKEEIEELEGEISLLRE 309

Query: 315 LKASLENSLREVEARYAMQMEQLNGVLLHLE------SELAQTRAEGQRQTQE------- 361
               LEN L E+E R     E++  +   LE       EL Q  AE +   +E       
Sbjct: 310 RLEELENELEELEERLEELKEKIEALKEELEERETLLEELEQLLAELEEAKEELEEKLSA 369

Query: 362 --------YEALLNVKVKLEAEINTYRRLLED 385
                   +EAL     +LEAE+   R  LE+
Sbjct: 370 LLEELEELFEALREELAELEAELAEIRNELEE 401


 Score = 49.3 bits (116), Expect = 3e-006
 Identities = 56/242 (23%), Positives = 101/242 (41%), Gaps = 42/242 (17%)

Query: 149 IVLQIDNARLAADDFRVKYETELAMRQSVESDIHGLRKVIDDTNVTRLQLETEIEALKEE 208
           +V  ++ AR  A   R+KY         VE    G          + L  + E++ L+EE
Sbjct: 618 VVDDLEQARRLARKLRIKYRIVTLDGDLVEPS--GSITGGSRNKRSSLAQKRELKELEEE 675

Query: 209 LLFMK---KNHEEEVKGLQNQIANSGLTVELDAPKPQDLSKIMADIRAQYDELAQKNREE 265
           L  ++   +  EEE+K L+N++              + L  ++ ++R Q +EL ++  EE
Sbjct: 676 LAELEAQLEKLEEELKSLKNEL--------------RSLEDLLEELRRQLEEL-ERQLEE 720

Query: 266 LDKYWSQQIEESTTVVTSQTAEIGAAEMTLTELRRTVQSLEIDLDSMRNLKASLENSLRE 325
           L +                  E+ A E  L +L+  ++ LE +L+ +      L+  L E
Sbjct: 721 LKR------------------ELAALEEELEQLQSRLEELEEELEELEEELEELQERLEE 762

Query: 326 VEARYAMQMEQLNGVLLHLESELAQTRAEGQRQTQEYEALLNVKVKLEAEINTYRRLLED 385
           +E     ++E L   L  L+ E+ +   + Q   +E E L     + E  ++   R LE 
Sbjct: 763 LEE----ELESLEEALAKLKEEIEELEEKRQALQEELEELEEELEEAERRLDALERELES 818

Query: 386 GE 387
            E
Sbjct: 819 LE 820


 Score = 48.5 bits (114), Expect = 6e-006
 Identities = 47/244 (19%), Positives = 112/244 (45%), Gaps = 26/244 (10%)

Query: 76  IQGEKETMQDLNDRLASYLEKVRSLEADNRRLESKI---REHLEKKGPQVRDWAHYLKII 132
           I+  K  +++L + L    E++  L+ +   LE +I   RE LE+   ++ +    L+ +
Sbjct: 269 IEELKSELEELREELEELQEELLELKEEIEELEGEISLLRERLEELENELEELEERLEEL 328

Query: 133 EDLRAQIFANSVDNARIVLQIDNARLAADDFRVKYETEL-AMRQSVESDIHGLRKVIDDT 191
           ++    +     +   ++ +++      ++ + + E +L A+ + +E     LR+ + + 
Sbjct: 329 KEKIEALKEELEERETLLEELEQLLAELEEAKEELEEKLSALLEELEELFEALREELAEL 388

Query: 192 NVTRLQLETEIEALKEELLFMKKNHEEEVKGLQNQIANSGLTVELDAPKPQDLSKIMADI 251
                ++  E+E LK E+    ++ EE ++ L  ++              +DL + + ++
Sbjct: 389 EAELAEIRNELEELKREI----ESLEERLERLSERL--------------EDLKEELKEL 430

Query: 252 RAQYDELA---QKNREELDKYWSQQIEESTTVVTSQTAEIGAAEMTLTELRRTVQSLEID 308
            A+ +EL    ++  EEL++   +Q+EE    +     E+   +  L  L + + SLE  
Sbjct: 431 EAELEELQTELEELNEELEEL-EEQLEELRDRLKELERELAELQEELQRLEKELSSLEAR 489

Query: 309 LDSM 312
           LD +
Sbjct: 490 LDRL 493


 Score = 38.1 bits (87), Expect = 0.008
 Identities = 31/125 (24%), Positives = 57/125 (45%), Gaps = 4/125 (3%)

Query: 264 EELDKYWSQQIEESTTVVTSQTAEIGAAEMTLTELRRTVQSLEIDLDSMRNLKASLENSL 323
           EEL+K   +   ++      Q  +    E+ L  L   ++ L  +L+ +    + LE  L
Sbjct: 196 EELEKQLEKLERQAEKAERYQELKAELRELELALLLAKLKELRKELEELEEELSRLEEEL 255

Query: 324 REVEARYAMQMEQLNGVLLHLESELAQTRAEGQRQTQEYEALLNVKVKLEAEINTYRRLL 383
            E++     ++E+    +  L+SEL + R E +   +E   L     +LE EI+  R  L
Sbjct: 256 EELQE----ELEEAEKEIEELKSELEELREELEELQEELLELKEEIEELEGEISLLRERL 311

Query: 384 EDGED 388
           E+ E+
Sbjct: 312 EELEN 316
