# Supplementary material for: Dataset supporting the proteomic differences found between excretion/secretion products from two isolates of Fasciola hepatica newly excysted juveniles (NEJ) derived from different snail hosts
Source: Data Brief. 2019 Jul 15;25:104272. doi: 10.1016/j.dib.2019.104272 (PMC6661421; doi:10.1016/j.dib.2019.104272)
Supplement: Supplementary file 2 [file mmc2.zip › links/CDD/tr_G3MXL3_G3MXL3_BOVIN-CDD.txt]

>tr_G3MXL3_G3MXL3_BOVIN

gnl|CDD|278467 pfam00038, Filament, Intermediate filament protei...   308   5e-084
gnl|CDD|292825 pfam16208, Keratin_2_head, Keratin type II head.       186   3e-047
gnl|CDD|292827 pfam16210, Keratin_2_tail, Keratin type II cytosk...   113   3e-025
gnl|CDD|292475 pfam15847, Loricrin, Major keratinocyte cell enve...   105   8e-023
gnl|CDD|289573 pfam12810, Gly_rich, Glycine rich protein.  This ...    89   4e-018
gnl|CDD|224117 COG1196, Smc, Chromosome segregation ATPases [Cel...    85   1e-016
gnl|CDD|100796 PRK01156, PRK01156, chromosome segregation protei...    77   3e-014
gnl|CDD|274009 TIGR02169, chromosome_segregation_protein_related...    74   2e-013
gnl|CDD|292595 pfam15973, DUF4766, Domain of unknown function (D...    72   9e-013
gnl|CDD|279860 pfam01576, Myosin_tail_1, Myosin tail.  The myosi...    71   2e-012


==> gnl|CDD|278467 pfam00038, Filament, Intermediate filament protein. 
          Length = 313

 Score =  308 bits (789), Expect = 5e-084
 Identities = 166/316 (52%), Positives = 226/316 (71%), Gaps = 5/316 (1%)

Query: 165 EREQIKTLNNKFASFIDKVRFLEQQNKVLETKWS-LLQQQGTHPITGTNNLEPLFENYIN 223
           E+EQ++ LN++ AS+IDKVRFLEQQNK LETK S L Q++G  P    + L  L+E  I 
Sbjct: 2   EKEQLQELNDRLASYIDKVRFLEQQNKDLETKISELRQKKGAEP----SRLYSLYEREIR 57

Query: 224 SLRSYLDSILGERGRLDSELRNMQDLVEDFKKKYEDEINKRTAAENEFVTLKKDVDAAYM 283
            LR  LD +  ER RL  E+ N++   EDF++KYEDE+N R +AE + V L+KD+D A +
Sbjct: 58  DLRRQLDQLTVERARLQLEIDNLRLAAEDFRQKYEDELNLRQSAEADLVGLRKDLDEATL 117

Query: 284 NKVELQAKVDALTDEINFLTTLYDMELSQMQSHVSDTSVVLSMDNNRSLDLDSIIAEVKA 343
            +V+L+ KV++L +E+ FL   ++ E+ ++QS V DT V + MD  R LDL S +AE++A
Sbjct: 118 ARVDLEMKVESLQEELAFLKKNHEEEVRELQSQVQDTQVNVEMDAARKLDLTSALAEIRA 177

Query: 344 QYEEIAQRSKAEAEALYQTKLGELQTTAGRHGDDLKSTKSEISELNRVIQRLRAEIENVK 403
           QYEEIA +++ EAE  YQ+KL ELQ  A R+GD L+S K EI+EL R IQ L  E++++K
Sbjct: 178 QYEEIAAKNREEAEEWYQSKLEELQQAAARNGDALRSAKEEITELRRQIQSLEIELQSLK 237

Query: 404 KQIAKLQSAIAEAEQRGELALKDANAKLQELQAALQQAKDDLARLLRDYQELMNVKLALD 463
           KQ A L+  +AE E+R EL L D    + EL+A LQQ + ++AR LR+YQEL+NVKLALD
Sbjct: 238 KQKASLERQLAETEERYELQLADYQDLISELEAELQQIRQEMARQLREYQELLNVKLALD 297

Query: 464 VEIATYRKLLEGEECR 479
           +EIATYRKLLEGEECR
Sbjct: 298 IEIATYRKLLEGEECR 313


==> gnl|CDD|292825 pfam16208, Keratin_2_head, Keratin type II head. 
          Length = 158

 Score =  186 bits (471), Expect = 3e-047
 Identities = 107/159 (67%), Positives = 116/159 (72%), Gaps = 14/159 (8%)

Query: 4   SESDTSRMSCVARSGGGGGGAFGFRSGAGGFGSRSLYNLGGNKSISISVAGSRAGGFGGG 63
           S    S +SC +RSGGGGGG +G     GGFGSRSLYNLGG+KSISISVAG      GG 
Sbjct: 13  SRRSYSSVSC-SRSGGGGGGGYGRLGHGGGFGSRSLYNLGGSKSISISVAG------GGS 65

Query: 64  RSSCVSGFGSGYGGGYGGGFGGGRGMGGGFGGAGGFGGAGGFGGAGGFGGLGGFGGPGGF 123
           R S   GFG G GGG+GGGFGGG G+G  FG  GGFGG  GFGG GGFGG GGFGG G  
Sbjct: 66  RRSGF-GFGGGGGGGFGGGFGGGAGLG--FGAGGGFGG--GFGGGGGFGG-GGFGGGGFG 119

Query: 124 GPGGF-GPGGFPGGIQEVTVNQSLLQPLNVEIDPQIGQV 161
           G GGF GP   PGGIQEVTVNQSLLQPLN+EIDP+I +V
Sbjct: 120 GRGGFGGPPCPPGGIQEVTVNQSLLQPLNLEIDPEIQRV 158


 Score = 89.7 bits (221), Expect = 3e-018
 Identities = 59/119 (49%), Positives = 64/119 (53%), Gaps = 22/119 (18%)

Query: 495 SSSTTSASAGGFGGGYGG-GVGVGGGARSGF-------------GGGS-----GFGGGSG 535
           SS + S S GG GGGYG  G G G G+RS +             GGGS     GFGGG G
Sbjct: 18  SSVSCSRSGGGGGGGYGRLGHGGGFGSRSLYNLGGSKSISISVAGGGSRRSGFGFGGGGG 77

Query: 536 FGGGSGFGGGSGISGSSGFGGGSGSGFGGGSGFSGSSGFGGGSSGFGSGSGGRSGVSGG 594
            G G GFGGG+G+    G GGG G GFGGG GF G  GFGGG  G   G GG     GG
Sbjct: 78  GGFGGGFGGGAGLG--FGAGGGFGGGFGGGGGFGGG-GFGGGGFGGRGGFGGPPCPPGG 133


 Score = 84.7 bits (208), Expect = 1e-016
 Identities = 48/88 (54%), Positives = 51/88 (57%), Gaps = 7/88 (7%)

Query: 489 SISVVSSSSTTSASAGGFGGGYGGGVGVGGGARSGFGGGSGFGGGSGFGGGSGFGGGSGI 548
           S+  +  S + S S  G GG    G G GGG   GFGGG G G G GFG G GFGGG G 
Sbjct: 46  SLYNLGGSKSISISVAG-GGSRRSGFGFGGGGGGGFGGGFGGGAGLGFGAGGGFGGGFG- 103

Query: 549 SGSSGFGGGSGSGFGGGSGFSGSSGFGG 576
            G  GFGGG   GFGGG GF G  GFGG
Sbjct: 104 -GGGGFGGG---GFGGG-GFGGRGGFGG 126


 Score = 82.4 bits (202), Expect = 5e-016
 Identities = 49/91 (53%), Positives = 51/91 (56%), Gaps = 12/91 (13%)

Query: 487 AVSISVVSSSSTTSASAGGFGGGYGGGVGVGGGARSGFGGGSGFGGGSGFGGGSGFGGGS 546
           ++SISV    S  S    G GGG G G G GGGA  GFG G GFGG  GFGGG GFGGG 
Sbjct: 55  SISISVAGGGSRRSGFGFGGGGGGGFGGGFGGGAGLGFGAGGGFGG--GFGGGGGFGGG- 111

Query: 547 GISGSSGFGGGSGSGFGGGSGFSGSSGFGGG 577
                 GFGGG   GFGG  GF G     GG
Sbjct: 112 ------GFGGG---GFGGRGGFGGPPCPPGG 133


 Score = 34.3 bits (77), Expect = 0.17
 Identities = 31/82 (37%), Positives = 32/82 (39%), Gaps = 23/82 (28%)

Query: 544 GGSGISGSSGFGGGSGSGFGGGSGFSGSSG--------------------FGGGS--SGF 581
           G S  S SS     SG G GGG G  G  G                     GGGS  SGF
Sbjct: 11  GRSRRSYSSVSCSRSGGGGGGGYGRLGHGGGFGSRSLYNLGGSKSISISVAGGGSRRSGF 70

Query: 582 GSGSGGRSGVSGGGLSSGSSRG 603
           G G GG  G  GGG   G+  G
Sbjct: 71  GFGGGGGGGF-GGGFGGGAGLG 91


 Score = 26.9 bits (58), Expect =    27
 Identities = 18/45 (40%), Positives = 20/45 (44%), Gaps = 6/45 (13%)

Query: 566 SGFSGSSGFG--GGSSGFGSGS----GGRSGVSGGGLSSGSSRGG 604
           SG  G  G+G  G   GFGS S    GG   +S      GS R G
Sbjct: 25  SGGGGGGGYGRLGHGGGFGSRSLYNLGGSKSISISVAGGGSRRSG 69


==> gnl|CDD|292827 pfam16210, Keratin_2_tail, Keratin type II cytoskeletal 1 tail. 
          Length = 131

 Score =  113 bits (282), Expect = 3e-025
 Identities = 65/133 (48%), Positives = 75/133 (56%), Gaps = 4/133 (3%)

Query: 480 MSGECPSAVSISVVSSSSTTSASAGGFGGGYGGGVGVGGGARSGFGGGSGFGGGSGFGGG 539
           MSGEC   VS+SV +S ++ S  +   GGG+GGG    GG   G GGG G GGGS   GG
Sbjct: 1   MSGECAPNVSVSVSTSHTSISGGSSRGGGGFGGGSYGSGGGSYGSGGGGGSGGGSYGSGG 60

Query: 540 SGFGGGSGISGSSGFGGGSGSGFGGGSGFSGSSGFGGGSSGFGSGSGGRSGVSGGGLSSG 599
             +G G G  G SG GGGS  G  GGSG  G S  GG S G    SGGR   SGG  +SG
Sbjct: 61  GSYGSGGG--GGSGSGGGSSGGHRGGSGGGGGSSGGGSSGGSFGSSGGRGSSSGGVKTSG 118

Query: 600 SSRGGSVRFSQSS 612
            S   SV+F  +S
Sbjct: 119 GS--SSVKFVSTS 129


 Score = 77.4 bits (189), Expect = 2e-014
 Identities = 58/145 (40%), Positives = 67/145 (46%), Gaps = 30/145 (20%)

Query: 4   SESDTSRMSCVARSGGG-GGGAFGFRSGAGGFGSRSLYNLGGNKSISISVAGSRAGGFGG 62
           S S TS     +R GGG GGG++G  SG G +GS      GG             GG GG
Sbjct: 14  STSHTSISGGSSRGGGGFGGGSYG--SGGGSYGS------GGG------------GGSGG 53

Query: 63  GRSSCVSGFGSGYGGGYGGGFGGGRGMGGGFGGA--GGFGGAGGFGGAGGFGGLGGFGGP 120
           G       +GSG GG YG G GGG G GGG  G   GG GG GG  G G  GG  G  G 
Sbjct: 54  G------SYGSG-GGSYGSGGGGGSGSGGGSSGGHRGGSGGGGGSSGGGSSGGSFGSSGG 106

Query: 121 GGFGPGGFGPGGFPGGIQEVTVNQS 145
            G   GG    G    ++ V+ + S
Sbjct: 107 RGSSSGGVKTSGGSSSVKFVSTSYS 131


 Score = 73.2 bits (178), Expect = 3e-013
 Identities = 48/96 (50%), Positives = 54/96 (56%), Gaps = 9/96 (9%)

Query: 45  NKSISISVA------GSRAGGFGGGRSSCVSGFGSGYGGGYGGGFGGGR-GMGGGFGGAG 97
           N S+S+S +      GS  GG G G  S  SG GS YG G GGG GGG  G GGG  G+G
Sbjct: 8   NVSVSVSTSHTSISGGSSRGGGGFGGGSYGSGGGS-YGSGGGGGSGGGSYGSGGGSYGSG 66

Query: 98  GFGGAGGFGGAGGFGGLGGFGGPGGFGPGGFGPGGF 133
           G GG+G  GG+ G G  GG GG GG   GG   G F
Sbjct: 67  GGGGSGSGGGSSG-GHRGGSGGGGGSSGGGSSGGSF 101


 Score = 60.5 bits (145), Expect = 2e-009
 Identities = 38/95 (40%), Positives = 47/95 (49%), Gaps = 14/95 (14%)

Query: 47  SISISVAGSRAGGFGGGRSSCVSGFGSGYGGGYGG-GFGGGRGM----GGGFGGAGGFGG 101
           ++S+SV+ S            +SG  S  GGG+GG  +G G G     GGG  G G +G 
Sbjct: 8   NVSVSVSTSHTS---------ISGGSSRGGGGFGGGSYGSGGGSYGSGGGGGSGGGSYGS 58

Query: 102 AGGFGGAGGFGGLGGFGGPGGFGPGGFGPGGFPGG 136
            GG  G+GG GG G  GG  G   GG G GG   G
Sbjct: 59  GGGSYGSGGGGGSGSGGGSSGGHRGGSGGGGGSSG 93
