# Supplementary material for: Dataset supporting the proteomic differences found between excretion/secretion products from two isolates of Fasciola hepatica newly excysted juveniles (NEJ) derived from different snail hosts
Source: Data Brief. 2019 Jul 15;25:104272. doi: 10.1016/j.dib.2019.104272 (PMC6661421; doi:10.1016/j.dib.2019.104272)
Supplement: Supplementary file 2 [file mmc2.zip › links/CDD/tr_G3MZ71_G3MZ71_BOVIN-CDD.txt]

>tr_G3MZ71_G3MZ71_BOVIN

gnl|CDD|278467 pfam00038, Filament, Intermediate filament protei...   259   2e-069
gnl|CDD|292825 pfam16208, Keratin_2_head, Keratin type II head.       191   1e-048
gnl|CDD|292827 pfam16210, Keratin_2_tail, Keratin type II cytosk...   109   3e-024
gnl|CDD|292475 pfam15847, Loricrin, Major keratinocyte cell enve...    90   3e-018
gnl|CDD|289573 pfam12810, Gly_rich, Glycine rich protein.  This ...    85   1e-016
gnl|CDD|224117 COG1196, Smc, Chromosome segregation ATPases [Cel...    82   5e-016
gnl|CDD|275316 TIGR04523, conserved_hypothetical_protein, helix-...    69   6e-012
gnl|CDD|274008 TIGR02168, Chromosome_partition_protein_Smc, chro...    67   2e-011
gnl|CDD|274009 TIGR02169, chromosome_segregation_protein_related...    66   4e-011
gnl|CDD|223496 COG0419, SbcC, ATPase involved in DNA repair [DNA...    66   4e-011


==> gnl|CDD|278467 pfam00038, Filament, Intermediate filament protein. 
          Length = 313

 Score =  259 bits (663), Expect = 2e-069
 Identities = 143/314 (45%), Positives = 212/314 (67%), Gaps = 2/314 (0%)

Query: 176 EREQIKALNNKFATFIDKVRFLEQQNQVLQTKWELLQQINVGTRTTNLEPLFQGYISQLQ 235
           E+EQ++ LN++ A++IDKVRFLEQQN+ L+TK   L+Q   G   + L  L++  I  L+
Sbjct: 2   EKEQLQELNDRLASYIDKVRFLEQQNKDLETKISELRQ-KKGAEPSRLYSLYEREIRDLR 60

Query: 236 SHLDKLYSERMLQESELNNMQDLVEDFKKKYEDEVNKRTAAENEFVTLKKDVDHAYTNKV 295
             LD+L  ER   + E++N++   EDF++KYEDE+N R +AE + V L+KD+D A   +V
Sbjct: 61  RQLDQLTVERARLQLEIDNLRLAAEDFRQKYEDELNLRQSAEADLVGLRKDLDEATLARV 120

Query: 296 ELQAKVDLLRQDVEFTKMLFDAVSRLLLNGPLLPTLPLKSMDNNRSLDLDSIITEVRAQY 355
           +L+ KV+ L++++ F K   +   R L    +  T     MD  R LDL S + E+RAQY
Sbjct: 121 DLEMKVESLQEELAFLKKNHEEEVREL-QSQVQDTQVNVEMDAARKLDLTSALAEIRAQY 179

Query: 356 EEIAQRSKAEAEAVYHSKYEELRITAGKHGDSLKEVKMEISELNRMIQRLQGEIAQVKKQ 415
           EEIA +++ EAE  Y SK EEL+  A ++GD+L+  K EI+EL R IQ L+ E+  +KKQ
Sbjct: 180 EEIAAKNREEAEEWYQSKLEELQQAAARNGDALRSAKEEITELRRQIQSLEIELQSLKKQ 239

Query: 416 CKNVQDSIADAEQRGENALKDAQSKLNDLEEALQKAREDLARLLRDYQDLMNTKLSLDVE 475
             +++  +A+ E+R E  L D Q  +++LE  LQ+ R+++AR LR+YQ+L+N KL+LD+E
Sbjct: 240 KASLERQLAETEERYELQLADYQDLISELEAELQQIRQEMARQLREYQELLNVKLALDIE 299

Query: 476 IATYRKLLEGEECR 489
           IATYRKLLEGEECR
Sbjct: 300 IATYRKLLEGEECR 313


==> gnl|CDD|292825 pfam16208, Keratin_2_head, Keratin type II head. 
          Length = 158

 Score =  191 bits (484), Expect = 1e-048
 Identities = 106/160 (66%), Positives = 115/160 (71%), Gaps = 10/160 (6%)

Query: 21  GFSSGSAVVPGRSRLSGTSFSCLSRHGGGGGGFGGGGFGGGGFSSRSLVNLGGSRSTSIS 80
           GFSS SAVVPGRSR S +S SC    GGGGGG+G  G GGG F SRSL NLGGS+S SIS
Sbjct: 1   GFSSCSAVVPGRSRRSYSSVSCSRSGGGGGGGYGRLGHGGG-FGSRSLYNLGGSKSISIS 59

Query: 81  VAGGGGSFGSYGGFGGRGGGFGGGLGVG-------GGSFGGGRFGGGGGFGGLG-GPGGF 132
           VAGGG     +G  GG GGGFGGG G G       GG FGGG FGGGGGFGG G G GGF
Sbjct: 60  VAGGGSRRSGFGFGGGGGGGFGGGFGGGAGLGFGAGGGFGGG-FGGGGGFGGGGFGGGGF 118

Query: 133 GGPGGFGPGGFPGGGIHEVSINQSLLQPLNVKVDPEIQNV 172
           GG GGFG    P GGI EV++NQSLLQPLN+++DPEIQ V
Sbjct: 119 GGRGGFGGPPCPPGGIQEVTVNQSLLQPLNLEIDPEIQRV 158


 Score = 75.1 bits (183), Expect = 9e-014
 Identities = 58/125 (46%), Positives = 63/125 (50%), Gaps = 18/125 (14%)

Query: 506 SISSGVASRAGFGGYGSGGRGSSYGGGFSS-------GSRSYS-----SGGRRSGSRSGG 553
           S SS   SR+G GG G  GR   +GGGF S       GS+S S      G RRSG   GG
Sbjct: 16  SYSSVSCSRSGGGGGGGYGR-LGHGGGFGSRSLYNLGGSKSISISVAGGGSRRSGFGFGG 74

Query: 554 GGSYGSGGGSRGGSSSGGGYSSG-GKHSSGGGARGGSSSGGGGYGSERGGSGS--C-EGG 609
           GG  G GGG  GG+  G G   G G    GGG  GG   GGGG+G  RGG G   C  GG
Sbjct: 75  GGGGGFGGGFGGGAGLGFGAGGGFGGGFGGGGGFGGGGFGGGGFGG-RGGFGGPPCPPGG 133

Query: 610 SSSVT 614
              VT
Sbjct: 134 IQEVT 138


 Score = 58.5 bits (140), Expect = 8e-009
 Identities = 34/80 (42%), Positives = 44/80 (55%), Gaps = 10/80 (12%)

Query: 504 SSSISSGVASRAGFGGYGSGGRGSSYGGGFSSGSRSYSSGGRRSGSRSGGGGSYGSGGGS 563
           S S++ G + R+GFG  G GG G  +GGGF  G+      G   G+  G GG +G GGG 
Sbjct: 57  SISVAGGGSRRSGFGFGGGGGGG--FGGGFGGGA------GLGFGAGGGFGGGFGGGGGF 108

Query: 564 RGGSSSGGGYSSGGKHSSGG 583
            GG   GGG+  GG+   GG
Sbjct: 109 GGGGFGGGGF--GGRGGFGG 126


 Score = 50.1 bits (118), Expect = 3e-006
 Identities = 46/114 (40%), Positives = 50/114 (43%), Gaps = 39/114 (34%)

Query: 532 GFSSGS--------RSYSSGGRRSGSRSGGGG-------SYGSGGGSR-----GGSS--- 568
           GFSS S        RSYSS    S SRSGGGG        +G G GSR     GGS    
Sbjct: 1   GFSSCSAVVPGRSRRSYSSV---SCSRSGGGGGGGYGRLGHGGGFGSRSLYNLGGSKSIS 57

Query: 569 ----------SGGGYSSGGKHSSGGGARGGSSSG---GGGYGSERGGSGSCEGG 609
                     SG G+  GG    GGG  GG+  G   GGG+G   GG G   GG
Sbjct: 58  ISVAGGGSRRSGFGFGGGGGGGFGGGFGGGAGLGFGAGGGFGGGFGGGGGFGGG 111


==> gnl|CDD|292827 pfam16210, Keratin_2_tail, Keratin type II cytoskeletal 1 tail. 
          Length = 131

 Score =  109 bits (273), Expect = 3e-024
 Identities = 72/131 (54%), Positives = 79/131 (60%), Gaps = 11/131 (8%)

Query: 490 MSGDLSSNVTVSVTSSSIS-SGVASRAG--FGG--YGSGGRGSSYGGGFSSGSRSYSSGG 544
           MSG+ + NV+VSV++S  S SG +SR G  FGG  YGSGG     GGG  SG  SY SGG
Sbjct: 1   MSGECAPNVSVSVSTSHTSISGGSSRGGGGFGGGSYGSGGGSYGSGGGGGSGGGSYGSGG 60

Query: 545 RRSGSRSGGGGSYGSGGGSRGGSSSGGGYSSGGKHSSGGGARGGSSSGGGGYGSERGGSG 604
              GS  GGGG  GSGGGS GG   G G   GG  SSGGG+ GGS    GG GS  GG  
Sbjct: 61  GSYGS--GGGGGSGSGGGSSGGHRGGSG---GGGGSSGGGSSGGSFGSSGGRGSSSGGV- 114

Query: 605 SCEGGSSSVTF 615
              GGSSSV F
Sbjct: 115 KTSGGSSSVKF 125


 Score = 84.3 bits (207), Expect = 1e-016
 Identities = 49/100 (49%), Positives = 53/100 (53%), Gaps = 7/100 (7%)

Query: 49  GGGGFGGGGFGGGGFSSRSLVNLGGSRSTSISVAGGGGSFGSYGGFGGRGGGFGGGLGVG 108
           GG   GGGGFGGG + S      GGS  +      GGGS+GS GG  G GG  GGG G G
Sbjct: 22  GGSSRGGGGFGGGSYGSG-----GGSYGSGGGGGSGGGSYGSGGGSYGSGG--GGGSGSG 74

Query: 109 GGSFGGGRFGGGGGFGGLGGPGGFGGPGGFGPGGFPGGGI 148
           GGS GG R G GGG G  GG    G  G  G  G   GG+
Sbjct: 75  GGSSGGHRGGSGGGGGSSGGGSSGGSFGSSGGRGSSSGGV 114


 Score = 72.4 bits (176), Expect = 6e-013
 Identities = 54/122 (44%), Positives = 57/122 (46%), Gaps = 25/122 (20%)

Query: 9   SRGRGGGGGGFRGFSSGSAVVPGRSRLSGTSFSCLSRHGGGGGGFGGGGFGGGGFSSRSL 68
           S G   GGGGF G S GS          G S+       GGGGG GGG +G GG S    
Sbjct: 21  SGGSSRGGGGFGGGSYGSG---------GGSYG-----SGGGGGSGGGSYGSGGGSY--- 63

Query: 69  VNLGGSRSTSISVAGGGGSFGSYGGFGGRGGGFGGGLGVGGGSFG--GGRFGGGGGFGGL 126
               GS     S +GGG S G  GG GG GG  GG  G  GGSFG  GGR    GG    
Sbjct: 64  ----GSGGGGGSGSGGGSSGGHRGGSGGGGGSSGG--GSSGGSFGSSGGRGSSSGGVKTS 117

Query: 127 GG 128
           GG
Sbjct: 118 GG 119


 Score = 63.2 bits (152), Expect = 3e-010
 Identities = 43/83 (51%), Positives = 46/83 (55%), Gaps = 7/83 (8%)

Query: 70  NLGGSRSTSISVAGGGGSFGSYGGFGGRGGGFGGGL---GVGGGSFGGGRFGGGGGFGGL 126
           N+  S STS +   GG S G  GGFGG   G GGG    G GGGS GGG +G GGG  G 
Sbjct: 8   NVSVSVSTSHTSISGGSSRGG-GGFGGGSYGSGGGSYGSGGGGGS-GGGSYGSGGGSYGS 65

Query: 127 GGPGGFGGPGGFGPG--GFPGGG 147
           GG GG G  GG   G  G  GGG
Sbjct: 66  GGGGGSGSGGGSSGGHRGGSGGG 88


 Score = 52.4 bits (124), Expect = 6e-007
 Identities = 36/82 (43%), Positives = 40/82 (48%), Gaps = 3/82 (3%)

Query: 6   SYQSRGRGGGGGGFRGFSSGSAVVPGRSRLSGTSFSCLSRHGGGGGGFGGGGFGGGGFSS 65
           SY S G GG GGG  G S G +   G    SG+       H GG GG  GGG  GGG S 
Sbjct: 42  SYGSGGGGGSGGGSYG-SGGGSYGSGGGGGSGSGGGSSGGHRGGSGG--GGGSSGGGSSG 98

Query: 66  RSLVNLGGSRSTSISVAGGGGS 87
            S  + GG  S+S  V   GGS
Sbjct: 99  GSFGSSGGRGSSSGGVKTSGGS 120
