# Supplementary material for: Dataset supporting the proteomic differences found between excretion/secretion products from two isolates of Fasciola hepatica newly excysted juveniles (NEJ) derived from different snail hosts
Source: Data Brief. 2019 Jul 15;25:104272. doi: 10.1016/j.dib.2019.104272 (PMC6661421; doi:10.1016/j.dib.2019.104272)
Supplement: Supplementary file 2 [file mmc2.zip › links/CDD/tr_G3N0V2_G3N0V2_BOVIN-CDD.txt]

>tr_G3N0V2_G3N0V2_BOVIN

gnl|CDD|278467 pfam00038, Filament, Intermediate filament protei...   288   4e-078
gnl|CDD|292825 pfam16208, Keratin_2_head, Keratin type II head.       194   7e-050
gnl|CDD|292827 pfam16210, Keratin_2_tail, Keratin type II cytosk...   164   1e-040
gnl|CDD|292475 pfam15847, Loricrin, Major keratinocyte cell enve...    96   5e-020
gnl|CDD|289573 pfam12810, Gly_rich, Glycine rich protein.  This ...    94   1e-019
gnl|CDD|224117 COG1196, Smc, Chromosome segregation ATPases [Cel...    82   5e-016
gnl|CDD|275316 TIGR04523, conserved_hypothetical_protein, helix-...    80   3e-015
gnl|CDD|100796 PRK01156, PRK01156, chromosome segregation protei...    77   3e-014
gnl|CDD|274008 TIGR02168, Chromosome_partition_protein_Smc, chro...    75   1e-013
gnl|CDD|254089 pfam07172, GRP, Glycine rich protein family.  Thi...    74   1e-013


==> gnl|CDD|278467 pfam00038, Filament, Intermediate filament protein. 
          Length = 313

 Score =  288 bits (738), Expect = 4e-078
 Identities = 152/315 (48%), Positives = 227/315 (72%), Gaps = 5/315 (1%)

Query: 176 EREQIKSLNNQFASFIDKVRFLEQQNQVLQTKWELLQQINTS--TRTYSLEPLFEAYISR 233
           E+EQ++ LN++ AS+IDKVRFLEQQN+ L+TK   L+Q   +  +R YSL   +E  I  
Sbjct: 2   EKEQLQELNDRLASYIDKVRFLEQQNKDLETKISELRQKKGAEPSRLYSL---YEREIRD 58

Query: 234 LRRTVDQLKSDQSRLDSELKNMQDLVEDYRRKYEDEINKRTNAENEFVGIKNDVDAAYIT 293
           LRR +DQL  +++RL  E+ N++   ED+R+KYEDE+N R +AE + VG++ D+D A + 
Sbjct: 59  LRRQLDQLTVERARLQLEIDNLRLAAEDFRQKYEDELNLRQSAEADLVGLRKDLDEATLA 118

Query: 294 KVDLQAKFDNLLQEIDFYKTLYQAELSQMQTHISDTNVILSMDNNRNLDLNSIIDEVKAQ 353
           +VDL+ K ++L +E+ F K  ++ E+ ++Q+ + DT V + MD  R LDL S + E++AQ
Sbjct: 119 RVDLEMKVESLQEELAFLKKNHEEEVRELQSQVQDTQVNVEMDAARKLDLTSALAEIRAQ 178

Query: 354 YEEIAQRSKAEAEALYQTKYEELQITAGQHGDSLKNTKVEISELNRVIQRLRSEIDSVKK 413
           YEEIA +++ EAE  YQ+K EELQ  A ++GD+L++ K EI+EL R IQ L  E+ S+KK
Sbjct: 179 YEEIAAKNREEAEEWYQSKLEELQQAAARNGDALRSAKEEITELRRQIQSLEIELQSLKK 238

Query: 414 QISSLQQAISDAEQRGENAIKDAQNKLNELEDALQKAKEDMARLLRDYQELMNTKLALDV 473
           Q +SL++ +++ E+R E  + D Q+ ++ELE  LQ+ +++MAR LR+YQEL+N KLALD+
Sbjct: 239 QKASLERQLAETEERYELQLADYQDLISELEAELQQIRQEMARQLREYQELLNVKLALDI 298

Query: 474 EIATYRTLLEGEESR 488
           EIATYR LLEGEE R
Sbjct: 299 EIATYRKLLEGEECR 313


==> gnl|CDD|292825 pfam16208, Keratin_2_head, Keratin type II head. 
          Length = 158

 Score =  194 bits (494), Expect = 7e-050
 Identities = 113/162 (69%), Positives = 118/162 (72%), Gaps = 12/162 (7%)

Query: 19  GFSSGSAGVVSYQRRSTSS-SVRRSGGGGGRFSGGVCGGGAGGGFGSRSLINLGGSKSIS 77
           GFSS SA V    RRS SS S  RSGGGGG   GG    G GGGFGSRSL NLGGSKSIS
Sbjct: 1   GFSSCSAVVPGRSRRSYSSVSCSRSGGGGG---GGYGRLGHGGGFGSRSLYNLGGSKSIS 57

Query: 78  ISVAGGGGRG---GFGGGYGGGYGGGGFGGGGFGGGGFGAGGFGVGGIGGGFGGGGFGGG 134
           ISVAGGG R    GFGGG GGG+GGG  GG G G G  G  G G GG GGGFGGGGFGGG
Sbjct: 58  ISVAGGGSRRSGFGFGGGGGGGFGGGFGGGAGLGFGAGGGFGGGFGG-GGGFGGGGFGGG 116

Query: 135 GFGG----GGFPVCPGGIQEVTINQSLLQPLNVEIDPEIQKI 172
           GFGG    GG P  PGGIQEVT+NQSLLQPLN+EIDPEIQ++
Sbjct: 117 GFGGRGGFGGPPCPPGGIQEVTVNQSLLQPLNLEIDPEIQRV 158


 Score = 68.9 bits (167), Expect = 6e-012
 Identities = 42/102 (41%), Positives = 47/102 (46%), Gaps = 22/102 (21%)

Query: 500 SVSTSHTSISGGGGRGGVGFSSGGGGYGS----------------GGGG------GYGSG 537
           S S+   S SGGGG GG G    GGG+GS                 GGG      G+G G
Sbjct: 16  SYSSVSCSRSGGGGGGGYGRLGHGGGFGSRSLYNLGGSKSISISVAGGGSRRSGFGFGGG 75

Query: 538 GGSSYGSRAGGSYGSGGGSSGSRRGGSGGGGGSSGGSFISSG 579
           GG  +G   GG  G G G+ G   GG GGGGG  GG F   G
Sbjct: 76  GGGGFGGGFGGGAGLGFGAGGGFGGGFGGGGGFGGGGFGGGG 117


 Score = 66.6 bits (161), Expect = 3e-011
 Identities = 40/86 (46%), Positives = 44/86 (51%), Gaps = 2/86 (2%)

Query: 496 NVSVSVSTSHTSISGGGGRGGVGFSSGGGGYGSGGGGGYGSGGGSSYGSRAGGSYGSGGG 555
           N+  S S S +   GG  R G GF  GGGG G GGG G G+G G   G   GG +G GGG
Sbjct: 49  NLGGSKSISISVAGGGSRRSGFGFGGGGGG-GFGGGFGGGAGLGFGAGGGFGGGFGGGGG 107

Query: 556 SSGSRRGGSG-GGGGSSGGSFISSGG 580
             G   GG G GG G  GG     GG
Sbjct: 108 FGGGGFGGGGFGGRGGFGGPPCPPGG 133


 Score = 50.8 bits (120), Expect = 2e-006
 Identities = 35/74 (47%), Positives = 39/74 (52%), Gaps = 13/74 (17%)

Query: 527 GSGGGGGYGS-GGGSSYGSRA----GGSYG-----SGGGSSGSRRGGSGGGGGSSGGSFI 576
           G GGGGGYG  G G  +GSR+    GGS       +GGGS  S  G  GGGGG  GG F 
Sbjct: 26  GGGGGGGYGRLGHGGGFGSRSLYNLGGSKSISISVAGGGSRRSGFGFGGGGGGGFGGGF- 84

Query: 577 SSGGRASSTKTSGG 590
             GG A     +GG
Sbjct: 85  --GGGAGLGFGAGG 96


 Score = 29.3 bits (64), Expect = 5.3
 Identities = 20/55 (36%), Positives = 23/55 (41%), Gaps = 1/55 (1%)

Query: 539 GSSYGSRAGGSYGSGGGSSGSRRGGSGGGGGSSGGSFISSGGRAS-STKTSGGSS 592
           G S  S +  S    GG  G   G  G GGG    S  + GG  S S   +GG S
Sbjct: 11  GRSRRSYSSVSCSRSGGGGGGGYGRLGHGGGFGSRSLYNLGGSKSISISVAGGGS 65


 Score = 25.4 bits (54), Expect =    76
 Identities = 15/32 (46%), Positives = 16/32 (50%), Gaps = 1/32 (3%)

Query: 564 SGGGGGSSGGSFISSGGRAS-STKTSGGSSSV 594
           SGGGGG   G     GG  S S    GGS S+
Sbjct: 25  SGGGGGGGYGRLGHGGGFGSRSLYNLGGSKSI 56


==> gnl|CDD|292827 pfam16210, Keratin_2_tail, Keratin type II cytoskeletal 1 tail. 
          Length = 131

 Score =  164 bits (414), Expect = 1e-040
 Identities = 97/132 (73%), Positives = 98/132 (74%), Gaps = 19/132 (14%)

Query: 489 MSGECVPNVSVSVSTSHTSISGGGGRGGVGFS-----SGGGGYGSGG-----GGGYGSGG 538
           MSGEC PNVSVSVSTSHTSISGG  RGG GF      SGGG YGSGG     GG YGSGG
Sbjct: 1   MSGECAPNVSVSVSTSHTSISGGSSRGGGGFGGGSYGSGGGSYGSGGGGGSGGGSYGSGG 60

Query: 539 GSSYGSRAGGSYGSGGGSSGSRRGGSGG-----GGGSSGGSFISSGGRASST---KTSGG 590
           G SYGS  GG  GSGGGSSG  RGGSGG     GGGSSGGSF SSGGR SS+   KTSGG
Sbjct: 61  G-SYGSGGGGGSGSGGGSSGGHRGGSGGGGGSSGGGSSGGSFGSSGGRGSSSGGVKTSGG 119

Query: 591 SSSVKFVSTSYS 602
           SSSVKFVSTSYS
Sbjct: 120 SSSVKFVSTSYS 131


 Score = 79.7 bits (195), Expect = 3e-015
 Identities = 57/123 (46%), Positives = 61/123 (49%), Gaps = 19/123 (15%)

Query: 28  VSYQRRSTSSSVRRSGGGGGRFSGGVCGGGAGGGFGSRSLINLGGSKSISISVAGGGGRG 87
           VS     TS S   S GGGG F GG  G G GG +GS      GG         GG G G
Sbjct: 11  VSVSTSHTSISGGSSRGGGG-FGGGSYGSG-GGSYGS------GGG--------GGSGGG 54

Query: 88  GFGGGYGGGYGGGGFGGGGFGGGGFGAGGFGVGGIGGGFGGGGFGGGGFG-GGGFPVCPG 146
            +G G GG YG GG GG G GGG  G    G GG GGG  GGG  GG FG  GG     G
Sbjct: 55  SYGSG-GGSYGSGGGGGSGSGGGSSGGHRGGSGG-GGGSSGGGSSGGSFGSSGGRGSSSG 112

Query: 147 GIQ 149
           G++
Sbjct: 113 GVK 115


 Score = 75.1 bits (183), Expect = 8e-014
 Identities = 49/120 (40%), Positives = 52/120 (43%), Gaps = 27/120 (22%)

Query: 16  GGGGFSSGSAGVVSYQRRSTSSSVRRSGGGGGRFSGGVCGGGAGGGFGSRSLINLGGSKS 75
           GGGGF  GS G                  GGG +  G  GG  GG +GS      GG   
Sbjct: 27  GGGGFGGGSYG-----------------SGGGSYGSGGGGGSGGGSYGS------GGG-- 61

Query: 76  ISISVAGGGGRGGFGGGYGGGYGGGGFGGGGFGGGGFGAGGFGVGGIGGGFGGGGFGGGG 135
            S    GGGG G  GGG  GG+ GG  GGGG  GGG   G FG  G  G   GG    GG
Sbjct: 62  -SYGSGGGGGSGS-GGGSSGGHRGGSGGGGGSSGGGSSGGSFGSSGGRGSSSGGVKTSGG 119


 Score = 65.1 bits (157), Expect = 9e-011
 Identities = 52/125 (41%), Positives = 54/125 (43%), Gaps = 35/125 (28%)

Query: 6   SSRSGYRCGGG-----GGGFSSGSAGVVSYQRRSTSSSVRRSGGGGGRFSGGVCGGGAGG 60
           SSR G   GGG     GG + SG  G               SGGG     GG  G G GG
Sbjct: 24  SSRGGGGFGGGSYGSGGGSYGSGGGG--------------GSGGGSYGSGGGSYGSGGGG 69

Query: 61  GFGSRSLINLGGSKSISISVAGGGGRGGFGGGYGGGYGGGGFGGGGFG-GGGFGAGGFGV 119
           G GS      GG  S       GG RGG GG  GGG  GGG  GG FG  GG G+   GV
Sbjct: 70  GSGS------GGGSS-------GGHRGGSGG--GGGSSGGGSSGGSFGSSGGRGSSSGGV 114

Query: 120 GGIGG 124
              GG
Sbjct: 115 KTSGG 119


 Score = 40.0 bits (92), Expect = 0.003
 Identities = 31/67 (46%), Positives = 34/67 (50%), Gaps = 11/67 (16%)

Query: 14  GGGGGGFSSGSAGVVSYQRRSTSSSVRRSGGGGGRFSGGVCGG--GAGGGFGSRS--LIN 69
           G GGGG  SGS G  S   R        SGGGGG   GG  GG  G+ GG GS S  +  
Sbjct: 64  GSGGGG-GSGSGGGSSGGHRG------GSGGGGGSSGGGSSGGSFGSSGGRGSSSGGVKT 116

Query: 70  LGGSKSI 76
            GGS S+
Sbjct: 117 SGGSSSV 123


 Score = 32.0 bits (71), Expect = 0.81
 Identities = 26/62 (41%), Positives = 29/62 (46%), Gaps = 11/62 (17%)

Query: 7   SRSGYRCGGGGGGFSSGSAGVVSYQRRSTSSSVRRSGGGGGRFSGGV--CGGGAGGGFGS 64
           S  G+R G GGGG SSG          S+  S   SGG G   SGGV   GG +   F S
Sbjct: 77  SSGGHRGGSGGGGGSSGGG--------SSGGSFGSSGGRGSS-SGGVKTSGGSSSVKFVS 127

Query: 65  RS 66
            S
Sbjct: 128 TS 129
