# Supplementary material for: Dataset supporting the proteomic differences found between excretion/secretion products from two isolates of Fasciola hepatica newly excysted juveniles (NEJ) derived from different snail hosts
Source: Data Brief. 2019 Jul 15;25:104272. doi: 10.1016/j.dib.2019.104272 (PMC6661421; doi:10.1016/j.dib.2019.104272)
Supplement: Supplementary file 2 [file mmc2.zip › links/CDD/tr_G3X7A8_G3X7A8_BOVIN-CDD.txt]

>tr_G3X7A8_G3X7A8_BOVIN

gnl|CDD|197529 smart00131, KU, BPTI/Kunitz family of serine prot...    72   5e-014
gnl|CDD|238057 cd00109, KU, BPTI/Kunitz family of serine proteas...    72   6e-014
gnl|CDD|278443 pfam00014, Kunitz_BPTI, Kunitz/Bovine pancreatic ...    68   1e-012
gnl|CDD|281175 pfam03137, OATP, Organic Anion Transporter Polype...    26   5.0  
gnl|CDD|215315 PLN02578, PLN02578, hydrolase.                          26   5.0  
gnl|CDD|289268 pfam12485, SLY, Lymphocyte signaling adaptor prot...    25   6.5  
gnl|CDD|133156 cd05489, xylanase_inhibitor_I_like, TAXI-I inhibi...    25   6.5  
gnl|CDD|224938 COG2027, DacB, D-alanyl-D-alanine carboxypeptidas...    25   6.5  
gnl|CDD|105864 PRK12699, flgH, flagellar basal body L-ring prote...    25   8.5  
gnl|CDD|178511 PLN02923, PLN02923, xylose isomerase.                   25      11


==> gnl|CDD|197529 smart00131, KU, BPTI/Kunitz family of serine protease inhibitors.
           Serine protease inhibitors. One member of the family
          is encoded by an alternatively-spliced form of
          Alzheimer's amyloid beta-protein.
          Length = 53

 Score = 72.4 bits (176), Expect = 5e-014
 Identities = 29/53 (54%), Positives = 35/53 (66%)

Query: 38 DFCLEPPYTGPCKAKMIRYFYNAKAGFCETFVYGGCKAKSNNFRSAEDCMRTC 90
          D CL PP TGPC   + RY+Y+ + G CE F YGGC   +NNF S E+C RTC
Sbjct: 1  DVCLLPPDTGPCGGSIPRYYYDPETGTCEPFTYGGCGGNANNFESLEECERTC 53


==> gnl|CDD|238057 cd00109, KU, BPTI/Kunitz family of serine protease inhibitors;
          Structure is a disulfide rich alpha+beta fold. BPTI
          (bovine pancreatic trypsin inhibitor) is an extensively
          studied model structure.
          Length = 54

 Score = 72.0 bits (175), Expect = 6e-014
 Identities = 30/54 (55%), Positives = 36/54 (66%)

Query: 38 DFCLEPPYTGPCKAKMIRYFYNAKAGFCETFVYGGCKAKSNNFRSAEDCMRTCG 91
          D C  PP TGPCKA + RY+Y+A    CE F YGGC   +NNF + E+C RTCG
Sbjct: 1  DVCSLPPDTGPCKAYIPRYYYDATTKQCEPFTYGGCGGNANNFATKEECERTCG 54


==> gnl|CDD|278443 pfam00014, Kunitz_BPTI, Kunitz/Bovine pancreatic trypsin
          inhibitor domain.  Indicative of a protease inhibitor,
          usually a serine protease inhibitor. Structure is a
          disulfide rich alpha+beta fold. BPTI (bovine pancreatic
          trypsin inhibitor) is an extensively studied model
          structure. Certain family members are similar to the
          tick anticoagulant peptide (TAP). This is a highly
          selective inhibitor of factor Xa in the blood
          coagulation pathways. TAP molecules are highly dipolar,
          and are arranged to form a twisted two- stranded
          antiparallel beta-sheet followed by an alpha helix.
          Length = 53

 Score = 67.8 bits (164), Expect = 1e-012
 Identities = 27/51 (52%), Positives = 33/51 (64%)

Query: 40 CLEPPYTGPCKAKMIRYFYNAKAGFCETFVYGGCKAKSNNFRSAEDCMRTC 90
          C  PP +GPCKA + R++YN   G CE F YGGC   +NNF S E+C  TC
Sbjct: 2  CSLPPDSGPCKASIPRWYYNPTTGTCEPFTYGGCGGNANNFESLEECESTC 52
