# Supplementary material for: Dataset supporting the proteomic differences found between excretion/secretion products from two isolates of Fasciola hepatica newly excysted juveniles (NEJ) derived from different snail hosts
Source: Data Brief. 2019 Jul 15;25:104272. doi: 10.1016/j.dib.2019.104272 (PMC6661421; doi:10.1016/j.dib.2019.104272)
Supplement: Supplementary file 2 [file mmc2.zip › links/CDD/tr_M0QVY0_M0QVY0_BOVIN-CDD.txt]

>tr_M0QVY0_M0QVY0_BOVIN

gnl|CDD|278467 pfam00038, Filament, Intermediate filament protei...   315   5e-086
gnl|CDD|292825 pfam16208, Keratin_2_head, Keratin type II head.       169   3e-042
gnl|CDD|224117 COG1196, Smc, Chromosome segregation ATPases [Cel...    78   9e-015
gnl|CDD|274009 TIGR02169, chromosome_segregation_protein_related...    71   1e-012
gnl|CDD|100796 PRK01156, PRK01156, chromosome segregation protei...    70   3e-012
gnl|CDD|223496 COG0419, SbcC, ATPase involved in DNA repair [DNA...    69   7e-012
gnl|CDD|275316 TIGR04523, conserved_hypothetical_protein, helix-...    68   1e-011
gnl|CDD|292827 pfam16210, Keratin_2_tail, Keratin type II cytosk...    67   2e-011
gnl|CDD|274008 TIGR02168, Chromosome_partition_protein_Smc, chro...    63   3e-010
gnl|CDD|279860 pfam01576, Myosin_tail_1, Myosin tail.  The myosi...    62   9e-010


==> gnl|CDD|278467 pfam00038, Filament, Intermediate filament protein. 
          Length = 313

 Score =  315 bits (806), Expect = 5e-086
 Identities = 165/314 (52%), Positives = 231/314 (73%), Gaps = 3/314 (0%)

Query: 163 EREQIKTLNNKFASFIDKVRFLEQQNKVLDTKWT-LLQEQGTKTVRQNLEPLFEQYINNL 221
           E+EQ++ LN++ AS+IDKVRFLEQQNK L+TK + L Q++G +  R  L  L+E+ I +L
Sbjct: 2   EKEQLQELNDRLASYIDKVRFLEQQNKDLETKISELRQKKGAEPSR--LYSLYEREIRDL 59

Query: 222 RRQLDSILGERGRLDSELRGMQDTVEDFKNKYEDEINKRTVAENEFVNLKKDVDAAYMNK 281
           RRQLD +  ER RL  E+  ++   EDF+ KYEDE+N R  AE + V L+KD+D A + +
Sbjct: 60  RRQLDQLTVERARLQLEIDNLRLAAEDFRQKYEDELNLRQSAEADLVGLRKDLDEATLAR 119

Query: 282 VELQAKVDALTDEINFLRTFYDAELAQMQTHISDTSVVLSMDNNRNLDLDSIIAEVKAQY 341
           V+L+ KV++L +E+ FL+  ++ E+ ++Q+ + DT V + MD  R LDL S +AE++AQY
Sbjct: 120 VDLEMKVESLQEELAFLKKNHEEEVRELQSQVQDTQVNVEMDAARKLDLTSALAEIRAQY 179

Query: 342 EEIAQRSRAEAESWYQSKYEELQVTAGRHGDDLRNTKQEISEINRVIQRLRSEIDHVKKQ 401
           EEIA ++R EAE WYQSK EELQ  A R+GD LR+ K+EI+E+ R IQ L  E+  +KKQ
Sbjct: 180 EEIAAKNREEAEEWYQSKLEELQQAAARNGDALRSAKEEITELRRQIQSLEIELQSLKKQ 239

Query: 402 CASLQSAIADAEQRGELALKDARSKLADLEDALQKAKQDMARLLKEYQELMNVKLALDVE 461
            ASL+  +A+ E+R EL L D +  +++LE  LQ+ +Q+MAR L+EYQEL+NVKLALD+E
Sbjct: 240 KASLERQLAETEERYELQLADYQDLISELEAELQQIRQEMARQLREYQELLNVKLALDIE 299

Query: 462 IATYRKLLEGEECR 475
           IATYRKLLEGEECR
Sbjct: 300 IATYRKLLEGEECR 313


==> gnl|CDD|292825 pfam16208, Keratin_2_head, Keratin type II head. 
          Length = 158

 Score =  169 bits (428), Expect = 3e-042
 Identities = 101/158 (63%), Positives = 108/158 (68%), Gaps = 14/158 (8%)

Query: 16  GFSAGSARVPGVCRSGFSSVSLSRSRGSGGLA-GVCG-GAGFGSRSLYGLGGSKRISIA- 72
           GFS+ SA VPG  R  +SSVS SRS G GG   G  G G GFGSRSLY LGGSK ISI+ 
Sbjct: 1   GFSSCSAVVPGRSRRSYSSVSCSRSGGGGGGGYGRLGHGGGFGSRSLYNLGGSKSISISV 60

Query: 73  --GGSCAIGGGYGGRIGVGYGFGGGVGSGFGFGAGAGSGFGLGGGAGFGGG-FGGPGF-- 127
             GGS   G G+GG  G G+G G G G+G GFGAG G G G GGG GFGGG FGG GF  
Sbjct: 61  AGGGSRRSGFGFGGGGGGGFGGGFGGGAGLGFGAGGGFGGGFGGGGGFGGGGFGGGGFGG 120

Query: 128 ------PVCPPGGIQEVTVNQSLLTPLNLQIDPTIQRV 159
                 P CPPGGIQEVTVNQSLL PLNL+IDP IQRV
Sbjct: 121 RGGFGGPPCPPGGIQEVTVNQSLLQPLNLEIDPEIQRV 158


 Score = 50.1 bits (118), Expect = 3e-006
 Identities = 31/76 (40%), Positives = 37/76 (48%), Gaps = 9/76 (11%)

Query: 480 GVGQVNISVV-----QSTVSGGYGGAGGYGGASGLGSGLGVSGGSGYSYSSGHSLGGGFS 534
           G   ++ISV      +S    G GG GG+GG  G G+GLG   G G+    G   GGG  
Sbjct: 52  GSKSISISVAGGGSRRSGFGFGGGGGGGFGGGFGGGAGLGFGAGGGF----GGGFGGGGG 107

Query: 535 SGSGRAIGCGFGSSGG 550
            G G   G GFG  GG
Sbjct: 108 FGGGGFGGGGFGGRGG 123


 Score = 43.9 bits (102), Expect = 2e-004
 Identities = 33/95 (34%), Positives = 42/95 (44%), Gaps = 20/95 (21%)

Query: 474 CRLSGEGVGQVNISVVQSTVSGGYGGAG----GYGGASGLGS----------GLGVSGG- 518
           C     G  + + S V  + SGG GG G    G+GG  G  S           + V+GG 
Sbjct: 5   CSAVVPGRSRRSYSSVSCSRSGGGGGGGYGRLGHGGGFGSRSLYNLGGSKSISISVAGGG 64

Query: 519 ---SGYSYSSGHSLGGGFSSGSGRAIGCGFGSSGG 550
              SG+ +  G   GGGF  G G   G GFG+ GG
Sbjct: 65  SRRSGFGFGGGG--GGGFGGGFGGGAGLGFGAGGG 97


 Score = 40.8 bits (94), Expect = 0.002
 Identities = 26/73 (35%), Positives = 31/73 (42%)

Query: 478 GEGVGQVNISVVQSTVSGGYGGAGGYGGASGLGSGLGVSGGSGYSYSSGHSLGGGFSSGS 537
           G G G  ++  +  + S     AGG    SG G G G  GG G  +  G  LG G   G 
Sbjct: 39  GGGFGSRSLYNLGGSKSISISVAGGGSRRSGFGFGGGGGGGFGGGFGGGAGLGFGAGGGF 98

Query: 538 GRAIGCGFGSSGG 550
           G   G G G  GG
Sbjct: 99  GGGFGGGGGFGGG 111


 Score = 34.3 bits (77), Expect = 0.15
 Identities = 14/26 (53%), Positives = 16/26 (61%)

Query: 495 GGYGGAGGYGGASGLGSGLGVSGGSG 520
           GG+GG GG+GG    G G G  GG G
Sbjct: 100 GGFGGGGGFGGGGFGGGGFGGRGGFG 125


 Score = 25.4 bits (54), Expect =    71
 Identities = 12/24 (50%), Positives = 14/24 (58%), Gaps = 1/24 (4%)

Query: 495 GGYGGAGGYGGASGLGSGLGVSGG 518
           GG+GG GG+GG  G G      GG
Sbjct: 111 GGFGG-GGFGGRGGFGGPPCPPGG 133


==> gnl|CDD|224117 COG1196, Smc, Chromosome segregation ATPases [Cell division and
           chromosome partitioning].
          Length = 1163

 Score = 78.2 bits (191), Expect = 9e-015
 Identities = 76/359 (21%), Positives = 172/359 (47%), Gaps = 32/359 (8%)

Query: 160 RTEEREQ-IKTLNNKFASFIDKVRFLEQQNKVLDTKWTLLQE-QGTKTVRQNLE-PLFEQ 216
           R EE E+ ++          D +  LE+Q + L+ +    +  Q  K   + LE  L   
Sbjct: 173 RKEEAERKLERTEENLERLEDLLEELEKQLEKLERQAEKAERYQELKAELRELELALLLA 232

Query: 217 YINNLRRQLDSILGERGRLDSELRGMQDTVEDFKNKYEDEINKRTVAENEFVNLKKDVDA 276
            +  LR++L+ +  E  RL+ EL  +Q+ +E+ + + E+        ++E   L+++++ 
Sbjct: 233 KLKELRKELEELEEELSRLEEELEELQEELEEAEKEIEE-------LKSELEELREELEE 285

Query: 277 AYMNKVELQAKVDALTDEINFLRTFYDA---ELAQMQTHISDTSVVL-----SMDNNRNL 328
                +EL+ +++ L  EI+ LR   +    EL +++  + +    +      ++    L
Sbjct: 286 LQEELLELKEEIEELEGEISLLRERLEELENELEELEERLEELKEKIEALKEELEERETL 345

Query: 329 --DLDSIIAEVKAQYEEIAQRSRA---EAESWYQSKYE---ELQVTAGRHGDDLRNTKQE 380
             +L+ ++AE++   EE+ ++  A   E E  +++  E   EL+       ++L   K+E
Sbjct: 346 LEELEQLLAELEEAKEELEEKLSALLEELEELFEALREELAELEAELAEIRNELEELKRE 405

Query: 381 ISEINRVIQRLRSEIDHVKKQCASLQSAIADAEQRGELALKDARSKLADLEDALQKAKQD 440
           I  +   ++RL   ++ +K++   L++ + + +      L++   +L +LE+ L++ +  
Sbjct: 406 IESLEERLERLSERLEDLKEELKELEAELEELQTE----LEELNEELEELEEQLEELRDR 461

Query: 441 MARLLKEYQELMNVKLALDVEIATYRKLLEGEEC-RLSGEGVGQVNISVVQSTVSGGYG 498
           +  L +E  EL      L+ E+++    L+  E  + + +GV  V +  ++S + G YG
Sbjct: 462 LKELERELAELQEELQRLEKELSSLEARLDRLEAEQRASQGVRAV-LEALESGLPGVYG 519


 Score = 75.5 bits (184), Expect = 6e-014
 Identities = 64/273 (23%), Positives = 132/273 (48%), Gaps = 35/273 (12%)

Query: 215 EQYINNLRRQLDSILGERGRLDSELRGMQDTVEDFKNKYEDEINKRTVAENEFVNLKKDV 274
           E+ +  L  QL+ +  E   L +ELR ++D +E+ + + E+        E +   LK+++
Sbjct: 673 EEELAELEAQLEKLEEELKSLKNELRSLEDLLEELRRQLEE-------LERQLEELKREL 725

Query: 275 DAAYMNKVELQAKVDALTDEINFLRTFYDAELAQMQTHISDTSVVLSMDNNRNLDLDSII 334
            A      +LQ++++ L +E+  L    + EL ++Q  + +    L         L+  +
Sbjct: 726 AALEEELEQLQSRLEELEEELEEL----EEELEELQERLEELEEELE-------SLEEAL 774

Query: 335 AEVKAQYEEIAQRSRAEAESWYQSKYEELQVTAGRHGDDL-----------RNTKQEISE 383
           A++K + EE+ ++ +A  E   +   EEL+  A R  D L              +QEI E
Sbjct: 775 AKLKEEIEELEEKRQALQEE-LEELEEELE-EAERRLDALERELESLEQRRERLEQEIEE 832

Query: 384 INRVIQRLRSEIDHVKKQCASLQSAIADAEQRGELALKDARSKLADLEDALQKAKQDMAR 443
           +   I+ L  ++D ++++   L+  + + ++     L++  ++  +LED L++ +++   
Sbjct: 833 LEEEIEELEEKLDELEEELEELEKELEELKEE----LEELEAEKEELEDELKELEEEKEE 888

Query: 444 LLKEYQELMNVKLALDVEIATYRKLLEGEECRL 476
           L +E +EL +    L  EI   R+ LE  E +L
Sbjct: 889 LEEELRELESELAELKEEIEKLRERLEELEAKL 921


 Score = 73.6 bits (179), Expect = 2e-013
 Identities = 72/317 (22%), Positives = 154/317 (48%), Gaps = 39/317 (12%)

Query: 136  QEVTVNQSLLTPLNLQIDPTIQRVRTEEREQIKTLNNKFASFIDKVRFLEQQNKVLDTKW 195
            +E+   QS L  L  +++   + +  E +E+++ L  +  S  + +  L+++ + L+ K 
Sbjct: 730  EELEQLQSRLEELEEELEELEEELE-ELQERLEELEEELESLEEALAKLKEEIEELEEKR 788

Query: 196  TLLQEQGTKTVRQNLEPLFEQYINNLRRQLDSILGERGRLDSELRGMQDTVEDFKNKYED 255
              LQE+  + + + LE   E+ ++ L R+L+S+   R RL+ E+  +++ +E+ + K ++
Sbjct: 789  QALQEE-LEELEEELEEA-ERRLDALERELESLEQRRERLEQEIEELEEEIEELEEKLDE 846

Query: 256  EINKRTVAENEFVNLKKDVDAAYMNKVELQAKVDALTDEINFLRTFYDAELAQMQTHISD 315
                    E E   L+K+++       EL+A+ + L DE+  L    + E  +++  +  
Sbjct: 847  -------LEEELEELEKELEELKEELEELEAEKEELEDELKEL----EEEKEELEEELR- 894

Query: 316  TSVVLSMDNNRNLDLDSIIAEVKAQYEEIAQRSRAEAESWYQSKYEELQVTAGRHGDDLR 375
                         +L+S +AE+K + E++ +R         ++K E L+V      ++L 
Sbjct: 895  -------------ELESELAELKEEIEKLRERLEE-----LEAKLERLEVELPELEEELE 936

Query: 376  NTKQEI--SEINRVIQRLRSEIDHVKKQCASLQSAIADAEQRGELALKDARSKLADLEDA 433
               ++   +E+ R I+RL  EI+ +            + E+R E    + +S+  DLE+A
Sbjct: 937  EEYEDTLETELEREIERLEEEIEALGPVNLRAIEEYEEVEERYE----ELKSQREDLEEA 992

Query: 434  LQKAKQDMARLLKEYQE 450
             +K  + +  L KE +E
Sbjct: 993  KEKLLEVIEELDKEKRE 1009


 Score = 72.4 bits (176), Expect = 5e-013
 Identities = 66/316 (20%), Positives = 146/316 (46%), Gaps = 36/316 (11%)

Query: 157 QRVRTEEREQIKTLNNKFASFIDKVRFLEQQNKVLDTKWTLLQEQGTKTVRQNLEPLFEQ 216
           +R    ++ ++K L  + A    ++  LE++ K L  +   L++   + +R+ LE L E+
Sbjct: 659 KRSSLAQKRELKELEEELAELEAQLEKLEEELKSLKNELRSLEDL-LEELRRQLEEL-ER 716

Query: 217 YINNLRRQLDSILGERGRLDSELRGMQDTVEDFKNKYEDEINKRTVAENEFVNLKKDVDA 276
            +  L+R+L ++  E  +L S L  +++ +E+ + + E+   +    E E  +L++ +  
Sbjct: 717 QLEELKRELAALEEELEQLQSRLEELEEELEELEEELEELQERLEELEEELESLEEALAK 776

Query: 277 AYMNKVELQAKVDALTDEINFLRTFYDAELAQMQTHISDTSVVLSMDNNRNLDLDSIIAE 336
                 EL+ K  AL +E+  L    + EL + +  +      L     R   L+  I E
Sbjct: 777 LKEEIEELEEKRQALQEELEEL----EEELEEAERRLDALERELESLEQRRERLEQEIEE 832

Query: 337 VKAQYEEIAQRSRAEAESWYQSKYEELQVTAGRHGDDLRNTKQEISEINRVIQRLRSEID 396
           ++ + EE+            + K +EL+              +E+ E+ + ++ L+ E++
Sbjct: 833 LEEEIEEL------------EEKLDELE--------------EELEELEKELEELKEELE 866

Query: 397 HVKKQCASLQSAIADAEQRGELALKDARSKLADLEDALQKAKQDMARLLKEYQELMNVKL 456
            ++ +   L+  + + E+  E    +   +L +LE  L + K+++ +L +  +EL     
Sbjct: 867 ELEAEKEELEDELKELEEEKE----ELEEELRELESELAELKEEIEKLRERLEELEAKLE 922

Query: 457 ALDVEIATYRKLLEGE 472
            L+VE+    + LE E
Sbjct: 923 RLEVELPELEEELEEE 938


 Score = 53.9 bits (128), Expect = 2e-007
 Identities = 39/160 (24%), Positives = 86/160 (53%), Gaps = 16/160 (10%)

Query: 321 SMDNNRNL-DLDSIIAEVKAQYEEIAQRSRAEAESWYQSKYEELQVTAGRHGDDLRNTKQ 379
           S+   R L +L+  +AE++AQ E++ +  ++      +++   L+       D L   ++
Sbjct: 662 SLAQKRELKELEEELAELEAQLEKLEEELKS-----LKNELRSLE-------DLLEELRR 709

Query: 380 EISEINRVIQRLRSEIDHVKKQCASLQSAIADAEQRGELA---LKDARSKLADLEDALQK 436
           ++ E+ R ++ L+ E+  ++++   LQS + + E+  E     L++ + +L +LE+ L+ 
Sbjct: 710 QLEELERQLEELKRELAALEEELEQLQSRLEELEEELEELEEELEELQERLEELEEELES 769

Query: 437 AKQDMARLLKEYQELMNVKLALDVEIATYRKLLEGEECRL 476
            ++ +A+L +E +EL   + AL  E+    + LE  E RL
Sbjct: 770 LEEALAKLKEEIEELEEKRQALQEELEELEEELEEAERRL 809
