# Supplementary material for: Dataset supporting the proteomic differences found between excretion/secretion products from two isolates of Fasciola hepatica newly excysted juveniles (NEJ) derived from different snail hosts
Source: Data Brief. 2019 Jul 15;25:104272. doi: 10.1016/j.dib.2019.104272 (PMC6661421; doi:10.1016/j.dib.2019.104272)
Supplement: Supplementary file 2 [file mmc2.zip › links/CDD/tr_Q17QG8_Q17QG8_BOVIN-CDD.txt]

>tr_Q17QG8_Q17QG8_BOVIN

gnl|CDD|238029 cd00074, H2A, Histone 2A; H2A is a subunit of the...   192   3e-050
gnl|CDD|185399 PTZ00017, PTZ00017, histone H2A; Provisional.          192   4e-050
gnl|CDD|165721 PLN00153, PLN00153, histone H2A; Provisional.          191   1e-049
gnl|CDD|177758 PLN00157, PLN00157, histone H2A; Provisional.          189   3e-049
gnl|CDD|197711 smart00414, H2A, Histone 2A.                           187   2e-048
gnl|CDD|215080 PLN00156, PLN00156, histone H2AX; Provisional.         176   3e-045
gnl|CDD|227587 COG5262, HTA1, Histone H2A [Chromatin structure a...   175   6e-045
gnl|CDD|177756 PLN00154, PLN00154, histone H2A; Provisional.          130   3e-031
gnl|CDD|240330 PTZ00252, PTZ00252, histone H2A; Provisional.          113   3e-026
gnl|CDD|165723 PLN00155, PLN00155, histone H2A; Provisional.           86   8e-018


==> gnl|CDD|238029 cd00074, H2A, Histone 2A; H2A is a subunit of the nucleosome. The
           nucleosome is an octamer containing two H2A, H2B, H3,
           and H4 subunits. The H2A subunit performs essential
           roles in maintaining structural integrity of the
           nucleosome, chromatin condensation, and binding of
           specific chromatin-associated proteins.
          Length = 115

 Score =  192 bits (489), Expect = 3e-050
 Identities = 96/115 (83%), Positives = 104/115 (90%)

Query: 6   KTGGKARAKAKSRSSRAGLQFPVGRVHRLLRKGHYAERVGAGAPVYLAAVLEYLTAEILE 65
           K GGK ++K +SRS+RAGLQFPVGR+HR L+KG YAERVGAGAPVYLAAVLEYLTAE+LE
Sbjct: 1   KGGGKKKSKKRSRSARAGLQFPVGRIHRYLKKGRYAERVGAGAPVYLAAVLEYLTAEVLE 60

Query: 66  LAGNAARDNKKTRIIPRHLQLAIRNDEELNKLLGGVTIAQGGVLPNIQAVLLPKK 120
           LAGNAARDNKK RI PRHLQLA+RNDEELNKLL GVTIA GGVLPNI  VLLPKK
Sbjct: 61  LAGNAARDNKKKRITPRHLQLAVRNDEELNKLLKGVTIASGGVLPNIHKVLLPKK 115


==> gnl|CDD|185399 PTZ00017, PTZ00017, histone H2A; Provisional.
          Length = 134

 Score =  192 bits (488), Expect = 4e-050
 Identities = 99/128 (77%), Positives = 108/128 (84%), Gaps = 2/128 (1%)

Query: 3   GRGKTGGKARAKAK--SRSSRAGLQFPVGRVHRLLRKGHYAERVGAGAPVYLAAVLEYLT 60
           G+GKTGG    K K  SRS++AGLQFPVGRVHR L+KG YA+RVGAGAPVYLAAVLEYLT
Sbjct: 3   GKGKTGGGKAGKKKPVSRSAKAGLQFPVGRVHRYLKKGRYAKRVGAGAPVYLAAVLEYLT 62

Query: 61  AEILELAGNAARDNKKTRIIPRHLQLAIRNDEELNKLLGGVTIAQGGVLPNIQAVLLPKK 120
           AE+LELAGNAA+DNKK RI PRH+QLAIRNDEELNKLL GVTIA GGVLPNI  VLLPKK
Sbjct: 63  AEVLELAGNAAKDNKKKRITPRHIQLAIRNDEELNKLLAGVTIASGGVLPNIHKVLLPKK 122

Query: 121 TSATVGPK 128
           +    G K
Sbjct: 123 SKPKQGKK 130


==> gnl|CDD|165721 PLN00153, PLN00153, histone H2A; Provisional.
          Length = 129

 Score =  191 bits (484), Expect = 1e-049
 Identities = 98/124 (79%), Positives = 107/124 (86%), Gaps = 3/124 (2%)

Query: 3   GRGKTGGKARAKAKSRSSRAGLQFPVGRVHRLLRKGHYAERVGAGAPVYLAAVLEYLTAE 62
           G+GKT GK   KA SRS++AGLQFPVGR+ R L+KG YAER+GAGAPVYLAAVLEYLTAE
Sbjct: 5   GKGKTSGK---KAVSRSAKAGLQFPVGRIARYLKKGKYAERIGAGAPVYLAAVLEYLTAE 61

Query: 63  ILELAGNAARDNKKTRIIPRHLQLAIRNDEELNKLLGGVTIAQGGVLPNIQAVLLPKKTS 122
           +LELAGNAARDNKK RI+PRH+QLAIRNDEEL KLLG VTIA GGVLPNI AVLLPKKT 
Sbjct: 62  VLELAGNAARDNKKNRIVPRHIQLAIRNDEELGKLLGEVTIASGGVLPNIHAVLLPKKTK 121

Query: 123 ATVG 126
              G
Sbjct: 122 GGKG 125
