# Supplementary material for: Dataset supporting the proteomic differences found between excretion/secretion products from two isolates of Fasciola hepatica newly excysted juveniles (NEJ) derived from different snail hosts
Source: Data Brief. 2019 Jul 15;25:104272. doi: 10.1016/j.dib.2019.104272 (PMC6661421; doi:10.1016/j.dib.2019.104272)
Supplement: Supplementary file 2 [file mmc2.zip › links/REFSEQ-VERTEBRATES/sp_P00760_TRY1_BOVIN-REFSEQ-VERTEBRATES.txt]

>sp_P00760_TRY1_BOVIN

gi|165973958|ref|NP_001107199.1| cationic trypsin precursor [Bos...   506   e-141
gi|528947854|ref|XP_002687054.3| PREDICTED: cationic trypsin [Bo...   506   e-141
gi|528903801|ref|XP_871686.4| PREDICTED: cationic trypsin [Bos t...   506   e-141
gi|555999756|ref|XP_005911575.1| PREDICTED: cationic trypsin iso...   501   e-140
gi|548532996|ref|XP_005701320.1| PREDICTED: cationic trypsin [Ca...   500   e-140
gi|1062953911|ref|XP_017902339.1| PREDICTED: cationic trypsin [C...   500   e-140
gi|742182726|ref|XP_010853291.1| PREDICTED: cationic trypsin iso...   499   e-139
gi|942101804|ref|XP_014338978.1| PREDICTED: cationic trypsin iso...   499   e-139
gi|555999758|ref|XP_005911576.1| PREDICTED: cationic trypsin iso...   498   e-139
gi|594055876|ref|XP_006052153.1| PREDICTED: cationic trypsin-lik...   498   e-139


==> gi|165973958|ref|NP_001107199.1| cationic trypsin precursor [Bos taurus]
          Length = 246

 Score =  506 bits (1303), Expect = e-141
 Identities = 246/246 (100%), Positives = 246/246 (100%)

Query: 1   MKTFIFLALLGAAVAFPVDDDDKIVGGYTCGANTVPYQVSLNSGYHFCGGSLINSQWVVS 60
           MKTFIFLALLGAAVAFPVDDDDKIVGGYTCGANTVPYQVSLNSGYHFCGGSLINSQWVVS
Sbjct: 1   MKTFIFLALLGAAVAFPVDDDDKIVGGYTCGANTVPYQVSLNSGYHFCGGSLINSQWVVS 60

Query: 61  AAHCYKSGIQVRLGEDNINVVEGNEQFISASKSIVHPSYNSNTLNNDIMLIKLKSAASLN 120
           AAHCYKSGIQVRLGEDNINVVEGNEQFISASKSIVHPSYNSNTLNNDIMLIKLKSAASLN
Sbjct: 61  AAHCYKSGIQVRLGEDNINVVEGNEQFISASKSIVHPSYNSNTLNNDIMLIKLKSAASLN 120

Query: 121 SRVASISLPTSCASAGTQCLISGWGNTKSSGTSYPDVLKCLKAPILSDSSCKSAYPGQIT 180
           SRVASISLPTSCASAGTQCLISGWGNTKSSGTSYPDVLKCLKAPILSDSSCKSAYPGQIT
Sbjct: 121 SRVASISLPTSCASAGTQCLISGWGNTKSSGTSYPDVLKCLKAPILSDSSCKSAYPGQIT 180

Query: 181 SNMFCAGYLEGGKDSCQGDSGGPVVCSGKLQGIVSWGSGCAQKNKPGVYTKVCNYVSWIK 240
           SNMFCAGYLEGGKDSCQGDSGGPVVCSGKLQGIVSWGSGCAQKNKPGVYTKVCNYVSWIK
Sbjct: 181 SNMFCAGYLEGGKDSCQGDSGGPVVCSGKLQGIVSWGSGCAQKNKPGVYTKVCNYVSWIK 240

Query: 241 QTIASN 246
           QTIASN
Sbjct: 241 QTIASN 246


==> gi|528947854|ref|XP_002687054.3| PREDICTED: cationic trypsin [Bos taurus]
          Length = 246

 Score =  506 bits (1303), Expect = e-141
 Identities = 246/246 (100%), Positives = 246/246 (100%)

Query: 1   MKTFIFLALLGAAVAFPVDDDDKIVGGYTCGANTVPYQVSLNSGYHFCGGSLINSQWVVS 60
           MKTFIFLALLGAAVAFPVDDDDKIVGGYTCGANTVPYQVSLNSGYHFCGGSLINSQWVVS
Sbjct: 1   MKTFIFLALLGAAVAFPVDDDDKIVGGYTCGANTVPYQVSLNSGYHFCGGSLINSQWVVS 60

Query: 61  AAHCYKSGIQVRLGEDNINVVEGNEQFISASKSIVHPSYNSNTLNNDIMLIKLKSAASLN 120
           AAHCYKSGIQVRLGEDNINVVEGNEQFISASKSIVHPSYNSNTLNNDIMLIKLKSAASLN
Sbjct: 61  AAHCYKSGIQVRLGEDNINVVEGNEQFISASKSIVHPSYNSNTLNNDIMLIKLKSAASLN 120

Query: 121 SRVASISLPTSCASAGTQCLISGWGNTKSSGTSYPDVLKCLKAPILSDSSCKSAYPGQIT 180
           SRVASISLPTSCASAGTQCLISGWGNTKSSGTSYPDVLKCLKAPILSDSSCKSAYPGQIT
Sbjct: 121 SRVASISLPTSCASAGTQCLISGWGNTKSSGTSYPDVLKCLKAPILSDSSCKSAYPGQIT 180

Query: 181 SNMFCAGYLEGGKDSCQGDSGGPVVCSGKLQGIVSWGSGCAQKNKPGVYTKVCNYVSWIK 240
           SNMFCAGYLEGGKDSCQGDSGGPVVCSGKLQGIVSWGSGCAQKNKPGVYTKVCNYVSWIK
Sbjct: 181 SNMFCAGYLEGGKDSCQGDSGGPVVCSGKLQGIVSWGSGCAQKNKPGVYTKVCNYVSWIK 240

Query: 241 QTIASN 246
           QTIASN
Sbjct: 241 QTIASN 246


==> gi|528903801|ref|XP_871686.4| PREDICTED: cationic trypsin [Bos taurus]
          Length = 246

 Score =  506 bits (1303), Expect = e-141
 Identities = 246/246 (100%), Positives = 246/246 (100%)

Query: 1   MKTFIFLALLGAAVAFPVDDDDKIVGGYTCGANTVPYQVSLNSGYHFCGGSLINSQWVVS 60
           MKTFIFLALLGAAVAFPVDDDDKIVGGYTCGANTVPYQVSLNSGYHFCGGSLINSQWVVS
Sbjct: 1   MKTFIFLALLGAAVAFPVDDDDKIVGGYTCGANTVPYQVSLNSGYHFCGGSLINSQWVVS 60

Query: 61  AAHCYKSGIQVRLGEDNINVVEGNEQFISASKSIVHPSYNSNTLNNDIMLIKLKSAASLN 120
           AAHCYKSGIQVRLGEDNINVVEGNEQFISASKSIVHPSYNSNTLNNDIMLIKLKSAASLN
Sbjct: 61  AAHCYKSGIQVRLGEDNINVVEGNEQFISASKSIVHPSYNSNTLNNDIMLIKLKSAASLN 120

Query: 121 SRVASISLPTSCASAGTQCLISGWGNTKSSGTSYPDVLKCLKAPILSDSSCKSAYPGQIT 180
           SRVASISLPTSCASAGTQCLISGWGNTKSSGTSYPDVLKCLKAPILSDSSCKSAYPGQIT
Sbjct: 121 SRVASISLPTSCASAGTQCLISGWGNTKSSGTSYPDVLKCLKAPILSDSSCKSAYPGQIT 180

Query: 181 SNMFCAGYLEGGKDSCQGDSGGPVVCSGKLQGIVSWGSGCAQKNKPGVYTKVCNYVSWIK 240
           SNMFCAGYLEGGKDSCQGDSGGPVVCSGKLQGIVSWGSGCAQKNKPGVYTKVCNYVSWIK
Sbjct: 181 SNMFCAGYLEGGKDSCQGDSGGPVVCSGKLQGIVSWGSGCAQKNKPGVYTKVCNYVSWIK 240

Query: 241 QTIASN 246
           QTIASN
Sbjct: 241 QTIASN 246
