# Supplementary material for: Dataset supporting the proteomic differences found between excretion/secretion products from two isolates of Fasciola hepatica newly excysted juveniles (NEJ) derived from different snail hosts
Source: Data Brief. 2019 Jul 15;25:104272. doi: 10.1016/j.dib.2019.104272 (PMC6661421; doi:10.1016/j.dib.2019.104272)
Supplement: Supplementary file 2 [file mmc2.zip › links/REFSEQ-VERTEBRATES/sp_P00974_BPT1_BOVIN-REFSEQ-VERTEBRATES.txt]

>sp_P00974_BPT1_BOVIN

gi|157744502|ref|NP_001001554.2| pancreatic trypsin inhibitor pr...   210   4e-053
gi|742076857|ref|XP_010844886.1| PREDICTED: pancreatic trypsin i...   209   1e-052
gi|942099906|ref|XP_005910719.2| PREDICTED: pancreatic trypsin i...   203   5e-051
gi|742097361|ref|XP_010833319.1| PREDICTED: spleen trypsin inhib...   199   7e-050
gi|742097357|ref|XP_010833318.1| PREDICTED: spleen trypsin inhib...   199   7e-050
gi|45429979|ref|NP_991355.1| spleen trypsin inhibitor I precurso...   199   7e-050
gi|426241542|ref|XP_004014649.1| PREDICTED: pancreatic trypsin i...   194   4e-048
gi|803332557|ref|XP_012024389.1| PREDICTED: pancreatic trypsin i...   194   4e-048
gi|548491679|ref|XP_005688658.1| PREDICTED: spleen trypsin inhib...   192   1e-047
gi|556717644|ref|XP_005954729.1| PREDICTED: spleen trypsin inhib...   191   3e-047


==> gi|157744502|ref|NP_001001554.2| pancreatic trypsin inhibitor precursor [Bos taurus]
          Length = 100

 Score =  210 bits (535), Expect = 4e-053
 Identities = 97/100 (97%), Positives = 99/100 (99%)

Query: 1   MKMSRLCLSVALLVLLGTLAASTPGCDTSNQAKAQRPDFCLEPPYTGPCKARIIRYFYNA 60
           MKMSRLCLSVALLVLLGTLAASTPGCDTSNQAKAQRPDFCLEPPYTGPCKAR+IRYFYNA
Sbjct: 1   MKMSRLCLSVALLVLLGTLAASTPGCDTSNQAKAQRPDFCLEPPYTGPCKARMIRYFYNA 60

Query: 61  KAGLCQTFVYGGCRAKRNNFKSAEDCMRTCGGAIGPWENL 100
           KAGLCQ FVYGGCRAKRNNFKS+EDCMRTCGGAIGPWENL
Sbjct: 61  KAGLCQPFVYGGCRAKRNNFKSSEDCMRTCGGAIGPWENL 100


==> gi|742076857|ref|XP_010844886.1| PREDICTED: pancreatic trypsin inhibitor [Bison bison bison]
          Length = 100

 Score =  209 bits (531), Expect = 1e-052
 Identities = 96/100 (96%), Positives = 98/100 (98%)

Query: 1   MKMSRLCLSVALLVLLGTLAASTPGCDTSNQAKAQRPDFCLEPPYTGPCKARIIRYFYNA 60
           MKMSRLCLSVALLVLLGTLAASTPGCDTSNQAKAQRPDFCLEPPYTGPCKA IIRYFYNA
Sbjct: 1   MKMSRLCLSVALLVLLGTLAASTPGCDTSNQAKAQRPDFCLEPPYTGPCKASIIRYFYNA 60

Query: 61  KAGLCQTFVYGGCRAKRNNFKSAEDCMRTCGGAIGPWENL 100
           KAGLCQTF+YGGC+AK NNFKSAEDCMRTCGGAIGPWENL
Sbjct: 61  KAGLCQTFIYGGCKAKSNNFKSAEDCMRTCGGAIGPWENL 100


==> gi|942099906|ref|XP_005910719.2| PREDICTED: pancreatic trypsin inhibitor [Bos mutus]
          Length = 110

 Score =  203 bits (517), Expect = 5e-051
 Identities = 94/97 (96%), Positives = 95/97 (97%)

Query: 1  MKMSRLCLSVALLVLLGTLAASTPGCDTSNQAKAQRPDFCLEPPYTGPCKARIIRYFYNA 60
          MKMSRLCLSVALLVLLGTLAASTPGCDTSNQAKAQRPDFCLEPPYTGPCKA IIRYFYNA
Sbjct: 1  MKMSRLCLSVALLVLLGTLAASTPGCDTSNQAKAQRPDFCLEPPYTGPCKASIIRYFYNA 60

Query: 61 KAGLCQTFVYGGCRAKRNNFKSAEDCMRTCGGAIGPW 97
          KAGLCQTFVYGGC+AK NNFKSAEDCMRTCGGAIGPW
Sbjct: 61 KAGLCQTFVYGGCKAKSNNFKSAEDCMRTCGGAIGPW 97
