# Supplementary material for: Dataset supporting the proteomic differences found between excretion/secretion products from two isolates of Fasciola hepatica newly excysted juveniles (NEJ) derived from different snail hosts
Source: Data Brief. 2019 Jul 15;25:104272. doi: 10.1016/j.dib.2019.104272 (PMC6661421; doi:10.1016/j.dib.2019.104272)
Supplement: Supplementary file 2 [file mmc2.zip › links/REFSEQ-VERTEBRATES/sp_P06394_K1C10_BOVIN-REFSEQ-VERTEBRATES.txt]

>sp_P06394_K1C10_BOVIN

gi|27805977|ref|NP_776802.1| keratin, type I cytoskeletal 10 [Bo...  1049   0.0  
gi|742135385|ref|XP_010840892.1| PREDICTED: LOW QUALITY PROTEIN:...  1035   0.0  
gi|803275000|ref|XP_011997173.1| PREDICTED: keratin, type I cyto...   985   0.0  
gi|1062938960|ref|XP_017920533.1| PREDICTED: keratin, type I cyt...   983   0.0  
gi|803274998|ref|XP_011997172.1| PREDICTED: keratin, type I cyto...   982   0.0  
gi|1062938956|ref|XP_017920532.1| PREDICTED: keratin, type I cyt...   981   0.0  
gi|594090599|ref|XP_006068700.1| PREDICTED: keratin, type I cyto...   972   0.0  
gi|965960345|ref|XP_014954260.1| PREDICTED: LOW QUALITY PROTEIN:...   932   0.0  
gi|556738574|ref|XP_005964859.1| PREDICTED: keratin, type I cyto...   926   0.0  
gi|942065828|ref|XP_014334859.1| PREDICTED: LOW QUALITY PROTEIN:...   923   0.0  


==> gi|27805977|ref|NP_776802.1| keratin, type I cytoskeletal 10 [Bos taurus]
          Length = 526

 Score = 1049 bits (2712), Expect = 0.0
 Identities = 526/526 (100%), Positives = 526/526 (100%)

Query: 1   MSVRYSSSKQYSSSRSGGGGGGGSSLRISSSKGSLGGGYSSGGFSGGSFSRGSSAGGCFG 60
           MSVRYSSSKQYSSSRSGGGGGGGSSLRISSSKGSLGGGYSSGGFSGGSFSRGSSAGGCFG
Sbjct: 1   MSVRYSSSKQYSSSRSGGGGGGGSSLRISSSKGSLGGGYSSGGFSGGSFSRGSSAGGCFG 60

Query: 61  GSSSIYGGGLGSGFGGGYGSSFGGSYGGSFGGGYGGGGFGGGSFGGGSFGGGLGGGFGDG 120
           GSSSIYGGGLGSGFGGGYGSSFGGSYGGSFGGGYGGGGFGGGSFGGGSFGGGLGGGFGDG
Sbjct: 61  GSSSIYGGGLGSGFGGGYGSSFGGSYGGSFGGGYGGGGFGGGSFGGGSFGGGLGGGFGDG 120

Query: 121 GLISGNQKITMQNLNDRLASYLDKVRALEESNYELEVKIKEWYEKYGNSRQREPRDYSKY 180
           GLISGNQKITMQNLNDRLASYLDKVRALEESNYELEVKIKEWYEKYGNSRQREPRDYSKY
Sbjct: 121 GLISGNQKITMQNLNDRLASYLDKVRALEESNYELEVKIKEWYEKYGNSRQREPRDYSKY 180

Query: 181 YQTIDDLKNQIFNLTTDNANILIQVDNARLAADDFRLKYENEVTLRQSVEADINGLRRVL 240
           YQTIDDLKNQIFNLTTDNANILIQVDNARLAADDFRLKYENEVTLRQSVEADINGLRRVL
Sbjct: 181 YQTIDDLKNQIFNLTTDNANILIQVDNARLAADDFRLKYENEVTLRQSVEADINGLRRVL 240

Query: 241 DELTLTKTDLEMQIESLTEELAYLKKNHEEEMRDLQNVSTGDVNVEMNAAPGVDLTELLN 300
           DELTLTKTDLEMQIESLTEELAYLKKNHEEEMRDLQNVSTGDVNVEMNAAPGVDLTELLN
Sbjct: 241 DELTLTKTDLEMQIESLTEELAYLKKNHEEEMRDLQNVSTGDVNVEMNAAPGVDLTELLN 300

Query: 301 NMRSQYEQLAEKNRRDAEAWFNEKSKELTTEINSNLEQVSSHKSEITELRRTIQGLEIEL 360
           NMRSQYEQLAEKNRRDAEAWFNEKSKELTTEINSNLEQVSSHKSEITELRRTIQGLEIEL
Sbjct: 301 NMRSQYEQLAEKNRRDAEAWFNEKSKELTTEINSNLEQVSSHKSEITELRRTIQGLEIEL 360

Query: 361 QSQLALKQSLEASLAETEGRYCVQLSQIQSQISSLEEQLQQIRAETECQNAEYQQLLDIK 420
           QSQLALKQSLEASLAETEGRYCVQLSQIQSQISSLEEQLQQIRAETECQNAEYQQLLDIK
Sbjct: 361 QSQLALKQSLEASLAETEGRYCVQLSQIQSQISSLEEQLQQIRAETECQNAEYQQLLDIK 420

Query: 421 IRLENEIQTYRSLLEGEGSSGGGSYGGGRGYGGSSGGGGGGYGGGSSSGGYGGGSSSGGG 480
           IRLENEIQTYRSLLEGEGSSGGGSYGGGRGYGGSSGGGGGGYGGGSSSGGYGGGSSSGGG
Sbjct: 421 IRLENEIQTYRSLLEGEGSSGGGSYGGGRGYGGSSGGGGGGYGGGSSSGGYGGGSSSGGG 480

Query: 481 HGGSSGGSYGGGSSSGGGHGGGSSSGGHKSTTTGSVGESSSKGPRY 526
           HGGSSGGSYGGGSSSGGGHGGGSSSGGHKSTTTGSVGESSSKGPRY
Sbjct: 481 HGGSSGGSYGGGSSSGGGHGGGSSSGGHKSTTTGSVGESSSKGPRY 526


==> gi|742135385|ref|XP_010840892.1| PREDICTED: LOW QUALITY PROTEIN: keratin, type I cytoskeletal 10
           [Bison bison bison]
          Length = 603

 Score = 1035 bits (2677), Expect = 0.0
 Identities = 523/535 (97%), Positives = 524/535 (97%), Gaps = 10/535 (1%)

Query: 1   MSVRYSSSKQYSSSRSGGGGGGGSSLRISSSKGSLGGGYSSGGFSGGSFSRGSSAGGCFG 60
           MSVRYSSSKQYSSSRSGGGGGGGSSLRISSSKGSLGGGYSSGGFSGGSFSRGSSAGGCFG
Sbjct: 28  MSVRYSSSKQYSSSRSGGGGGGGSSLRISSSKGSLGGGYSSGGFSGGSFSRGSSAGGCFG 87

Query: 61  GSSSIYGGGLGSGFGGGYGSSFGGSYGGSFGGGYGGGGFGGGSFGGGSFGGGLGGGFGDG 120
           GSSSIYGGGLGSGFGGGYGSSFGGSYGGSFGGGYGGGGFGGGSFGGGSFGGGLGGGFGDG
Sbjct: 88  GSSSIYGGGLGSGFGGGYGSSFGGSYGGSFGGGYGGGGFGGGSFGGGSFGGGLGGGFGDG 147

Query: 121 GLISGNQKITMQNLNDRLASYLDKVRALEESNYELEVKIKEWYEKYGNSRQREPRDYSKY 180
           GLISGN+KITMQNLNDRLASYLDKVRALEESNYELEVKIKEWYEKYGNSRQREPRDYSKY
Sbjct: 148 GLISGNEKITMQNLNDRLASYLDKVRALEESNYELEVKIKEWYEKYGNSRQREPRDYSKY 207

Query: 181 YQTIDDLKNQIFNLTTDNANILIQVDNARLAADDFRLKYENEVTLRQSVEADINGLRRVL 240
           YQTIDDLKNQIFNLTTDNANILIQVDNARLAADDFRLKYENEVTLRQSVEADINGLRRVL
Sbjct: 208 YQTIDDLKNQIFNLTTDNANILIQVDNARLAADDFRLKYENEVTLRQSVEADINGLRRVL 267

Query: 241 DELTLTKTDLEMQIESLTEELAYLKKNHEEEMRDLQNVSTGDVNVEMNAAPGVDLTELLN 300
           DELTLTKTDLEMQIESLTEELAYLKKNHEEEMRDLQNVSTGDVNVEMNAAPGVDLTELLN
Sbjct: 268 DELTLTKTDLEMQIESLTEELAYLKKNHEEEMRDLQNVSTGDVNVEMNAAPGVDLTELLN 327

Query: 301 NMRSQYEQLAEKNRRDAEAWFNEKSKELTTEINSNLEQVSSHKSEITELRRTIQGLEIEL 360
           NMRSQYEQLAEKNRRDAEAWFNEKSKELTTEINSNLEQVSSHKSEITELRRTIQGLEIEL
Sbjct: 328 NMRSQYEQLAEKNRRDAEAWFNEKSKELTTEINSNLEQVSSHKSEITELRRTIQGLEIEL 387

Query: 361 QSQLALKQSLEASLAETEGRYCVQLSQIQSQISSLEEQLQQIRAETECQNAEYQQLLDIK 420
           QSQLALKQSLEASLAETEGRYCVQLSQIQSQISSLEEQLQQIRAETECQNAEYQQLLDIK
Sbjct: 388 QSQLALKQSLEASLAETEGRYCVQLSQIQSQISSLEEQLQQIRAETECQNAEYQQLLDIK 447

Query: 421 IRLENEIQTYRSLLEGEGSSGGGSYGGGRGYGGSSGGGG----------GGYGGGSSSGG 470
           IRLENEIQTYRSLLEGEGSSGGGSYGGGRGYGGSSGGGG          GGYGGGSSSGG
Sbjct: 448 IRLENEIQTYRSLLEGEGSSGGGSYGGGRGYGGSSGGGGGGXYGGGSSSGGYGGGSSSGG 507

Query: 471 YGGGSSSGGGHGGSSGGSYGGGSSSGGGHGGGSSSGGHKSTTTGSVGESSSKGPR 525
           YGGGSSSGGGHGGSSGGSYGGGSSSGGGHGGGSS GGHKSTTTGSVGESSSKGPR
Sbjct: 508 YGGGSSSGGGHGGSSGGSYGGGSSSGGGHGGGSSGGGHKSTTTGSVGESSSKGPR 562


==> gi|803275000|ref|XP_011997173.1| PREDICTED: keratin, type I cytoskeletal 10 isoform X3 [Ovis aries
           musimon]
          Length = 547

 Score =  985 bits (2546), Expect = 0.0
 Identities = 506/547 (92%), Positives = 516/547 (94%), Gaps = 21/547 (3%)

Query: 1   MSVRYSSSKQYSSSRSGGGGGGGSSLRISSSKGSLGGGYSSGGFSGGSFSRGSSAGGCFG 60
           MSVRYSSSKQYSSSRSG GGGGGSSLRISSSKGSLGGG+SSGGFSGGSFSRGSSAGGC G
Sbjct: 1   MSVRYSSSKQYSSSRSGHGGGGGSSLRISSSKGSLGGGFSSGGFSGGSFSRGSSAGGCLG 60

Query: 61  GSSSIYGGGLGSGFGGGYGSSFGGSYGG-SFGGGYGGGGFGGGSFGGGSFGGGLGGGFG- 118
           GSS +YGGGLG GFGGGYGS+FGGSYGG SFGGGYGGG FGGGSFGGGSFGGGLGGGFG 
Sbjct: 61  GSSIVYGGGLGGGFGGGYGSNFGGSYGGGSFGGGYGGGSFGGGSFGGGSFGGGLGGGFGG 120

Query: 119 DGGLISGNQKITMQNLNDRLASYLDKVRALEESNYELEVKIKEWYEKYGNSRQREPRDYS 178
           DGGLISGN+KITMQNLNDRLASYLDKVRALEESNYELEVKIKEWYEK+GNS QREPRDYS
Sbjct: 121 DGGLISGNEKITMQNLNDRLASYLDKVRALEESNYELEVKIKEWYEKHGNSSQREPRDYS 180

Query: 179 KYYQTIDDLKNQIFNLTTDNANILIQVDNARLAADDFRLKYENEVTLRQSVEADINGLRR 238
           KYYQTI+DLKNQI NLTTDNANILIQVDNARLAADDFR+KYENEVTLRQSVEADINGLRR
Sbjct: 181 KYYQTIEDLKNQILNLTTDNANILIQVDNARLAADDFRMKYENEVTLRQSVEADINGLRR 240

Query: 239 VLDELTLTKTDLEMQIESLTEELAYLKKNHEEEMRDLQNVSTGDVNVEMNAAPGVDLTEL 298
           VLDELTLTKTDLEMQIESLTEELAYLKKNHEEEMRDLQNVSTGDVNVEMNAAPGVDLTEL
Sbjct: 241 VLDELTLTKTDLEMQIESLTEELAYLKKNHEEEMRDLQNVSTGDVNVEMNAAPGVDLTEL 300

Query: 299 LNNMRSQYEQLAEKNRRDAEAWFNEKSKELTTEINSNLEQVSSHKSEITELRRTIQGLEI 358
           LNNMRSQYEQLAEKNRRDAEAWFNEKSKELTTEINSNLEQVSSHKSEITELRRTIQGLEI
Sbjct: 301 LNNMRSQYEQLAEKNRRDAEAWFNEKSKELTTEINSNLEQVSSHKSEITELRRTIQGLEI 360

Query: 359 ELQSQLALKQSLEASLAETEGRYCVQLSQIQSQISSLEEQLQQIRAETECQNAEYQQLLD 418
           ELQSQLALKQSLEASLAETEGRYCVQLSQIQSQIS+LEEQLQQIRAETECQNAEYQQLLD
Sbjct: 361 ELQSQLALKQSLEASLAETEGRYCVQLSQIQSQISALEEQLQQIRAETECQNAEYQQLLD 420

Query: 419 IKIRLENEIQTYRSLLEGEGSSGGGSYGGGR--GYGGSSGGG---------GGGYGGGSS 467
           IKIRLENEIQTYRSLLEGEGSSGGGSYGGGR  GYGGSSGGG          GGYGGGSS
Sbjct: 421 IKIRLENEIQTYRSLLEGEGSSGGGSYGGGRSGGYGGSSGGGSGGYSGGSSSGGYGGGSS 480

Query: 468 SGGYGGGSSSGGGHGGSSGGSYGGGSSSGGGH--------GGGSSSGGHKSTTTGSVGES 519
           SGGYGGGSSSGGGHG SSGG YGGGSSSGGGH        GGG+SSGGHKSTT+GSVGES
Sbjct: 481 SGGYGGGSSSGGGHGSSSGGGYGGGSSSGGGHGSSSGGGYGGGTSSGGHKSTTSGSVGES 540

Query: 520 SSKGPRY 526
           SSKGPRY
Sbjct: 541 SSKGPRY 547
