# Supplementary material for: Dataset supporting the proteomic differences found between excretion/secretion products from two isolates of Fasciola hepatica newly excysted juveniles (NEJ) derived from different snail hosts
Source: Data Brief. 2019 Jul 15;25:104272. doi: 10.1016/j.dib.2019.104272 (PMC6661421; doi:10.1016/j.dib.2019.104272)
Supplement: Supplementary file 2 [file mmc2.zip › links/REFSEQ-VERTEBRATES/sp_Q08D91_K2C75_BOVIN-REFSEQ-VERTEBRATES.txt]

>sp_Q08D91_K2C75_BOVIN

gi|116004057|ref|NP_001070385.1| keratin, type II cytoskeletal 7...  1055   0.0  
gi|555990528|ref|XP_005907056.1| PREDICTED: keratin, type II cyt...  1045   0.0  
gi|594105903|ref|XP_006075893.1| PREDICTED: keratin, type II cyt...  1024   0.0  
gi|556726056|ref|XP_005958804.1| PREDICTED: keratin, type II cyt...  1023   0.0  
gi|742194878|ref|XP_010856388.1| PREDICTED: keratin, type II cyt...  1015   0.0  
gi|803288757|ref|XP_012004038.1| PREDICTED: keratin, type II cyt...  1011   0.0  
gi|1062969032|ref|XP_017903209.1| PREDICTED: keratin, type II cy...  1008   0.0  
gi|350583970|ref|XP_003126216.3| PREDICTED: keratin, type II cyt...   960   0.0  
gi|410964485|ref|XP_003988785.1| PREDICTED: keratin, type II cyt...   937   0.0  
gi|511910695|ref|XP_004774741.1| PREDICTED: keratin, type II cyt...   933   0.0  


==> gi|116004057|ref|NP_001070385.1| keratin, type II cytoskeletal 75 [Bos taurus]
          Length = 543

 Score = 1055 bits (2728), Expect = 0.0
 Identities = 543/543 (100%), Positives = 543/543 (100%)

Query: 1   MSRQSTITFQTSSRRGFSTASATTPATSRSRFSSASVTHSPAGSGGLGRISGFGSRSLYN 60
           MSRQSTITFQTSSRRGFSTASATTPATSRSRFSSASVTHSPAGSGGLGRISGFGSRSLYN
Sbjct: 1   MSRQSTITFQTSSRRGFSTASATTPATSRSRFSSASVTHSPAGSGGLGRISGFGSRSLYN 60

Query: 61  LGGTKRVSISGCGSNFRSGFGGRASSGFGVSGGFGYGGGIGGGHGGCGFSVCPPGGIQEV 120
           LGGTKRVSISGCGSNFRSGFGGRASSGFGVSGGFGYGGGIGGGHGGCGFSVCPPGGIQEV
Sbjct: 61  LGGTKRVSISGCGSNFRSGFGGRASSGFGVSGGFGYGGGIGGGHGGCGFSVCPPGGIQEV 120

Query: 121 TVNQSLLTPLNLQIDPNIQRVRKEEREQIKTLNNKFASFIDKVRFLEQQNKVLETKWSLL 180
           TVNQSLLTPLNLQIDPNIQRVRKEEREQIKTLNNKFASFIDKVRFLEQQNKVLETKWSLL
Sbjct: 121 TVNQSLLTPLNLQIDPNIQRVRKEEREQIKTLNNKFASFIDKVRFLEQQNKVLETKWSLL 180

Query: 181 QEQGTRTVRQSLEPFFEAYITDLRRQLDSITTERGRLDAELRTMQDVVEDFKVRYEDEIN 240
           QEQGTRTVRQSLEPFFEAYITDLRRQLDSITTERGRLDAELRTMQDVVEDFKVRYEDEIN
Sbjct: 181 QEQGTRTVRQSLEPFFEAYITDLRRQLDSITTERGRLDAELRTMQDVVEDFKVRYEDEIN 240

Query: 241 KRTAAENEFVALKKDVDAAYLNKVDLEAKANSLTDEINFLQMLFEAELCQMQTRVSDTSV 300
           KRTAAENEFVALKKDVDAAYLNKVDLEAKANSLTDEINFLQMLFEAELCQMQTRVSDTSV
Sbjct: 241 KRTAAENEFVALKKDVDAAYLNKVDLEAKANSLTDEINFLQMLFEAELCQMQTRVSDTSV 300

Query: 301 VLSMDNNRSLDLDSIIAEVKAQYEEIANRSRAEAESWYQTKYEELQVTAGQHGDDLRNTK 360
           VLSMDNNRSLDLDSIIAEVKAQYEEIANRSRAEAESWYQTKYEELQVTAGQHGDDLRNTK
Sbjct: 301 VLSMDNNRSLDLDSIIAEVKAQYEEIANRSRAEAESWYQTKYEELQVTAGQHGDDLRNTK 360

Query: 361 QEISETNRMIQRLRAEIDNVKKQCASLQTAIADAEQRGELALKDARAKLVDLEEALQKSK 420
           QEISETNRMIQRLRAEIDNVKKQCASLQTAIADAEQRGELALKDARAKLVDLEEALQKSK
Sbjct: 361 QEISETNRMIQRLRAEIDNVKKQCASLQTAIADAEQRGELALKDARAKLVDLEEALQKSK 420

Query: 421 QDMARLLREYQELMNIKLALDVEIATYRKLLEGEECRLSGEGVSPVNISVVTSTVSSGYG 480
           QDMARLLREYQELMNIKLALDVEIATYRKLLEGEECRLSGEGVSPVNISVVTSTVSSGYG
Sbjct: 421 QDMARLLREYQELMNIKLALDVEIATYRKLLEGEECRLSGEGVSPVNISVVTSTVSSGYG 480

Query: 481 GGSSIGSGSLGLSGGSGCSFMTSGGHSLGGSSFSNSSSRGLGGSGSSFKFVSTTSSSRKS 540
           GGSSIGSGSLGLSGGSGCSFMTSGGHSLGGSSFSNSSSRGLGGSGSSFKFVSTTSSSRKS
Sbjct: 481 GGSSIGSGSLGLSGGSGCSFMTSGGHSLGGSSFSNSSSRGLGGSGSSFKFVSTTSSSRKS 540

Query: 541 YKH 543
           YKH
Sbjct: 541 YKH 543


==> gi|555990528|ref|XP_005907056.1| PREDICTED: keratin, type II cytoskeletal 75 [Bos mutus]
          Length = 543

 Score = 1045 bits (2702), Expect = 0.0
 Identities = 538/543 (99%), Positives = 539/543 (99%)

Query: 1   MSRQSTITFQTSSRRGFSTASATTPATSRSRFSSASVTHSPAGSGGLGRISGFGSRSLYN 60
           MSRQSTITFQTSSRRGFSTASATTPATSRSRFSSASVTHSP GSGGLGRISGFGSRSLYN
Sbjct: 1   MSRQSTITFQTSSRRGFSTASATTPATSRSRFSSASVTHSPVGSGGLGRISGFGSRSLYN 60

Query: 61  LGGTKRVSISGCGSNFRSGFGGRASSGFGVSGGFGYGGGIGGGHGGCGFSVCPPGGIQEV 120
           LGGTKRVSISGCGSNFRSGFGGRASSGFGVSGGFGYGGGIGGGHGGCGFSVCPPGGIQEV
Sbjct: 61  LGGTKRVSISGCGSNFRSGFGGRASSGFGVSGGFGYGGGIGGGHGGCGFSVCPPGGIQEV 120

Query: 121 TVNQSLLTPLNLQIDPNIQRVRKEEREQIKTLNNKFASFIDKVRFLEQQNKVLETKWSLL 180
           TVNQSLLTPLNLQIDPNIQRVRKEEREQIKTLNNKFASFIDKVRFLEQQNKVLETKWSLL
Sbjct: 121 TVNQSLLTPLNLQIDPNIQRVRKEEREQIKTLNNKFASFIDKVRFLEQQNKVLETKWSLL 180

Query: 181 QEQGTRTVRQSLEPFFEAYITDLRRQLDSITTERGRLDAELRTMQDVVEDFKVRYEDEIN 240
           QEQGTRTVRQSLEPFFEAYITDLRRQLDSITTERGRLDAELRTMQDVVEDFKVRYEDEIN
Sbjct: 181 QEQGTRTVRQSLEPFFEAYITDLRRQLDSITTERGRLDAELRTMQDVVEDFKVRYEDEIN 240

Query: 241 KRTAAENEFVALKKDVDAAYLNKVDLEAKANSLTDEINFLQMLFEAELCQMQTRVSDTSV 300
           KRTAAENEFVALKKDVDAAYLNKVDLEAKANS TDEINFLQMLFEAELCQMQTRVSDTSV
Sbjct: 241 KRTAAENEFVALKKDVDAAYLNKVDLEAKANSPTDEINFLQMLFEAELCQMQTRVSDTSV 300

Query: 301 VLSMDNNRSLDLDSIIAEVKAQYEEIANRSRAEAESWYQTKYEELQVTAGQHGDDLRNTK 360
           VLSMDNNRSLDLDSIIAEVKAQYEEIANRSRAEAESWYQTKYEELQVTAG+HGDDLRNTK
Sbjct: 301 VLSMDNNRSLDLDSIIAEVKAQYEEIANRSRAEAESWYQTKYEELQVTAGRHGDDLRNTK 360

Query: 361 QEISETNRMIQRLRAEIDNVKKQCASLQTAIADAEQRGELALKDARAKLVDLEEALQKSK 420
           QEISETNRMIQRLRAEIDNVKKQCASLQTAIADAEQ GELALKDARAKLVDLEEALQKSK
Sbjct: 361 QEISETNRMIQRLRAEIDNVKKQCASLQTAIADAEQHGELALKDARAKLVDLEEALQKSK 420

Query: 421 QDMARLLREYQELMNIKLALDVEIATYRKLLEGEECRLSGEGVSPVNISVVTSTVSSGYG 480
           QDMARLLREYQELMNIKLALDVEIATYRKLLEGEECRLSGEGVSPVNISVVTSTVSSGYG
Sbjct: 421 QDMARLLREYQELMNIKLALDVEIATYRKLLEGEECRLSGEGVSPVNISVVTSTVSSGYG 480

Query: 481 GGSSIGSGSLGLSGGSGCSFMTSGGHSLGGSSFSNSSSRGLGGSGSSFKFVSTTSSSRKS 540
           GGSSIGSGSLGLSGGSGCSF TSGGHSLGGSSFSNSSSRGLGGSGSSFKFVSTTSSSRKS
Sbjct: 481 GGSSIGSGSLGLSGGSGCSFTTSGGHSLGGSSFSNSSSRGLGGSGSSFKFVSTTSSSRKS 540

Query: 541 YKH 543
           YKH
Sbjct: 541 YKH 543


==> gi|594105903|ref|XP_006075893.1| PREDICTED: keratin, type II cytoskeletal 75-like [Bubalus bubalis]
          Length = 543

 Score = 1024 bits (2648), Expect = 0.0
 Identities = 526/543 (96%), Positives = 532/543 (97%)

Query: 1   MSRQSTITFQTSSRRGFSTASATTPATSRSRFSSASVTHSPAGSGGLGRISGFGSRSLYN 60
           MSRQSTITFQTSSRRGFSTASATTPAT RS FSS S+THSP GSGGLGRISGFGSRSLYN
Sbjct: 1   MSRQSTITFQTSSRRGFSTASATTPATGRSCFSSVSMTHSPVGSGGLGRISGFGSRSLYN 60

Query: 61  LGGTKRVSISGCGSNFRSGFGGRASSGFGVSGGFGYGGGIGGGHGGCGFSVCPPGGIQEV 120
           LGGTK VSISGCGSNFRSGFGGRASSGFGVS GFGYGGGIGGGHGGCGFSVCPPGGIQEV
Sbjct: 61  LGGTKWVSISGCGSNFRSGFGGRASSGFGVSSGFGYGGGIGGGHGGCGFSVCPPGGIQEV 120

Query: 121 TVNQSLLTPLNLQIDPNIQRVRKEEREQIKTLNNKFASFIDKVRFLEQQNKVLETKWSLL 180
           TVNQSLLTPLNLQIDPNIQRV+KEEREQIKTLNNKFASFIDKVRFLEQQNKVLETKWSLL
Sbjct: 121 TVNQSLLTPLNLQIDPNIQRVQKEEREQIKTLNNKFASFIDKVRFLEQQNKVLETKWSLL 180

Query: 181 QEQGTRTVRQSLEPFFEAYITDLRRQLDSITTERGRLDAELRTMQDVVEDFKVRYEDEIN 240
           QEQGTRTVRQSLEPFFEAYITDLRRQLDSITTERGRLDAELRTMQDVVEDFKVRYEDEIN
Sbjct: 181 QEQGTRTVRQSLEPFFEAYITDLRRQLDSITTERGRLDAELRTMQDVVEDFKVRYEDEIN 240

Query: 241 KRTAAENEFVALKKDVDAAYLNKVDLEAKANSLTDEINFLQMLFEAELCQMQTRVSDTSV 300
           KRTAAENEFVALKKDVDAAYLNKVDLEAKANSLTDEINFLQMLFEAELCQMQTRVSDTSV
Sbjct: 241 KRTAAENEFVALKKDVDAAYLNKVDLEAKANSLTDEINFLQMLFEAELCQMQTRVSDTSV 300

Query: 301 VLSMDNNRSLDLDSIIAEVKAQYEEIANRSRAEAESWYQTKYEELQVTAGQHGDDLRNTK 360
           VLSMDNNRSLDLDSIIAEVKAQYEEIANRSRAEAESWYQTKYEELQVTAG+HGDDLRNTK
Sbjct: 301 VLSMDNNRSLDLDSIIAEVKAQYEEIANRSRAEAESWYQTKYEELQVTAGRHGDDLRNTK 360

Query: 361 QEISETNRMIQRLRAEIDNVKKQCASLQTAIADAEQRGELALKDARAKLVDLEEALQKSK 420
           QEISETNRMIQRLRAEIDNVKKQCASLQTAI DAEQ GELALKDARAKLVDLEEALQKSK
Sbjct: 361 QEISETNRMIQRLRAEIDNVKKQCASLQTAITDAEQSGELALKDARAKLVDLEEALQKSK 420

Query: 421 QDMARLLREYQELMNIKLALDVEIATYRKLLEGEECRLSGEGVSPVNISVVTSTVSSGYG 480
           QDMARLLREYQELMNIKLALDVEIATYRKLLEGEECRLSGEGVSPVNIS+VTST+SSGYG
Sbjct: 421 QDMARLLREYQELMNIKLALDVEIATYRKLLEGEECRLSGEGVSPVNISMVTSTISSGYG 480

Query: 481 GGSSIGSGSLGLSGGSGCSFMTSGGHSLGGSSFSNSSSRGLGGSGSSFKFVSTTSSSRKS 540
           GGSSIGSGSLGLSGGSGCSF TSGGHSLGGSSFSNSS RGLGGSGSS KFVSTTSSS+KS
Sbjct: 481 GGSSIGSGSLGLSGGSGCSFTTSGGHSLGGSSFSNSSPRGLGGSGSSIKFVSTTSSSQKS 540

Query: 541 YKH 543
           YKH
Sbjct: 541 YKH 543
