# Supplementary material for: Dataset supporting the proteomic differences found between excretion/secretion products from two isolates of Fasciola hepatica newly excysted juveniles (NEJ) derived from different snail hosts
Source: Data Brief. 2019 Jul 15;25:104272. doi: 10.1016/j.dib.2019.104272 (PMC6661421; doi:10.1016/j.dib.2019.104272)
Supplement: Supplementary file 2 [file mmc2.zip › links/REFSEQ-VERTEBRATES/sp_Q29S21_K2C7_BOVIN-REFSEQ-VERTEBRATES.txt]

>sp_Q29S21_K2C7_BOVIN

gi|114051856|ref|NP_001039876.1| keratin, type II cytoskeletal 7...   890   0.0  
gi|555990511|ref|XP_005907048.1| PREDICTED: keratin, type II cyt...   882   0.0  
gi|594069257|ref|XP_006058536.1| PREDICTED: keratin, type II cyt...   869   0.0  
gi|1062969060|ref|XP_005680157.3| PREDICTED: keratin, type II cy...   861   0.0  
gi|803288727|ref|XP_012004024.1| PREDICTED: keratin, type II cyt...   860   0.0  
gi|556726041|ref|XP_005958797.1| PREDICTED: keratin, type II cyt...   860   0.0  
gi|426224448|ref|XP_004006382.1| PREDICTED: LOW QUALITY PROTEIN:...   822   0.0  
gi|470642236|ref|XP_004325832.1| PREDICTED: keratin, type II cyt...   785   0.0  
gi|602734055|ref|XP_007452407.1| PREDICTED: keratin, type II cyt...   785   0.0  
gi|593708712|ref|XP_007100972.1| PREDICTED: LOW QUALITY PROTEIN:...   782   0.0  


==> gi|114051856|ref|NP_001039876.1| keratin, type II cytoskeletal 7 [Bos taurus]
          Length = 466

 Score =  890 bits (2300), Expect = 0.0
 Identities = 466/466 (100%), Positives = 466/466 (100%)

Query: 1   MSLHFGSQVFSSRSAAFPGRGTQVRLSSVRPGGFGSSSSLYGLGASRPRVAARSSYGAPV 60
           MSLHFGSQVFSSRSAAFPGRGTQVRLSSVRPGGFGSSSSLYGLGASRPRVAARSSYGAPV
Sbjct: 1   MSLHFGSQVFSSRSAAFPGRGTQVRLSSVRPGGFGSSSSLYGLGASRPRVAARSSYGAPV 60

Query: 61  GTGIRAVTINQSLLTPLQVDIDPSIQQVRQEEREQIKTLNNKFASFIDKVRFLEQQNKLL 120
           GTGIRAVTINQSLLTPLQVDIDPSIQQVRQEEREQIKTLNNKFASFIDKVRFLEQQNKLL
Sbjct: 61  GTGIRAVTINQSLLTPLQVDIDPSIQQVRQEEREQIKTLNNKFASFIDKVRFLEQQNKLL 120

Query: 121 ETKWALLQEQKSAKSNRLPGIFEAQIAGLRKQLEALQLDGGRLEVELRNMQDVVEDFKNK 180
           ETKWALLQEQKSAKSNRLPGIFEAQIAGLRKQLEALQLDGGRLEVELRNMQDVVEDFKNK
Sbjct: 121 ETKWALLQEQKSAKSNRLPGIFEAQIAGLRKQLEALQLDGGRLEVELRNMQDVVEDFKNK 180

Query: 181 YEDEINHRTAAENEFVVLKKDVDVAYMNKVELEAKVDTLNDEINFLRTLYEQELKELQSE 240
           YEDEINHRTAAENEFVVLKKDVDVAYMNKVELEAKVDTLNDEINFLRTLYEQELKELQSE
Sbjct: 181 YEDEINHRTAAENEFVVLKKDVDVAYMNKVELEAKVDTLNDEINFLRTLYEQELKELQSE 240

Query: 241 VSDTSVVLSMDNNRSLDLDSIIAEVKAQYEEIANRSRAEAEACYQTKFETLQAQAGKHGD 300
           VSDTSVVLSMDNNRSLDLDSIIAEVKAQYEEIANRSRAEAEACYQTKFETLQAQAGKHGD
Sbjct: 241 VSDTSVVLSMDNNRSLDLDSIIAEVKAQYEEIANRSRAEAEACYQTKFETLQAQAGKHGD 300

Query: 301 DLQNTRNEIADMNRAVQRLQAEIDSVKNQRSKLEAAIADAEQRGELAVKDARAKQEDLEA 360
           DLQNTRNEIADMNRAVQRLQAEIDSVKNQRSKLEAAIADAEQRGELAVKDARAKQEDLEA
Sbjct: 301 DLQNTRNEIADMNRAVQRLQAEIDSVKNQRSKLEAAIADAEQRGELAVKDARAKQEDLEA 360

Query: 361 ALQKAKQDMTRQLREYQELMNVKLALDIEIATYRKLLEGEESRLTGDGVGAVNISVVSST 420
           ALQKAKQDMTRQLREYQELMNVKLALDIEIATYRKLLEGEESRLTGDGVGAVNISVVSST
Sbjct: 361 ALQKAKQDMTRQLREYQELMNVKLALDIEIATYRKLLEGEESRLTGDGVGAVNISVVSST 420

Query: 421 GGSGSLLTFGGTMGNNALRFSSGGGPGTLKAYSMRTTSATSRSPRK 466
           GGSGSLLTFGGTMGNNALRFSSGGGPGTLKAYSMRTTSATSRSPRK
Sbjct: 421 GGSGSLLTFGGTMGNNALRFSSGGGPGTLKAYSMRTTSATSRSPRK 466


==> gi|555990511|ref|XP_005907048.1| PREDICTED: keratin, type II cytoskeletal 7 [Bos mutus]
          Length = 466

 Score =  882 bits (2279), Expect = 0.0
 Identities = 462/466 (99%), Positives = 464/466 (99%)

Query: 1   MSLHFGSQVFSSRSAAFPGRGTQVRLSSVRPGGFGSSSSLYGLGASRPRVAARSSYGAPV 60
           MSLHFGSQVFSSRSAAFPGRGTQVRLSSVRPGGFGSSSSLYGLGASRPRVAARSSYGAPV
Sbjct: 1   MSLHFGSQVFSSRSAAFPGRGTQVRLSSVRPGGFGSSSSLYGLGASRPRVAARSSYGAPV 60

Query: 61  GTGIRAVTINQSLLTPLQVDIDPSIQQVRQEEREQIKTLNNKFASFIDKVRFLEQQNKLL 120
           GTGIRAVTINQSLLTPLQVDIDPSIQQVRQEEREQIKTLNNKFASFIDKVRFLEQQNKLL
Sbjct: 61  GTGIRAVTINQSLLTPLQVDIDPSIQQVRQEEREQIKTLNNKFASFIDKVRFLEQQNKLL 120

Query: 121 ETKWALLQEQKSAKSNRLPGIFEAQIAGLRKQLEALQLDGGRLEVELRNMQDVVEDFKNK 180
           ETKWALLQEQKSAKSNRLPGIFEAQIAGLRKQLEALQLDGGRLEVELRNMQDVVEDFKNK
Sbjct: 121 ETKWALLQEQKSAKSNRLPGIFEAQIAGLRKQLEALQLDGGRLEVELRNMQDVVEDFKNK 180

Query: 181 YEDEINHRTAAENEFVVLKKDVDVAYMNKVELEAKVDTLNDEINFLRTLYEQELKELQSE 240
           YEDEIN RTAAENEFVVLKKDVDVAYMNKVELEAKVDTLNDEINFLRTLYEQELKELQSE
Sbjct: 181 YEDEINRRTAAENEFVVLKKDVDVAYMNKVELEAKVDTLNDEINFLRTLYEQELKELQSE 240

Query: 241 VSDTSVVLSMDNNRSLDLDSIIAEVKAQYEEIANRSRAEAEACYQTKFETLQAQAGKHGD 300
           VSDTSVVLSMDNNRSLDLDSIIAEVKAQYEEIANRSRAEAEACYQTKFETLQAQAGKHGD
Sbjct: 241 VSDTSVVLSMDNNRSLDLDSIIAEVKAQYEEIANRSRAEAEACYQTKFETLQAQAGKHGD 300

Query: 301 DLQNTRNEIADMNRAVQRLQAEIDSVKNQRSKLEAAIADAEQRGELAVKDARAKQEDLEA 360
           DL+NTRNEIADMNRAVQRLQAEIDSVKNQR+KLEAAIADAEQRGELAVKDARAKQEDLEA
Sbjct: 301 DLRNTRNEIADMNRAVQRLQAEIDSVKNQRAKLEAAIADAEQRGELAVKDARAKQEDLEA 360

Query: 361 ALQKAKQDMTRQLREYQELMNVKLALDIEIATYRKLLEGEESRLTGDGVGAVNISVVSST 420
           ALQKAKQDMTRQLREYQELMNVKLALDIEIATYRKLLEGEESRLTGDGVGAVNISVVSST
Sbjct: 361 ALQKAKQDMTRQLREYQELMNVKLALDIEIATYRKLLEGEESRLTGDGVGAVNISVVSST 420

Query: 421 GGSGSLLTFGGTMGNNALRFSSGGGPGTLKAYSMRTTSATSRSPRK 466
           GGSGSLLTFGGTMGNNALRFSSGGGPGTLKAYSMRTTSA SRSPRK
Sbjct: 421 GGSGSLLTFGGTMGNNALRFSSGGGPGTLKAYSMRTTSAISRSPRK 466


==> gi|594069257|ref|XP_006058536.1| PREDICTED: keratin, type II cytoskeletal 7 [Bubalus bubalis]
          Length = 466

 Score =  869 bits (2246), Expect = 0.0
 Identities = 455/466 (97%), Positives = 459/466 (98%)

Query: 1   MSLHFGSQVFSSRSAAFPGRGTQVRLSSVRPGGFGSSSSLYGLGASRPRVAARSSYGAPV 60
           MSLHFGSQVFSSRSAAFPGRGTQVRLSSVRPGGFGSSSSLYGLGASRPRVAARSSYGAPV
Sbjct: 1   MSLHFGSQVFSSRSAAFPGRGTQVRLSSVRPGGFGSSSSLYGLGASRPRVAARSSYGAPV 60

Query: 61  GTGIRAVTINQSLLTPLQVDIDPSIQQVRQEEREQIKTLNNKFASFIDKVRFLEQQNKLL 120
           G GIRAVTINQSLLTPLQVDIDPSIQQVRQEEREQIKTLNNKFASFIDKVRFLEQQNKLL
Sbjct: 61  GPGIRAVTINQSLLTPLQVDIDPSIQQVRQEEREQIKTLNNKFASFIDKVRFLEQQNKLL 120

Query: 121 ETKWALLQEQKSAKSNRLPGIFEAQIAGLRKQLEALQLDGGRLEVELRNMQDVVEDFKNK 180
           ETKWALLQEQKSAKSNRLP IFEAQIAGLRKQLEALQLDGGRLEVELRNMQDVVEDFKNK
Sbjct: 121 ETKWALLQEQKSAKSNRLPSIFEAQIAGLRKQLEALQLDGGRLEVELRNMQDVVEDFKNK 180

Query: 181 YEDEINHRTAAENEFVVLKKDVDVAYMNKVELEAKVDTLNDEINFLRTLYEQELKELQSE 240
           YEDEIN RTAAENEFVVLKKDVDVAYMNKVEL+ KVDTLNDEINFLRTLYEQELKELQSE
Sbjct: 181 YEDEINRRTAAENEFVVLKKDVDVAYMNKVELQDKVDTLNDEINFLRTLYEQELKELQSE 240

Query: 241 VSDTSVVLSMDNNRSLDLDSIIAEVKAQYEEIANRSRAEAEACYQTKFETLQAQAGKHGD 300
           VSDTSVVLSMDNNRSLDLDSIIAEVKAQYEEIANRSRAEAEACYQTKFETLQAQAGKHGD
Sbjct: 241 VSDTSVVLSMDNNRSLDLDSIIAEVKAQYEEIANRSRAEAEACYQTKFETLQAQAGKHGD 300

Query: 301 DLQNTRNEIADMNRAVQRLQAEIDSVKNQRSKLEAAIADAEQRGELAVKDARAKQEDLEA 360
           DL+NTRNEIADMNRAVQRLQAEIDS+KNQR+KLEAAIADAEQRGELAVKDARAKQEDLEA
Sbjct: 301 DLRNTRNEIADMNRAVQRLQAEIDSIKNQRAKLEAAIADAEQRGELAVKDARAKQEDLEA 360

Query: 361 ALQKAKQDMTRQLREYQELMNVKLALDIEIATYRKLLEGEESRLTGDGVGAVNISVVSST 420
           ALQKAKQDMTRQLREYQELMNVKLALDIEIATYRKLLEGEESRLTGDGVGAVNISVVSS 
Sbjct: 361 ALQKAKQDMTRQLREYQELMNVKLALDIEIATYRKLLEGEESRLTGDGVGAVNISVVSSA 420

Query: 421 GGSGSLLTFGGTMGNNALRFSSGGGPGTLKAYSMRTTSATSRSPRK 466
           GGSGS LTFGGTMGNNALRFSS GGPGTLKAYSMRTTSATSRSPRK
Sbjct: 421 GGSGSRLTFGGTMGNNALRFSSAGGPGTLKAYSMRTTSATSRSPRK 466
