# Supplementary material for: Dataset supporting the proteomic differences found between excretion/secretion products from two isolates of Fasciola hepatica newly excysted juveniles (NEJ) derived from different snail hosts
Source: Data Brief. 2019 Jul 15;25:104272. doi: 10.1016/j.dib.2019.104272 (PMC6661421; doi:10.1016/j.dib.2019.104272)
Supplement: Supplementary file 2 [file mmc2.zip › links/REFSEQ-VERTEBRATES/sp_Q5XQN5_K2C5_BOVIN-REFSEQ-VERTEBRATES.txt]

>sp_Q5XQN5_K2C5_BOVIN

gi|56710317|ref|NP_001008663.1| keratin, type II cytoskeletal 5 ...  1184   0.0  
gi|742194060|ref|XP_010856184.1| PREDICTED: keratin, type II cyt...  1170   0.0  
gi|803289819|ref|XP_012004575.1| PREDICTED: keratin, type II cyt...  1149   0.0  
gi|594044310|ref|XP_006046651.1| PREDICTED: keratin, type II cyt...  1146   0.0  
gi|556726058|ref|XP_005958805.1| PREDICTED: keratin, type II cyt...  1140   0.0  
gi|1062969028|ref|XP_017903207.1| PREDICTED: LOW QUALITY PROTEIN...  1135   0.0  
gi|555990531|ref|XP_005911760.1| PREDICTED: LOW QUALITY PROTEIN:...  1133   0.0  
gi|795360297|ref|XP_011785975.1| PREDICTED: keratin, type II cyt...  1124   0.0  
gi|961762493|ref|XP_014940115.1| PREDICTED: keratin, type II cyt...  1120   0.0  
gi|560961261|ref|XP_006203074.1| PREDICTED: keratin, type II cyt...  1117   0.0  


==> gi|56710317|ref|NP_001008663.1| keratin, type II cytoskeletal 5 [Bos taurus]
          Length = 601

 Score = 1184 bits (3063), Expect = 0.0
 Identities = 601/601 (100%), Positives = 601/601 (100%)

Query: 1   MSRQSTVSFRSGGGRSFSTASAITPSVSRTSFTSVSRSGGGGGGGFGRVSLGGAYGAGGF 60
           MSRQSTVSFRSGGGRSFSTASAITPSVSRTSFTSVSRSGGGGGGGFGRVSLGGAYGAGGF
Sbjct: 1   MSRQSTVSFRSGGGRSFSTASAITPSVSRTSFTSVSRSGGGGGGGFGRVSLGGAYGAGGF 60

Query: 61  GSRSLYNLGGSKRISISASGGGFRNRFGAGAGGGYGFGGGAGSGFGFGGGAGGGGFGLGG 120
           GSRSLYNLGGSKRISISASGGGFRNRFGAGAGGGYGFGGGAGSGFGFGGGAGGGGFGLGG
Sbjct: 61  GSRSLYNLGGSKRISISASGGGFRNRFGAGAGGGYGFGGGAGSGFGFGGGAGGGGFGLGG 120

Query: 121 GAGFGGGFGGPGFPVCPPGGIQEVTVNQSLLTPLNLQIDPTIQRVRTEEREQIKTLNNKF 180
           GAGFGGGFGGPGFPVCPPGGIQEVTVNQSLLTPLNLQIDPTIQRVRTEEREQIKTLNNKF
Sbjct: 121 GAGFGGGFGGPGFPVCPPGGIQEVTVNQSLLTPLNLQIDPTIQRVRTEEREQIKTLNNKF 180

Query: 181 ASFIDKVRFLEQQNKVLDTKWALLQEQGTKTVRQNLEPLLEQYINNLRRQLDGIVGERGR 240
           ASFIDKVRFLEQQNKVLDTKWALLQEQGTKTVRQNLEPLLEQYINNLRRQLDGIVGERGR
Sbjct: 181 ASFIDKVRFLEQQNKVLDTKWALLQEQGTKTVRQNLEPLLEQYINNLRRQLDGIVGERGR 240

Query: 241 LDSELRNMQDLVEDFKNKYEDEINKRTTAENEFVMLKKDVDAAYMNKVELEAKVDALMDE 300
           LDSELRNMQDLVEDFKNKYEDEINKRTTAENEFVMLKKDVDAAYMNKVELEAKVDALMDE
Sbjct: 241 LDSELRNMQDLVEDFKNKYEDEINKRTTAENEFVMLKKDVDAAYMNKVELEAKVDALMDE 300

Query: 301 INFMKMFFDAELSQMQTHVSDTSVVLSMDNNRSLDLDSIIAEVKAQYEDIANRSRTEAES 360
           INFMKMFFDAELSQMQTHVSDTSVVLSMDNNRSLDLDSIIAEVKAQYEDIANRSRTEAES
Sbjct: 301 INFMKMFFDAELSQMQTHVSDTSVVLSMDNNRSLDLDSIIAEVKAQYEDIANRSRTEAES 360

Query: 361 WYQTKYEELQQTAGRHGDDLRNTKHEISEMNRMIQRLRSEIDNVKKQCANLQNAIADAEQ 420
           WYQTKYEELQQTAGRHGDDLRNTKHEISEMNRMIQRLRSEIDNVKKQCANLQNAIADAEQ
Sbjct: 361 WYQTKYEELQQTAGRHGDDLRNTKHEISEMNRMIQRLRSEIDNVKKQCANLQNAIADAEQ 420

Query: 421 RGELALKDARSKLAELEDALQKAKQDMARLLREYQELMNTKLALDVEIATYRKLLEGEEC 480
           RGELALKDARSKLAELEDALQKAKQDMARLLREYQELMNTKLALDVEIATYRKLLEGEEC
Sbjct: 421 RGELALKDARSKLAELEDALQKAKQDMARLLREYQELMNTKLALDVEIATYRKLLEGEEC 480

Query: 481 RLSGEGVGPVNISVVTNTVSSGYGGGSGFGGGLGGGLGGGLGGGLGGGLGGGLGSGLGGG 540
           RLSGEGVGPVNISVVTNTVSSGYGGGSGFGGGLGGGLGGGLGGGLGGGLGGGLGSGLGGG
Sbjct: 481 RLSGEGVGPVNISVVTNTVSSGYGGGSGFGGGLGGGLGGGLGGGLGGGLGGGLGSGLGGG 540

Query: 541 GSSSFYSSSSGGVGLGGGLSVGGSGFSASSGRSLGFGSGGGSSSSVKFVSTTSSSRKSFK 600
           GSSSFYSSSSGGVGLGGGLSVGGSGFSASSGRSLGFGSGGGSSSSVKFVSTTSSSRKSFK
Sbjct: 541 GSSSFYSSSSGGVGLGGGLSVGGSGFSASSGRSLGFGSGGGSSSSVKFVSTTSSSRKSFK 600

Query: 601 S 601
           S
Sbjct: 601 S 601


==> gi|742194060|ref|XP_010856184.1| PREDICTED: keratin, type II cytoskeletal 5 [Bison bison bison]
          Length = 597

 Score = 1170 bits (3026), Expect = 0.0
 Identities = 597/601 (99%), Positives = 597/601 (99%), Gaps = 4/601 (0%)

Query: 1   MSRQSTVSFRSGGGRSFSTASAITPSVSRTSFTSVSRSGGGGGGGFGRVSLGGAYGAGGF 60
           MSRQSTVSFRSGGGRSFSTASAITPSVSRTSFTSVSRSGGGGGGGFGRVSLGGAYGAGGF
Sbjct: 1   MSRQSTVSFRSGGGRSFSTASAITPSVSRTSFTSVSRSGGGGGGGFGRVSLGGAYGAGGF 60

Query: 61  GSRSLYNLGGSKRISISASGGGFRNRFGAGAGGGYGFGGGAGSGFGFGGGAGGGGFGLGG 120
           GSRSLYNLGGSKRISISASGGGFRNRFGAGAGGGYGFGGGAGSGFGFGGGAGGGGFGLGG
Sbjct: 61  GSRSLYNLGGSKRISISASGGGFRNRFGAGAGGGYGFGGGAGSGFGFGGGAGGGGFGLGG 120

Query: 121 GAGFGGGFGGPGFPVCPPGGIQEVTVNQSLLTPLNLQIDPTIQRVRTEEREQIKTLNNKF 180
           GAGFGGGFGGPGFPVCPPGGIQEVTVNQSLLTPLNLQIDPTIQRVRTEEREQIKTLNNKF
Sbjct: 121 GAGFGGGFGGPGFPVCPPGGIQEVTVNQSLLTPLNLQIDPTIQRVRTEEREQIKTLNNKF 180

Query: 181 ASFIDKVRFLEQQNKVLDTKWALLQEQGTKTVRQNLEPLLEQYINNLRRQLDGIVGERGR 240
           ASFIDKVRFLEQQNKVLDTKWALLQEQGTKTVRQNLEPLLEQYINNLRRQLDGIVGERGR
Sbjct: 181 ASFIDKVRFLEQQNKVLDTKWALLQEQGTKTVRQNLEPLLEQYINNLRRQLDGIVGERGR 240

Query: 241 LDSELRNMQDLVEDFKNKYEDEINKRTTAENEFVMLKKDVDAAYMNKVELEAKVDALMDE 300
           LDSELRNMQDLVEDFKNKYEDEINKRTTAENEFVMLKKDVDAAYMNKVELEAKVDALMDE
Sbjct: 241 LDSELRNMQDLVEDFKNKYEDEINKRTTAENEFVMLKKDVDAAYMNKVELEAKVDALMDE 300

Query: 301 INFMKMFFDAELSQMQTHVSDTSVVLSMDNNRSLDLDSIIAEVKAQYEDIANRSRTEAES 360
           INFMKMFFDAELSQMQTHVSDTSVVLSMDNNRSLDLDSIIAEVKAQYEDIANRSRTEAES
Sbjct: 301 INFMKMFFDAELSQMQTHVSDTSVVLSMDNNRSLDLDSIIAEVKAQYEDIANRSRTEAES 360

Query: 361 WYQTKYEELQQTAGRHGDDLRNTKHEISEMNRMIQRLRSEIDNVKKQCANLQNAIADAEQ 420
           WYQTKYEELQQTAGRHGDDLRNTKHEISEMNRMIQRLRSEIDNVKKQCANLQNAIADAEQ
Sbjct: 361 WYQTKYEELQQTAGRHGDDLRNTKHEISEMNRMIQRLRSEIDNVKKQCANLQNAIADAEQ 420

Query: 421 RGELALKDARSKLAELEDALQKAKQDMARLLREYQELMNTKLALDVEIATYRKLLEGEEC 480
           RGELALKDARSKLAELEDALQKAKQDMARLLREYQELMNTKLALDVEIATYRKLLEGEEC
Sbjct: 421 RGELALKDARSKLAELEDALQKAKQDMARLLREYQELMNTKLALDVEIATYRKLLEGEEC 480

Query: 481 RLSGEGVGPVNISVVTNTVSSGYGGGSGFGGGLGGGLGGGLGGGLGGGLGGGLGSGLGGG 540
           RLSGEGVGPVNISVVTNTVSSGYGGGSGF    GGGLGGGLGGGLGGGLGGGLGSGLGGG
Sbjct: 481 RLSGEGVGPVNISVVTNTVSSGYGGGSGF----GGGLGGGLGGGLGGGLGGGLGSGLGGG 536

Query: 541 GSSSFYSSSSGGVGLGGGLSVGGSGFSASSGRSLGFGSGGGSSSSVKFVSTTSSSRKSFK 600
           GSSSFYSSSSGGVGLGGGLSVGGSGFSASSGRSLGFGSGGGSSSSVKFVSTTSSSRKSFK
Sbjct: 537 GSSSFYSSSSGGVGLGGGLSVGGSGFSASSGRSLGFGSGGGSSSSVKFVSTTSSSRKSFK 596

Query: 601 S 601
           S
Sbjct: 597 S 597


==> gi|803289819|ref|XP_012004575.1| PREDICTED: keratin, type II cytoskeletal 5 isoform X2 [Ovis aries
           musimon]
          Length = 593

 Score = 1149 bits (2972), Expect = 0.0
 Identities = 586/601 (97%), Positives = 588/601 (97%), Gaps = 8/601 (1%)

Query: 1   MSRQSTVSFRSGGGRSFSTASAITPSVSRTSFTSVSRSGGGGGGGFGRVSLGGAYGAGGF 60
           MSRQSTVSFRSGG RSFSTASAITPSVSRTSFTSVSRSGGGGGGGFGRVSLGGAYGAGGF
Sbjct: 1   MSRQSTVSFRSGGSRSFSTASAITPSVSRTSFTSVSRSGGGGGGGFGRVSLGGAYGAGGF 60

Query: 61  GSRSLYNLGGSKRISISASGGGFRNRFGAGAGGGYGFGGGAGSGFGFGGGAGGGGFGLGG 120
           GSRSLYNLGGSKRISISASGGGFRNRFGAGAGGGYGFGGGAGSGFGFGGGAGGGGFGLGG
Sbjct: 61  GSRSLYNLGGSKRISISASGGGFRNRFGAGAGGGYGFGGGAGSGFGFGGGAGGGGFGLGG 120

Query: 121 GAGFGGGFGGPGFPVCPPGGIQEVTVNQSLLTPLNLQIDPTIQRVRTEEREQIKTLNNKF 180
           GAGFGGGFGGPGFPVCPPGGIQEVTVNQSLLTPLNLQIDPTIQRVRTEEREQIKTLNNKF
Sbjct: 121 GAGFGGGFGGPGFPVCPPGGIQEVTVNQSLLTPLNLQIDPTIQRVRTEEREQIKTLNNKF 180

Query: 181 ASFIDKVRFLEQQNKVLDTKWALLQEQGTKTVRQNLEPLLEQYINNLRRQLDGIVGERGR 240
           ASFIDKVRFLEQQNKVLDTKW LLQEQGTKTVRQNLEPL EQYINNLRRQLDGI+GERGR
Sbjct: 181 ASFIDKVRFLEQQNKVLDTKWTLLQEQGTKTVRQNLEPLFEQYINNLRRQLDGILGERGR 240

Query: 241 LDSELRNMQDLVEDFKNKYEDEINKRTTAENEFVMLKKDVDAAYMNKVELEAKVDALMDE 300
           LDSELRNMQDLVEDFKNKYEDEINKRTTAENEFVMLKKDVDAAYMNKVELEAKVDALMDE
Sbjct: 241 LDSELRNMQDLVEDFKNKYEDEINKRTTAENEFVMLKKDVDAAYMNKVELEAKVDALMDE 300

Query: 301 INFMKMFFDAELSQMQTHVSDTSVVLSMDNNRSLDLDSIIAEVKAQYEDIANRSRTEAES 360
           INFMKMFFDAELSQMQTHVSDTSVVLSMDNNRSLDLDSIIAEVKAQYEDIANRSRTEAES
Sbjct: 301 INFMKMFFDAELSQMQTHVSDTSVVLSMDNNRSLDLDSIIAEVKAQYEDIANRSRTEAES 360

Query: 361 WYQTKYEELQQTAGRHGDDLRNTKHEISEMNRMIQRLRSEIDNVKKQCANLQNAIADAEQ 420
           WYQTKYEELQQTAGRHGDDLRNTKHEISEMNRMIQRLRSEIDNVKKQCANLQNAIADAEQ
Sbjct: 361 WYQTKYEELQQTAGRHGDDLRNTKHEISEMNRMIQRLRSEIDNVKKQCANLQNAIADAEQ 420

Query: 421 RGELALKDARSKLAELEDALQKAKQDMARLLREYQELMNTKLALDVEIATYRKLLEGEEC 480
           RGELALKDAR+KLAELEDALQKAKQDMARLLREYQELMNTKLALDVEIATYRKLLEGEEC
Sbjct: 421 RGELALKDARNKLAELEDALQKAKQDMARLLREYQELMNTKLALDVEIATYRKLLEGEEC 480

Query: 481 RLSGEGVGPVNISVVTNTVSSGYGGGSGFGGGLGGGLGGGLGGGLGGGLGGGLGSGLGGG 540
           RLSGEGVGPVNISVVTNTVSSGYGGGSGFGGGLG GLGGGLGGGLGG        GLGGG
Sbjct: 481 RLSGEGVGPVNISVVTNTVSSGYGGGSGFGGGLGSGLGGGLGGGLGG--------GLGGG 532

Query: 541 GSSSFYSSSSGGVGLGGGLSVGGSGFSASSGRSLGFGSGGGSSSSVKFVSTTSSSRKSFK 600
           GSSSFYSSSSGGVGLGGGL VGGSGFSASSGRSLGFGSGGGSSSSVKFVSTTSSSRKSFK
Sbjct: 533 GSSSFYSSSSGGVGLGGGLGVGGSGFSASSGRSLGFGSGGGSSSSVKFVSTTSSSRKSFK 592

Query: 601 S 601
           S
Sbjct: 593 S 593
