# Supplementary material for: Dataset supporting the proteomic differences found between excretion/secretion products from two isolates of Fasciola hepatica newly excysted juveniles (NEJ) derived from different snail hosts
Source: Data Brief. 2019 Jul 15;25:104272. doi: 10.1016/j.dib.2019.104272 (PMC6661421; doi:10.1016/j.dib.2019.104272)
Supplement: Supplementary file 2 [file mmc2.zip › links/REFSEQ-VERTEBRATES/tr_E1BBP7_E1BBP7_BOVIN-REFSEQ-VERTEBRATES.txt]

>tr_E1BBP7_E1BBP7_BOVIN

gi|1072279997|ref|XP_018426116.1| PREDICTED: uncharacterized pro...   191   3e-047
gi|837835692|ref|XP_004598445.2| PREDICTED: uncharacterized prot...   188   2e-046
gi|817357439|ref|XP_012303133.1| PREDICTED: histone H4 [Aotus na...   188   2e-046
gi|593723243|ref|XP_007107816.1| PREDICTED: histone H4-like isof...   188   2e-046
gi|591294600|ref|XP_007074534.1| PREDICTED: histone H4-like [Pan...   188   2e-046
gi|640826565|ref|XP_008070436.1| PREDICTED: uncharacterized prot...   188   2e-046
gi|742193775|ref|XP_010856115.1| PREDICTED: histone H4-like [Bis...   187   3e-046
gi|564261315|ref|XP_006269556.1| PREDICTED: histone H4 [Alligato...   187   4e-046
gi|951063172|ref|XP_006269554.2| PREDICTED: histone H4 [Alligato...   187   4e-046
gi|564258327|ref|XP_006268100.1| PREDICTED: histone H4 [Alligato...   187   4e-046


==> gi|1072279997|ref|XP_018426116.1| PREDICTED: uncharacterized protein LOC108798817 [Nanorana parkeri]
          Length = 351

 Score =  191 bits (485), Expect = 3e-047
 Identities = 98/104 (94%), Positives = 98/104 (94%), Gaps = 1/104 (0%)

Query: 1   MSGRGKGGKGLGKGGAKRHRKVLRDNIQGITKPAIRRLARRGGVTRISGLIYEETRGVLK 60
           MSGRGKGGKGLGKGGAKRHRKVLRDNIQGITKPAIRRLARRGGV RISGLIYEETRGVLK
Sbjct: 1   MSGRGKGGKGLGKGGAKRHRKVLRDNIQGITKPAIRRLARRGGVKRISGLIYEETRGVLK 60

Query: 61  VFLENVIRDAVTYTEHAKRKTVTAMDVVYALKRQQGRGFQGWNG 104
           VFLENVIRDAVTYTEHAKRKTVTAMDVVYALKR QGR   GW G
Sbjct: 61  VFLENVIRDAVTYTEHAKRKTVTAMDVVYALKR-QGRTLYGWEG 103


 Score =  187 bits (475), Expect = 4e-046
 Identities = 97/104 (93%), Positives = 98/104 (94%), Gaps = 1/104 (0%)

Query: 1   MSGRGKGGKGLGKGGAKRHRKVLRDNIQGITKPAIRRLARRGGVTRISGLIYEETRGVLK 60
           MSGRGKGGKGLGKGGAKRHRKVLRDNIQGITKPAIRRLARRGGV RISGLIYEETRGVLK
Sbjct: 249 MSGRGKGGKGLGKGGAKRHRKVLRDNIQGITKPAIRRLARRGGVKRISGLIYEETRGVLK 308

Query: 61  VFLENVIRDAVTYTEHAKRKTVTAMDVVYALKRQQGRGFQGWNG 104
           VFLENVIRDAVTYTEHAKRKTVTAMDVVYALKR QGR   G+ G
Sbjct: 309 VFLENVIRDAVTYTEHAKRKTVTAMDVVYALKR-QGRTLYGFGG 351


==> gi|837835692|ref|XP_004598445.2| PREDICTED: uncharacterized protein LOC101530417 [Ochotona princeps]
          Length = 316

 Score =  188 bits (478), Expect = 2e-046
 Identities = 99/105 (94%), Positives = 99/105 (94%), Gaps = 4/105 (3%)

Query: 1   MSGRGKGGKGLGKGGAKRHRKVLRDNIQGITKPAIRRLARRGGVTRISGLIYEETRGVLK 60
           MSGRGKGGKGLGKGGAKRHRKVLRDNIQGITKPAIRRLARRGGV RISGLIYEETRGVLK
Sbjct: 1   MSGRGKGGKGLGKGGAKRHRKVLRDNIQGITKPAIRRLARRGGVKRISGLIYEETRGVLK 60

Query: 61  VFLENVIRDAVTYTEHAKRKTVTAMDVVYALKRQQGR---GFQGW 102
           VFLENVIRDAVTYTEHAKRKTVTAMDVVYALKR QGR   GF GW
Sbjct: 61  VFLENVIRDAVTYTEHAKRKTVTAMDVVYALKR-QGRTLYGFGGW 104


 Score =  187 bits (475), Expect = 4e-046
 Identities = 97/104 (93%), Positives = 98/104 (94%), Gaps = 1/104 (0%)

Query: 1   MSGRGKGGKGLGKGGAKRHRKVLRDNIQGITKPAIRRLARRGGVTRISGLIYEETRGVLK 60
           MSGRGKGGKGLGKGGAKRHRKVLRDNIQGITKPAIRRLARRGGV RISGLIYEETRGVLK
Sbjct: 214 MSGRGKGGKGLGKGGAKRHRKVLRDNIQGITKPAIRRLARRGGVKRISGLIYEETRGVLK 273

Query: 61  VFLENVIRDAVTYTEHAKRKTVTAMDVVYALKRQQGRGFQGWNG 104
           VFLENVIRDAVTYTEHAKRKTVTAMDVVYALKR QGR   G+ G
Sbjct: 274 VFLENVIRDAVTYTEHAKRKTVTAMDVVYALKR-QGRTLYGFGG 316


==> gi|817357439|ref|XP_012303133.1| PREDICTED: histone H4 [Aotus nancymaae]
          Length = 115

 Score =  188 bits (478), Expect = 2e-046
 Identities = 99/105 (94%), Positives = 99/105 (94%), Gaps = 4/105 (3%)

Query: 1   MSGRGKGGKGLGKGGAKRHRKVLRDNIQGITKPAIRRLARRGGVTRISGLIYEETRGVLK 60
           MSGRGKGGKGLGKGGAKRHRKVLRDNIQGITKPAIRRLARRGGV RISGLIYEETRGVLK
Sbjct: 1   MSGRGKGGKGLGKGGAKRHRKVLRDNIQGITKPAIRRLARRGGVKRISGLIYEETRGVLK 60

Query: 61  VFLENVIRDAVTYTEHAKRKTVTAMDVVYALKRQQGR---GFQGW 102
           VFLENVIRDAVTYTEHAKRKTVTAMDVVYALKR QGR   GF GW
Sbjct: 61  VFLENVIRDAVTYTEHAKRKTVTAMDVVYALKR-QGRTLYGFGGW 104
