# Supplementary material for: Dataset supporting the proteomic differences found between excretion/secretion products from two isolates of Fasciola hepatica newly excysted juveniles (NEJ) derived from different snail hosts
Source: Data Brief. 2019 Jul 15;25:104272. doi: 10.1016/j.dib.2019.104272 (PMC6661421; doi:10.1016/j.dib.2019.104272)
Supplement: Supplementary file 2 [file mmc2.zip › links/REFSEQ-VERTEBRATES/tr_E1BKT9_E1BKT9_BOVIN-REFSEQ-VERTEBRATES.txt]

>tr_E1BKT9_E1BKT9_BOVIN

gi|300797856|ref|NP_001179297.1| desmoplakin [Bos taurus]            5625   0.0  
gi|594040542|ref|XP_006044833.1| PREDICTED: desmoplakin isoform ...  5588   0.0  
gi|803247830|ref|XP_011983897.1| PREDICTED: desmoplakin isoform ...  5551   0.0  
gi|1062950473|ref|XP_017894273.1| PREDICTED: desmoplakin isoform...  5546   0.0  
gi|555963035|ref|XP_005893604.1| PREDICTED: desmoplakin isoform ...  5501   0.0  
gi|742100852|ref|XP_010834145.1| PREDICTED: desmoplakin [Bison b...  5475   0.0  
gi|965993928|ref|XP_014958345.1| PREDICTED: LOW QUALITY PROTEIN:...  5402   0.0  
gi|556752836|ref|XP_005971803.1| PREDICTED: desmoplakin [Panthol...  5390   0.0  
gi|472372430|ref|XP_004405697.1| PREDICTED: desmoplakin isoform ...  5357   0.0  
gi|410958535|ref|XP_003985873.1| PREDICTED: desmoplakin isoform ...  5355   0.0  


==> gi|300797856|ref|NP_001179297.1| desmoplakin [Bos taurus]
          Length = 2889

 Score = 5625 bits (14592), Expect = 0.0
 Identities = 2880/2880 (100%), Positives = 2880/2880 (100%)

Query: 1    MSCNGGSHPRINTLGRMTRAESGPDLRYEMTCGGVGGGGGGGGGGGTSRMYYSRRCTVTD 60
            MSCNGGSHPRINTLGRMTRAESGPDLRYEMTCGGVGGGGGGGGGGGTSRMYYSRRCTVTD
Sbjct: 1    MSCNGGSHPRINTLGRMTRAESGPDLRYEMTCGGVGGGGGGGGGGGTSRMYYSRRCTVTD 60

Query: 61   QNSDGYGQTGTMSRHQNQNTIQELLQNCSDCLMRAELIVQPELKYGDGIQLARSRELDEC 120
            QNSDGYGQTGTMSRHQNQNTIQELLQNCSDCLMRAELIVQPELKYGDGIQLARSRELDEC
Sbjct: 61   QNSDGYGQTGTMSRHQNQNTIQELLQNCSDCLMRAELIVQPELKYGDGIQLARSRELDEC 120

Query: 121  FAQANDQMEITDSLIREMRQMGQPCDAYQKRLLQLQEQMRALYKAISGPRVRRASSKGGG 180
            FAQANDQMEITDSLIREMRQMGQPCDAYQKRLLQLQEQMRALYKAISGPRVRRASSKGGG
Sbjct: 121  FAQANDQMEITDSLIREMRQMGQPCDAYQKRLLQLQEQMRALYKAISGPRVRRASSKGGG 180

Query: 181  GYTCQSGSGWDEFTKRLTSECLGWMRQQRAEMDMMTWGVDLASVEQHISSHRSIHNTIGD 240
            GYTCQSGSGWDEFTKRLTSECLGWMRQQRAEMDMMTWGVDLASVEQHISSHRSIHNTIGD
Sbjct: 181  GYTCQSGSGWDEFTKRLTSECLGWMRQQRAEMDMMTWGVDLASVEQHISSHRSIHNTIGD 240

Query: 241  YRWQLDKIKADLREKSAIYQLEEEYENLLKASFERMDHLRQLQNIIQATSREIMWINDCE 300
            YRWQLDKIKADLREKSAIYQLEEEYENLLKASFERMDHLRQLQNIIQATSREIMWINDCE
Sbjct: 241  YRWQLDKIKADLREKSAIYQLEEEYENLLKASFERMDHLRQLQNIIQATSREIMWINDCE 300

Query: 301  EEELLYDWSDRNTNIAQKQEAFSIRMSQLEVKEKELNKLKQESDQLVLNQHPASDKIEAY 360
            EEELLYDWSDRNTNIAQKQEAFSIRMSQLEVKEKELNKLKQESDQLVLNQHPASDKIEAY
Sbjct: 301  EEELLYDWSDRNTNIAQKQEAFSIRMSQLEVKEKELNKLKQESDQLVLNQHPASDKIEAY 360

Query: 361  MDTLQTQWSWILQITKCIDVHLKENAAYFQFFEEAQSTEAYLKGLQDSIRKKYPCDKNTP 420
            MDTLQTQWSWILQITKCIDVHLKENAAYFQFFEEAQSTEAYLKGLQDSIRKKYPCDKNTP
Sbjct: 361  MDTLQTQWSWILQITKCIDVHLKENAAYFQFFEEAQSTEAYLKGLQDSIRKKYPCDKNTP 420

Query: 421  LQRLLEQIKELEKEREKILEYKRQVQSLVNKSKKIVQLKPRNPDYRSNKPIILRALCDYK 480
            LQRLLEQIKELEKEREKILEYKRQVQSLVNKSKKIVQLKPRNPDYRSNKPIILRALCDYK
Sbjct: 421  LQRLLEQIKELEKEREKILEYKRQVQSLVNKSKKIVQLKPRNPDYRSNKPIILRALCDYK 480

Query: 481  QDQKIVHKGDECILKDNNERSKWYVTGPGGVDMLVPSVGLIIPPPNPLAVDLSSKIEQYY 540
            QDQKIVHKGDECILKDNNERSKWYVTGPGGVDMLVPSVGLIIPPPNPLAVDLSSKIEQYY
Sbjct: 481  QDQKIVHKGDECILKDNNERSKWYVTGPGGVDMLVPSVGLIIPPPNPLAVDLSSKIEQYY 540

Query: 541  EAILALWNQLYINMKSLVSWHYCMIDIEKIKAMTIAKLKTMRQEDYMKTISDLELHYQEF 600
            EAILALWNQLYINMKSLVSWHYCMIDIEKIKAMTIAKLKTMRQEDYMKTISDLELHYQEF
Sbjct: 541  EAILALWNQLYINMKSLVSWHYCMIDIEKIKAMTIAKLKTMRQEDYMKTISDLELHYQEF 600

Query: 601  IRNSQGSEMFGDDDKRKMQTQFTDAQKHYQTLVIQLPGHPQHQTVTTTEITHLGTCQDVN 660
            IRNSQGSEMFGDDDKRKMQTQFTDAQKHYQTLVIQLPGHPQHQTVTTTEITHLGTCQDVN
Sbjct: 601  IRNSQGSEMFGDDDKRKMQTQFTDAQKHYQTLVIQLPGHPQHQTVTTTEITHLGTCQDVN 660

Query: 661  HNKVIETNRENDKQEAWMLIELQKIRRQMELCESRMALKNILLADQGSSHHITVKINELK 720
            HNKVIETNRENDKQEAWMLIELQKIRRQMELCESRMALKNILLADQGSSHHITVKINELK
Sbjct: 661  HNKVIETNRENDKQEAWMLIELQKIRRQMELCESRMALKNILLADQGSSHHITVKINELK 720

Query: 721  SVQNDAQAIAQVLNQLKDMLANFRGSEKYCYLQNEVFGLFQKLENINGVTDGYLNSLCAV 780
            SVQNDAQAIAQVLNQLKDMLANFRGSEKYCYLQNEVFGLFQKLENINGVTDGYLNSLCAV
Sbjct: 721  SVQNDAQAIAQVLNQLKDMLANFRGSEKYCYLQNEVFGLFQKLENINGVTDGYLNSLCAV 780

Query: 781  RALLQAILQTEDMLKVYEARLTEEETVCLDLDKVEAYRCGLKKIKNDLNLKKSLLATMKT 840
            RALLQAILQTEDMLKVYEARLTEEETVCLDLDKVEAYRCGLKKIKNDLNLKKSLLATMKT
Sbjct: 781  RALLQAILQTEDMLKVYEARLTEEETVCLDLDKVEAYRCGLKKIKNDLNLKKSLLATMKT 840

Query: 841  ELQKAQQIHSQTSQQYPLYDLDLGKFSEKVTQLTDRWQRIDKQIDYRLWDLEKQIKQLRN 900
            ELQKAQQIHSQTSQQYPLYDLDLGKFSEKVTQLTDRWQRIDKQIDYRLWDLEKQIKQLRN
Sbjct: 841  ELQKAQQIHSQTSQQYPLYDLDLGKFSEKVTQLTDRWQRIDKQIDYRLWDLEKQIKQLRN 900

Query: 901  YRDNYQTFCKWLYDAKRRQDSLESMKFGDSNTVMRFLNEQKNLHSEISGKRDKSEEVQKI 960
            YRDNYQTFCKWLYDAKRRQDSLESMKFGDSNTVMRFLNEQKNLHSEISGKRDKSEEVQKI
Sbjct: 901  YRDNYQTFCKWLYDAKRRQDSLESMKFGDSNTVMRFLNEQKNLHSEISGKRDKSEEVQKI 960

Query: 961  AELCANSIKDYELQLASYTSGLETLLSIPIKRTVIQSPSGVILQEAADMHARYIELLTRS 1020
            AELCANSIKDYELQLASYTSGLETLLSIPIKRTVIQSPSGVILQEAADMHARYIELLTRS
Sbjct: 961  AELCANSIKDYELQLASYTSGLETLLSIPIKRTVIQSPSGVILQEAADMHARYIELLTRS 1020

Query: 1021 GDYYRFLSEMLKSLEDLKLKNTKIEVLEEELRLARDANSENCNKNKFLDQNLQKYQAECS 1080
            GDYYRFLSEMLKSLEDLKLKNTKIEVLEEELRLARDANSENCNKNKFLDQNLQKYQAECS
Sbjct: 1021 GDYYRFLSEMLKSLEDLKLKNTKIEVLEEELRLARDANSENCNKNKFLDQNLQKYQAECS 1080

Query: 1081 QFKAKLVSLEELKRQAELDGKSAKQNLDKCYGQIKELNEKITRLTYEIEDEKRRRKAVED 1140
            QFKAKLVSLEELKRQAELDGKSAKQNLDKCYGQIKELNEKITRLTYEIEDEKRRRKAVED
Sbjct: 1081 QFKAKLVSLEELKRQAELDGKSAKQNLDKCYGQIKELNEKITRLTYEIEDEKRRRKAVED 1140

Query: 1141 RFDQQKSDYDQLQKARQNEKESLGWQKMESEKAIKEKEFEIERLRVLLQEEGARKREYEN 1200
            RFDQQKSDYDQLQKARQNEKESLGWQKMESEKAIKEKEFEIERLRVLLQEEGARKREYEN
Sbjct: 1141 RFDQQKSDYDQLQKARQNEKESLGWQKMESEKAIKEKEFEIERLRVLLQEEGARKREYEN 1200

Query: 1201 ELAKVRNHYNEEMSNLRNKYETEINITKTTIKEISMQKEDDSKNLRNQLDRLSRENRDLK 1260
            ELAKVRNHYNEEMSNLRNKYETEINITKTTIKEISMQKEDDSKNLRNQLDRLSRENRDLK
Sbjct: 1201 ELAKVRNHYNEEMSNLRNKYETEINITKTTIKEISMQKEDDSKNLRNQLDRLSRENRDLK 1260

Query: 1261 EEIVRLNDSILQTTEQRRRAEEDALQQKACGSEVLQKKQYLEIELKQVIQQRSEDNARHK 1320
            EEIVRLNDSILQTTEQRRRAEEDALQQKACGSEVLQKKQYLEIELKQVIQQRSEDNARHK
Sbjct: 1261 EEIVRLNDSILQTTEQRRRAEEDALQQKACGSEVLQKKQYLEIELKQVIQQRSEDNARHK 1320

Query: 1321 QSLEEAAKTIQDKNKEIERLKTEFQEEAKRRWEYENELAKVRANYDEEIISLKNQFETEI 1380
            QSLEEAAKTIQDKNKEIERLKTEFQEEAKRRWEYENELAKVRANYDEEIISLKNQFETEI
Sbjct: 1321 QSLEEAAKTIQDKNKEIERLKTEFQEEAKRRWEYENELAKVRANYDEEIISLKNQFETEI 1380

Query: 1381 NITKTTIHQLTLQKEEDTSGYRAQIDTLTRENRSLSEEVKRLKNTLAQNTETLRRVEENV 1440
            NITKTTIHQLTLQKEEDTSGYRAQIDTLTRENRSLSEEVKRLKNTLAQNTETLRRVEENV
Sbjct: 1381 NITKTTIHQLTLQKEEDTSGYRAQIDTLTRENRSLSEEVKRLKNTLAQNTETLRRVEENV 1440

Query: 1441 QQQKATGLEMSQRKQQLEVELRQVTQMRTEESARYKQSLDDAAKTIQDKNKEIDRLKQLI 1500
            QQQKATGLEMSQRKQQLEVELRQVTQMRTEESARYKQSLDDAAKTIQDKNKEIDRLKQLI
Sbjct: 1441 QQQKATGLEMSQRKQQLEVELRQVTQMRTEESARYKQSLDDAAKTIQDKNKEIDRLKQLI 1500

Query: 1501 ETEASQRKCLEDENARLQRAQGELQKAHSSATETISKLKVQEQELLRLRLDYERVSQERT 1560
            ETEASQRKCLEDENARLQRAQGELQKAHSSATETISKLKVQEQELLRLRLDYERVSQERT
Sbjct: 1501 ETEASQRKCLEDENARLQRAQGELQKAHSSATETISKLKVQEQELLRLRLDYERVSQERT 1560

Query: 1561 VRDQDIARFQTSLKELQLQKQKAEEELARLKRAASEDSSKRKKLEEELEGMRRTLKEQAI 1620
            VRDQDIARFQTSLKELQLQKQKAEEELARLKRAASEDSSKRKKLEEELEGMRRTLKEQAI
Sbjct: 1561 VRDQDIARFQTSLKELQLQKQKAEEELARLKRAASEDSSKRKKLEEELEGMRRTLKEQAI 1620

Query: 1621 KVTSLTQQLEQASIVKKRSEDELRQQRDTLDGHLREKQRTQDELRRLASEVEALRRQLLQ 1680
            KVTSLTQQLEQASIVKKRSEDELRQQRDTLDGHLREKQRTQDELRRLASEVEALRRQLLQ
Sbjct: 1621 KVTSLTQQLEQASIVKKRSEDELRQQRDTLDGHLREKQRTQDELRRLASEVEALRRQLLQ 1680

Query: 1681 EQESVRQAQTRNEHFQKAIEDKSRSLNESKIEIERLQSLTESLTKEHLMLEEELRQLRLE 1740
            EQESVRQAQTRNEHFQKAIEDKSRSLNESKIEIERLQSLTESLTKEHLMLEEELRQLRLE
Sbjct: 1681 EQESVRQAQTRNEHFQKAIEDKSRSLNESKIEIERLQSLTESLTKEHLMLEEELRQLRLE 1740

Query: 1741 YDDLQRGRSEADHDKNATIAELRNQLQISNNRTLELQGLINDLQRERENLRQEIERFQKQ 1800
            YDDLQRGRSEADHDKNATIAELRNQLQISNNRTLELQGLINDLQRERENLRQEIERFQKQ
Sbjct: 1741 YDDLQRGRSEADHDKNATIAELRNQLQISNNRTLELQGLINDLQRERENLRQEIERFQKQ 1800

Query: 1801 ALEASNRIQESKNQCTQVVQERESLLVKIKVLEQDKARLQRLEEELSRAKTTLEAESRLK 1860
            ALEASNRIQESKNQCTQVVQERESLLVKIKVLEQDKARLQRLEEELSRAKTTLEAESRLK
Sbjct: 1801 ALEASNRIQESKNQCTQVVQERESLLVKIKVLEQDKARLQRLEEELSRAKTTLEAESRLK 1860

Query: 1861 QRLECEKQQIQNDLNQWKTQYSRKEEAIRKIESEREKSEREKNSLRSEIERLQAEIKRIE 1920
            QRLECEKQQIQNDLNQWKTQYSRKEEAIRKIESEREKSEREKNSLRSEIERLQAEIKRIE
Sbjct: 1861 QRLECEKQQIQNDLNQWKTQYSRKEEAIRKIESEREKSEREKNSLRSEIERLQAEIKRIE 1920

Query: 1921 ERCRRKLEDSSRETQSQLETERCRLQREIDRLKQRPYGSHRETQTEYEWSVDSSKLVFDG 1980
            ERCRRKLEDSSRETQSQLETERCRLQREIDRLKQRPYGSHRETQTEYEWSVDSSKLVFDG
Sbjct: 1921 ERCRRKLEDSSRETQSQLETERCRLQREIDRLKQRPYGSHRETQTEYEWSVDSSKLVFDG 1980

Query: 1981 LRKKVTAMQLYECQLIDKATLDKLLKGKKSVEEVASEIQPFLRGAGAIAGASASPKEKYS 2040
            LRKKVTAMQLYECQLIDKATLDKLLKGKKSVEEVASEIQPFLRGAGAIAGASASPKEKYS
Sbjct: 1981 LRKKVTAMQLYECQLIDKATLDKLLKGKKSVEEVASEIQPFLRGAGAIAGASASPKEKYS 2040

Query: 2041 LVEAKRKKLITPESTVMLLEAQAATGGIIDPHRNEKLTVDSAIARDLIDFDDRQQIYTAE 2100
            LVEAKRKKLITPESTVMLLEAQAATGGIIDPHRNEKLTVDSAIARDLIDFDDRQQIYTAE
Sbjct: 2041 LVEAKRKKLITPESTVMLLEAQAATGGIIDPHRNEKLTVDSAIARDLIDFDDRQQIYTAE 2100

Query: 2101 KAITGFDDPFSGKTVSVSEAIKKNLIDRETGMRLLEAQIASGGVVDPVNSVFLPKDVALA 2160
            KAITGFDDPFSGKTVSVSEAIKKNLIDRETGMRLLEAQIASGGVVDPVNSVFLPKDVALA
Sbjct: 2101 KAITGFDDPFSGKTVSVSEAIKKNLIDRETGMRLLEAQIASGGVVDPVNSVFLPKDVALA 2160

Query: 2161 RGLIDRDLYRSLNDPRDSQKNFVDPVTKKKVSYMQLRERCRIEPHTGLLLLSVQKRSMSF 2220
            RGLIDRDLYRSLNDPRDSQKNFVDPVTKKKVSYMQLRERCRIEPHTGLLLLSVQKRSMSF
Sbjct: 2161 RGLIDRDLYRSLNDPRDSQKNFVDPVTKKKVSYMQLRERCRIEPHTGLLLLSVQKRSMSF 2220

Query: 2221 QGIRQPVTVSELVDSGILRPSTVNELESGQISYDEVGERIKDFLQGSSCIAGIYNETTKQ 2280
            QGIRQPVTVSELVDSGILRPSTVNELESGQISYDEVGERIKDFLQGSSCIAGIYNETTKQ
Sbjct: 2221 QGIRQPVTVSELVDSGILRPSTVNELESGQISYDEVGERIKDFLQGSSCIAGIYNETTKQ 2280

Query: 2281 KLGIYEAMKIGLVRPGTALELLEAQAATGFIVDPVSNLRLPVEEAYKRGLVGIEFKEKLL 2340
            KLGIYEAMKIGLVRPGTALELLEAQAATGFIVDPVSNLRLPVEEAYKRGLVGIEFKEKLL
Sbjct: 2281 KLGIYEAMKIGLVRPGTALELLEAQAATGFIVDPVSNLRLPVEEAYKRGLVGIEFKEKLL 2340

Query: 2341 SAERAVTGYNDPETGNIISLFQAMNKELIEKGHGIRLLEAQIATGGIIDPKESHRLPVDI 2400
            SAERAVTGYNDPETGNIISLFQAMNKELIEKGHGIRLLEAQIATGGIIDPKESHRLPVDI
Sbjct: 2341 SAERAVTGYNDPETGNIISLFQAMNKELIEKGHGIRLLEAQIATGGIIDPKESHRLPVDI 2400

Query: 2401 AYKRGYFNEELSEILSDPSDDTKGFFDPNTEENLTYLQLKERCIKDEETGLCLLPLKEKK 2460
            AYKRGYFNEELSEILSDPSDDTKGFFDPNTEENLTYLQLKERCIKDEETGLCLLPLKEKK
Sbjct: 2401 AYKRGYFNEELSEILSDPSDDTKGFFDPNTEENLTYLQLKERCIKDEETGLCLLPLKEKK 2460

Query: 2461 KQVQTSQKNTLRKRRVVIVDPETNKEMSVQEAYKKGLIDYDTFKELCEQECEWEEITITG 2520
            KQVQTSQKNTLRKRRVVIVDPETNKEMSVQEAYKKGLIDYDTFKELCEQECEWEEITITG
Sbjct: 2461 KQVQTSQKNTLRKRRVVIVDPETNKEMSVQEAYKKGLIDYDTFKELCEQECEWEEITITG 2520

Query: 2521 SDGSTRVVLVDRKTGSQYDIQDTIDKGLIDRKFFEQYRSGSLSLTQFADMISLKNGVGGG 2580
            SDGSTRVVLVDRKTGSQYDIQDTIDKGLIDRKFFEQYRSGSLSLTQFADMISLKNGVGGG
Sbjct: 2521 SDGSTRVVLVDRKTGSQYDIQDTIDKGLIDRKFFEQYRSGSLSLTQFADMISLKNGVGGG 2580

Query: 2581 VGGIVGGGSSTGGGLSDDVFGSSRHETVSKISTISSIKNLTIRSSSLSEPLEESSPIAAI 2640
            VGGIVGGGSSTGGGLSDDVFGSSRHETVSKISTISSIKNLTIRSSSLSEPLEESSPIAAI
Sbjct: 2581 VGGIVGGGSSTGGGLSDDVFGSSRHETVSKISTISSIKNLTIRSSSLSEPLEESSPIAAI 2640

Query: 2641 FDTENLEKISISEGIERGIVDSISGQRLLEAQACTGGIIHPTTGQKLSLQDAVSQGLIDQ 2700
            FDTENLEKISISEGIERGIVDSISGQRLLEAQACTGGIIHPTTGQKLSLQDAVSQGLIDQ
Sbjct: 2641 FDTENLEKISISEGIERGIVDSISGQRLLEAQACTGGIIHPTTGQKLSLQDAVSQGLIDQ 2700

Query: 2701 DMATRLKPAQKAFIGFEGVKGKKKMSAAEAVKEKWLPYEAGQRFLEFQYLTGGLVDPEVQ 2760
            DMATRLKPAQKAFIGFEGVKGKKKMSAAEAVKEKWLPYEAGQRFLEFQYLTGGLVDPEVQ
Sbjct: 2701 DMATRLKPAQKAFIGFEGVKGKKKMSAAEAVKEKWLPYEAGQRFLEFQYLTGGLVDPEVQ 2760

Query: 2761 GRISTEEAIRKGYIDGRAAQRLQDTSTYGKILTCPKTKLKISYKDAINRSMVEDVTGLRL 2820
            GRISTEEAIRKGYIDGRAAQRLQDTSTYGKILTCPKTKLKISYKDAINRSMVEDVTGLRL
Sbjct: 2761 GRISTEEAIRKGYIDGRAAQRLQDTSTYGKILTCPKTKLKISYKDAINRSMVEDVTGLRL 2820

Query: 2821 LEAASVSSKGLPSPYNMSSAPGSRSGSRSGSRSGSRSGSRSGSRRGSFDATGNSSYSYCY 2880
            LEAASVSSKGLPSPYNMSSAPGSRSGSRSGSRSGSRSGSRSGSRRGSFDATGNSSYSYCY
Sbjct: 2821 LEAASVSSKGLPSPYNMSSAPGSRSGSRSGSRSGSRSGSRSGSRRGSFDATGNSSYSYCY 2880


==> gi|594040542|ref|XP_006044833.1| PREDICTED: desmoplakin isoform X1 [Bubalus bubalis]
          Length = 2887

 Score = 5588 bits (14495), Expect = 0.0
 Identities = 2862/2880 (99%), Positives = 2872/2880 (99%), Gaps = 2/2880 (0%)

Query: 1    MSCNGGSHPRINTLGRMTRAESGPDLRYEMTCGGVGGGGGGGGGGGTSRMYYSRRCTVTD 60
            MSCNGGSHPRINTLGRMTRAESGPDLRYEMTCGGVGGGGGGGGG  TSRMYYSRRCTVTD
Sbjct: 1    MSCNGGSHPRINTLGRMTRAESGPDLRYEMTCGGVGGGGGGGGG--TSRMYYSRRCTVTD 58

Query: 61   QNSDGYGQTGTMSRHQNQNTIQELLQNCSDCLMRAELIVQPELKYGDGIQLARSRELDEC 120
            QNSDGYGQTGTMSRHQNQNTIQELLQNCSDCLMRAELIVQPELKYGDGIQLARSRELDEC
Sbjct: 59   QNSDGYGQTGTMSRHQNQNTIQELLQNCSDCLMRAELIVQPELKYGDGIQLARSRELDEC 118

Query: 121  FAQANDQMEITDSLIREMRQMGQPCDAYQKRLLQLQEQMRALYKAISGPRVRRASSKGGG 180
            FAQANDQMEITDSLIREMRQMGQPCDAYQKRLLQLQEQMRALYKAISGPRVRRASSKGGG
Sbjct: 119  FAQANDQMEITDSLIREMRQMGQPCDAYQKRLLQLQEQMRALYKAISGPRVRRASSKGGG 178

Query: 181  GYTCQSGSGWDEFTKRLTSECLGWMRQQRAEMDMMTWGVDLASVEQHISSHRSIHNTIGD 240
            GYTCQSGSGWDEFTKRLTSECLGWMRQQRAEMDMMTWGVDLASVEQHISSHRSIHN IGD
Sbjct: 179  GYTCQSGSGWDEFTKRLTSECLGWMRQQRAEMDMMTWGVDLASVEQHISSHRSIHNAIGD 238

Query: 241  YRWQLDKIKADLREKSAIYQLEEEYENLLKASFERMDHLRQLQNIIQATSREIMWINDCE 300
            YRWQLDKIKADLREKSAIYQLEEEYENLLKASFERMDHLRQLQNIIQATSREIMWINDCE
Sbjct: 239  YRWQLDKIKADLREKSAIYQLEEEYENLLKASFERMDHLRQLQNIIQATSREIMWINDCE 298

Query: 301  EEELLYDWSDRNTNIAQKQEAFSIRMSQLEVKEKELNKLKQESDQLVLNQHPASDKIEAY 360
            EEELLYDWSDRNTNIAQKQEAFSIRMSQLEVKEKELNKLKQESDQLVLNQHPASDKIEAY
Sbjct: 299  EEELLYDWSDRNTNIAQKQEAFSIRMSQLEVKEKELNKLKQESDQLVLNQHPASDKIEAY 358

Query: 361  MDTLQTQWSWILQITKCIDVHLKENAAYFQFFEEAQSTEAYLKGLQDSIRKKYPCDKNTP 420
            MDTLQTQWSWILQITKCIDVHLKENAAYFQFFEEAQSTEAYLKGLQDSIRKKYPCDKNTP
Sbjct: 359  MDTLQTQWSWILQITKCIDVHLKENAAYFQFFEEAQSTEAYLKGLQDSIRKKYPCDKNTP 418

Query: 421  LQRLLEQIKELEKEREKILEYKRQVQSLVNKSKKIVQLKPRNPDYRSNKPIILRALCDYK 480
            LQRLLEQIKELEKEREKILEYKRQVQSLVNKSKKIVQLKPRNPDYRSNKPIILRALCDYK
Sbjct: 419  LQRLLEQIKELEKEREKILEYKRQVQSLVNKSKKIVQLKPRNPDYRSNKPIILRALCDYK 478

Query: 481  QDQKIVHKGDECILKDNNERSKWYVTGPGGVDMLVPSVGLIIPPPNPLAVDLSSKIEQYY 540
            QDQKIVHKGDECILKDNNERSKWYVTGPGGVDMLVPSVGLIIPPPNPLAVDLSSKIEQYY
Sbjct: 479  QDQKIVHKGDECILKDNNERSKWYVTGPGGVDMLVPSVGLIIPPPNPLAVDLSSKIEQYY 538

Query: 541  EAILALWNQLYINMKSLVSWHYCMIDIEKIKAMTIAKLKTMRQEDYMKTISDLELHYQEF 600
            EAILALWNQLYINMKSLVSWHYCMIDIEKIKAMTIAKLKTMRQEDYMKTISDLELHYQEF
Sbjct: 539  EAILALWNQLYINMKSLVSWHYCMIDIEKIKAMTIAKLKTMRQEDYMKTISDLELHYQEF 598

Query: 601  IRNSQGSEMFGDDDKRKMQTQFTDAQKHYQTLVIQLPGHPQHQTVTTTEITHLGTCQDVN 660
            IRNSQGSEMFGDDDKRKMQTQFTDAQKHYQTLVIQLPG+PQHQTVTTTEITH GTCQDVN
Sbjct: 599  IRNSQGSEMFGDDDKRKMQTQFTDAQKHYQTLVIQLPGYPQHQTVTTTEITHRGTCQDVN 658

Query: 661  HNKVIETNRENDKQEAWMLIELQKIRRQMELCESRMALKNILLADQGSSHHITVKINELK 720
            HNKVIETNRENDKQEAWMLIELQKIRRQMELCESRMALKNILLADQGSSHHITVKINELK
Sbjct: 659  HNKVIETNRENDKQEAWMLIELQKIRRQMELCESRMALKNILLADQGSSHHITVKINELK 718

Query: 721  SVQNDAQAIAQVLNQLKDMLANFRGSEKYCYLQNEVFGLFQKLENINGVTDGYLNSLCAV 780
            SVQNDAQAIAQVLNQLKDMLANFRGSEKYCYLQNEVFGLFQKLENINGVTDGYLNSLCAV
Sbjct: 719  SVQNDAQAIAQVLNQLKDMLANFRGSEKYCYLQNEVFGLFQKLENINGVTDGYLNSLCAV 778

Query: 781  RALLQAILQTEDMLKVYEARLTEEETVCLDLDKVEAYRCGLKKIKNDLNLKKSLLATMKT 840
            RALLQAILQTEDMLKVYEARLTEEETVCLDLDKVEAYRCGLKKIKNDLNLKKSLLATMKT
Sbjct: 779  RALLQAILQTEDMLKVYEARLTEEETVCLDLDKVEAYRCGLKKIKNDLNLKKSLLATMKT 838

Query: 841  ELQKAQQIHSQTSQQYPLYDLDLGKFSEKVTQLTDRWQRIDKQIDYRLWDLEKQIKQLRN 900
            ELQKAQQIHSQTSQQYPLYDLDLGKFSEKVTQLTDRWQRIDKQIDYRLWDLEKQIKQLRN
Sbjct: 839  ELQKAQQIHSQTSQQYPLYDLDLGKFSEKVTQLTDRWQRIDKQIDYRLWDLEKQIKQLRN 898

Query: 901  YRDNYQTFCKWLYDAKRRQDSLESMKFGDSNTVMRFLNEQKNLHSEISGKRDKSEEVQKI 960
            YRDNYQTFCKWLYDAKRRQDSLESMKFGDSNTVMRFLNEQKNLHSEISGKRDK+EEVQKI
Sbjct: 899  YRDNYQTFCKWLYDAKRRQDSLESMKFGDSNTVMRFLNEQKNLHSEISGKRDKAEEVQKI 958

Query: 961  AELCANSIKDYELQLASYTSGLETLLSIPIKRTVIQSPSGVILQEAADMHARYIELLTRS 1020
            AELCANSIKDYELQLASYTSGLETLLSIPIKRTVIQSPSGVILQEAADMHARYIELLTRS
Sbjct: 959  AELCANSIKDYELQLASYTSGLETLLSIPIKRTVIQSPSGVILQEAADMHARYIELLTRS 1018

Query: 1021 GDYYRFLSEMLKSLEDLKLKNTKIEVLEEELRLARDANSENCNKNKFLDQNLQKYQAECS 1080
            GDYYRFLSEMLKSLEDLKLKNTKIEVLEEELRLARDANSENCNKNKFLDQNLQKYQAECS
Sbjct: 1019 GDYYRFLSEMLKSLEDLKLKNTKIEVLEEELRLARDANSENCNKNKFLDQNLQKYQAECS 1078

Query: 1081 QFKAKLVSLEELKRQAELDGKSAKQNLDKCYGQIKELNEKITRLTYEIEDEKRRRKAVED 1140
            QFKAKLVSLEELKRQAELDGKSAKQNLDKCYGQIKELNEKITRLTYEIEDEKRRRKAVED
Sbjct: 1079 QFKAKLVSLEELKRQAELDGKSAKQNLDKCYGQIKELNEKITRLTYEIEDEKRRRKAVED 1138

Query: 1141 RFDQQKSDYDQLQKARQNEKESLGWQKMESEKAIKEKEFEIERLRVLLQEEGARKREYEN 1200
            RFDQQKSDYDQLQKARQNEKESLGWQKMESEKAIKEKEFEIERLRVLLQEEGARKREYEN
Sbjct: 1139 RFDQQKSDYDQLQKARQNEKESLGWQKMESEKAIKEKEFEIERLRVLLQEEGARKREYEN 1198

Query: 1201 ELAKVRNHYNEEMSNLRNKYETEINITKTTIKEISMQKEDDSKNLRNQLDRLSRENRDLK 1260
            ELAKVRNHYNEEMSNLRNKYETEINITKTTIKEISMQKEDDSKNLRNQLDRLSRENRDLK
Sbjct: 1199 ELAKVRNHYNEEMSNLRNKYETEINITKTTIKEISMQKEDDSKNLRNQLDRLSRENRDLK 1258

Query: 1261 EEIVRLNDSILQTTEQRRRAEEDALQQKACGSEVLQKKQYLEIELKQVIQQRSEDNARHK 1320
            EEIVRLNDSILQTTEQRRRAEEDALQQKACGSE+LQKKQ+LEIELKQVIQQRSEDNARHK
Sbjct: 1259 EEIVRLNDSILQTTEQRRRAEEDALQQKACGSEMLQKKQHLEIELKQVIQQRSEDNARHK 1318

Query: 1321 QSLEEAAKTIQDKNKEIERLKTEFQEEAKRRWEYENELAKVRANYDEEIISLKNQFETEI 1380
            QSLEEAAKTIQDKNKEIERLKTEFQEEAKRRWEYENELAKVRANYDEEIISLKNQFETEI
Sbjct: 1319 QSLEEAAKTIQDKNKEIERLKTEFQEEAKRRWEYENELAKVRANYDEEIISLKNQFETEI 1378

Query: 1381 NITKTTIHQLTLQKEEDTSGYRAQIDTLTRENRSLSEEVKRLKNTLAQNTETLRRVEENV 1440
            NITKTTIHQLTLQKEEDTSGYRAQIDTLTRENRSLSEEVKRLKNTLAQNTETLRRVEENV
Sbjct: 1379 NITKTTIHQLTLQKEEDTSGYRAQIDTLTRENRSLSEEVKRLKNTLAQNTETLRRVEENV 1438

Query: 1441 QQQKATGLEMSQRKQQLEVELRQVTQMRTEESARYKQSLDDAAKTIQDKNKEIDRLKQLI 1500
            QQQKATGLEMSQRKQQLEVELRQVTQMRTEESARYKQSLD+AAKTIQDKNKEIDRLKQLI
Sbjct: 1439 QQQKATGLEMSQRKQQLEVELRQVTQMRTEESARYKQSLDEAAKTIQDKNKEIDRLKQLI 1498

Query: 1501 ETEASQRKCLEDENARLQRAQGELQKAHSSATETISKLKVQEQELLRLRLDYERVSQERT 1560
            ETEASQRKCLEDENARLQRAQGELQKAHSSATETISKLKVQEQELLRLRLDYERVSQERT
Sbjct: 1499 ETEASQRKCLEDENARLQRAQGELQKAHSSATETISKLKVQEQELLRLRLDYERVSQERT 1558

Query: 1561 VRDQDIARFQTSLKELQLQKQKAEEELARLKRAASEDSSKRKKLEEELEGMRRTLKEQAI 1620
            VRDQDIARFQTSLKELQLQKQKAEEELARLKRAASEDSSKRKKLEEELEGMRRTLKEQAI
Sbjct: 1559 VRDQDIARFQTSLKELQLQKQKAEEELARLKRAASEDSSKRKKLEEELEGMRRTLKEQAI 1618

Query: 1621 KVTSLTQQLEQASIVKKRSEDELRQQRDTLDGHLREKQRTQDELRRLASEVEALRRQLLQ 1680
            KVTSLTQQLEQASIVKKRSEDELRQQRD LDGHLREKQRTQDELRRLASEVEALRRQLLQ
Sbjct: 1619 KVTSLTQQLEQASIVKKRSEDELRQQRDALDGHLREKQRTQDELRRLASEVEALRRQLLQ 1678

Query: 1681 EQESVRQAQTRNEHFQKAIEDKSRSLNESKIEIERLQSLTESLTKEHLMLEEELRQLRLE 1740
            EQESVRQAQTRNEHFQKAIEDKSRSLNESKIEIERLQSLTESLTKEHLMLEEELRQLRLE
Sbjct: 1679 EQESVRQAQTRNEHFQKAIEDKSRSLNESKIEIERLQSLTESLTKEHLMLEEELRQLRLE 1738

Query: 1741 YDDLQRGRSEADHDKNATIAELRNQLQISNNRTLELQGLINDLQRERENLRQEIERFQKQ 1800
            YDDLQRGRSEADHDKNATIAELRNQLQISNNRTLELQGLINDLQRERENLRQEIERFQKQ
Sbjct: 1739 YDDLQRGRSEADHDKNATIAELRNQLQISNNRTLELQGLINDLQRERENLRQEIERFQKQ 1798

Query: 1801 ALEASNRIQESKNQCTQVVQERESLLVKIKVLEQDKARLQRLEEELSRAKTTLEAESRLK 1860
            ALEASNRIQESKNQCTQVVQERESLLVKIKVLEQDKARLQRLEEELSRAKTTLEAESRLK
Sbjct: 1799 ALEASNRIQESKNQCTQVVQERESLLVKIKVLEQDKARLQRLEEELSRAKTTLEAESRLK 1858

Query: 1861 QRLECEKQQIQNDLNQWKTQYSRKEEAIRKIESEREKSEREKNSLRSEIERLQAEIKRIE 1920
            QRLECEKQQIQNDLNQWKTQYSRKEEAIRKIESEREKSEREKNSLRSEIERLQAEIKRIE
Sbjct: 1859 QRLECEKQQIQNDLNQWKTQYSRKEEAIRKIESEREKSEREKNSLRSEIERLQAEIKRIE 1918

Query: 1921 ERCRRKLEDSSRETQSQLETERCRLQREIDRLKQRPYGSHRETQTEYEWSVDSSKLVFDG 1980
            ERCRRKLEDSSRETQSQLETERCRLQREIDRLKQRPYGSHRETQTEYEWSVDSSKLVFDG
Sbjct: 1919 ERCRRKLEDSSRETQSQLETERCRLQREIDRLKQRPYGSHRETQTEYEWSVDSSKLVFDG 1978

Query: 1981 LRKKVTAMQLYECQLIDKATLDKLLKGKKSVEEVASEIQPFLRGAGAIAGASASPKEKYS 2040
            LRKKVTAMQLYECQLIDKATLDKLLKGKKSVEEVASEIQPFLRGAGAIAGASASPKEKYS
Sbjct: 1979 LRKKVTAMQLYECQLIDKATLDKLLKGKKSVEEVASEIQPFLRGAGAIAGASASPKEKYS 2038

Query: 2041 LVEAKRKKLITPESTVMLLEAQAATGGIIDPHRNEKLTVDSAIARDLIDFDDRQQIYTAE 2100
            LVEAKRKKLITPESTVMLLEAQAATGGIIDPHRNEKLTVD+AIARDLIDFDDRQQIYTAE
Sbjct: 2039 LVEAKRKKLITPESTVMLLEAQAATGGIIDPHRNEKLTVDNAIARDLIDFDDRQQIYTAE 2098

Query: 2101 KAITGFDDPFSGKTVSVSEAIKKNLIDRETGMRLLEAQIASGGVVDPVNSVFLPKDVALA 2160
            KAITGFDDPFSGKTVSVSEAIKKNLIDRETGMRLLEAQIASGGVVDPVNSVFLPKDVALA
Sbjct: 2099 KAITGFDDPFSGKTVSVSEAIKKNLIDRETGMRLLEAQIASGGVVDPVNSVFLPKDVALA 2158

Query: 2161 RGLIDRDLYRSLNDPRDSQKNFVDPVTKKKVSYMQLRERCRIEPHTGLLLLSVQKRSMSF 2220
            RGLIDRDLYRSLNDPRDSQKNFVDPVTKKKVSYMQLRERCRIEPHTGLLLLSVQKRSMSF
Sbjct: 2159 RGLIDRDLYRSLNDPRDSQKNFVDPVTKKKVSYMQLRERCRIEPHTGLLLLSVQKRSMSF 2218

Query: 2221 QGIRQPVTVSELVDSGILRPSTVNELESGQISYDEVGERIKDFLQGSSCIAGIYNETTKQ 2280
            QGIRQPVTVSELVDSGILRPSTVNELESGQISYDEVGERIKDFLQGSSCIAGIYNETTKQ
Sbjct: 2219 QGIRQPVTVSELVDSGILRPSTVNELESGQISYDEVGERIKDFLQGSSCIAGIYNETTKQ 2278

Query: 2281 KLGIYEAMKIGLVRPGTALELLEAQAATGFIVDPVSNLRLPVEEAYKRGLVGIEFKEKLL 2340
            KLGIYEAMKIGLVRPGTALELLEAQAATGFIVDPVSNLRLPVEEAYKRGLVGIEFKEKLL
Sbjct: 2279 KLGIYEAMKIGLVRPGTALELLEAQAATGFIVDPVSNLRLPVEEAYKRGLVGIEFKEKLL 2338

Query: 2341 SAERAVTGYNDPETGNIISLFQAMNKELIEKGHGIRLLEAQIATGGIIDPKESHRLPVDI 2400
            SAERAVTGYNDPETGNIISLFQAMNKELIEKGHGIRLLEAQIATGGIIDPKESHRLPV+I
Sbjct: 2339 SAERAVTGYNDPETGNIISLFQAMNKELIEKGHGIRLLEAQIATGGIIDPKESHRLPVNI 2398

Query: 2401 AYKRGYFNEELSEILSDPSDDTKGFFDPNTEENLTYLQLKERCIKDEETGLCLLPLKEKK 2460
            AYKRGYFNEELSEILSDPSDDTKGFFDPNTEENLTYLQLKERCIKDEETGLCLLPLKEKK
Sbjct: 2399 AYKRGYFNEELSEILSDPSDDTKGFFDPNTEENLTYLQLKERCIKDEETGLCLLPLKEKK 2458

Query: 2461 KQVQTSQKNTLRKRRVVIVDPETNKEMSVQEAYKKGLIDYDTFKELCEQECEWEEITITG 2520
            KQVQTSQKNTLRKRRVVIVDPETNKEMSVQEAYKKGLIDYDTFKELCEQECEWEEITITG
Sbjct: 2459 KQVQTSQKNTLRKRRVVIVDPETNKEMSVQEAYKKGLIDYDTFKELCEQECEWEEITITG 2518

Query: 2521 SDGSTRVVLVDRKTGSQYDIQDTIDKGLIDRKFFEQYRSGSLSLTQFADMISLKNGVGGG 2580
            SDGSTRVVLVDRKTGSQYDIQDTIDKGLIDRKFFEQYRSGSLSLTQFADMISLKNGVGGG
Sbjct: 2519 SDGSTRVVLVDRKTGSQYDIQDTIDKGLIDRKFFEQYRSGSLSLTQFADMISLKNGVGGG 2578

Query: 2581 VGGIVGGGSSTGGGLSDDVFGSSRHETVSKISTISSIKNLTIRSSSLSEPLEESSPIAAI 2640
            VGG VGGGSS GGGLSDDVFGSSRHET+SKISTISS++NLTIRSSSLSEPLEESSPIAAI
Sbjct: 2579 VGGSVGGGSSPGGGLSDDVFGSSRHETISKISTISSVRNLTIRSSSLSEPLEESSPIAAI 2638

Query: 2641 FDTENLEKISISEGIERGIVDSISGQRLLEAQACTGGIIHPTTGQKLSLQDAVSQGLIDQ 2700
            FDTENLEKISISEGIERGIVDSISGQRLLEAQACTGGIIHPTTGQKLSLQDAVSQGLIDQ
Sbjct: 2639 FDTENLEKISISEGIERGIVDSISGQRLLEAQACTGGIIHPTTGQKLSLQDAVSQGLIDQ 2698

Query: 2701 DMATRLKPAQKAFIGFEGVKGKKKMSAAEAVKEKWLPYEAGQRFLEFQYLTGGLVDPEVQ 2760
            DMATRLKPAQKAFIGFEGVKGKKKMSAAEAVKEKWLPYEAGQRFLEFQYLTGGLVDPEVQ
Sbjct: 2699 DMATRLKPAQKAFIGFEGVKGKKKMSAAEAVKEKWLPYEAGQRFLEFQYLTGGLVDPEVQ 2758

Query: 2761 GRISTEEAIRKGYIDGRAAQRLQDTSTYGKILTCPKTKLKISYKDAINRSMVEDVTGLRL 2820
            GRISTEEAIRKGYIDGRAAQRLQDTSTYGKILTCPKTKLKISYKDAINRSMVEDVTGLRL
Sbjct: 2759 GRISTEEAIRKGYIDGRAAQRLQDTSTYGKILTCPKTKLKISYKDAINRSMVEDVTGLRL 2818

Query: 2821 LEAASVSSKGLPSPYNMSSAPGSRSGSRSGSRSGSRSGSRSGSRRGSFDATGNSSYSYCY 2880
            LEAASVSSKGLPSPYNMSSAPGSRSGSRSGSRSGSRSGSRSGSRRGSFDATGNSSYSY Y
Sbjct: 2819 LEAASVSSKGLPSPYNMSSAPGSRSGSRSGSRSGSRSGSRSGSRRGSFDATGNSSYSYSY 2878


==> gi|803247830|ref|XP_011983897.1| PREDICTED: desmoplakin isoform X2 [Ovis aries musimon]
          Length = 2897

 Score = 5551 bits (14399), Expect = 0.0
 Identities = 2843/2888 (98%), Positives = 2863/2888 (99%), Gaps = 8/2888 (0%)

Query: 1    MSCNGGSHPRINTLGRMTRAESGPDLRYEMTCGGVGGGGGGGGGGGTSRMYYSRRCTVTD 60
            MSCNGGSHPRINTLGRMTRAESGPDLRYEMTCGGVGGGGGGGGGGGTSRMYYSRRCTVTD
Sbjct: 1    MSCNGGSHPRINTLGRMTRAESGPDLRYEMTCGGVGGGGGGGGGGGTSRMYYSRRCTVTD 60

Query: 61   QNSDGYGQTGTMSRHQNQNTIQELLQNCSDCLMRAELIVQPELKYGDGIQLARSRELDEC 120
            QNSDGYGQTGTMSRHQNQNTIQELLQNCSDCLMRAELIVQPELKYGDGIQLARSRELDEC
Sbjct: 61   QNSDGYGQTGTMSRHQNQNTIQELLQNCSDCLMRAELIVQPELKYGDGIQLARSRELDEC 120

Query: 121  FAQANDQMEITDSLIREMRQMGQPCDAYQKRLLQLQEQMRALYKAISGPRVRRASSKGGG 180
            FAQANDQMEITDSLIREMRQMGQPCDAYQKRLLQLQEQMRALYKAIS PRVRRASSKGGG
Sbjct: 121  FAQANDQMEITDSLIREMRQMGQPCDAYQKRLLQLQEQMRALYKAISAPRVRRASSKGGG 180

Query: 181  GYTCQSGSGWDEFTKRLTSECLGWMRQQRAEMDMMTWGVDLASVEQHISSHRSIHNTIGD 240
            GYTCQSGSGWDEFTKRLTSECLGWMRQQRAEMDMMTWGVDLASVEQHISSHRSIHN IGD
Sbjct: 181  GYTCQSGSGWDEFTKRLTSECLGWMRQQRAEMDMMTWGVDLASVEQHISSHRSIHNAIGD 240

Query: 241  YRWQLDKIKADLREKSAIYQLEEEYENLLKASFERMDHLRQLQNIIQATSREIMWINDCE 300
            YRWQLDKIKADLREKSAIYQLEEEYENLLKASFERMDHLRQLQNIIQATSREIMWINDCE
Sbjct: 241  YRWQLDKIKADLREKSAIYQLEEEYENLLKASFERMDHLRQLQNIIQATSREIMWINDCE 300

Query: 301  EEELLYDWSDRNTNIAQKQEAFSIRMSQLEVKEKELNKLKQESDQLVLNQHPASDKIEAY 360
            EEELLYDWSDRNTNIAQKQEAFSIRMSQLEVKEKELNKLKQESDQLVLNQHPASDKIEAY
Sbjct: 301  EEELLYDWSDRNTNIAQKQEAFSIRMSQLEVKEKELNKLKQESDQLVLNQHPASDKIEAY 360

Query: 361  MDTLQTQWSWILQITKCIDVHLKENAAYFQFFEEAQSTEAYLKGLQDSIRKKYPCDKNTP 420
            MDTLQTQWSWILQITKCIDVHLKENAAYFQFFEEAQSTEAYLKGLQDSIRKKYPCDKNTP
Sbjct: 361  MDTLQTQWSWILQITKCIDVHLKENAAYFQFFEEAQSTEAYLKGLQDSIRKKYPCDKNTP 420

Query: 421  LQRLLEQIKELEKEREKILEYKRQVQSLVNKSKKIVQLKPRNPDYRSNKPIILRALCDYK 480
            LQRLLEQIKELE+EREKILEYKRQVQSLVNKSKKIVQLKPRNPDYRSNKPIILRALCDYK
Sbjct: 421  LQRLLEQIKELEREREKILEYKRQVQSLVNKSKKIVQLKPRNPDYRSNKPIILRALCDYK 480

Query: 481  QDQKIVHKGDECILKDNNERSKWYVTGPGGVDMLVPSVGLIIPPPNPLAVDLSSKIEQYY 540
            QDQKIVHKGDECILKDNNERSKWYVTGPGGVDMLVPSVGLIIPPPNPLAVDLSSKIEQYY
Sbjct: 481  QDQKIVHKGDECILKDNNERSKWYVTGPGGVDMLVPSVGLIIPPPNPLAVDLSSKIEQYY 540

Query: 541  EAILALWNQLYINMKSLVSWHYCMIDIEKIKAMTIAKLKTMRQEDYMKTISDLELHYQEF 600
            EAILALWNQLYINMKSLVSWHYCMIDIEKIKAMTIAKLKTMRQEDYMKTISDLELHYQEF
Sbjct: 541  EAILALWNQLYINMKSLVSWHYCMIDIEKIKAMTIAKLKTMRQEDYMKTISDLELHYQEF 600

Query: 601  IRNSQGSEMFGDDDKRKMQTQFTDAQKHYQTLVIQLPGHPQHQTVTTTEITHLGTCQDVN 660
            IRNSQGSEMFGDDDKRKMQ+QFTDAQKHYQTLVIQLPGHPQHQTVTTTEITHLGTCQDVN
Sbjct: 601  IRNSQGSEMFGDDDKRKMQSQFTDAQKHYQTLVIQLPGHPQHQTVTTTEITHLGTCQDVN 660

Query: 661  HNKVIETNRENDKQEAWMLIELQKIRRQMELCESRMALKNILLADQGSSHHITVKINELK 720
            HNKVIETNRENDKQE WMLIELQKIRRQMELCESRMALKN+LLADQGSSHHITVKINELK
Sbjct: 661  HNKVIETNRENDKQETWMLIELQKIRRQMELCESRMALKNLLLADQGSSHHITVKINELK 720

Query: 721  SVQNDAQAIAQVLNQLKDMLANFRGSEKYCYLQNEVFGLFQKLENINGVTDGYLNSLCAV 780
            SVQND+QAIAQVLNQLKDMLANFRGSEKYCYLQNEVFGLFQKLENINGVTDGYLNSLCAV
Sbjct: 721  SVQNDSQAIAQVLNQLKDMLANFRGSEKYCYLQNEVFGLFQKLENINGVTDGYLNSLCAV 780

Query: 781  RALLQAILQTEDMLKVYEARLTEEETVCLDLDKVEAYRCGLKKIKNDLNLKKSLLATMKT 840
            RALLQAILQTEDMLKVYEARLTEEETVCLDLDKVEAYRCGLKKIKNDLNLKKSLLATMKT
Sbjct: 781  RALLQAILQTEDMLKVYEARLTEEETVCLDLDKVEAYRCGLKKIKNDLNLKKSLLATMKT 840

Query: 841  ELQKAQQIHSQTSQQYPLYDLDLGKFSEKVTQLTDRWQRIDKQIDYRLWDLEKQIKQLRN 900
            ELQKAQQIHSQTSQQYPLYDLDLGKFSEKVTQLTDRWQRIDKQIDYRLWDLEKQIKQLRN
Sbjct: 841  ELQKAQQIHSQTSQQYPLYDLDLGKFSEKVTQLTDRWQRIDKQIDYRLWDLEKQIKQLRN 900

Query: 901  YRDNYQTFCKWLYDAKRRQDSLESMKFGDSNTVMRFLNEQKNLHSEISGKRDKSEEVQKI 960
            YRDNYQ FCKWL DAKRRQDSLESMKFGDSNTVMRFLNEQKNLHSEISGKRDKSEEVQKI
Sbjct: 901  YRDNYQAFCKWLCDAKRRQDSLESMKFGDSNTVMRFLNEQKNLHSEISGKRDKSEEVQKI 960

Query: 961  AELCANSIKDYELQLASYTSGLETLLSIPIKRTVIQSPSGVILQEAADMHARYIELLTRS 1020
            AELCANSIKDYELQLASYTSGLETLLSIPIKRTVIQSPSGVILQEAADMHARYIELLTRS
Sbjct: 961  AELCANSIKDYELQLASYTSGLETLLSIPIKRTVIQSPSGVILQEAADMHARYIELLTRS 1020

Query: 1021 GDYYRFLSEMLKSLEDLKLKNTKIEVLEEELRLARDANSENCNKNKFLDQNLQKYQAECS 1080
            GDYYRFLSEMLKSLEDLKLKNTKIEVLEEELRLARDANSENCNKNKFLDQNLQKYQAECS
Sbjct: 1021 GDYYRFLSEMLKSLEDLKLKNTKIEVLEEELRLARDANSENCNKNKFLDQNLQKYQAECS 1080

Query: 1081 QFKAKLVSLEELKRQAELDGKSAKQNLDKCYGQIKELNEKITRLTYEIEDEKRRRKAVED 1140
            QFKAKLVSLEELKRQAELDGKSAKQNLDKCYGQIK+LNEKITRLTYEIEDEKRRRKAVED
Sbjct: 1081 QFKAKLVSLEELKRQAELDGKSAKQNLDKCYGQIKDLNEKITRLTYEIEDEKRRRKAVED 1140

Query: 1141 RFDQQKSDYDQLQKARQNEKESLGWQKMESEKAIKEKEFEIERLRVLLQEEGARKREYEN 1200
            RFDQQKSDYDQLQKARQNEKESLGWQKMESEKAIKEKEFEIERLRVLLQEEGARKREYE+
Sbjct: 1141 RFDQQKSDYDQLQKARQNEKESLGWQKMESEKAIKEKEFEIERLRVLLQEEGARKREYES 1200

Query: 1201 ELAKVRNHYNEEMSNLRNKYETEINITKTTIKEISMQKEDDSKNLRNQLDRLSRENRDLK 1260
            ELAKVRNHYNEEMSNLRNKYETEINITKTTIKEISMQKEDDSKNLRNQLDRLSRENRDLK
Sbjct: 1201 ELAKVRNHYNEEMSNLRNKYETEINITKTTIKEISMQKEDDSKNLRNQLDRLSRENRDLK 1260

Query: 1261 EEIVRLNDSILQTTEQRRRAEEDALQQKACGSEVLQKKQYLEIELKQVIQQRSEDNARHK 1320
            EEIVRLNDSILQTTEQRRRAEEDALQQKACGSE+LQKKQ+LEIELKQVIQQRSEDNARHK
Sbjct: 1261 EEIVRLNDSILQTTEQRRRAEEDALQQKACGSEMLQKKQHLEIELKQVIQQRSEDNARHK 1320

Query: 1321 QSLEEAAKTIQDKNKEIERLKTEFQEEAKRRWEYENELAKVRANYDEEIISLKNQFETEI 1380
            QSLEEAAKTIQDKNKEIERLK EFQEEAKRRWEYENELAKVRANYDEEIISLKNQFETEI
Sbjct: 1321 QSLEEAAKTIQDKNKEIERLKAEFQEEAKRRWEYENELAKVRANYDEEIISLKNQFETEI 1380

Query: 1381 NITKTTIHQLTLQKEEDTSGYRAQIDTLTRENRSLSEEVKRLKNTLAQNTETLRRVEENV 1440
            NITKTTIHQLTLQKEEDTSGYRAQIDTLTRENRSLSEEVKRLKNTLAQ TETLRRVEENV
Sbjct: 1381 NITKTTIHQLTLQKEEDTSGYRAQIDTLTRENRSLSEEVKRLKNTLAQTTETLRRVEENV 1440

Query: 1441 QQQKATGLEMSQRKQQLEVELRQVTQMRTEESARYKQSLDDAAKTIQDKNKEIDRLKQLI 1500
            QQQK TGLEMSQRKQQLE+ELRQVTQMRTEESARYKQSLDDAAKTIQDKNKEIDRLKQLI
Sbjct: 1441 QQQKTTGLEMSQRKQQLEIELRQVTQMRTEESARYKQSLDDAAKTIQDKNKEIDRLKQLI 1500

Query: 1501 ETEASQRKCLEDENARLQRAQGELQKAHSSATETISKLKVQEQELLRLRLDYERVSQERT 1560
            ETEASQRKCLEDENARLQRAQGELQKAHSSATETISKLKVQEQELLRLRLDYERVSQERT
Sbjct: 1501 ETEASQRKCLEDENARLQRAQGELQKAHSSATETISKLKVQEQELLRLRLDYERVSQERT 1560

Query: 1561 VRDQDIARFQTSLKELQLQKQKAEEELARLKRAASEDSSKRKKLEEELEGMRRTLKEQAI 1620
            VRDQDIARFQTSLKELQLQKQKAEEELARLKRAASEDSSKRKKLEEELEG+RRTLKEQAI
Sbjct: 1561 VRDQDIARFQTSLKELQLQKQKAEEELARLKRAASEDSSKRKKLEEELEGLRRTLKEQAI 1620

Query: 1621 KVTSLTQQLEQASIVKKRSEDELRQQRDTLDGHLREKQRTQDELRRLASEVEALRRQLLQ 1680
            KVTSLTQQLEQASIVKKRSEDELRQQRD LDGHLREKQRTQDELRRLASE EALRRQLLQ
Sbjct: 1621 KVTSLTQQLEQASIVKKRSEDELRQQRDVLDGHLREKQRTQDELRRLASEAEALRRQLLQ 1680

Query: 1681 EQESVRQAQTRNEHFQKAIEDKSRSLNESKIEIERLQSLTESLTKEHLMLEEELRQLRLE 1740
            EQESVRQAQ RNEHFQKAIEDKSRSLNESKIEIERLQSLTESLTKEHLMLEEELRQLRLE
Sbjct: 1681 EQESVRQAQARNEHFQKAIEDKSRSLNESKIEIERLQSLTESLTKEHLMLEEELRQLRLE 1740

Query: 1741 YDDLQRGRSEADHDKNATIAELRNQLQISNNRTLELQGLINDLQRERENLRQEIERFQKQ 1800
            YDDL+RGRSEADHDKNATIAELR+QLQISNNRTLELQGLINDLQRERENLRQEIERFQKQ
Sbjct: 1741 YDDLRRGRSEADHDKNATIAELRSQLQISNNRTLELQGLINDLQRERENLRQEIERFQKQ 1800

Query: 1801 ALEASNRIQESKNQCTQVVQERESLLVKIKVLEQDKARLQRLEEELSRAKTTLEAESRLK 1860
            ALEASNRIQESKNQCTQVVQERESLLVKIKVLEQDKARLQRLEEELSRAKT LEAESR+K
Sbjct: 1801 ALEASNRIQESKNQCTQVVQERESLLVKIKVLEQDKARLQRLEEELSRAKTALEAESRVK 1860

Query: 1861 QRLECEKQQIQNDLNQWKTQYSRKEEAIRKIESEREKSEREKNSLRSEIERLQAEIKRIE 1920
            QRLECEKQQIQNDLNQWKTQYSRKEEAIRKIESEREKSEREKNSLRSEIERLQAEIKRIE
Sbjct: 1861 QRLECEKQQIQNDLNQWKTQYSRKEEAIRKIESEREKSEREKNSLRSEIERLQAEIKRIE 1920

Query: 1921 ERCRRKLEDSSRETQSQLETERCRLQREIDRLKQRPYGSHRETQTEYEWSVDSSKLVFDG 1980
            ERCRRKLEDSSRETQSQLETERCRLQREIDRLKQRPYGSHRETQTEYEWSVDSSKLVFDG
Sbjct: 1921 ERCRRKLEDSSRETQSQLETERCRLQREIDRLKQRPYGSHRETQTEYEWSVDSSKLVFDG 1980

Query: 1981 LRKKVTAMQLYECQLIDKATLDKLLKGKKSVEEVASEIQPFLRGAGAIAGASASPKEKYS 2040
            LRKKVTA+QL+ECQLIDKATLDKLLKGKKSVEEVASE+QPFLRGAGAIAGASASPKEKYS
Sbjct: 1981 LRKKVTAVQLHECQLIDKATLDKLLKGKKSVEEVASELQPFLRGAGAIAGASASPKEKYS 2040

Query: 2041 LVEAKRKKLITPESTVMLLEAQAATGGIIDPHRNEKLTVDSAIARDLIDFDDRQQIYTAE 2100
            LVEAKRKKLITPESTVMLLEAQAATGGIIDPHRNEKLTVD+AIARDLIDFDDRQQIYTAE
Sbjct: 2041 LVEAKRKKLITPESTVMLLEAQAATGGIIDPHRNEKLTVDNAIARDLIDFDDRQQIYTAE 2100

Query: 2101 KAITGFDDPFSGKTVSVSEAIKKNLIDRETGMRLLEAQIASGGVVDPVNSVFLPKDVALA 2160
            KA+TGFDDPFSGKTVSVSEAIKKNLIDRETGMRLLEAQIASGGVVDPVNSVFLPKDVALA
Sbjct: 2101 KAVTGFDDPFSGKTVSVSEAIKKNLIDRETGMRLLEAQIASGGVVDPVNSVFLPKDVALA 2160

Query: 2161 RGLIDRDLYRSLNDPRDSQKNFVDPVTKKKVSYMQLRERCRIEPHTGLLLLSVQKRSMSF 2220
            RGLIDRDLYRSLNDPRDSQKNFVDPVTKKKVSYMQLRERCRIEPHTGLLLLSVQKRSMSF
Sbjct: 2161 RGLIDRDLYRSLNDPRDSQKNFVDPVTKKKVSYMQLRERCRIEPHTGLLLLSVQKRSMSF 2220

Query: 2221 QGIRQPVTVSELVDSGILRPSTVNELESGQISYDEVGERIKDFLQGSSCIAGIYNETTKQ 2280
            QGIRQPVTVSELVDSGILRPSTVNELESGQISYDEVGERIKDFLQGSSCIAGIYNETTKQ
Sbjct: 2221 QGIRQPVTVSELVDSGILRPSTVNELESGQISYDEVGERIKDFLQGSSCIAGIYNETTKQ 2280

Query: 2281 KLGIYEAMKIGLVRPGTALELLEAQAATGFIVDPVSNLRLPVEEAYKRGLVGIEFKEKLL 2340
            KLGIYEAMKIGLVRPGTALELLEAQAATGFIVDPVSNLRLPVEEAYKRGLVGIEFKEKLL
Sbjct: 2281 KLGIYEAMKIGLVRPGTALELLEAQAATGFIVDPVSNLRLPVEEAYKRGLVGIEFKEKLL 2340

Query: 2341 SAERAVTGYNDPETGNIISLFQAMNKELIEKGHGIRLLEAQIATGGIIDPKESHRLPVDI 2400
            SAERAVTGYNDPETGNIISLFQAMNKELIEKGHGIRLLEAQIATGGIIDPKESHRLPVDI
Sbjct: 2341 SAERAVTGYNDPETGNIISLFQAMNKELIEKGHGIRLLEAQIATGGIIDPKESHRLPVDI 2400

Query: 2401 AYKRGYFNEELSEILSDPSDDTKGFFDPNTEENLTYLQLKERCIKDEETGLCLLPLKEKK 2460
            AYKRGYFNEELSEILSDPSDDTKGFFDPNTEENLTYLQLKERCIKDEETGLCLLPLKEKK
Sbjct: 2401 AYKRGYFNEELSEILSDPSDDTKGFFDPNTEENLTYLQLKERCIKDEETGLCLLPLKEKK 2460

Query: 2461 KQVQTSQKNTLRKRRVVIVDPETNKEMSVQEAYKKGLIDYDTFKELCEQECEWEEITITG 2520
            KQVQTSQKNTLRKRRVVIVDPETNKEMSVQEAYKKGLIDYDTFKELCEQECEWEEITITG
Sbjct: 2461 KQVQTSQKNTLRKRRVVIVDPETNKEMSVQEAYKKGLIDYDTFKELCEQECEWEEITITG 2520

Query: 2521 SDGSTRVVLVDRKTGSQYDIQDTIDKGLIDRKFFEQYRSGSLSLTQFADMISLKN----G 2576
            SDGSTRVVLVDRKTGSQYDIQDTIDKGLIDRKFFEQYRSGSLSLTQFADMISLKN    G
Sbjct: 2521 SDGSTRVVLVDRKTGSQYDIQDTIDKGLIDRKFFEQYRSGSLSLTQFADMISLKNGVGSG 2580

Query: 2577 VGGGVGGIVGGGSSTGGGLSDDVFGSSRHETVSKISTISSIKNLTIRSSSLSEPLEESSP 2636
            VGGGVGG VGG SSTGGGLSDDVFG SRHETVSKISTISSI+NLTIRSSSLSEPLEESSP
Sbjct: 2581 VGGGVGGGVGGSSSTGGGLSDDVFGGSRHETVSKISTISSIRNLTIRSSSLSEPLEESSP 2640

Query: 2637 IAAIFDTENLEKISISEGIERGIVDSISGQRLLEAQACTGGIIHPTTGQKLSLQDAVSQG 2696
            IAAIFDTENLEKISISEGIERGIVDSISGQRLLEAQACTGGIIHPTTGQKLSLQDAVSQG
Sbjct: 2641 IAAIFDTENLEKISISEGIERGIVDSISGQRLLEAQACTGGIIHPTTGQKLSLQDAVSQG 2700

Query: 2697 LIDQDMATRLKPAQKAFIGFEGVKGKKKMSAAEAVKEKWLPYEAGQRFLEFQYLTGGLVD 2756
            LIDQDMATRLKPAQKAFIGFEGVKGKKKMSAAEAVKEKWLPYEAGQRFLEFQYLTGGLVD
Sbjct: 2701 LIDQDMATRLKPAQKAFIGFEGVKGKKKMSAAEAVKEKWLPYEAGQRFLEFQYLTGGLVD 2760

Query: 2757 PEVQGRISTEEAIRKGYIDGRAAQRLQDTSTYGKILTCPKTKLKISYKDAINRSMVEDVT 2816
            PEVQGRIS EEAIRKGYIDGRAAQRLQDTSTYGKILTCPKTKLKISYKDAINRSMVEDVT
Sbjct: 2761 PEVQGRISMEEAIRKGYIDGRAAQRLQDTSTYGKILTCPKTKLKISYKDAINRSMVEDVT 2820

Query: 2817 GLRLLEAASVSSKGLPSPYNMSSAP----GSRSGSRSGSRSGSRSGSRSGSRRGSFDATG 2872
            GLRLLEAASVSSKGLPSPYN+SSAP    GSRSGSRSGSRSGSRSGSRSGSRRGSFDATG
Sbjct: 2821 GLRLLEAASVSSKGLPSPYNVSSAPGSRSGSRSGSRSGSRSGSRSGSRSGSRRGSFDATG 2880

Query: 2873 NSSYSYCY 2880
            NSSYSY Y
Sbjct: 2881 NSSYSYSY 2888
