# Supplementary material for: Dataset supporting the proteomic differences found between excretion/secretion products from two isolates of Fasciola hepatica newly excysted juveniles (NEJ) derived from different snail hosts
Source: Data Brief. 2019 Jul 15;25:104272. doi: 10.1016/j.dib.2019.104272 (PMC6661421; doi:10.1016/j.dib.2019.104272)
Supplement: Supplementary file 2 [file mmc2.zip › links/REFSEQ-VERTEBRATES/tr_E1BNF2_E1BNF2_BOVIN-REFSEQ-VERTEBRATES.txt]

>tr_E1BNF2_E1BNF2_BOVIN

gi|300794832|ref|NP_001180173.1| G protein-activated inward rect...   819   0.0  
gi|528941883|ref|XP_005203603.1| PREDICTED: G protein-activated ...   819   0.0  
gi|741919179|ref|XP_010801077.1| PREDICTED: G protein-activated ...   819   0.0  
gi|528941879|ref|XP_005203601.1| PREDICTED: G protein-activated ...   819   0.0  
gi|555984083|ref|XP_005903935.1| PREDICTED: G protein-activated ...   816   0.0  
gi|594073452|ref|XP_006060544.1| PREDICTED: G protein-activated ...   813   0.0  
gi|594073450|ref|XP_006060543.1| PREDICTED: G protein-activated ...   813   0.0  
gi|594073448|ref|XP_006060542.1| PREDICTED: G protein-activated ...   813   0.0  
gi|594073446|ref|XP_006060541.1| PREDICTED: G protein-activated ...   813   0.0  
gi|594073444|ref|XP_006060540.1| PREDICTED: G protein-activated ...   813   0.0  


==> gi|300794832|ref|NP_001180173.1| G protein-activated inward rectifier potassium channel 3 [Bos
           taurus]
          Length = 405

 Score =  819 bits (2115), Expect = 0.0
 Identities = 405/405 (100%), Positives = 405/405 (100%)

Query: 1   MAQENAAFSPGTEEPPRRRGRQRYVEKDGRCNVQQGNVRETYRYLTDLFTTLVDLQWRLS 60
           MAQENAAFSPGTEEPPRRRGRQRYVEKDGRCNVQQGNVRETYRYLTDLFTTLVDLQWRLS
Sbjct: 1   MAQENAAFSPGTEEPPRRRGRQRYVEKDGRCNVQQGNVRETYRYLTDLFTTLVDLQWRLS 60

Query: 61  LLFFVLAYALTWLFFGAIWWLIAYGRGDLEHLEDTAWTPCVNNLNGFVAAFLFSIETETT 120
           LLFFVLAYALTWLFFGAIWWLIAYGRGDLEHLEDTAWTPCVNNLNGFVAAFLFSIETETT
Sbjct: 61  LLFFVLAYALTWLFFGAIWWLIAYGRGDLEHLEDTAWTPCVNNLNGFVAAFLFSIETETT 120

Query: 121 IGYGHRVITDQCPEGIVLLLLQAILGSMVNAFMVGCMFVKISQPNKRAATLVFSSHAVVS 180
           IGYGHRVITDQCPEGIVLLLLQAILGSMVNAFMVGCMFVKISQPNKRAATLVFSSHAVVS
Sbjct: 121 IGYGHRVITDQCPEGIVLLLLQAILGSMVNAFMVGCMFVKISQPNKRAATLVFSSHAVVS 180

Query: 181 LRDGRLCLMFRVGDLRSSHIVEASIRAKLIRSRQTLEGEFIPLHQTDLSVGFDTGDDRLF 240
           LRDGRLCLMFRVGDLRSSHIVEASIRAKLIRSRQTLEGEFIPLHQTDLSVGFDTGDDRLF
Sbjct: 181 LRDGRLCLMFRVGDLRSSHIVEASIRAKLIRSRQTLEGEFIPLHQTDLSVGFDTGDDRLF 240

Query: 241 LVSPLVISHEIDAASPFWEASRRALERDDFEIVVILEGMVEATGMTCQARSSYLVDEVLW 300
           LVSPLVISHEIDAASPFWEASRRALERDDFEIVVILEGMVEATGMTCQARSSYLVDEVLW
Sbjct: 241 LVSPLVISHEIDAASPFWEASRRALERDDFEIVVILEGMVEATGMTCQARSSYLVDEVLW 300

Query: 301 GHRFTSVLTLEDGFYEVDYASFHETFEVPTPSCSARELAEAAARLDAHLYWSIPSRLDEK 360
           GHRFTSVLTLEDGFYEVDYASFHETFEVPTPSCSARELAEAAARLDAHLYWSIPSRLDEK
Sbjct: 301 GHRFTSVLTLEDGFYEVDYASFHETFEVPTPSCSARELAEAAARLDAHLYWSIPSRLDEK 360

Query: 361 VEEEGAGEGPGEEAEEEAGEGAGEGAGVDKEQNGCLPPPESESKV 405
           VEEEGAGEGPGEEAEEEAGEGAGEGAGVDKEQNGCLPPPESESKV
Sbjct: 361 VEEEGAGEGPGEEAEEEAGEGAGEGAGVDKEQNGCLPPPESESKV 405


==> gi|528941883|ref|XP_005203603.1| PREDICTED: G protein-activated inward rectifier potassium channel 3
           isoform X1 [Bos taurus]
          Length = 405

 Score =  819 bits (2115), Expect = 0.0
 Identities = 405/405 (100%), Positives = 405/405 (100%)

Query: 1   MAQENAAFSPGTEEPPRRRGRQRYVEKDGRCNVQQGNVRETYRYLTDLFTTLVDLQWRLS 60
           MAQENAAFSPGTEEPPRRRGRQRYVEKDGRCNVQQGNVRETYRYLTDLFTTLVDLQWRLS
Sbjct: 1   MAQENAAFSPGTEEPPRRRGRQRYVEKDGRCNVQQGNVRETYRYLTDLFTTLVDLQWRLS 60

Query: 61  LLFFVLAYALTWLFFGAIWWLIAYGRGDLEHLEDTAWTPCVNNLNGFVAAFLFSIETETT 120
           LLFFVLAYALTWLFFGAIWWLIAYGRGDLEHLEDTAWTPCVNNLNGFVAAFLFSIETETT
Sbjct: 61  LLFFVLAYALTWLFFGAIWWLIAYGRGDLEHLEDTAWTPCVNNLNGFVAAFLFSIETETT 120

Query: 121 IGYGHRVITDQCPEGIVLLLLQAILGSMVNAFMVGCMFVKISQPNKRAATLVFSSHAVVS 180
           IGYGHRVITDQCPEGIVLLLLQAILGSMVNAFMVGCMFVKISQPNKRAATLVFSSHAVVS
Sbjct: 121 IGYGHRVITDQCPEGIVLLLLQAILGSMVNAFMVGCMFVKISQPNKRAATLVFSSHAVVS 180

Query: 181 LRDGRLCLMFRVGDLRSSHIVEASIRAKLIRSRQTLEGEFIPLHQTDLSVGFDTGDDRLF 240
           LRDGRLCLMFRVGDLRSSHIVEASIRAKLIRSRQTLEGEFIPLHQTDLSVGFDTGDDRLF
Sbjct: 181 LRDGRLCLMFRVGDLRSSHIVEASIRAKLIRSRQTLEGEFIPLHQTDLSVGFDTGDDRLF 240

Query: 241 LVSPLVISHEIDAASPFWEASRRALERDDFEIVVILEGMVEATGMTCQARSSYLVDEVLW 300
           LVSPLVISHEIDAASPFWEASRRALERDDFEIVVILEGMVEATGMTCQARSSYLVDEVLW
Sbjct: 241 LVSPLVISHEIDAASPFWEASRRALERDDFEIVVILEGMVEATGMTCQARSSYLVDEVLW 300

Query: 301 GHRFTSVLTLEDGFYEVDYASFHETFEVPTPSCSARELAEAAARLDAHLYWSIPSRLDEK 360
           GHRFTSVLTLEDGFYEVDYASFHETFEVPTPSCSARELAEAAARLDAHLYWSIPSRLDEK
Sbjct: 301 GHRFTSVLTLEDGFYEVDYASFHETFEVPTPSCSARELAEAAARLDAHLYWSIPSRLDEK 360

Query: 361 VEEEGAGEGPGEEAEEEAGEGAGEGAGVDKEQNGCLPPPESESKV 405
           VEEEGAGEGPGEEAEEEAGEGAGEGAGVDKEQNGCLPPPESESKV
Sbjct: 361 VEEEGAGEGPGEEAEEEAGEGAGEGAGVDKEQNGCLPPPESESKV 405


==> gi|741919179|ref|XP_010801077.1| PREDICTED: G protein-activated inward rectifier potassium channel 3
           isoform X1 [Bos taurus]
          Length = 405

 Score =  819 bits (2115), Expect = 0.0
 Identities = 405/405 (100%), Positives = 405/405 (100%)

Query: 1   MAQENAAFSPGTEEPPRRRGRQRYVEKDGRCNVQQGNVRETYRYLTDLFTTLVDLQWRLS 60
           MAQENAAFSPGTEEPPRRRGRQRYVEKDGRCNVQQGNVRETYRYLTDLFTTLVDLQWRLS
Sbjct: 1   MAQENAAFSPGTEEPPRRRGRQRYVEKDGRCNVQQGNVRETYRYLTDLFTTLVDLQWRLS 60

Query: 61  LLFFVLAYALTWLFFGAIWWLIAYGRGDLEHLEDTAWTPCVNNLNGFVAAFLFSIETETT 120
           LLFFVLAYALTWLFFGAIWWLIAYGRGDLEHLEDTAWTPCVNNLNGFVAAFLFSIETETT
Sbjct: 61  LLFFVLAYALTWLFFGAIWWLIAYGRGDLEHLEDTAWTPCVNNLNGFVAAFLFSIETETT 120

Query: 121 IGYGHRVITDQCPEGIVLLLLQAILGSMVNAFMVGCMFVKISQPNKRAATLVFSSHAVVS 180
           IGYGHRVITDQCPEGIVLLLLQAILGSMVNAFMVGCMFVKISQPNKRAATLVFSSHAVVS
Sbjct: 121 IGYGHRVITDQCPEGIVLLLLQAILGSMVNAFMVGCMFVKISQPNKRAATLVFSSHAVVS 180

Query: 181 LRDGRLCLMFRVGDLRSSHIVEASIRAKLIRSRQTLEGEFIPLHQTDLSVGFDTGDDRLF 240
           LRDGRLCLMFRVGDLRSSHIVEASIRAKLIRSRQTLEGEFIPLHQTDLSVGFDTGDDRLF
Sbjct: 181 LRDGRLCLMFRVGDLRSSHIVEASIRAKLIRSRQTLEGEFIPLHQTDLSVGFDTGDDRLF 240

Query: 241 LVSPLVISHEIDAASPFWEASRRALERDDFEIVVILEGMVEATGMTCQARSSYLVDEVLW 300
           LVSPLVISHEIDAASPFWEASRRALERDDFEIVVILEGMVEATGMTCQARSSYLVDEVLW
Sbjct: 241 LVSPLVISHEIDAASPFWEASRRALERDDFEIVVILEGMVEATGMTCQARSSYLVDEVLW 300

Query: 301 GHRFTSVLTLEDGFYEVDYASFHETFEVPTPSCSARELAEAAARLDAHLYWSIPSRLDEK 360
           GHRFTSVLTLEDGFYEVDYASFHETFEVPTPSCSARELAEAAARLDAHLYWSIPSRLDEK
Sbjct: 301 GHRFTSVLTLEDGFYEVDYASFHETFEVPTPSCSARELAEAAARLDAHLYWSIPSRLDEK 360

Query: 361 VEEEGAGEGPGEEAEEEAGEGAGEGAGVDKEQNGCLPPPESESKV 405
           VEEEGAGEGPGEEAEEEAGEGAGEGAGVDKEQNGCLPPPESESKV
Sbjct: 361 VEEEGAGEGPGEEAEEEAGEGAGEGAGVDKEQNGCLPPPESESKV 405
