# Supplementary material for: Dataset supporting the proteomic differences found between excretion/secretion products from two isolates of Fasciola hepatica newly excysted juveniles (NEJ) derived from different snail hosts
Source: Data Brief. 2019 Jul 15;25:104272. doi: 10.1016/j.dib.2019.104272 (PMC6661421; doi:10.1016/j.dib.2019.104272)
Supplement: Supplementary file 2 [file mmc2.zip › links/REFSEQ-VERTEBRATES/tr_F1MFW9_F1MFW9_BOVIN-REFSEQ-VERTEBRATES.txt]

>tr_F1MFW9_F1MFW9_BOVIN

gi|741963799|ref|XP_010814563.1| PREDICTED: keratin, type I cyto...   933   0.0  
gi|329664418|ref|NP_001192390.1| keratin, type I cytoskeletal 24...   899   0.0  
gi|594090591|ref|XP_006068696.1| PREDICTED: keratin, type I cyto...   876   0.0  
gi|742135416|ref|XP_010840898.1| PREDICTED: keratin, type I cyto...   875   0.0  
gi|555972207|ref|XP_005898111.1| PREDICTED: keratin, type I cyto...   874   0.0  
gi|803275009|ref|XP_011997177.1| PREDICTED: keratin, type I cyto...   858   0.0  
gi|1062934519|ref|XP_005693844.2| PREDICTED: keratin, type I cyt...   853   0.0  
gi|426237949|ref|XP_004012920.1| PREDICTED: keratin, type I cyto...   852   0.0  
gi|556738564|ref|XP_005964854.1| PREDICTED: keratin, type I cyto...   832   0.0  
gi|345805399|ref|XP_548129.3| PREDICTED: keratin, type I cytoske...   824   0.0  


==> gi|741963799|ref|XP_010814563.1| PREDICTED: keratin, type I cytoskeletal 24 isoform X1 [Bos taurus]
          Length = 537

 Score =  933 bits (2411), Expect = 0.0
 Identities = 481/496 (96%), Positives = 481/496 (96%), Gaps = 15/496 (3%)

Query: 1   GFRGGAGSYGLSGGSSGGFGGGFGSCSVGGGFGGASGSGIGFGGGSSFGGGSSFGGGSSF 60
           GFRGGAGSYGLSGGSSGGFGGGFGSCSVGGGFGGASGSGIGFGGGSSFGGGSSFGGGSSF
Sbjct: 42  GFRGGAGSYGLSGGSSGGFGGGFGSCSVGGGFGGASGSGIGFGGGSSFGGGSSFGGGSSF 101

Query: 61  GGGSSFGGGSGFGGSAGYAGGASGGFYSYAGGVGGGVGGGLGDGGLFSGGEKQAMQNLND 120
           GGGSSFGGGSGFGGSAGYAGGASGGFYSYAGGVGGGVGGGLGDGGLFSGGEKQAMQNLND
Sbjct: 102 GGGSSFGGGSGFGGSAGYAGGASGGFYSYAGGVGGGVGGGLGDGGLFSGGEKQAMQNLND 161

Query: 121 RLANYLDKVRALEEANADLENKIKEWYEKFGPRSGDGGAGRDYSKYYPVIEDVRTQIITA 180
           RLANYLDKVRALEEANADLENKIKEWYEKFGPRSGDGGAGRDYSKYYPVIEDVRTQIITA
Sbjct: 162 RLANYLDKVRALEEANADLENKIKEWYEKFGPRSGDGGAGRDYSKYYPVIEDVRTQIITA 221

Query: 181 TIENAGIVLQIDNARLAADDFRLKYENELHLRQTVEADINGLRKVLDDLTMTRSDLEMQI 240
           TIENAGIVLQIDNARLAADDFRLKYENELHLRQTVEADINGLRKVLDDLTMTRSDLEMQI
Sbjct: 222 TIENAGIVLQIDNARLAADDFRLKYENELHLRQTVEADINGLRKVLDDLTMTRSDLEMQI 281

Query: 241 ESLTEELAYLKKNHEEEMKSMQGSSRGDVTVEMNAAPGTDLTKLLNDMRAQYEELAEQNR 300
           ESLTEELAYLKKNHEEEMKSMQGSSRGDVTVEMNAAPGTDLTKLLNDMRAQYEELAEQNR
Sbjct: 282 ESLTEELAYLKKNHEEEMKSMQGSSRGDVTVEMNAAPGTDLTKLLNDMRAQYEELAEQNR 341

Query: 301 REAEEQFNKQSASLQAQISTDAGAANSAKNEITELKRTLQALEIELQSQLAMKSSLEGTL 360
           REAEEQFNKQSASLQAQISTDAGAANSAKNEITELKRTLQALEIELQSQLAMKSSLEGTL
Sbjct: 342 REAEEQFNKQSASLQAQISTDAGAANSAKNEITELKRTLQALEIELQSQLAMKSSLEGTL 401

Query: 361 ADTEANYMVQLSQIQMQISSLEEQICQIRGETECQNAEYEQLLDIKTRLEMEIETYRRLL 420
           ADTEANYMVQLSQIQMQISSLEEQICQIRGETECQNAEYEQLLDIKTRLEMEIETYRRLL
Sbjct: 402 ADTEANYMVQLSQIQMQISSLEEQICQIRGETECQNAEYEQLLDIKTRLEMEIETYRRLL 461

Query: 421 DGEGG---------------NMGSRDSSMSDGSRSGTSVQGRDPSKSRVTKTIVEEVVDG 465
           DGEGG               NMGSRDSSMSDGSRSGTSVQGRDPSKSRVTKTIVEEVVDG
Sbjct: 462 DGEGGGSGFGGSDYRRSGSRNMGSRDSSMSDGSRSGTSVQGRDPSKSRVTKTIVEEVVDG 521

Query: 466 KVISSQVSNVSEVKLK 481
           KVISSQVSNVSEVKLK
Sbjct: 522 KVISSQVSNVSEVKLK 537


 Score = 57.8 bits (138), Expect = 5e-006
 Identities = 44/95 (46%), Positives = 49/95 (51%), Gaps = 13/95 (13%)

Query: 25  SCS--VGGGFGGASGSGIGFGGGSSFGGGSSFGGGSSFGGGSS--FGGGSG-FGGSAGYA 79
           SCS  V     G S S     GGSSF  GS  G     GGGS+  F GG+G +G S G +
Sbjct: 2   SCSSRVSSSRAGGSSSVRVSAGGSSFSSGSRIG----LGGGSARGFRGGAGSYGLSGGSS 57

Query: 80  GGASGGF--YSYAGGVGGGVGGGLGDGG--LFSGG 110
           GG  GGF   S  GG GG  G G+G GG   F GG
Sbjct: 58  GGFGGGFGSCSVGGGFGGASGSGIGFGGGSSFGGG 92


==> gi|329664418|ref|NP_001192390.1| keratin, type I cytoskeletal 24 [Bos taurus]
          Length = 525

 Score =  899 bits (2323), Expect = 0.0
 Identities = 469/496 (94%), Positives = 469/496 (94%), Gaps = 27/496 (5%)

Query: 1   GFRGGAGSYGLSGGSSGGFGGGFGSCSVGGGFGGASGSGIGFGGGSSFGGGSSFGGGSSF 60
           GFRGGAGSYGLSGGSSGGFGGGFGSCSVGGGFGGASGSGIGFGGGSSFGGGSSFGGGSSF
Sbjct: 42  GFRGGAGSYGLSGGSSGGFGGGFGSCSVGGGFGGASGSGIGFGGGSSFGGGSSFGGGSSF 101

Query: 61  GGGSSFGGGSGFGGSAGYAGGASGGFYSYAGGVGGGVGGGLGDGGLFSGGEKQAMQNLND 120
           GGGSSFGGG            ASGGFYSYAGGVGGGVGGGLGDGGLFSGGEKQAMQNLND
Sbjct: 102 GGGSSFGGG------------ASGGFYSYAGGVGGGVGGGLGDGGLFSGGEKQAMQNLND 149

Query: 121 RLANYLDKVRALEEANADLENKIKEWYEKFGPRSGDGGAGRDYSKYYPVIEDVRTQIITA 180
           RLANYLDKVRALEEANADLENKIKEWYEKFGPRSGDGGAGRDYSKYYPVIEDVRTQIITA
Sbjct: 150 RLANYLDKVRALEEANADLENKIKEWYEKFGPRSGDGGAGRDYSKYYPVIEDVRTQIITA 209

Query: 181 TIENAGIVLQIDNARLAADDFRLKYENELHLRQTVEADINGLRKVLDDLTMTRSDLEMQI 240
           TIENAGIVLQIDNARLAADDFRLKYENELHLRQTVEADINGLRKVLDDLTMTRSDLEMQI
Sbjct: 210 TIENAGIVLQIDNARLAADDFRLKYENELHLRQTVEADINGLRKVLDDLTMTRSDLEMQI 269

Query: 241 ESLTEELAYLKKNHEEEMKSMQGSSRGDVTVEMNAAPGTDLTKLLNDMRAQYEELAEQNR 300
           ESLTEELAYLKKNHEEEMKSMQGSSRGDVTVEMNAAPGTDLTKLLNDMRAQYEELAEQNR
Sbjct: 270 ESLTEELAYLKKNHEEEMKSMQGSSRGDVTVEMNAAPGTDLTKLLNDMRAQYEELAEQNR 329

Query: 301 REAEEQFNKQSASLQAQISTDAGAANSAKNEITELKRTLQALEIELQSQLAMKSSLEGTL 360
           REAEEQFNKQSASLQAQISTDAGAANSAKNEITELKRTLQALEIELQSQLAMKSSLEGTL
Sbjct: 330 REAEEQFNKQSASLQAQISTDAGAANSAKNEITELKRTLQALEIELQSQLAMKSSLEGTL 389

Query: 361 ADTEANYMVQLSQIQMQISSLEEQICQIRGETECQNAEYEQLLDIKTRLEMEIETYRRLL 420
           ADTEANYMVQLSQIQMQISSLEEQICQIRGETECQNAEYEQLLDIKTRLEMEIETYRRLL
Sbjct: 390 ADTEANYMVQLSQIQMQISSLEEQICQIRGETECQNAEYEQLLDIKTRLEMEIETYRRLL 449

Query: 421 DGEGG---------------NMGSRDSSMSDGSRSGTSVQGRDPSKSRVTKTIVEEVVDG 465
           DGEGG               NMGSRDSSMSDGSRSGTSVQGRDPSKSRVTKTIVEEVVDG
Sbjct: 450 DGEGGGSGFGGSDYRRSGSRNMGSRDSSMSDGSRSGTSVQGRDPSKSRVTKTIVEEVVDG 509

Query: 466 KVISSQVSNVSEVKLK 481
           KVISSQVSNVSEVKLK
Sbjct: 510 KVISSQVSNVSEVKLK 525


==> gi|594090591|ref|XP_006068696.1| PREDICTED: keratin, type I cytoskeletal 24 [Bubalus bubalis]
          Length = 525

 Score =  876 bits (2263), Expect = 0.0
 Identities = 458/496 (92%), Positives = 462/496 (93%), Gaps = 27/496 (5%)

Query: 1   GFRGGAGSYGLSGGSSGGFGGGFGSCSVGGGFGGASGSGIGFGGGSSFGGGSSFGGGSSF 60
           GFRGGAGSYGLSGG+SGGFGGGFGSCS+GGGFGGASGSGIGFGGGS              
Sbjct: 42  GFRGGAGSYGLSGGASGGFGGGFGSCSIGGGFGGASGSGIGFGGGSIL------------ 89

Query: 61  GGGSSFGGGSGFGGSAGYAGGASGGFYSYAGGVGGGVGGGLGDGGLFSGGEKQAMQNLND 120
           GGGSSFGGGSGFGGS GY GGASGGFYSYAGGVGGGVGGGLGDGGLFSGGEKQAMQNLND
Sbjct: 90  GGGSSFGGGSGFGGSTGYGGGASGGFYSYAGGVGGGVGGGLGDGGLFSGGEKQAMQNLND 149

Query: 121 RLANYLDKVRALEEANADLENKIKEWYEKFGPRSGDGGAGRDYSKYYPVIEDVRTQIITA 180
           RLANYL+KVRALEEANADLENKIKEWYEKFGPRSGDGGAGRDYSKYYPVIEDVR QIITA
Sbjct: 150 RLANYLEKVRALEEANADLENKIKEWYEKFGPRSGDGGAGRDYSKYYPVIEDVRNQIITA 209

Query: 181 TIENAGIVLQIDNARLAADDFRLKYENELHLRQTVEADINGLRKVLDDLTMTRSDLEMQI 240
           T ENAGIVLQIDNARLAADDFRLKYENELHLRQTVEADINGLRKVLDDLTMTRSDLEMQI
Sbjct: 210 TTENAGIVLQIDNARLAADDFRLKYENELHLRQTVEADINGLRKVLDDLTMTRSDLEMQI 269

Query: 241 ESLTEELAYLKKNHEEEMKSMQGSSRGDVTVEMNAAPGTDLTKLLNDMRAQYEELAEQNR 300
           ESLTEELAYLKKNHEEEMKSMQGSS GDVTVEMNAAPGTDLTKLLNDMRAQYEELAEQNR
Sbjct: 270 ESLTEELAYLKKNHEEEMKSMQGSSGGDVTVEMNAAPGTDLTKLLNDMRAQYEELAEQNR 329

Query: 301 REAEEQFNKQSASLQAQISTDAGAANSAKNEITELKRTLQALEIELQSQLAMKSSLEGTL 360
           REAEEQFNKQSASLQAQISTDAGAA+SAKNEITELKRTLQALEIELQSQLAMKSSLEGTL
Sbjct: 330 REAEEQFNKQSASLQAQISTDAGAASSAKNEITELKRTLQALEIELQSQLAMKSSLEGTL 389

Query: 361 ADTEANYMVQLSQIQMQISSLEEQICQIRGETECQNAEYEQLLDIKTRLEMEIETYRRLL 420
           ADTEANYMVQLSQIQMQISSLEEQICQIRGETECQNAEYEQLLDIKTRLEMEIETYRRLL
Sbjct: 390 ADTEANYMVQLSQIQMQISSLEEQICQIRGETECQNAEYEQLLDIKTRLEMEIETYRRLL 449

Query: 421 DGEGG---------------NMGSRDSSMSDGSRSGTSVQGRDPSKSRVTKTIVEEVVDG 465
           DGEGG               NMGSRDSSMSDGSRSGTSVQGRDPSKSRVTKTIVEEVVDG
Sbjct: 450 DGEGGGSGFGGSDYRCSGSRNMGSRDSSMSDGSRSGTSVQGRDPSKSRVTKTIVEEVVDG 509

Query: 466 KVISSQVSNVSEVKLK 481
           KVISSQVSNVSEVKLK
Sbjct: 510 KVISSQVSNVSEVKLK 525


 Score = 50.8 bits (120), Expect = 6e-004
 Identities = 37/72 (51%), Positives = 39/72 (54%), Gaps = 13/72 (18%)

Query: 46  SSFGGGSSF----GGGSSFGGGSSFGGGSGFGGSA-GYAGGASGGFYSYAGGVGGGVGGG 100
           SS  GGSS      GGSSF  GS  G G   GGSA G+ GGA  G Y  +GG  GG GGG
Sbjct: 9   SSRAGGSSSVRVSAGGSSFSSGSRIGLG---GGSAPGFRGGA--GSYGLSGGASGGFGGG 63

Query: 101 LGD---GGLFSG 109
            G    GG F G
Sbjct: 64  FGSCSIGGGFGG 75
