# Supplementary material for: Dataset supporting the proteomic differences found between excretion/secretion products from two isolates of Fasciola hepatica newly excysted juveniles (NEJ) derived from different snail hosts
Source: Data Brief. 2019 Jul 15;25:104272. doi: 10.1016/j.dib.2019.104272 (PMC6661421; doi:10.1016/j.dib.2019.104272)
Supplement: Supplementary file 2 [file mmc2.zip › links/REFSEQ-VERTEBRATES/tr_F1MNL7_F1MNL7_BOVIN-REFSEQ-VERTEBRATES.txt]

>tr_F1MNL7_F1MNL7_BOVIN

gi|157744502|ref|NP_001001554.2| pancreatic trypsin inhibitor pr...   207   3e-052
gi|942099906|ref|XP_005910719.2| PREDICTED: pancreatic trypsin i...   197   5e-049
gi|742076857|ref|XP_010844886.1| PREDICTED: pancreatic trypsin i...   196   1e-048
gi|742097361|ref|XP_010833319.1| PREDICTED: spleen trypsin inhib...   189   7e-047
gi|742097357|ref|XP_010833318.1| PREDICTED: spleen trypsin inhib...   189   7e-047
gi|45429979|ref|NP_991355.1| spleen trypsin inhibitor I precurso...   189   7e-047
gi|426241542|ref|XP_004014649.1| PREDICTED: pancreatic trypsin i...   185   2e-045
gi|803332557|ref|XP_012024389.1| PREDICTED: pancreatic trypsin i...   185   2e-045
gi|548491679|ref|XP_005688658.1| PREDICTED: spleen trypsin inhib...   183   5e-045
gi|594037568|ref|XP_006043416.1| PREDICTED: spleen trypsin inhib...   182   2e-044


==> gi|157744502|ref|NP_001001554.2| pancreatic trypsin inhibitor precursor [Bos taurus]
          Length = 100

 Score =  207 bits (528), Expect = 3e-052
 Identities = 96/99 (96%), Positives = 97/99 (97%)

Query: 1  MKMSRLCLSVALLVLLGTLAASTPGCDTSNQAKAQRPDFCLEPPYTGPCKARMIRYFYNA 60
          MKMSRLCLSVALLVLLGTLAASTPGCDTSNQAKAQRPDFCLEPPYTGPCKARMIRYFYNA
Sbjct: 1  MKMSRLCLSVALLVLLGTLAASTPGCDTSNQAKAQRPDFCLEPPYTGPCKARMIRYFYNA 60

Query: 61 KAGLCQPFVYGGCRAKRNNFKSSEDCMRTCGGALGVWGN 99
          KAGLCQPFVYGGCRAKRNNFKSSEDCMRTCGGA+G W N
Sbjct: 61 KAGLCQPFVYGGCRAKRNNFKSSEDCMRTCGGAIGPWEN 99


==> gi|942099906|ref|XP_005910719.2| PREDICTED: pancreatic trypsin inhibitor [Bos mutus]
          Length = 110

 Score =  197 bits (500), Expect = 5e-049
 Identities = 90/98 (91%), Positives = 94/98 (95%)

Query: 1  MKMSRLCLSVALLVLLGTLAASTPGCDTSNQAKAQRPDFCLEPPYTGPCKARMIRYFYNA 60
          MKMSRLCLSVALLVLLGTLAASTPGCDTSNQAKAQRPDFCLEPPYTGPCKA +IRYFYNA
Sbjct: 1  MKMSRLCLSVALLVLLGTLAASTPGCDTSNQAKAQRPDFCLEPPYTGPCKASIIRYFYNA 60

Query: 61 KAGLCQPFVYGGCRAKRNNFKSSEDCMRTCGGALGVWG 98
          KAGLCQ FVYGGC+AK NNFKS+EDCMRTCGGA+G WG
Sbjct: 61 KAGLCQTFVYGGCKAKSNNFKSAEDCMRTCGGAIGPWG 98


==> gi|742076857|ref|XP_010844886.1| PREDICTED: pancreatic trypsin inhibitor [Bison bison bison]
          Length = 100

 Score =  196 bits (497), Expect = 1e-048
 Identities = 89/99 (89%), Positives = 94/99 (94%)

Query: 1  MKMSRLCLSVALLVLLGTLAASTPGCDTSNQAKAQRPDFCLEPPYTGPCKARMIRYFYNA 60
          MKMSRLCLSVALLVLLGTLAASTPGCDTSNQAKAQRPDFCLEPPYTGPCKA +IRYFYNA
Sbjct: 1  MKMSRLCLSVALLVLLGTLAASTPGCDTSNQAKAQRPDFCLEPPYTGPCKASIIRYFYNA 60

Query: 61 KAGLCQPFVYGGCRAKRNNFKSSEDCMRTCGGALGVWGN 99
          KAGLCQ F+YGGC+AK NNFKS+EDCMRTCGGA+G W N
Sbjct: 61 KAGLCQTFIYGGCKAKSNNFKSAEDCMRTCGGAIGPWEN 99
