# Supplementary material for: Dataset supporting the proteomic differences found between excretion/secretion products from two isolates of Fasciola hepatica newly excysted juveniles (NEJ) derived from different snail hosts
Source: Data Brief. 2019 Jul 15;25:104272. doi: 10.1016/j.dib.2019.104272 (PMC6661421; doi:10.1016/j.dib.2019.104272)
Supplement: Supplementary file 2 [file mmc2.zip › links/REFSEQ-VERTEBRATES/tr_F1N306_F1N306_BOVIN-REFSEQ-VERTEBRATES.txt]

>tr_F1N306_F1N306_BOVIN

gi|741970900|ref|XP_010816614.1| PREDICTED: advanced glycosylati...   845   0.0  
gi|27806755|ref|NP_776407.1| advanced glycosylation end product-...   842   0.0  
gi|742091217|ref|XP_010831834.1| PREDICTED: advanced glycosylati...   842   0.0  
gi|742091211|ref|XP_010831833.1| PREDICTED: advanced glycosylati...   842   0.0  
gi|594070714|ref|XP_006059236.1| PREDICTED: advanced glycosylati...   837   0.0  
gi|742091205|ref|XP_010831832.1| PREDICTED: advanced glycosylati...   833   0.0  
gi|742091197|ref|XP_010831831.1| PREDICTED: advanced glycosylati...   833   0.0  
gi|741970902|ref|XP_010816615.1| PREDICTED: advanced glycosylati...   832   0.0  
gi|803321296|ref|XP_012018861.1| PREDICTED: advanced glycosylati...   829   0.0  
gi|1062950520|ref|XP_005696594.2| PREDICTED: advanced glycosylat...   827   0.0  


==> gi|741970900|ref|XP_010816614.1| PREDICTED: advanced glycosylation end product-specific receptor
           isoform X1 [Bos taurus]
          Length = 422

 Score =  845 bits (2182), Expect = 0.0
 Identities = 415/422 (98%), Positives = 415/422 (98%), Gaps = 6/422 (1%)

Query: 1   MAAGAVVGAWMLVLSLWGTVMGDQNITARIGKPVVLNCKGAPKKPPQQLEWKLNTGRTEA 60
           MAAGAVVGAWMLVLSLWGTVMGDQNITARIGKPVVLNCKGAPKKPPQQLEWKLNTGRTEA
Sbjct: 1   MAAGAVVGAWMLVLSLWGTVMGDQNITARIGKPVVLNCKGAPKKPPQQLEWKLNTGRTEA 60

Query: 61  WKVLSPQGDPWDSVARVLPNGSLLLPAVGIQDEGTFRCRATSRSGKETKSNYRVRVYQIP 120
           WKVLSPQGDPWDSVARVLPNGSLLLPAVGIQDEGTFRCRATSRSGKETKSNYRVRVYQIP
Sbjct: 61  WKVLSPQGDPWDSVARVLPNGSLLLPAVGIQDEGTFRCRATSRSGKETKSNYRVRVYQIP 120

Query: 121 GKPEIVDPASELMAGVPNKVGTCVSEGGYPAGTLNWLLDGKTLIPDGKGVSVKEETKRHP 180
           GKPEIVDPASELMAGVPNKVGTCVSEGGYPAGTLNWLLDGKTLIPDGKGVSVKEETKRHP
Sbjct: 121 GKPEIVDPASELMAGVPNKVGTCVSEGGYPAGTLNWLLDGKTLIPDGKGVSVKEETKRHP 180

Query: 181 KTGLFTLHSELMVTPARGGALHPTFSCSFTPGLPRRRALHTAPIQLRVWSERRGGEGPNV 240
           KTGLFTLHSELMVTPARGGALHPTFSCSFTPGLPRRRALHTAPIQLRVWSERRGGEGPNV
Sbjct: 181 KTGLFTLHSELMVTPARGGALHPTFSCSFTPGLPRRRALHTAPIQLRVWSERRGGEGPNV 240

Query: 241 D------AVPLKEVQLVVEPEGGAVAPGGTVTLTCEAPAQPPPQIHWIKDGRPLPLPPGP 294
                  AVPLKEVQLVVEPEGGAVAPGGTVTLTCEAPAQPPPQIHWIKDGRPLPLPPGP
Sbjct: 241 GEHMSEYAVPLKEVQLVVEPEGGAVAPGGTVTLTCEAPAQPPPQIHWIKDGRPLPLPPGP 300

Query: 295 MLLLPEVGPEDQGTYSCVATHPSHGPQESRAVSVSIIETGEEGTTAGSVEGPGLETLALT 354
           MLLLPEVGPEDQGTYSCVATHPSHGPQESRAVSVSIIETGEEGTTAGSVEGPGLETLALT
Sbjct: 301 MLLLPEVGPEDQGTYSCVATHPSHGPQESRAVSVSIIETGEEGTTAGSVEGPGLETLALT 360

Query: 355 LGILGGLGTVALLIGVIVWHRRRQRKGQERKVPENQEEEEEERAELNQPEEPEAAESSTG 414
           LGILGGLGTVALLIGVIVWHRRRQRKGQERKVPENQEEEEEERAELNQPEEPEAAESSTG
Sbjct: 361 LGILGGLGTVALLIGVIVWHRRRQRKGQERKVPENQEEEEEERAELNQPEEPEAAESSTG 420

Query: 415 GP 416
           GP
Sbjct: 421 GP 422


==> gi|27806755|ref|NP_776407.1| advanced glycosylation end product-specific receptor precursor [Bos
           taurus]
          Length = 416

 Score =  842 bits (2176), Expect = 0.0
 Identities = 411/416 (98%), Positives = 413/416 (99%)

Query: 1   MAAGAVVGAWMLVLSLWGTVMGDQNITARIGKPVVLNCKGAPKKPPQQLEWKLNTGRTEA 60
           MAAGAVVGAWMLVLSL GTV GDQNITARIGKP+VLNCKGAPKKPPQQLEWKLNTGRTEA
Sbjct: 1   MAAGAVVGAWMLVLSLGGTVTGDQNITARIGKPLVLNCKGAPKKPPQQLEWKLNTGRTEA 60

Query: 61  WKVLSPQGDPWDSVARVLPNGSLLLPAVGIQDEGTFRCRATSRSGKETKSNYRVRVYQIP 120
           WKVLSPQGDPWDSVARVLPNGSLLLPAVGIQDEGTFRCRATSRSGKETKSNYRVRVYQIP
Sbjct: 61  WKVLSPQGDPWDSVARVLPNGSLLLPAVGIQDEGTFRCRATSRSGKETKSNYRVRVYQIP 120

Query: 121 GKPEIVDPASELMAGVPNKVGTCVSEGGYPAGTLNWLLDGKTLIPDGKGVSVKEETKRHP 180
           GKPEIVDPASELMAGVPNKVGTCVSEGGYPAGTLNWLLDGKTLIPDGKGVSVKEETKRHP
Sbjct: 121 GKPEIVDPASELMAGVPNKVGTCVSEGGYPAGTLNWLLDGKTLIPDGKGVSVKEETKRHP 180

Query: 181 KTGLFTLHSELMVTPARGGALHPTFSCSFTPGLPRRRALHTAPIQLRVWSERRGGEGPNV 240
           KTGLFTLHSELMVTPARGGALHPTFSCSFTPGLPRRRALHTAPIQLRVWSE RGGEGPNV
Sbjct: 181 KTGLFTLHSELMVTPARGGALHPTFSCSFTPGLPRRRALHTAPIQLRVWSEHRGGEGPNV 240

Query: 241 DAVPLKEVQLVVEPEGGAVAPGGTVTLTCEAPAQPPPQIHWIKDGRPLPLPPGPMLLLPE 300
           DAVPLKEVQLVVEPEGGAVAPGGTVTLTCEAPAQPPPQIHWIKDGRPLPLPPGPMLLLPE
Sbjct: 241 DAVPLKEVQLVVEPEGGAVAPGGTVTLTCEAPAQPPPQIHWIKDGRPLPLPPGPMLLLPE 300

Query: 301 VGPEDQGTYSCVATHPSHGPQESRAVSVSIIETGEEGTTAGSVEGPGLETLALTLGILGG 360
           VGPEDQGTYSCVATHPSHGPQESRAVSV+IIETGEEGTTAGSVEGPGLETLALTLGILGG
Sbjct: 301 VGPEDQGTYSCVATHPSHGPQESRAVSVTIIETGEEGTTAGSVEGPGLETLALTLGILGG 360

Query: 361 LGTVALLIGVIVWHRRRQRKGQERKVPENQEEEEEERAELNQPEEPEAAESSTGGP 416
           LGTVALLIGVIVWHRRRQRKGQERKVPENQEEEEEERAELNQPEEPEAAESSTGGP
Sbjct: 361 LGTVALLIGVIVWHRRRQRKGQERKVPENQEEEEEERAELNQPEEPEAAESSTGGP 416


==> gi|742091217|ref|XP_010831834.1| PREDICTED: advanced glycosylation end product-specific receptor
           isoform X4 [Bison bison bison]
          Length = 416

 Score =  842 bits (2175), Expect = 0.0
 Identities = 411/416 (98%), Positives = 412/416 (99%)

Query: 1   MAAGAVVGAWMLVLSLWGTVMGDQNITARIGKPVVLNCKGAPKKPPQQLEWKLNTGRTEA 60
           MAAGAVVGAWMLVLSL GTV GDQNITARIGKP+VLNCKGAPKKPPQQLEWKLNTGRTEA
Sbjct: 1   MAAGAVVGAWMLVLSLGGTVTGDQNITARIGKPLVLNCKGAPKKPPQQLEWKLNTGRTEA 60

Query: 61  WKVLSPQGDPWDSVARVLPNGSLLLPAVGIQDEGTFRCRATSRSGKETKSNYRVRVYQIP 120
           WKVLSPQGDPWDSVARVLPNGSLLLPAVGIQDEGTFRCRATSRSGKETKSNYRVRVYQIP
Sbjct: 61  WKVLSPQGDPWDSVARVLPNGSLLLPAVGIQDEGTFRCRATSRSGKETKSNYRVRVYQIP 120

Query: 121 GKPEIVDPASELMAGVPNKVGTCVSEGGYPAGTLNWLLDGKTLIPDGKGVSVKEETKRHP 180
           GKPEIVDPASELMAGVPNKVGTCVSEGGYPAGTLNWLLDGKTLIPDGKGVSVKEETKRHP
Sbjct: 121 GKPEIVDPASELMAGVPNKVGTCVSEGGYPAGTLNWLLDGKTLIPDGKGVSVKEETKRHP 180

Query: 181 KTGLFTLHSELMVTPARGGALHPTFSCSFTPGLPRRRALHTAPIQLRVWSERRGGEGPNV 240
           KTGLFTLHSELMVTPARGGALHPTFSCSFTPGLPRRRALHTAPIQLRVWSE RGGEGPNV
Sbjct: 181 KTGLFTLHSELMVTPARGGALHPTFSCSFTPGLPRRRALHTAPIQLRVWSEHRGGEGPNV 240

Query: 241 DAVPLKEVQLVVEPEGGAVAPGGTVTLTCEAPAQPPPQIHWIKDGRPLPLPPGPMLLLPE 300
           DAVPLKEVQLVVEPEGGAVAPGGTVTLTCE PAQPPPQIHWIKDGRPLPLPPGPMLLLPE
Sbjct: 241 DAVPLKEVQLVVEPEGGAVAPGGTVTLTCETPAQPPPQIHWIKDGRPLPLPPGPMLLLPE 300

Query: 301 VGPEDQGTYSCVATHPSHGPQESRAVSVSIIETGEEGTTAGSVEGPGLETLALTLGILGG 360
           VGPEDQGTYSCVATHPSHGPQESRAVSVSIIETGEEGTTAGSVEGPGLETLALTLGILGG
Sbjct: 301 VGPEDQGTYSCVATHPSHGPQESRAVSVSIIETGEEGTTAGSVEGPGLETLALTLGILGG 360

Query: 361 LGTVALLIGVIVWHRRRQRKGQERKVPENQEEEEEERAELNQPEEPEAAESSTGGP 416
           LGTVALLIGVIVWHRRRQRKGQERKVPENQEEEEEERAELNQPEEPEAAESSTGGP
Sbjct: 361 LGTVALLIGVIVWHRRRQRKGQERKVPENQEEEEEERAELNQPEEPEAAESSTGGP 416
