# Supplementary material for: Dataset supporting the proteomic differences found between excretion/secretion products from two isolates of Fasciola hepatica newly excysted juveniles (NEJ) derived from different snail hosts
Source: Data Brief. 2019 Jul 15;25:104272. doi: 10.1016/j.dib.2019.104272 (PMC6661421; doi:10.1016/j.dib.2019.104272)
Supplement: Supplementary file 2 [file mmc2.zip › links/REFSEQ-VERTEBRATES/tr_F2Z4I6_F2Z4I6_BOVIN-REFSEQ-VERTEBRATES.txt]

>tr_F2Z4I6_F2Z4I6_BOVIN

gi|504153845|ref|XP_004588888.1| PREDICTED: histone H2A type 2-A...   254   2e-066
gi|504153847|ref|XP_004588889.1| PREDICTED: histone H2A type 2-A...   254   2e-066
gi|831249476|ref|XP_012669482.1| PREDICTED: histone H2A type 2-A...   254   2e-066
gi|831249472|ref|XP_012669481.1| PREDICTED: histone H2A type 2-A...   254   2e-066
gi|507968262|ref|XP_004689633.1| PREDICTED: histone H2A type 2-A...   254   2e-066
gi|829993552|ref|XP_012609566.1| PREDICTED: histone H2A type 2-A...   254   2e-066
gi|826334640|ref|XP_012514228.1| PREDICTED: histone H2A type 2-A...   254   2e-066
gi|826334637|ref|XP_012514227.1| PREDICTED: histone H2A type 2-A...   254   2e-066
gi|826333948|ref|XP_012513977.1| PREDICTED: LOW QUALITY PROTEIN:...   254   2e-066
gi|472369424|ref|XP_004404228.1| PREDICTED: histone H2A type 2-A...   254   2e-066


==> gi|504153845|ref|XP_004588888.1| PREDICTED: histone H2A type 2-A [Ochotona princeps]
          Length = 130

 Score =  254 bits (650), Expect = 2e-066
 Identities = 130/130 (100%), Positives = 130/130 (100%)

Query: 1   MSGRGKQGGKARAKAKSRSSRAGLQFPVGRVHRLLRKGNYAERVGAGAPVYMAAVLEYLT 60
           MSGRGKQGGKARAKAKSRSSRAGLQFPVGRVHRLLRKGNYAERVGAGAPVYMAAVLEYLT
Sbjct: 1   MSGRGKQGGKARAKAKSRSSRAGLQFPVGRVHRLLRKGNYAERVGAGAPVYMAAVLEYLT 60

Query: 61  AEILELAGNAARDNKKTRIIPRHLQLAIRNDEELNKLLGKVTIAQGGVLPNIQAVLLPKK 120
           AEILELAGNAARDNKKTRIIPRHLQLAIRNDEELNKLLGKVTIAQGGVLPNIQAVLLPKK
Sbjct: 61  AEILELAGNAARDNKKTRIIPRHLQLAIRNDEELNKLLGKVTIAQGGVLPNIQAVLLPKK 120

Query: 121 TESHHKAKGK 130
           TESHHKAKGK
Sbjct: 121 TESHHKAKGK 130


==> gi|504153847|ref|XP_004588889.1| PREDICTED: histone H2A type 2-A [Ochotona princeps]
          Length = 130

 Score =  254 bits (650), Expect = 2e-066
 Identities = 130/130 (100%), Positives = 130/130 (100%)

Query: 1   MSGRGKQGGKARAKAKSRSSRAGLQFPVGRVHRLLRKGNYAERVGAGAPVYMAAVLEYLT 60
           MSGRGKQGGKARAKAKSRSSRAGLQFPVGRVHRLLRKGNYAERVGAGAPVYMAAVLEYLT
Sbjct: 1   MSGRGKQGGKARAKAKSRSSRAGLQFPVGRVHRLLRKGNYAERVGAGAPVYMAAVLEYLT 60

Query: 61  AEILELAGNAARDNKKTRIIPRHLQLAIRNDEELNKLLGKVTIAQGGVLPNIQAVLLPKK 120
           AEILELAGNAARDNKKTRIIPRHLQLAIRNDEELNKLLGKVTIAQGGVLPNIQAVLLPKK
Sbjct: 61  AEILELAGNAARDNKKTRIIPRHLQLAIRNDEELNKLLGKVTIAQGGVLPNIQAVLLPKK 120

Query: 121 TESHHKAKGK 130
           TESHHKAKGK
Sbjct: 121 TESHHKAKGK 130


==> gi|831249476|ref|XP_012669482.1| PREDICTED: histone H2A type 2-A [Otolemur garnettii]
          Length = 130

 Score =  254 bits (650), Expect = 2e-066
 Identities = 130/130 (100%), Positives = 130/130 (100%)

Query: 1   MSGRGKQGGKARAKAKSRSSRAGLQFPVGRVHRLLRKGNYAERVGAGAPVYMAAVLEYLT 60
           MSGRGKQGGKARAKAKSRSSRAGLQFPVGRVHRLLRKGNYAERVGAGAPVYMAAVLEYLT
Sbjct: 1   MSGRGKQGGKARAKAKSRSSRAGLQFPVGRVHRLLRKGNYAERVGAGAPVYMAAVLEYLT 60

Query: 61  AEILELAGNAARDNKKTRIIPRHLQLAIRNDEELNKLLGKVTIAQGGVLPNIQAVLLPKK 120
           AEILELAGNAARDNKKTRIIPRHLQLAIRNDEELNKLLGKVTIAQGGVLPNIQAVLLPKK
Sbjct: 61  AEILELAGNAARDNKKTRIIPRHLQLAIRNDEELNKLLGKVTIAQGGVLPNIQAVLLPKK 120

Query: 121 TESHHKAKGK 130
           TESHHKAKGK
Sbjct: 121 TESHHKAKGK 130
