# Supplementary material for: Dataset supporting the proteomic differences found between excretion/secretion products from two isolates of Fasciola hepatica newly excysted juveniles (NEJ) derived from different snail hosts
Source: Data Brief. 2019 Jul 15;25:104272. doi: 10.1016/j.dib.2019.104272 (PMC6661421; doi:10.1016/j.dib.2019.104272)
Supplement: Supplementary file 2 [file mmc2.zip › links/REFSEQ-VERTEBRATES/tr_F6S1Q0_F6S1Q0_BOVIN-REFSEQ-VERTEBRATES.txt]

>tr_F6S1Q0_F6S1Q0_BOVIN

gi|300797502|ref|NP_001179024.1| keratin, type I cytoskeletal 18...   821   0.0  
gi|742194107|ref|XP_010856195.1| PREDICTED: keratin, type I cyto...   821   0.0  
gi|555980584|ref|XP_005902216.1| PREDICTED: keratin, type I cyto...   821   0.0  
gi|594044345|ref|XP_006046668.1| PREDICTED: keratin, type I cyto...   818   0.0  
gi|1062968994|ref|XP_005680149.3| PREDICTED: keratin, type I cyt...   816   0.0  
gi|803289859|ref|XP_012004595.1| PREDICTED: keratin, type I cyto...   814   0.0  
gi|594662564|ref|XP_007179472.1| PREDICTED: keratin, type I cyto...   791   0.0  
gi|602725733|ref|XP_007448331.1| PREDICTED: keratin, type I cyto...   789   0.0  
gi|466031117|ref|XP_004274332.1| PREDICTED: keratin, type I cyto...   780   0.0  
gi|556725283|ref|XP_005958427.1| PREDICTED: keratin, type I cyto...   780   0.0  


==> gi|300797502|ref|NP_001179024.1| keratin, type I cytoskeletal 18 [Bos taurus]
          Length = 429

 Score =  821 bits (2121), Expect = 0.0
 Identities = 429/429 (100%), Positives = 429/429 (100%)

Query: 1   MSFSTQSTFSNYRSLGSVQSSGHRVRPVSSAASVYAGAGGSGSRISVSRTTSVRGGWGSG 60
           MSFSTQSTFSNYRSLGSVQSSGHRVRPVSSAASVYAGAGGSGSRISVSRTTSVRGGWGSG
Sbjct: 1   MSFSTQSTFSNYRSLGSVQSSGHRVRPVSSAASVYAGAGGSGSRISVSRTTSVRGGWGSG 60

Query: 61  NLGAGMAGGLVGVGGIQGEKETMQDLNDRLASYLEKVRSLEADNRRLESKIREHLEKKGP 120
           NLGAGMAGGLVGVGGIQGEKETMQDLNDRLASYLEKVRSLEADNRRLESKIREHLEKKGP
Sbjct: 61  NLGAGMAGGLVGVGGIQGEKETMQDLNDRLASYLEKVRSLEADNRRLESKIREHLEKKGP 120

Query: 121 QVRDWAHYLKIIEDLRAQIFANSVDNARIVLQIDNARLAADDFRVKYETELAMRQSVESD 180
           QVRDWAHYLKIIEDLRAQIFANSVDNARIVLQIDNARLAADDFRVKYETELAMRQSVESD
Sbjct: 121 QVRDWAHYLKIIEDLRAQIFANSVDNARIVLQIDNARLAADDFRVKYETELAMRQSVESD 180

Query: 181 IHGLRKVIDDTNVTRLQLETEIEALKEELLFMKKNHEEEVKGLQNQIANSGLTVELDAPK 240
           IHGLRKVIDDTNVTRLQLETEIEALKEELLFMKKNHEEEVKGLQNQIANSGLTVELDAPK
Sbjct: 181 IHGLRKVIDDTNVTRLQLETEIEALKEELLFMKKNHEEEVKGLQNQIANSGLTVELDAPK 240

Query: 241 PQDLSKIMADIRAQYDELAQKNREELDKYWSQQIEESTTVVTSQTAEIGAAEMTLTELRR 300
           PQDLSKIMADIRAQYDELAQKNREELDKYWSQQIEESTTVVTSQTAEIGAAEMTLTELRR
Sbjct: 241 PQDLSKIMADIRAQYDELAQKNREELDKYWSQQIEESTTVVTSQTAEIGAAEMTLTELRR 300

Query: 301 TVQSLEIDLDSMRNLKASLENSLREVEARYAMQMEQLNGVLLHLESELAQTRAEGQRQTQ 360
           TVQSLEIDLDSMRNLKASLENSLREVEARYAMQMEQLNGVLLHLESELAQTRAEGQRQTQ
Sbjct: 301 TVQSLEIDLDSMRNLKASLENSLREVEARYAMQMEQLNGVLLHLESELAQTRAEGQRQTQ 360

Query: 361 EYEALLNVKVKLEAEINTYRRLLEDGEDFSLGDALDSSNSRQTIQKTTTLRLVDGKVVSE 420
           EYEALLNVKVKLEAEINTYRRLLEDGEDFSLGDALDSSNSRQTIQKTTTLRLVDGKVVSE
Sbjct: 361 EYEALLNVKVKLEAEINTYRRLLEDGEDFSLGDALDSSNSRQTIQKTTTLRLVDGKVVSE 420

Query: 421 TSDTKVLRH 429
           TSDTKVLRH
Sbjct: 421 TSDTKVLRH 429


==> gi|742194107|ref|XP_010856195.1| PREDICTED: keratin, type I cytoskeletal 18 [Bison bison bison]
          Length = 429

 Score =  821 bits (2121), Expect = 0.0
 Identities = 429/429 (100%), Positives = 429/429 (100%)

Query: 1   MSFSTQSTFSNYRSLGSVQSSGHRVRPVSSAASVYAGAGGSGSRISVSRTTSVRGGWGSG 60
           MSFSTQSTFSNYRSLGSVQSSGHRVRPVSSAASVYAGAGGSGSRISVSRTTSVRGGWGSG
Sbjct: 1   MSFSTQSTFSNYRSLGSVQSSGHRVRPVSSAASVYAGAGGSGSRISVSRTTSVRGGWGSG 60

Query: 61  NLGAGMAGGLVGVGGIQGEKETMQDLNDRLASYLEKVRSLEADNRRLESKIREHLEKKGP 120
           NLGAGMAGGLVGVGGIQGEKETMQDLNDRLASYLEKVRSLEADNRRLESKIREHLEKKGP
Sbjct: 61  NLGAGMAGGLVGVGGIQGEKETMQDLNDRLASYLEKVRSLEADNRRLESKIREHLEKKGP 120

Query: 121 QVRDWAHYLKIIEDLRAQIFANSVDNARIVLQIDNARLAADDFRVKYETELAMRQSVESD 180
           QVRDWAHYLKIIEDLRAQIFANSVDNARIVLQIDNARLAADDFRVKYETELAMRQSVESD
Sbjct: 121 QVRDWAHYLKIIEDLRAQIFANSVDNARIVLQIDNARLAADDFRVKYETELAMRQSVESD 180

Query: 181 IHGLRKVIDDTNVTRLQLETEIEALKEELLFMKKNHEEEVKGLQNQIANSGLTVELDAPK 240
           IHGLRKVIDDTNVTRLQLETEIEALKEELLFMKKNHEEEVKGLQNQIANSGLTVELDAPK
Sbjct: 181 IHGLRKVIDDTNVTRLQLETEIEALKEELLFMKKNHEEEVKGLQNQIANSGLTVELDAPK 240

Query: 241 PQDLSKIMADIRAQYDELAQKNREELDKYWSQQIEESTTVVTSQTAEIGAAEMTLTELRR 300
           PQDLSKIMADIRAQYDELAQKNREELDKYWSQQIEESTTVVTSQTAEIGAAEMTLTELRR
Sbjct: 241 PQDLSKIMADIRAQYDELAQKNREELDKYWSQQIEESTTVVTSQTAEIGAAEMTLTELRR 300

Query: 301 TVQSLEIDLDSMRNLKASLENSLREVEARYAMQMEQLNGVLLHLESELAQTRAEGQRQTQ 360
           TVQSLEIDLDSMRNLKASLENSLREVEARYAMQMEQLNGVLLHLESELAQTRAEGQRQTQ
Sbjct: 301 TVQSLEIDLDSMRNLKASLENSLREVEARYAMQMEQLNGVLLHLESELAQTRAEGQRQTQ 360

Query: 361 EYEALLNVKVKLEAEINTYRRLLEDGEDFSLGDALDSSNSRQTIQKTTTLRLVDGKVVSE 420
           EYEALLNVKVKLEAEINTYRRLLEDGEDFSLGDALDSSNSRQTIQKTTTLRLVDGKVVSE
Sbjct: 361 EYEALLNVKVKLEAEINTYRRLLEDGEDFSLGDALDSSNSRQTIQKTTTLRLVDGKVVSE 420

Query: 421 TSDTKVLRH 429
           TSDTKVLRH
Sbjct: 421 TSDTKVLRH 429


==> gi|555980584|ref|XP_005902216.1| PREDICTED: keratin, type I cytoskeletal 18 [Bos mutus]
          Length = 429

 Score =  821 bits (2121), Expect = 0.0
 Identities = 429/429 (100%), Positives = 429/429 (100%)

Query: 1   MSFSTQSTFSNYRSLGSVQSSGHRVRPVSSAASVYAGAGGSGSRISVSRTTSVRGGWGSG 60
           MSFSTQSTFSNYRSLGSVQSSGHRVRPVSSAASVYAGAGGSGSRISVSRTTSVRGGWGSG
Sbjct: 1   MSFSTQSTFSNYRSLGSVQSSGHRVRPVSSAASVYAGAGGSGSRISVSRTTSVRGGWGSG 60

Query: 61  NLGAGMAGGLVGVGGIQGEKETMQDLNDRLASYLEKVRSLEADNRRLESKIREHLEKKGP 120
           NLGAGMAGGLVGVGGIQGEKETMQDLNDRLASYLEKVRSLEADNRRLESKIREHLEKKGP
Sbjct: 61  NLGAGMAGGLVGVGGIQGEKETMQDLNDRLASYLEKVRSLEADNRRLESKIREHLEKKGP 120

Query: 121 QVRDWAHYLKIIEDLRAQIFANSVDNARIVLQIDNARLAADDFRVKYETELAMRQSVESD 180
           QVRDWAHYLKIIEDLRAQIFANSVDNARIVLQIDNARLAADDFRVKYETELAMRQSVESD
Sbjct: 121 QVRDWAHYLKIIEDLRAQIFANSVDNARIVLQIDNARLAADDFRVKYETELAMRQSVESD 180

Query: 181 IHGLRKVIDDTNVTRLQLETEIEALKEELLFMKKNHEEEVKGLQNQIANSGLTVELDAPK 240
           IHGLRKVIDDTNVTRLQLETEIEALKEELLFMKKNHEEEVKGLQNQIANSGLTVELDAPK
Sbjct: 181 IHGLRKVIDDTNVTRLQLETEIEALKEELLFMKKNHEEEVKGLQNQIANSGLTVELDAPK 240

Query: 241 PQDLSKIMADIRAQYDELAQKNREELDKYWSQQIEESTTVVTSQTAEIGAAEMTLTELRR 300
           PQDLSKIMADIRAQYDELAQKNREELDKYWSQQIEESTTVVTSQTAEIGAAEMTLTELRR
Sbjct: 241 PQDLSKIMADIRAQYDELAQKNREELDKYWSQQIEESTTVVTSQTAEIGAAEMTLTELRR 300

Query: 301 TVQSLEIDLDSMRNLKASLENSLREVEARYAMQMEQLNGVLLHLESELAQTRAEGQRQTQ 360
           TVQSLEIDLDSMRNLKASLENSLREVEARYAMQMEQLNGVLLHLESELAQTRAEGQRQTQ
Sbjct: 301 TVQSLEIDLDSMRNLKASLENSLREVEARYAMQMEQLNGVLLHLESELAQTRAEGQRQTQ 360

Query: 361 EYEALLNVKVKLEAEINTYRRLLEDGEDFSLGDALDSSNSRQTIQKTTTLRLVDGKVVSE 420
           EYEALLNVKVKLEAEINTYRRLLEDGEDFSLGDALDSSNSRQTIQKTTTLRLVDGKVVSE
Sbjct: 361 EYEALLNVKVKLEAEINTYRRLLEDGEDFSLGDALDSSNSRQTIQKTTTLRLVDGKVVSE 420

Query: 421 TSDTKVLRH 429
           TSDTKVLRH
Sbjct: 421 TSDTKVLRH 429
