# Supplementary material for: Dataset supporting the proteomic differences found between excretion/secretion products from two isolates of Fasciola hepatica newly excysted juveniles (NEJ) derived from different snail hosts
Source: Data Brief. 2019 Jul 15;25:104272. doi: 10.1016/j.dib.2019.104272 (PMC6661421; doi:10.1016/j.dib.2019.104272)
Supplement: Supplementary file 2 [file mmc2.zip › links/REFSEQ-VERTEBRATES/tr_G3MXL3_G3MXL3_BOVIN-REFSEQ-VERTEBRATES.txt]

>tr_G3MXL3_G3MXL3_BOVIN

gi|359065277|ref|XP_003586097.1| PREDICTED: keratin, type II cyt...  1204   0.0  
gi|358421417|ref|XP_003584947.1| PREDICTED: keratin, type II cyt...  1204   0.0  
gi|742194084|ref|XP_010856190.1| PREDICTED: keratin, type II cyt...  1137   0.0  
gi|803289843|ref|XP_012004588.1| PREDICTED: keratin, type II cyt...  1133   0.0  
gi|1062969000|ref|XP_017903201.1| PREDICTED: keratin, type II cy...  1124   0.0  
gi|594044334|ref|XP_006046663.1| PREDICTED: keratin, type II cyt...  1116   0.0  
gi|350583998|ref|XP_001929315.4| PREDICTED: keratin, type II cyt...  1062   0.0  
gi|829723410|ref|XP_012618498.1| PREDICTED: keratin, type II cyt...  1050   0.0  
gi|965926594|ref|XP_014950130.1| PREDICTED: keratin, type II cyt...  1046   0.0  
gi|958718984|ref|XP_014702941.1| PREDICTED: keratin, type II cyt...  1039   0.0  


==> gi|359065277|ref|XP_003586097.1| PREDICTED: keratin, type II cytoskeletal 68 kDa, component IB [Bos
           taurus]
          Length = 635

 Score = 1204 bits (3114), Expect = 0.0
 Identities = 609/611 (99%), Positives = 610/611 (99%)

Query: 6   SDTSRMSCVARSGGGGGGAFGFRSGAGGFGSRSLYNLGGNKSISISVAGSRAGGFGGGRS 65
           S +SRMSCVARSGGGGGGAFGFRSGAGGFGSRSLYNLGGNKSISISVAGSRAGGFGGGRS
Sbjct: 24  SGSSRMSCVARSGGGGGGAFGFRSGAGGFGSRSLYNLGGNKSISISVAGSRAGGFGGGRS 83

Query: 66  SCVSGFGSGYGGGYGGGFGGGRGMGGGFGGAGGFGGAGGFGGAGGFGGLGGFGGPGGFGP 125
           SCVSGFGSGYGGGYGGGFGGGRGMGGGFGGAGGFGGAGGFGGAGGFGGLGGFGGPGGFGP
Sbjct: 84  SCVSGFGSGYGGGYGGGFGGGRGMGGGFGGAGGFGGAGGFGGAGGFGGLGGFGGPGGFGP 143

Query: 126 GGFGPGGFPGGIQEVTVNQSLLQPLNVEIDPQIGQVKTQEREQIKTLNNKFASFIDKVRF 185
           GGFGPGGFPGGIQEVTVNQSLLQPLNVEIDPQIGQVKTQEREQIKTLNNKFASFIDKVRF
Sbjct: 144 GGFGPGGFPGGIQEVTVNQSLLQPLNVEIDPQIGQVKTQEREQIKTLNNKFASFIDKVRF 203

Query: 186 LEQQNKVLETKWSLLQQQGTHPITGTNNLEPLFENYINSLRSYLDSILGERGRLDSELRN 245
           LEQQNKVLETKWSLLQQQGTHPITGTNNLEPLFENYINSLRSYLDSILGERGRLDSELRN
Sbjct: 204 LEQQNKVLETKWSLLQQQGTHPITGTNNLEPLFENYINSLRSYLDSILGERGRLDSELRN 263

Query: 246 MQDLVEDFKKKYEDEINKRTAAENEFVTLKKDVDAAYMNKVELQAKVDALTDEINFLTTL 305
           MQDLVEDFKKKYEDEINKRTAAENEFVTLKKDVDAAYMNKVELQAKVDALTDEINFLTTL
Sbjct: 264 MQDLVEDFKKKYEDEINKRTAAENEFVTLKKDVDAAYMNKVELQAKVDALTDEINFLTTL 323

Query: 306 YDMELSQMQSHVSDTSVVLSMDNNRSLDLDSIIAEVKAQYEEIAQRSKAEAEALYQTKLG 365
           YDMELSQMQSHVSDTSVVLSMDNNRSLDLDSIIAEVKAQYEEIAQRSKAEAEALYQTKLG
Sbjct: 324 YDMELSQMQSHVSDTSVVLSMDNNRSLDLDSIIAEVKAQYEEIAQRSKAEAEALYQTKLG 383

Query: 366 ELQTTAGRHGDDLKSTKSEISELNRVIQRLRAEIENVKKQIAKLQSAIAEAEQRGELALK 425
           ELQTTAGRHGDDLKSTKSEISELNRVIQRLRAEIENVKKQIAKLQSAIAEAEQRGELALK
Sbjct: 384 ELQTTAGRHGDDLKSTKSEISELNRVIQRLRAEIENVKKQIAKLQSAIAEAEQRGELALK 443

Query: 426 DANAKLQELQAALQQAKDDLARLLRDYQELMNVKLALDVEIATYRKLLEGEECRMSGECP 485
           DANAKLQELQAALQQAKDDLARLLRDYQELMNVKLALDVEIATYRKLLEGEECRMSGECP
Sbjct: 444 DANAKLQELQAALQQAKDDLARLLRDYQELMNVKLALDVEIATYRKLLEGEECRMSGECP 503

Query: 486 SAVSISVVSSSSTTSASAGGFGGGYGGGVGVGGGARSGFGGGSGFGGGSGFGGGSGFGGG 545
           SAVSISVVSSSSTTSASAGGFGGGYGGGVGVGGGARSGFGGGSGFGGGSGFGGGSGFGGG
Sbjct: 504 SAVSISVVSSSSTTSASAGGFGGGYGGGVGVGGGARSGFGGGSGFGGGSGFGGGSGFGGG 563

Query: 546 SGISGSSGFGGGSGSGFGGGSGFSGSSGFGGGSSGFGSGSGGRSGVSGGGLSSGSSRGGS 605
           SGISGSSGFGGGSGSGFGGGSGFSGSSGFGGGSSGFGSGSGGRSGVSGGGLSSGSSRGGS
Sbjct: 564 SGISGSSGFGGGSGSGFGGGSGFSGSSGFGGGSSGFGSGSGGRSGVSGGGLSSGSSRGGS 623

Query: 606 VRFSQSSQRTS 616
           VRFSQSSQRTS
Sbjct: 624 VRFSQSSQRTS 634


 Score = 87.8 bits (216), Expect = 6e-015
 Identities = 61/135 (45%), Positives = 65/135 (48%), Gaps = 32/135 (23%)

Query: 491 SVVSSSSTTSA---SAGGFGGGYGGGVGVGG-GARS--------------------GFGG 526
           +VVS SS  S    S GG GG +G   G GG G+RS                    GFGG
Sbjct: 21  AVVSGSSRMSCVARSGGGGGGAFGFRSGAGGFGSRSLYNLGGNKSISISVAGSRAGGFGG 80

Query: 527 G-----SGFGGGSGFGGGSGFGGGSGISGSSGFGGGSG--SGFGGGSGFSGSSGFGGGSS 579
           G     SGFG G G G G GFGGG G+ G  G  GG G   GFGG  GF G  GF GG  
Sbjct: 81  GRSSCVSGFGSGYGGGYGGGFGGGRGMGGGFGGAGGFGGAGGFGGAGGFGGLGGF-GGPG 139

Query: 580 GFGSGSGGRSGVSGG 594
           GFG G  G  G  GG
Sbjct: 140 GFGPGGFGPGGFPGG 154


 Score = 87.0 bits (214), Expect = 1e-014
 Identities = 59/134 (44%), Positives = 63/134 (47%), Gaps = 29/134 (21%)

Query: 4   SESDTSRMSCVARSGGGGGGAFGFRSGAGGFGSRSLYNLGGNKSISISVAGSRAGGFGGG 63
           S S  S  S  + S GG GG +G   G GG G+RS                    GFGGG
Sbjct: 507 SISVVSSSSTTSASAGGFGGGYGGGVGVGG-GARS--------------------GFGGG 545

Query: 64  RSSCVSGFGSGYGGGYGGGFGGGRGMGGGFGGAGGFGGAGGFGGAGGFGGLGGF-GGPGG 122
                SGFG G G G G GFGGG G+ G  G  GG G   GFGG  GF G  GF GG  G
Sbjct: 546 -----SGFGGGSGFGGGSGFGGGSGISGSSGFGGGSG--SGFGGGSGFSGSSGFGGGSSG 598

Query: 123 FGPGGFGPGGFPGG 136
           FG G  G  G  GG
Sbjct: 599 FGSGSGGRSGVSGG 612


 Score = 74.3 bits (181), Expect = 7e-011
 Identities = 57/147 (38%), Positives = 65/147 (44%), Gaps = 40/147 (27%)

Query: 498 TTSASAGGFGGG---YGGGVGVGGGARSGFGGGSGFGGGSGFGG---------------- 538
           T+ + + GF G      G   +   ARSG GGG  FG  SG GG                
Sbjct: 8   TSGSGSQGFSGRSAVVSGSSRMSCVARSGGGGGGAFGFRSGAGGFGSRSLYNLGGNKSIS 67

Query: 539 -------GSGFGGG--SGISG-SSGFGGGSGSGFGG----GSGFSGSSGFG-----GGSS 579
                    GFGGG  S +SG  SG+GGG G GFGG    G GF G+ GFG     GG+ 
Sbjct: 68  ISVAGSRAGGFGGGRSSCVSGFGSGYGGGYGGGFGGGRGMGGGFGGAGGFGGAGGFGGAG 127

Query: 580 GFG--SGSGGRSGVSGGGLSSGSSRGG 604
           GFG   G GG  G   GG   G   GG
Sbjct: 128 GFGGLGGFGGPGGFGPGGFGPGGFPGG 154


 Score = 37.4 bits (85), Expect = 8.9
 Identities = 36/107 (33%), Positives = 38/107 (35%), Gaps = 47/107 (43%)

Query: 549 SGSSGF-------------------GGGSGSGFG---GGSGF------------------ 568
           SGS GF                   GGG G  FG   G  GF                  
Sbjct: 11  SGSQGFSGRSAVVSGSSRMSCVARSGGGGGGAFGFRSGAGGFGSRSLYNLGGNKSISISV 70

Query: 569 --SGSSGFGGGS----SGFGSG-SGGRSGVSGGGLSSGSSRGGSVRF 608
             S + GFGGG     SGFGSG  GG  G  GGG   G   GG+  F
Sbjct: 71  AGSRAGGFGGGRSSCVSGFGSGYGGGYGGGFGGGRGMGGGFGGAGGF 117


==> gi|358421417|ref|XP_003584947.1| PREDICTED: keratin, type II cytoskeletal 68 kDa, component IB [Bos
           taurus]
          Length = 635

 Score = 1204 bits (3114), Expect = 0.0
 Identities = 609/611 (99%), Positives = 610/611 (99%)

Query: 6   SDTSRMSCVARSGGGGGGAFGFRSGAGGFGSRSLYNLGGNKSISISVAGSRAGGFGGGRS 65
           S +SRMSCVARSGGGGGGAFGFRSGAGGFGSRSLYNLGGNKSISISVAGSRAGGFGGGRS
Sbjct: 24  SGSSRMSCVARSGGGGGGAFGFRSGAGGFGSRSLYNLGGNKSISISVAGSRAGGFGGGRS 83

Query: 66  SCVSGFGSGYGGGYGGGFGGGRGMGGGFGGAGGFGGAGGFGGAGGFGGLGGFGGPGGFGP 125
           SCVSGFGSGYGGGYGGGFGGGRGMGGGFGGAGGFGGAGGFGGAGGFGGLGGFGGPGGFGP
Sbjct: 84  SCVSGFGSGYGGGYGGGFGGGRGMGGGFGGAGGFGGAGGFGGAGGFGGLGGFGGPGGFGP 143

Query: 126 GGFGPGGFPGGIQEVTVNQSLLQPLNVEIDPQIGQVKTQEREQIKTLNNKFASFIDKVRF 185
           GGFGPGGFPGGIQEVTVNQSLLQPLNVEIDPQIGQVKTQEREQIKTLNNKFASFIDKVRF
Sbjct: 144 GGFGPGGFPGGIQEVTVNQSLLQPLNVEIDPQIGQVKTQEREQIKTLNNKFASFIDKVRF 203

Query: 186 LEQQNKVLETKWSLLQQQGTHPITGTNNLEPLFENYINSLRSYLDSILGERGRLDSELRN 245
           LEQQNKVLETKWSLLQQQGTHPITGTNNLEPLFENYINSLRSYLDSILGERGRLDSELRN
Sbjct: 204 LEQQNKVLETKWSLLQQQGTHPITGTNNLEPLFENYINSLRSYLDSILGERGRLDSELRN 263

Query: 246 MQDLVEDFKKKYEDEINKRTAAENEFVTLKKDVDAAYMNKVELQAKVDALTDEINFLTTL 305
           MQDLVEDFKKKYEDEINKRTAAENEFVTLKKDVDAAYMNKVELQAKVDALTDEINFLTTL
Sbjct: 264 MQDLVEDFKKKYEDEINKRTAAENEFVTLKKDVDAAYMNKVELQAKVDALTDEINFLTTL 323

Query: 306 YDMELSQMQSHVSDTSVVLSMDNNRSLDLDSIIAEVKAQYEEIAQRSKAEAEALYQTKLG 365
           YDMELSQMQSHVSDTSVVLSMDNNRSLDLDSIIAEVKAQYEEIAQRSKAEAEALYQTKLG
Sbjct: 324 YDMELSQMQSHVSDTSVVLSMDNNRSLDLDSIIAEVKAQYEEIAQRSKAEAEALYQTKLG 383

Query: 366 ELQTTAGRHGDDLKSTKSEISELNRVIQRLRAEIENVKKQIAKLQSAIAEAEQRGELALK 425
           ELQTTAGRHGDDLKSTKSEISELNRVIQRLRAEIENVKKQIAKLQSAIAEAEQRGELALK
Sbjct: 384 ELQTTAGRHGDDLKSTKSEISELNRVIQRLRAEIENVKKQIAKLQSAIAEAEQRGELALK 443

Query: 426 DANAKLQELQAALQQAKDDLARLLRDYQELMNVKLALDVEIATYRKLLEGEECRMSGECP 485
           DANAKLQELQAALQQAKDDLARLLRDYQELMNVKLALDVEIATYRKLLEGEECRMSGECP
Sbjct: 444 DANAKLQELQAALQQAKDDLARLLRDYQELMNVKLALDVEIATYRKLLEGEECRMSGECP 503

Query: 486 SAVSISVVSSSSTTSASAGGFGGGYGGGVGVGGGARSGFGGGSGFGGGSGFGGGSGFGGG 545
           SAVSISVVSSSSTTSASAGGFGGGYGGGVGVGGGARSGFGGGSGFGGGSGFGGGSGFGGG
Sbjct: 504 SAVSISVVSSSSTTSASAGGFGGGYGGGVGVGGGARSGFGGGSGFGGGSGFGGGSGFGGG 563

Query: 546 SGISGSSGFGGGSGSGFGGGSGFSGSSGFGGGSSGFGSGSGGRSGVSGGGLSSGSSRGGS 605
           SGISGSSGFGGGSGSGFGGGSGFSGSSGFGGGSSGFGSGSGGRSGVSGGGLSSGSSRGGS
Sbjct: 564 SGISGSSGFGGGSGSGFGGGSGFSGSSGFGGGSSGFGSGSGGRSGVSGGGLSSGSSRGGS 623

Query: 606 VRFSQSSQRTS 616
           VRFSQSSQRTS
Sbjct: 624 VRFSQSSQRTS 634


 Score = 87.8 bits (216), Expect = 6e-015
 Identities = 61/135 (45%), Positives = 65/135 (48%), Gaps = 32/135 (23%)

Query: 491 SVVSSSSTTSA---SAGGFGGGYGGGVGVGG-GARS--------------------GFGG 526
           +VVS SS  S    S GG GG +G   G GG G+RS                    GFGG
Sbjct: 21  AVVSGSSRMSCVARSGGGGGGAFGFRSGAGGFGSRSLYNLGGNKSISISVAGSRAGGFGG 80

Query: 527 G-----SGFGGGSGFGGGSGFGGGSGISGSSGFGGGSG--SGFGGGSGFSGSSGFGGGSS 579
           G     SGFG G G G G GFGGG G+ G  G  GG G   GFGG  GF G  GF GG  
Sbjct: 81  GRSSCVSGFGSGYGGGYGGGFGGGRGMGGGFGGAGGFGGAGGFGGAGGFGGLGGF-GGPG 139

Query: 580 GFGSGSGGRSGVSGG 594
           GFG G  G  G  GG
Sbjct: 140 GFGPGGFGPGGFPGG 154


 Score = 87.0 bits (214), Expect = 1e-014
 Identities = 59/134 (44%), Positives = 63/134 (47%), Gaps = 29/134 (21%)

Query: 4   SESDTSRMSCVARSGGGGGGAFGFRSGAGGFGSRSLYNLGGNKSISISVAGSRAGGFGGG 63
           S S  S  S  + S GG GG +G   G GG G+RS                    GFGGG
Sbjct: 507 SISVVSSSSTTSASAGGFGGGYGGGVGVGG-GARS--------------------GFGGG 545

Query: 64  RSSCVSGFGSGYGGGYGGGFGGGRGMGGGFGGAGGFGGAGGFGGAGGFGGLGGF-GGPGG 122
                SGFG G G G G GFGGG G+ G  G  GG G   GFGG  GF G  GF GG  G
Sbjct: 546 -----SGFGGGSGFGGGSGFGGGSGISGSSGFGGGSG--SGFGGGSGFSGSSGFGGGSSG 598

Query: 123 FGPGGFGPGGFPGG 136
           FG G  G  G  GG
Sbjct: 599 FGSGSGGRSGVSGG 612


 Score = 74.3 bits (181), Expect = 7e-011
 Identities = 57/147 (38%), Positives = 65/147 (44%), Gaps = 40/147 (27%)

Query: 498 TTSASAGGFGGG---YGGGVGVGGGARSGFGGGSGFGGGSGFGG---------------- 538
           T+ + + GF G      G   +   ARSG GGG  FG  SG GG                
Sbjct: 8   TSGSGSQGFSGRSAVVSGSSRMSCVARSGGGGGGAFGFRSGAGGFGSRSLYNLGGNKSIS 67

Query: 539 -------GSGFGGG--SGISG-SSGFGGGSGSGFGG----GSGFSGSSGFG-----GGSS 579
                    GFGGG  S +SG  SG+GGG G GFGG    G GF G+ GFG     GG+ 
Sbjct: 68  ISVAGSRAGGFGGGRSSCVSGFGSGYGGGYGGGFGGGRGMGGGFGGAGGFGGAGGFGGAG 127

Query: 580 GFG--SGSGGRSGVSGGGLSSGSSRGG 604
           GFG   G GG  G   GG   G   GG
Sbjct: 128 GFGGLGGFGGPGGFGPGGFGPGGFPGG 154


 Score = 37.4 bits (85), Expect = 8.9
 Identities = 36/107 (33%), Positives = 38/107 (35%), Gaps = 47/107 (43%)

Query: 549 SGSSGF-------------------GGGSGSGFG---GGSGF------------------ 568
           SGS GF                   GGG G  FG   G  GF                  
Sbjct: 11  SGSQGFSGRSAVVSGSSRMSCVARSGGGGGGAFGFRSGAGGFGSRSLYNLGGNKSISISV 70

Query: 569 --SGSSGFGGGS----SGFGSG-SGGRSGVSGGGLSSGSSRGGSVRF 608
             S + GFGGG     SGFGSG  GG  G  GGG   G   GG+  F
Sbjct: 71  AGSRAGGFGGGRSSCVSGFGSGYGGGYGGGFGGGRGMGGGFGGAGGF 117


==> gi|742194084|ref|XP_010856190.1| PREDICTED: keratin, type II cytoskeletal 3 [Bison bison bison]
          Length = 619

 Score = 1137 bits (2942), Expect = 0.0
 Identities = 586/611 (95%), Positives = 587/611 (96%), Gaps = 16/611 (2%)

Query: 6   SDTSRMSCVARSGGGGGGAFGFRSGAGGFGSRSLYNLGGNKSISISVAGSRAGGFGGGRS 65
           S +SRMSCVARSGGGGGGAFGFRS AGGFGSRSLYNLGGNKSISISVAGSRAGGFGGGRS
Sbjct: 24  SGSSRMSCVARSGGGGGGAFGFRSRAGGFGSRSLYNLGGNKSISISVAGSRAGGFGGGRS 83

Query: 66  SCVSGFGSGYGGGYGGGFGGGRGMGGGFGGAGGFGGAGGFGGAGGFGGLGGFGGPGGFGP 125
           SCVSGFGSGYGGGYGGGFGGGRGMGGGFGGAGGFGGAGGFGGAGGFGG GGFGG GGFG 
Sbjct: 84  SCVSGFGSGYGGGYGGGFGGGRGMGGGFGGAGGFGGAGGFGGAGGFGGAGGFGGAGGFG- 142

Query: 126 GGFGPGGFPGGIQEVTVNQSLLQPLNVEIDPQIGQVKTQEREQIKTLNNKFASFIDKVRF 185
              G GGFPGGIQEVTVNQSLLQPLNVEIDPQIGQVKTQEREQIKTLNNKFASFIDKVRF
Sbjct: 143 ---GAGGFPGGIQEVTVNQSLLQPLNVEIDPQIGQVKTQEREQIKTLNNKFASFIDKVRF 199

Query: 186 LEQQNKVLETKWSLLQQQGTHPITGTNNLEPLFENYINSLRSYLDSILGERGRLDSELRN 245
           LEQQNKVLETKWSLLQQQGTHPITGTNNLEPLFENYINSLRSYLDSILGERGRLDSELRN
Sbjct: 200 LEQQNKVLETKWSLLQQQGTHPITGTNNLEPLFENYINSLRSYLDSILGERGRLDSELRN 259

Query: 246 MQDLVEDFKKKYEDEINKRTAAENEFVTLKKDVDAAYMNKVELQAKVDALTDEINFLTTL 305
           MQDLVEDFKKKYEDEINKRTAAENEFVTLKKDVDAAYMNKVELQAKVDALTDEINFLTTL
Sbjct: 260 MQDLVEDFKKKYEDEINKRTAAENEFVTLKKDVDAAYMNKVELQAKVDALTDEINFLTTL 319

Query: 306 YDMELSQMQSHVSDTSVVLSMDNNRSLDLDSIIAEVKAQYEEIAQRSKAEAEALYQTKLG 365
           YDMELSQMQSHVSDTSVVLSMDNNRSLDLDSIIAEVKAQYEEIAQRSKAEAEALYQTKLG
Sbjct: 320 YDMELSQMQSHVSDTSVVLSMDNNRSLDLDSIIAEVKAQYEEIAQRSKAEAEALYQTKLG 379

Query: 366 ELQTTAGRHGDDLKSTKSEISELNRVIQRLRAEIENVKKQIAKLQSAIAEAEQRGELALK 425
           ELQTTAGRHGDDLKSTKSEISELNRVIQRLRAEIENVKKQIAKLQSAIAEAEQRGELALK
Sbjct: 380 ELQTTAGRHGDDLKSTKSEISELNRVIQRLRAEIENVKKQIAKLQSAIAEAEQRGELALK 439

Query: 426 DANAKLQELQAALQQAKDDLARLLRDYQELMNVKLALDVEIATYRKLLEGEECRMSGECP 485
           DANAKLQELQAALQQAKDDLARLLRDYQELMNVKLALDVEIATYRKLLEGEECRMSGECP
Sbjct: 440 DANAKLQELQAALQQAKDDLARLLRDYQELMNVKLALDVEIATYRKLLEGEECRMSGECP 499

Query: 486 SAVSISVVSSSSTTSASAGGFGGGYGGGVGVGGGARSGFGGGSGFGGGSGFGGGSGFGGG 545
           SAVSISVVSSSSTTSASAGGFGGGYGGGVGVGGGARSGFGGGSGFGGGSG  G SGFGGG
Sbjct: 500 SAVSISVVSSSSTTSASAGGFGGGYGGGVGVGGGARSGFGGGSGFGGGSGISGSSGFGGG 559

Query: 546 SGISGSSGFGGGSGSGFGGGSGFSGSSGFGGGSSGFGSGSGGRSGVSGGGLSSGSSRGGS 605
           SG            SGFGGGSGFSGSSGFGGGSSGFGSGSGGRSGVSGGGLSSGSSRGGS
Sbjct: 560 SG------------SGFGGGSGFSGSSGFGGGSSGFGSGSGGRSGVSGGGLSSGSSRGGS 607

Query: 606 VRFSQSSQRTS 616
           VRFSQSSQRTS
Sbjct: 608 VRFSQSSQRTS 618


 Score = 85.5 bits (210), Expect = 3e-014
 Identities = 60/134 (44%), Positives = 64/134 (47%), Gaps = 34/134 (25%)

Query: 491 SVVSSSSTTSA---SAGGFGGGYG-----GGVG----------------VGGGARSGFGG 526
           +VVS SS  S    S GG GG +G     GG G                V G    GFGG
Sbjct: 21  AVVSGSSRMSCVARSGGGGGGAFGFRSRAGGFGSRSLYNLGGNKSISISVAGSRAGGFGG 80

Query: 527 G-----SGFGGGSGFGGGSGFGGGSGISGSSGFGGGSGSGFGGGSGFSGSSGFGG-GSSG 580
           G     SGFG G G G G GFGGG G+ G  GFGG    GFGG  GF G+ GFGG G  G
Sbjct: 81  GRSSCVSGFGSGYGGGYGGGFGGGRGMGG--GFGG--AGGFGGAGGFGGAGGFGGAGGFG 136

Query: 581 FGSGSGGRSGVSGG 594
              G GG  G  GG
Sbjct: 137 GAGGFGGAGGFPGG 150


 Score = 68.2 bits (165), Expect = 5e-009
 Identities = 55/143 (38%), Positives = 63/143 (44%), Gaps = 42/143 (29%)

Query: 502 SAGGFGGGYGGGVGVGGGARSGFGGGSGFGGGSGFG----------------GGS----- 540
           S GG  G  G    V G +R      SG GGG  FG                GG+     
Sbjct: 9   SGGGSQGFSGRSAVVSGSSRMSCVARSGGGGGGAFGFRSRAGGFGSRSLYNLGGNKSISI 68

Query: 541 --------GFGGG--SGISG-SSGFGGGSGSGFGG----GSGFSGSSGFG-----GGSSG 580
                   GFGGG  S +SG  SG+GGG G GFGG    G GF G+ GFG     GG+ G
Sbjct: 69  SVAGSRAGGFGGGRSSCVSGFGSGYGGGYGGGFGGGRGMGGGFGGAGGFGGAGGFGGAGG 128

Query: 581 FGSGSGGRSGVSGGGLSSGSSRG 603
           FG G+GG  G  G G + G   G
Sbjct: 129 FG-GAGGFGGAGGFGGAGGFPGG 150


 Score = 57.8 bits (138), Expect = 6e-006
 Identities = 43/109 (39%), Positives = 49/109 (44%), Gaps = 8/109 (7%)

Query: 4   SESDTSRMSCVARSGGGGGGAFGFRSGAGG-----FGSRSLYNLGGNKSISISVAGSRAG 58
           S S  S  S  + S GG GG +G   G GG     FG  S +  G   S S    G    
Sbjct: 503 SISVVSSSSTTSASAGGFGGGYGGGVGVGGGARSGFGGGSGFGGGSGISGSSGFGGGSGS 562

Query: 59  GFGGGRS-SCVSGFGSGYGGGYGGGFGGGRGM-GGGFGGAGGFGGAGGF 105
           GFGGG   S  SGFG G   G+G G GG  G+ GGG       GG+  F
Sbjct: 563 GFGGGSGFSGSSGFGGG-SSGFGSGSGGRSGVSGGGLSSGSSRGGSVRF 610


 Score = 46.2 bits (108), Expect = 0.019
 Identities = 39/107 (36%), Positives = 45/107 (42%), Gaps = 29/107 (27%)

Query: 531 GGGSGFGGGSGFGGGSG----ISGSSGFGGGS------GSGFGGGSGF------------ 568
           GG  GF G S    GS     ++ S G GGG+        GFG  S +            
Sbjct: 11  GGSQGFSGRSAVVSGSSRMSCVARSGGGGGGAFGFRSRAGGFGSRSLYNLGGNKSISISV 70

Query: 569 --SGSSGFGGGS----SGFGSG-SGGRSGVSGGGLSSGSSRGGSVRF 608
             S + GFGGG     SGFGSG  GG  G  GGG   G   GG+  F
Sbjct: 71  AGSRAGGFGGGRSSCVSGFGSGYGGGYGGGFGGGRGMGGGFGGAGGF 117
