# Supplementary material for: Dataset supporting the proteomic differences found between excretion/secretion products from two isolates of Fasciola hepatica newly excysted juveniles (NEJ) derived from different snail hosts
Source: Data Brief. 2019 Jul 15;25:104272. doi: 10.1016/j.dib.2019.104272 (PMC6661421; doi:10.1016/j.dib.2019.104272)
Supplement: Supplementary file 2 [file mmc2.zip › links/REFSEQ-VERTEBRATES/tr_G3MZ71_G3MZ71_BOVIN-REFSEQ-VERTEBRATES.txt]

>tr_G3MZ71_G3MZ71_BOVIN

gi|297474462|ref|XP_002687293.1| PREDICTED: keratin, type II cyt...  1190   0.0  
gi|982981612|ref|XP_015318764.1| PREDICTED: keratin, type II cyt...  1189   0.0  
gi|742194076|ref|XP_010856188.1| PREDICTED: keratin, type II cyt...  1183   0.0  
gi|555990543|ref|XP_005907062.1| PREDICTED: LOW QUALITY PROTEIN:...  1175   0.0  
gi|594044324|ref|XP_006046658.1| PREDICTED: keratin, type II cyt...  1170   0.0  
gi|548534889|ref|XP_005701905.1| PREDICTED: keratin, type II cyt...  1136   0.0  
gi|426224424|ref|XP_004006370.1| PREDICTED: keratin, type II cyt...  1127   0.0  
gi|803289831|ref|XP_012004581.1| PREDICTED: keratin, type II cyt...  1127   0.0  
gi|556726083|ref|XP_005958817.1| PREDICTED: LOW QUALITY PROTEIN:...  1127   0.0  
gi|686740895|ref|XP_009246042.1| PREDICTED: keratin, type II cyt...   945   0.0  


==> gi|297474462|ref|XP_002687293.1| PREDICTED: keratin, type II cytoskeletal 2 epidermal isoform X1
           [Bos taurus]
          Length = 617

 Score = 1190 bits (3079), Expect = 0.0
 Identities = 603/618 (97%), Positives = 604/618 (97%), Gaps = 1/618 (0%)

Query: 1   MSCQISYQSRGRGGGGGGFRGFSSGSAVVPGRSRLSGTSFSCLSRHGGGGGGFGGGGFGG 60
           MSCQISYQSRGRGGGGGGFRGFSSGSAVVPGRSRLSGTSFSCLSRHGGGGGGFGGGGFGG
Sbjct: 1   MSCQISYQSRGRGGGGGGFRGFSSGSAVVPGRSRLSGTSFSCLSRHGGGGGGFGGGGFGG 60

Query: 61  GGFSSRSLVNLGGSRSTSISVAGGGGSFGSYGGFGGRGGGFGGGLGVGGGSFGGGRFGGG 120
           GGFSSRSLVNLGGSRSTSISVAGGGGSFGSYGGFGGRGGGFGGGLGVGGGSFGGGRFGGG
Sbjct: 61  GGFSSRSLVNLGGSRSTSISVAGGGGSFGSYGGFGGRGGGFGGGLGVGGGSFGGGRFGGG 120

Query: 121 GGFGGLGGPGGFGGPGGFGPGGFPGGGIHEVSINQSLLQPLNVKVDPEIQNVKSQEREQI 180
           GGFGGLGGPGGFGGPGGFGPGGFPGGGIHEVSINQSLLQPLNVKVDPEIQNVKSQEREQI
Sbjct: 121 GGFGGLGGPGGFGGPGGFGPGGFPGGGIHEVSINQSLLQPLNVKVDPEIQNVKSQEREQI 180

Query: 181 KALNNKFATFIDKVRFLEQQNQVLQTKWELLQQINVGTRTTNLEPLFQGYISQLQSHLDK 240
           KALNNKFATFIDKVRFLEQQNQVLQTKWELLQQINVGTRTTNLEPLFQGYISQLQSHLDK
Sbjct: 181 KALNNKFATFIDKVRFLEQQNQVLQTKWELLQQINVGTRTTNLEPLFQGYISQLQSHLDK 240

Query: 241 LYSERMLQESELNNMQDLVEDFKKKYEDEVNKRTAAENEFVTLKKDVDHAYTNKVELQAK 300
           LYSERMLQESELNNMQDLVEDFKKKYEDEVNKRTAAENEFVTLKKDVDHAYTNKVELQAK
Sbjct: 241 LYSERMLQESELNNMQDLVEDFKKKYEDEVNKRTAAENEFVTLKKDVDHAYTNKVELQAK 300

Query: 301 VDLLRQDVEFTKMLFDAVSRLLLNGPLLPTLPLKSMDNNRSLDLDSIITEVRAQYEEIAQ 360
           VDLLRQDVEFTKMLFDAVS   +           SMDNNRSLDLDSIITEVRAQYEEIAQ
Sbjct: 301 VDLLRQDVEFTKMLFDAVSS-EMQTXXXXXXXXXSMDNNRSLDLDSIITEVRAQYEEIAQ 359

Query: 361 RSKAEAEAVYHSKYEELRITAGKHGDSLKEVKMEISELNRMIQRLQGEIAQVKKQCKNVQ 420
           RSKAEAEAVYHSKYEELRITAGKHGDSLKEVKMEISELNRMIQRLQGEIAQVKKQCKNVQ
Sbjct: 360 RSKAEAEAVYHSKYEELRITAGKHGDSLKEVKMEISELNRMIQRLQGEIAQVKKQCKNVQ 419

Query: 421 DSIADAEQRGENALKDAQSKLNDLEEALQKAREDLARLLRDYQDLMNTKLSLDVEIATYR 480
           DSIADAEQRGENALKDAQSKLNDLEEALQKAREDLARLLRDYQDLMNTKLSLDVEIATYR
Sbjct: 420 DSIADAEQRGENALKDAQSKLNDLEEALQKAREDLARLLRDYQDLMNTKLSLDVEIATYR 479

Query: 481 KLLEGEECRMSGDLSSNVTVSVTSSSISSGVASRAGFGGYGSGGRGSSYGGGFSSGSRSY 540
           KLLEGEECRMSGDLSSNVTVSVTSSSISSGVASRAGFGGYGSGGRGSSYGGGFSSGSRSY
Sbjct: 480 KLLEGEECRMSGDLSSNVTVSVTSSSISSGVASRAGFGGYGSGGRGSSYGGGFSSGSRSY 539

Query: 541 SSGGRRSGSRSGGGGSYGSGGGSRGGSSSGGGYSSGGKHSSGGGARGGSSSGGGGYGSER 600
           SSGGRRSGSRSGGGGSYGSGGGSRGGSSSGGGYSSGGKHSSGGGARGGSSSGGGGYGSER
Sbjct: 540 SSGGRRSGSRSGGGGSYGSGGGSRGGSSSGGGYSSGGKHSSGGGARGGSSSGGGGYGSER 599

Query: 601 GGSGSCEGGSSSVTFSFR 618
           GGSGSCEGGSSSVTFSFR
Sbjct: 600 GGSGSCEGGSSSVTFSFR 617


==> gi|982981612|ref|XP_015318764.1| PREDICTED: keratin, type II cytoskeletal 2 epidermal isoform X2
           [Bos taurus]
          Length = 616

 Score = 1189 bits (3075), Expect = 0.0
 Identities = 603/618 (97%), Positives = 605/618 (97%), Gaps = 2/618 (0%)

Query: 1   MSCQISYQSRGRGGGGGGFRGFSSGSAVVPGRSRLSGTSFSCLSRHGGGGGGFGGGGFGG 60
           MSCQISYQSRGRGGGGGGFRGFSSGSAVVPGRSRLSGTSFSCLSRHGGGGGGFGGGGFGG
Sbjct: 1   MSCQISYQSRGRGGGGGGFRGFSSGSAVVPGRSRLSGTSFSCLSRHGGGGGGFGGGGFGG 60

Query: 61  GGFSSRSLVNLGGSRSTSISVAGGGGSFGSYGGFGGRGGGFGGGLGVGGGSFGGGRFGGG 120
           GGFSSRSLVNLGGSRSTSISVAGGGGSFGSYGGFGGRGGGFGGGLGVGGGSFGGGRFGGG
Sbjct: 61  GGFSSRSLVNLGGSRSTSISVAGGGGSFGSYGGFGGRGGGFGGGLGVGGGSFGGGRFGGG 120

Query: 121 GGFGGLGGPGGFGGPGGFGPGGFPGGGIHEVSINQSLLQPLNVKVDPEIQNVKSQEREQI 180
           GGFGGLGGPGGFGGPGGFGPGGFPGGGIHEVSINQSLLQPLNVKVDPEIQNVKSQEREQI
Sbjct: 121 GGFGGLGGPGGFGGPGGFGPGGFPGGGIHEVSINQSLLQPLNVKVDPEIQNVKSQEREQI 180

Query: 181 KALNNKFATFIDKVRFLEQQNQVLQTKWELLQQINVGTRTTNLEPLFQGYISQLQSHLDK 240
           KALNNKFATFIDKVRFLEQQNQVLQTKWELLQQINVGTRTTNLEPLFQGYISQLQSHLDK
Sbjct: 181 KALNNKFATFIDKVRFLEQQNQVLQTKWELLQQINVGTRTTNLEPLFQGYISQLQSHLDK 240

Query: 241 LYSERMLQESELNNMQDLVEDFKKKYEDEVNKRTAAENEFVTLKKDVDHAYTNKVELQAK 300
           LYSERMLQESELNNMQDLVEDFKKKYEDEVNKRTAAENEFVTLKKDVDHAYTNKVELQAK
Sbjct: 241 LYSERMLQESELNNMQDLVEDFKKKYEDEVNKRTAAENEFVTLKKDVDHAYTNKVELQAK 300

Query: 301 VDLLRQDVEFTKMLFDAVSRLLLNGPLLPTLPLKSMDNNRSLDLDSIITEVRAQYEEIAQ 360
           VDLLRQDVEFTKMLFDA   L      + T  + SMDNNRSLDLDSIITEVRAQYEEIAQ
Sbjct: 301 VDLLRQDVEFTKMLFDA--ELSQMQQSVTTHLILSMDNNRSLDLDSIITEVRAQYEEIAQ 358

Query: 361 RSKAEAEAVYHSKYEELRITAGKHGDSLKEVKMEISELNRMIQRLQGEIAQVKKQCKNVQ 420
           RSKAEAEAVYHSKYEELRITAGKHGDSLKEVKMEISELNRMIQRLQGEIAQVKKQCKNVQ
Sbjct: 359 RSKAEAEAVYHSKYEELRITAGKHGDSLKEVKMEISELNRMIQRLQGEIAQVKKQCKNVQ 418

Query: 421 DSIADAEQRGENALKDAQSKLNDLEEALQKAREDLARLLRDYQDLMNTKLSLDVEIATYR 480
           DSIADAEQRGENALKDAQSKLNDLEEALQKAREDLARLLRDYQDLMNTKLSLDVEIATYR
Sbjct: 419 DSIADAEQRGENALKDAQSKLNDLEEALQKAREDLARLLRDYQDLMNTKLSLDVEIATYR 478

Query: 481 KLLEGEECRMSGDLSSNVTVSVTSSSISSGVASRAGFGGYGSGGRGSSYGGGFSSGSRSY 540
           KLLEGEECRMSGDLSSNVTVSVTSSSISSGVASRAGFGGYGSGGRGSSYGGGFSSGSRSY
Sbjct: 479 KLLEGEECRMSGDLSSNVTVSVTSSSISSGVASRAGFGGYGSGGRGSSYGGGFSSGSRSY 538

Query: 541 SSGGRRSGSRSGGGGSYGSGGGSRGGSSSGGGYSSGGKHSSGGGARGGSSSGGGGYGSER 600
           SSGGRRSGSRSGGGGSYGSGGGSRGGSSSGGGYSSGGKHSSGGGARGGSSSGGGGYGSER
Sbjct: 539 SSGGRRSGSRSGGGGSYGSGGGSRGGSSSGGGYSSGGKHSSGGGARGGSSSGGGGYGSER 598

Query: 601 GGSGSCEGGSSSVTFSFR 618
           GGSGSCEGGSSSVTFSFR
Sbjct: 599 GGSGSCEGGSSSVTFSFR 616


==> gi|742194076|ref|XP_010856188.1| PREDICTED: keratin, type II cytoskeletal 2 epidermal [Bison bison
           bison]
          Length = 617

 Score = 1183 bits (3060), Expect = 0.0
 Identities = 599/618 (96%), Positives = 602/618 (97%), Gaps = 1/618 (0%)

Query: 1   MSCQISYQSRGRGGGGGGFRGFSSGSAVVPGRSRLSGTSFSCLSRHGGGGGGFGGGGFGG 60
           MSCQISYQSRG GGGGGGFRGFSSGSAVVPGRSRLSGTSFSCLSRHGGGGGGFGGGGFGG
Sbjct: 1   MSCQISYQSRGTGGGGGGFRGFSSGSAVVPGRSRLSGTSFSCLSRHGGGGGGFGGGGFGG 60

Query: 61  GGFSSRSLVNLGGSRSTSISVAGGGGSFGSYGGFGGRGGGFGGGLGVGGGSFGGGRFGGG 120
           GGFSSRSLVNLGGSRSTSISVAGGGGSFGSYGGFGGRGGGFGGGLGVGGGSFGGGRFGGG
Sbjct: 61  GGFSSRSLVNLGGSRSTSISVAGGGGSFGSYGGFGGRGGGFGGGLGVGGGSFGGGRFGGG 120

Query: 121 GGFGGLGGPGGFGGPGGFGPGGFPGGGIHEVSINQSLLQPLNVKVDPEIQNVKSQEREQI 180
           GGFGGLGGPGGFGGPGGFGPGGFPGGGIHEVSINQSLLQPLNVKVDPEIQNVKSQEREQI
Sbjct: 121 GGFGGLGGPGGFGGPGGFGPGGFPGGGIHEVSINQSLLQPLNVKVDPEIQNVKSQEREQI 180

Query: 181 KALNNKFATFIDKVRFLEQQNQVLQTKWELLQQINVGTRTTNLEPLFQGYISQLQSHLDK 240
           KALNNKFATFIDKVRFLEQQNQVLQTKWELLQQINVGTRTTNLEPLFQGYISQLQSHLDK
Sbjct: 181 KALNNKFATFIDKVRFLEQQNQVLQTKWELLQQINVGTRTTNLEPLFQGYISQLQSHLDK 240

Query: 241 LYSERMLQESELNNMQDLVEDFKKKYEDEVNKRTAAENEFVTLKKDVDHAYTNKVELQAK 300
           LYSERMLQESELNNMQDLVEDFKKKYEDEVNKRTAAENEFVTLKKDVDHAYTNKVELQAK
Sbjct: 241 LYSERMLQESELNNMQDLVEDFKKKYEDEVNKRTAAENEFVTLKKDVDHAYTNKVELQAK 300

Query: 301 VDLLRQDVEFTKMLFDAVSRLLLNGPLLPTLPLKSMDNNRSLDLDSIITEVRAQYEEIAQ 360
           VDLLRQDVEFTKMLFDA     +   +  T  + SMDNNRSLDLDSIITEVRAQYEEIAQ
Sbjct: 301 VDLLRQDVEFTKMLFDA-ELSQMQQSVTDTTVILSMDNNRSLDLDSIITEVRAQYEEIAQ 359

Query: 361 RSKAEAEAVYHSKYEELRITAGKHGDSLKEVKMEISELNRMIQRLQGEIAQVKKQCKNVQ 420
           RSKAEAEAVYHSKYEELRITAGKHGDSLKEVKMEISELNRMIQRLQGEIAQVKKQCKNVQ
Sbjct: 360 RSKAEAEAVYHSKYEELRITAGKHGDSLKEVKMEISELNRMIQRLQGEIAQVKKQCKNVQ 419

Query: 421 DSIADAEQRGENALKDAQSKLNDLEEALQKAREDLARLLRDYQDLMNTKLSLDVEIATYR 480
           DSIADAEQRGENALKDAQSKLNDLEEALQKAREDLARLLRDYQDLMNTKLSLDVEIATYR
Sbjct: 420 DSIADAEQRGENALKDAQSKLNDLEEALQKAREDLARLLRDYQDLMNTKLSLDVEIATYR 479

Query: 481 KLLEGEECRMSGDLSSNVTVSVTSSSISSGVASRAGFGGYGSGGRGSSYGGGFSSGSRSY 540
           KLLEGEECRMSGDLSSNVTVSVTSSSISS VASRAGFGGYGSGGRGSSYGGGFSSGS SY
Sbjct: 480 KLLEGEECRMSGDLSSNVTVSVTSSSISSSVASRAGFGGYGSGGRGSSYGGGFSSGSSSY 539

Query: 541 SSGGRRSGSRSGGGGSYGSGGGSRGGSSSGGGYSSGGKHSSGGGARGGSSSGGGGYGSER 600
           SSGGRRSGSRSGGGGSYGSGGGSRGGSSSGGGYSSGGKHSSGGGARGGSSSGGGGYGSER
Sbjct: 540 SSGGRRSGSRSGGGGSYGSGGGSRGGSSSGGGYSSGGKHSSGGGARGGSSSGGGGYGSER 599

Query: 601 GGSGSCEGGSSSVTFSFR 618
           GGSGSCEGGSSSVTFSFR
Sbjct: 600 GGSGSCEGGSSSVTFSFR 617
