# Supplementary material for: Dataset supporting the proteomic differences found between excretion/secretion products from two isolates of Fasciola hepatica newly excysted juveniles (NEJ) derived from different snail hosts
Source: Data Brief. 2019 Jul 15;25:104272. doi: 10.1016/j.dib.2019.104272 (PMC6661421; doi:10.1016/j.dib.2019.104272)
Supplement: Supplementary file 2 [file mmc2.zip › links/REFSEQ-VERTEBRATES/tr_G3N0V2_G3N0V2_BOVIN-REFSEQ-VERTEBRATES.txt]

>tr_G3N0V2_G3N0V2_BOVIN

gi|297474460|ref|XP_002687292.1| PREDICTED: keratin, type II cyt...  1201   0.0  
gi|982981610|ref|XP_003584943.2| PREDICTED: keratin, type II cyt...  1201   0.0  
gi|742194898|ref|XP_010856393.1| PREDICTED: keratin, type II cyt...  1195   0.0  
gi|555990567|ref|XP_005907074.1| PREDICTED: keratin, type II cyt...  1195   0.0  
gi|594044326|ref|XP_006046659.1| PREDICTED: keratin, type II cyt...  1167   0.0  
gi|1062969011|ref|XP_017903204.1| PREDICTED: keratin, type II cy...  1159   0.0  
gi|803289835|ref|XP_012004584.1| PREDICTED: keratin, type II cyt...  1150   0.0  
gi|556726085|ref|XP_005958818.1| PREDICTED: LOW QUALITY PROTEIN:...  1150   0.0  
gi|965926601|ref|XP_014950133.1| PREDICTED: LOW QUALITY PROTEIN:...  1110   0.0  
gi|350583977|ref|XP_003481635.1| PREDICTED: keratin, type II cyt...   985   0.0  


==> gi|297474460|ref|XP_002687292.1| PREDICTED: keratin, type II cytoskeletal 1 [Bos taurus]
          Length = 606

 Score = 1201 bits (3107), Expect = 0.0
 Identities = 606/606 (100%), Positives = 606/606 (100%)

Query: 1   MSRHFSSRSGYRCGGGGGGFSSGSAGVVSYQRRSTSSSVRRSGGGGGRFSGGVCGGGAGG 60
           MSRHFSSRSGYRCGGGGGGFSSGSAGVVSYQRRSTSSSVRRSGGGGGRFSGGVCGGGAGG
Sbjct: 1   MSRHFSSRSGYRCGGGGGGFSSGSAGVVSYQRRSTSSSVRRSGGGGGRFSGGVCGGGAGG 60

Query: 61  GFGSRSLINLGGSKSISISVAGGGGRGGFGGGYGGGYGGGGFGGGGFGGGGFGAGGFGVG 120
           GFGSRSLINLGGSKSISISVAGGGGRGGFGGGYGGGYGGGGFGGGGFGGGGFGAGGFGVG
Sbjct: 61  GFGSRSLINLGGSKSISISVAGGGGRGGFGGGYGGGYGGGGFGGGGFGGGGFGAGGFGVG 120

Query: 121 GIGGGFGGGGFGGGGFGGGGFPVCPGGIQEVTINQSLLQPLNVEIDPEIQKIKSREREQI 180
           GIGGGFGGGGFGGGGFGGGGFPVCPGGIQEVTINQSLLQPLNVEIDPEIQKIKSREREQI
Sbjct: 121 GIGGGFGGGGFGGGGFGGGGFPVCPGGIQEVTINQSLLQPLNVEIDPEIQKIKSREREQI 180

Query: 181 KSLNNQFASFIDKVRFLEQQNQVLQTKWELLQQINTSTRTYSLEPLFEAYISRLRRTVDQ 240
           KSLNNQFASFIDKVRFLEQQNQVLQTKWELLQQINTSTRTYSLEPLFEAYISRLRRTVDQ
Sbjct: 181 KSLNNQFASFIDKVRFLEQQNQVLQTKWELLQQINTSTRTYSLEPLFEAYISRLRRTVDQ 240

Query: 241 LKSDQSRLDSELKNMQDLVEDYRRKYEDEINKRTNAENEFVGIKNDVDAAYITKVDLQAK 300
           LKSDQSRLDSELKNMQDLVEDYRRKYEDEINKRTNAENEFVGIKNDVDAAYITKVDLQAK
Sbjct: 241 LKSDQSRLDSELKNMQDLVEDYRRKYEDEINKRTNAENEFVGIKNDVDAAYITKVDLQAK 300

Query: 301 FDNLLQEIDFYKTLYQAELSQMQTHISDTNVILSMDNNRNLDLNSIIDEVKAQYEEIAQR 360
           FDNLLQEIDFYKTLYQAELSQMQTHISDTNVILSMDNNRNLDLNSIIDEVKAQYEEIAQR
Sbjct: 301 FDNLLQEIDFYKTLYQAELSQMQTHISDTNVILSMDNNRNLDLNSIIDEVKAQYEEIAQR 360

Query: 361 SKAEAEALYQTKYEELQITAGQHGDSLKNTKVEISELNRVIQRLRSEIDSVKKQISSLQQ 420
           SKAEAEALYQTKYEELQITAGQHGDSLKNTKVEISELNRVIQRLRSEIDSVKKQISSLQQ
Sbjct: 361 SKAEAEALYQTKYEELQITAGQHGDSLKNTKVEISELNRVIQRLRSEIDSVKKQISSLQQ 420

Query: 421 AISDAEQRGENAIKDAQNKLNELEDALQKAKEDMARLLRDYQELMNTKLALDVEIATYRT 480
           AISDAEQRGENAIKDAQNKLNELEDALQKAKEDMARLLRDYQELMNTKLALDVEIATYRT
Sbjct: 421 AISDAEQRGENAIKDAQNKLNELEDALQKAKEDMARLLRDYQELMNTKLALDVEIATYRT 480

Query: 481 LLEGEESRMSGECVPNVSVSVSTSHTSISGGGGRGGVGFSSGGGGYGSGGGGGYGSGGGS 540
           LLEGEESRMSGECVPNVSVSVSTSHTSISGGGGRGGVGFSSGGGGYGSGGGGGYGSGGGS
Sbjct: 481 LLEGEESRMSGECVPNVSVSVSTSHTSISGGGGRGGVGFSSGGGGYGSGGGGGYGSGGGS 540

Query: 541 SYGSRAGGSYGSGGGSSGSRRGGSGGGGGSSGGSFISSGGRASSTKTSGGSSSVKFVSTS 600
           SYGSRAGGSYGSGGGSSGSRRGGSGGGGGSSGGSFISSGGRASSTKTSGGSSSVKFVSTS
Sbjct: 541 SYGSRAGGSYGSGGGSSGSRRGGSGGGGGSSGGSFISSGGRASSTKTSGGSSSVKFVSTS 600

Query: 601 YSRGPR 606
           YSRGPR
Sbjct: 601 YSRGPR 606


==> gi|982981610|ref|XP_003584943.2| PREDICTED: keratin, type II cytoskeletal 1 [Bos taurus]
          Length = 606

 Score = 1201 bits (3107), Expect = 0.0
 Identities = 606/606 (100%), Positives = 606/606 (100%)

Query: 1   MSRHFSSRSGYRCGGGGGGFSSGSAGVVSYQRRSTSSSVRRSGGGGGRFSGGVCGGGAGG 60
           MSRHFSSRSGYRCGGGGGGFSSGSAGVVSYQRRSTSSSVRRSGGGGGRFSGGVCGGGAGG
Sbjct: 1   MSRHFSSRSGYRCGGGGGGFSSGSAGVVSYQRRSTSSSVRRSGGGGGRFSGGVCGGGAGG 60

Query: 61  GFGSRSLINLGGSKSISISVAGGGGRGGFGGGYGGGYGGGGFGGGGFGGGGFGAGGFGVG 120
           GFGSRSLINLGGSKSISISVAGGGGRGGFGGGYGGGYGGGGFGGGGFGGGGFGAGGFGVG
Sbjct: 61  GFGSRSLINLGGSKSISISVAGGGGRGGFGGGYGGGYGGGGFGGGGFGGGGFGAGGFGVG 120

Query: 121 GIGGGFGGGGFGGGGFGGGGFPVCPGGIQEVTINQSLLQPLNVEIDPEIQKIKSREREQI 180
           GIGGGFGGGGFGGGGFGGGGFPVCPGGIQEVTINQSLLQPLNVEIDPEIQKIKSREREQI
Sbjct: 121 GIGGGFGGGGFGGGGFGGGGFPVCPGGIQEVTINQSLLQPLNVEIDPEIQKIKSREREQI 180

Query: 181 KSLNNQFASFIDKVRFLEQQNQVLQTKWELLQQINTSTRTYSLEPLFEAYISRLRRTVDQ 240
           KSLNNQFASFIDKVRFLEQQNQVLQTKWELLQQINTSTRTYSLEPLFEAYISRLRRTVDQ
Sbjct: 181 KSLNNQFASFIDKVRFLEQQNQVLQTKWELLQQINTSTRTYSLEPLFEAYISRLRRTVDQ 240

Query: 241 LKSDQSRLDSELKNMQDLVEDYRRKYEDEINKRTNAENEFVGIKNDVDAAYITKVDLQAK 300
           LKSDQSRLDSELKNMQDLVEDYRRKYEDEINKRTNAENEFVGIKNDVDAAYITKVDLQAK
Sbjct: 241 LKSDQSRLDSELKNMQDLVEDYRRKYEDEINKRTNAENEFVGIKNDVDAAYITKVDLQAK 300

Query: 301 FDNLLQEIDFYKTLYQAELSQMQTHISDTNVILSMDNNRNLDLNSIIDEVKAQYEEIAQR 360
           FDNLLQEIDFYKTLYQAELSQMQTHISDTNVILSMDNNRNLDLNSIIDEVKAQYEEIAQR
Sbjct: 301 FDNLLQEIDFYKTLYQAELSQMQTHISDTNVILSMDNNRNLDLNSIIDEVKAQYEEIAQR 360

Query: 361 SKAEAEALYQTKYEELQITAGQHGDSLKNTKVEISELNRVIQRLRSEIDSVKKQISSLQQ 420
           SKAEAEALYQTKYEELQITAGQHGDSLKNTKVEISELNRVIQRLRSEIDSVKKQISSLQQ
Sbjct: 361 SKAEAEALYQTKYEELQITAGQHGDSLKNTKVEISELNRVIQRLRSEIDSVKKQISSLQQ 420

Query: 421 AISDAEQRGENAIKDAQNKLNELEDALQKAKEDMARLLRDYQELMNTKLALDVEIATYRT 480
           AISDAEQRGENAIKDAQNKLNELEDALQKAKEDMARLLRDYQELMNTKLALDVEIATYRT
Sbjct: 421 AISDAEQRGENAIKDAQNKLNELEDALQKAKEDMARLLRDYQELMNTKLALDVEIATYRT 480

Query: 481 LLEGEESRMSGECVPNVSVSVSTSHTSISGGGGRGGVGFSSGGGGYGSGGGGGYGSGGGS 540
           LLEGEESRMSGECVPNVSVSVSTSHTSISGGGGRGGVGFSSGGGGYGSGGGGGYGSGGGS
Sbjct: 481 LLEGEESRMSGECVPNVSVSVSTSHTSISGGGGRGGVGFSSGGGGYGSGGGGGYGSGGGS 540

Query: 541 SYGSRAGGSYGSGGGSSGSRRGGSGGGGGSSGGSFISSGGRASSTKTSGGSSSVKFVSTS 600
           SYGSRAGGSYGSGGGSSGSRRGGSGGGGGSSGGSFISSGGRASSTKTSGGSSSVKFVSTS
Sbjct: 541 SYGSRAGGSYGSGGGSSGSRRGGSGGGGGSSGGSFISSGGRASSTKTSGGSSSVKFVSTS 600

Query: 601 YSRGPR 606
           YSRGPR
Sbjct: 601 YSRGPR 606


==> gi|742194898|ref|XP_010856393.1| PREDICTED: keratin, type II cytoskeletal 1 [Bison bison bison]
          Length = 606

 Score = 1195 bits (3091), Expect = 0.0
 Identities = 603/606 (99%), Positives = 603/606 (99%)

Query: 1   MSRHFSSRSGYRCGGGGGGFSSGSAGVVSYQRRSTSSSVRRSGGGGGRFSGGVCGGGAGG 60
           MSRHFSSRSGYRCGGGGGGFSSGSAGVVSYQRRSTSSSVRRSGGGGGRFSGGVCGGGAGG
Sbjct: 1   MSRHFSSRSGYRCGGGGGGFSSGSAGVVSYQRRSTSSSVRRSGGGGGRFSGGVCGGGAGG 60

Query: 61  GFGSRSLINLGGSKSISISVAGGGGRGGFGGGYGGGYGGGGFGGGGFGGGGFGAGGFGVG 120
           GFGSRSLINLGGSKSISISVAGGGGRGGFGGGYGGGYGGGGFGGGGFGGGGFGAGGFGVG
Sbjct: 61  GFGSRSLINLGGSKSISISVAGGGGRGGFGGGYGGGYGGGGFGGGGFGGGGFGAGGFGVG 120

Query: 121 GIGGGFGGGGFGGGGFGGGGFPVCPGGIQEVTINQSLLQPLNVEIDPEIQKIKSREREQI 180
           GIGGGFGGGGFGGGGFGGGGFPVCPGGIQEVTINQSLLQPLNVEIDPEIQKIKSREREQI
Sbjct: 121 GIGGGFGGGGFGGGGFGGGGFPVCPGGIQEVTINQSLLQPLNVEIDPEIQKIKSREREQI 180

Query: 181 KSLNNQFASFIDKVRFLEQQNQVLQTKWELLQQINTSTRTYSLEPLFEAYISRLRRTVDQ 240
           KSLNNQFASFIDKVRFLEQQNQVLQTKWELLQQINTSTRTYSLEPLFEAYISRLRRTVDQ
Sbjct: 181 KSLNNQFASFIDKVRFLEQQNQVLQTKWELLQQINTSTRTYSLEPLFEAYISRLRRTVDQ 240

Query: 241 LKSDQSRLDSELKNMQDLVEDYRRKYEDEINKRTNAENEFVGIKNDVDAAYITKVDLQAK 300
           LKSDQSRLDSELKNMQDLVEDYRRKYEDEINKRTNAENEFVGIK DVDAAYITKVDLQAK
Sbjct: 241 LKSDQSRLDSELKNMQDLVEDYRRKYEDEINKRTNAENEFVGIKKDVDAAYITKVDLQAK 300

Query: 301 FDNLLQEIDFYKTLYQAELSQMQTHISDTNVILSMDNNRNLDLNSIIDEVKAQYEEIAQR 360
           FDNLLQEIDFYKTLYQAELSQMQTHISDTNVILSMDNNRNLDLNSIIDEVKAQYEEIAQR
Sbjct: 301 FDNLLQEIDFYKTLYQAELSQMQTHISDTNVILSMDNNRNLDLNSIIDEVKAQYEEIAQR 360

Query: 361 SKAEAEALYQTKYEELQITAGQHGDSLKNTKVEISELNRVIQRLRSEIDSVKKQISSLQQ 420
           SKAEAEALYQTKYEELQITAGQHGDSLKNTKVEISELNRVIQRLRSEIDSVKKQISSLQQ
Sbjct: 361 SKAEAEALYQTKYEELQITAGQHGDSLKNTKVEISELNRVIQRLRSEIDSVKKQISSLQQ 420

Query: 421 AISDAEQRGENAIKDAQNKLNELEDALQKAKEDMARLLRDYQELMNTKLALDVEIATYRT 480
           AISDAEQRGENAIKDAQNKLNELEDALQKAKEDMARLLRDYQELMNTKLALDVEIATYRT
Sbjct: 421 AISDAEQRGENAIKDAQNKLNELEDALQKAKEDMARLLRDYQELMNTKLALDVEIATYRT 480

Query: 481 LLEGEESRMSGECVPNVSVSVSTSHTSISGGGGRGGVGFSSGGGGYGSGGGGGYGSGGGS 540
           LLEGEESRMSGECVPNVSVSVSTSHTSISGGGGRGGVGFSSGGGGY SGGGGGYGSGGGS
Sbjct: 481 LLEGEESRMSGECVPNVSVSVSTSHTSISGGGGRGGVGFSSGGGGYSSGGGGGYGSGGGS 540

Query: 541 SYGSRAGGSYGSGGGSSGSRRGGSGGGGGSSGGSFISSGGRASSTKTSGGSSSVKFVSTS 600
           SYGSR GGSYGSGGGSSGSRRGGSGGGGGSSGGSFISSGGRASSTKTSGGSSSVKFVSTS
Sbjct: 541 SYGSRGGGSYGSGGGSSGSRRGGSGGGGGSSGGSFISSGGRASSTKTSGGSSSVKFVSTS 600

Query: 601 YSRGPR 606
           YSRGPR
Sbjct: 601 YSRGPR 606
