# Supplementary material for: Dataset supporting the proteomic differences found between excretion/secretion products from two isolates of Fasciola hepatica newly excysted juveniles (NEJ) derived from different snail hosts
Source: Data Brief. 2019 Jul 15;25:104272. doi: 10.1016/j.dib.2019.104272 (PMC6661421; doi:10.1016/j.dib.2019.104272)
Supplement: Supplementary file 2 [file mmc2.zip › links/REFSEQ-VERTEBRATES/tr_G3X7A8_G3X7A8_BOVIN-REFSEQ-VERTEBRATES.txt]

>tr_G3X7A8_G3X7A8_BOVIN

gi|45429979|ref|NP_991355.1| spleen trypsin inhibitor I precurso...   213   6e-054
gi|742097361|ref|XP_010833319.1| PREDICTED: spleen trypsin inhib...   207   5e-052
gi|742097357|ref|XP_010833318.1| PREDICTED: spleen trypsin inhib...   207   5e-052
gi|742076857|ref|XP_010844886.1| PREDICTED: pancreatic trypsin i...   202   1e-050
gi|157744502|ref|NP_001001554.2| pancreatic trypsin inhibitor pr...   198   2e-049
gi|942099906|ref|XP_005910719.2| PREDICTED: pancreatic trypsin i...   197   3e-049
gi|594037568|ref|XP_006043416.1| PREDICTED: spleen trypsin inhib...   197   4e-049
gi|548491679|ref|XP_005688658.1| PREDICTED: spleen trypsin inhib...   192   9e-048
gi|594037570|ref|XP_006043417.1| PREDICTED: spleen trypsin inhib...   192   2e-047
gi|556717644|ref|XP_005954729.1| PREDICTED: spleen trypsin inhib...   191   3e-047


==> gi|45429979|ref|NP_991355.1| spleen trypsin inhibitor I precursor [Bos taurus]
          Length = 100

 Score =  213 bits (542), Expect = 6e-054
 Identities = 99/100 (99%), Positives = 100/100 (100%)

Query: 1   MKMSRLCLSVALLVLLGTLAASTPGCDTSNQAKAQRPDFCLEPPYTGPCKAKMIRYFYNA 60
           MKMSRLCLS+ALLVLLGTLAASTPGCDTSNQAKAQRPDFCLEPPYTGPCKAKMIRYFYNA
Sbjct: 1   MKMSRLCLSIALLVLLGTLAASTPGCDTSNQAKAQRPDFCLEPPYTGPCKAKMIRYFYNA 60

Query: 61  KAGFCETFVYGGCKAKSNNFRSAEDCMRTCGGAIGPRENL 100
           KAGFCETFVYGGCKAKSNNFRSAEDCMRTCGGAIGPRENL
Sbjct: 61  KAGFCETFVYGGCKAKSNNFRSAEDCMRTCGGAIGPRENL 100


==> gi|742097361|ref|XP_010833319.1| PREDICTED: spleen trypsin inhibitor I isoform X2 [Bison bison
           bison]
          Length = 100

 Score =  207 bits (526), Expect = 5e-052
 Identities = 97/100 (97%), Positives = 98/100 (98%)

Query: 1   MKMSRLCLSVALLVLLGTLAASTPGCDTSNQAKAQRPDFCLEPPYTGPCKAKMIRYFYNA 60
           MKMSRLCLSVALLVLLGTLAASTPGCDTSNQAKAQ PDFCLEPPYTGPCKAKMIRYFYNA
Sbjct: 1   MKMSRLCLSVALLVLLGTLAASTPGCDTSNQAKAQWPDFCLEPPYTGPCKAKMIRYFYNA 60

Query: 61  KAGFCETFVYGGCKAKSNNFRSAEDCMRTCGGAIGPRENL 100
           KAG C+TFVYGGCKAKSNNFRSAEDCMRTCGGAIGPRENL
Sbjct: 61  KAGLCQTFVYGGCKAKSNNFRSAEDCMRTCGGAIGPRENL 100


==> gi|742097357|ref|XP_010833318.1| PREDICTED: spleen trypsin inhibitor I isoform X1 [Bison bison
           bison]
          Length = 100

 Score =  207 bits (526), Expect = 5e-052
 Identities = 97/100 (97%), Positives = 98/100 (98%)

Query: 1   MKMSRLCLSVALLVLLGTLAASTPGCDTSNQAKAQRPDFCLEPPYTGPCKAKMIRYFYNA 60
           MKMSRLCLSVALLVLLGTLAASTPGCDTSNQAKAQ PDFCLEPPYTGPCKAKMIRYFYNA
Sbjct: 1   MKMSRLCLSVALLVLLGTLAASTPGCDTSNQAKAQWPDFCLEPPYTGPCKAKMIRYFYNA 60

Query: 61  KAGFCETFVYGGCKAKSNNFRSAEDCMRTCGGAIGPRENL 100
           KAG C+TFVYGGCKAKSNNFRSAEDCMRTCGGAIGPRENL
Sbjct: 61  KAGLCQTFVYGGCKAKSNNFRSAEDCMRTCGGAIGPRENL 100
