# Supplementary material for: Dataset supporting the proteomic differences found between excretion/secretion products from two isolates of Fasciola hepatica newly excysted juveniles (NEJ) derived from different snail hosts
Source: Data Brief. 2019 Jul 15;25:104272. doi: 10.1016/j.dib.2019.104272 (PMC6661421; doi:10.1016/j.dib.2019.104272)
Supplement: Supplementary file 2 [file mmc2.zip › links/REFSEQ-VERTEBRATES/tr_M0QVY0_M0QVY0_BOVIN-REFSEQ-VERTEBRATES.txt]

>tr_M0QVY0_M0QVY0_BOVIN

gi|134085706|ref|NP_001076979.1| keratin, type II cytoskeletal 6...  1121   0.0  
gi|383872577|ref|NP_001244333.1| keratin, type II cytoskeletal 5...  1108   0.0  
gi|297474468|ref|XP_002687296.1| PREDICTED: keratin, type II cyt...  1105   0.0  
gi|76617862|ref|XP_884760.1| PREDICTED: keratin, type II cytoske...  1105   0.0  
gi|742194056|ref|XP_010856183.1| PREDICTED: LOW QUALITY PROTEIN:...  1093   0.0  
gi|803289817|ref|XP_012004574.1| PREDICTED: keratin, type II cyt...  1073   0.0  
gi|1062969030|ref|XP_017903208.1| PREDICTED: keratin, type II cy...  1064   0.0  
gi|556726068|ref|XP_005958810.1| PREDICTED: keratin, type II cyt...  1059   0.0  
gi|301775737|ref|XP_002923289.1| PREDICTED: keratin, type II cyt...  1031   0.0  
gi|301775735|ref|XP_002923288.1| PREDICTED: keratin, type II cyt...  1031   0.0  


==> gi|134085706|ref|NP_001076979.1| keratin, type II cytoskeletal 6A [Bos taurus]
          Length = 571

 Score = 1121 bits (2899), Expect = 0.0
 Identities = 570/571 (99%), Positives = 570/571 (99%)

Query: 1   MSYKSTVKTQSISRKGFSAGSARVPGVCRSGFSSVSLSRSRGSGGLAGVCGGAGFGSRSL 60
           MSYKSTVKTQSISRKGFSAGSARVPGVCRSGFSSVSLSRSRGSGGLAGVCGGAGFGSRSL
Sbjct: 1   MSYKSTVKTQSISRKGFSAGSARVPGVCRSGFSSVSLSRSRGSGGLAGVCGGAGFGSRSL 60

Query: 61  YGLGGSKRISIAGGSCAIGGGYGGRIGVGYGFGGGVGSGFGFGAGAGSGFGLGGGAGFGG 120
           YGLGGSKRISIAGGSCAIGGGYGGRIGVGYGFGGGVGSGFGFGAGAGSGFGLGGGAGFGG
Sbjct: 61  YGLGGSKRISIAGGSCAIGGGYGGRIGVGYGFGGGVGSGFGFGAGAGSGFGLGGGAGFGG 120

Query: 121 GFGGPGFPVCPPGGIQEVTVNQSLLTPLNLQIDPTIQRVRTEEREQIKTLNNKFASFIDK 180
           GFGGPGF VCPPGGIQEVTVNQSLLTPLNLQIDPTIQRVRTEEREQIKTLNNKFASFIDK
Sbjct: 121 GFGGPGFLVCPPGGIQEVTVNQSLLTPLNLQIDPTIQRVRTEEREQIKTLNNKFASFIDK 180

Query: 181 VRFLEQQNKVLDTKWTLLQEQGTKTVRQNLEPLFEQYINNLRRQLDSILGERGRLDSELR 240
           VRFLEQQNKVLDTKWTLLQEQGTKTVRQNLEPLFEQYINNLRRQLDSILGERGRLDSELR
Sbjct: 181 VRFLEQQNKVLDTKWTLLQEQGTKTVRQNLEPLFEQYINNLRRQLDSILGERGRLDSELR 240

Query: 241 GMQDTVEDFKNKYEDEINKRTVAENEFVNLKKDVDAAYMNKVELQAKVDALTDEINFLRT 300
           GMQDTVEDFKNKYEDEINKRTVAENEFVNLKKDVDAAYMNKVELQAKVDALTDEINFLRT
Sbjct: 241 GMQDTVEDFKNKYEDEINKRTVAENEFVNLKKDVDAAYMNKVELQAKVDALTDEINFLRT 300

Query: 301 FYDAELAQMQTHISDTSVVLSMDNNRNLDLDSIIAEVKAQYEEIAQRSRAEAESWYQSKY 360
           FYDAELAQMQTHISDTSVVLSMDNNRNLDLDSIIAEVKAQYEEIAQRSRAEAESWYQSKY
Sbjct: 301 FYDAELAQMQTHISDTSVVLSMDNNRNLDLDSIIAEVKAQYEEIAQRSRAEAESWYQSKY 360

Query: 361 EELQVTAGRHGDDLRNTKQEISEINRVIQRLRSEIDHVKKQCASLQSAIADAEQRGELAL 420
           EELQVTAGRHGDDLRNTKQEISEINRVIQRLRSEIDHVKKQCASLQSAIADAEQRGELAL
Sbjct: 361 EELQVTAGRHGDDLRNTKQEISEINRVIQRLRSEIDHVKKQCASLQSAIADAEQRGELAL 420

Query: 421 KDARSKLADLEDALQKAKQDMARLLKEYQELMNVKLALDVEIATYRKLLEGEECRLSGEG 480
           KDARSKLADLEDALQKAKQDMARLLKEYQELMNVKLALDVEIATYRKLLEGEECRLSGEG
Sbjct: 421 KDARSKLADLEDALQKAKQDMARLLKEYQELMNVKLALDVEIATYRKLLEGEECRLSGEG 480

Query: 481 VGQVNISVVQSTVSGGYGGAGGYGGASGLGSGLGVSGGSGYSYSSGHSLGGGFSSGSGRA 540
           VGQVNISVVQSTVSGGYGGAGGYGGASGLGSGLGVSGGSGYSYSSGHSLGGGFSSGSGRA
Sbjct: 481 VGQVNISVVQSTVSGGYGGAGGYGGASGLGSGLGVSGGSGYSYSSGHSLGGGFSSGSGRA 540

Query: 541 IGCGFGSSGGSSSTIKYTTTTSSSSRKGYKH 571
           IGCGFGSSGGSSSTIKYTTTTSSSSRKGYKH
Sbjct: 541 IGCGFGSSGGSSSTIKYTTTTSSSSRKGYKH 571


==> gi|383872577|ref|NP_001244333.1| keratin, type II cytoskeletal 59 kDa, component IV [Bos taurus]
          Length = 571

 Score = 1108 bits (2867), Expect = 0.0
 Identities = 562/571 (98%), Positives = 565/571 (98%)

Query: 1   MSYKSTVKTQSISRKGFSAGSARVPGVCRSGFSSVSLSRSRGSGGLAGVCGGAGFGSRSL 60
           MS KSTVKTQSISR+GFSAGSARVPGVCRSGFSSVSLSRSRGSGGLAGVCGGAGFGSRSL
Sbjct: 1   MSCKSTVKTQSISRRGFSAGSARVPGVCRSGFSSVSLSRSRGSGGLAGVCGGAGFGSRSL 60

Query: 61  YGLGGSKRISIAGGSCAIGGGYGGRIGVGYGFGGGVGSGFGFGAGAGSGFGLGGGAGFGG 120
           YGLGGSKRISIAGGSC IGGGYGGRIGVGYGFGGG GSGFGFGAGAGSGFGLGGGAGFGG
Sbjct: 61  YGLGGSKRISIAGGSCVIGGGYGGRIGVGYGFGGGAGSGFGFGAGAGSGFGLGGGAGFGG 120

Query: 121 GFGGPGFPVCPPGGIQEVTVNQSLLTPLNLQIDPTIQRVRTEEREQIKTLNNKFASFIDK 180
           GFGGPGFPVCPPGGIQEVTVNQSLLTPLNLQIDPTIQRVRTEEREQIKTLNNKFASFIDK
Sbjct: 121 GFGGPGFPVCPPGGIQEVTVNQSLLTPLNLQIDPTIQRVRTEEREQIKTLNNKFASFIDK 180

Query: 181 VRFLEQQNKVLDTKWTLLQEQGTKTVRQNLEPLFEQYINNLRRQLDSILGERGRLDSELR 240
           VRFLEQQNKVLDTKWTLLQEQGT+TVRQNLEPLFEQYINNLRRQLDSILGERGRLDSELR
Sbjct: 181 VRFLEQQNKVLDTKWTLLQEQGTRTVRQNLEPLFEQYINNLRRQLDSILGERGRLDSELR 240

Query: 241 GMQDTVEDFKNKYEDEINKRTVAENEFVNLKKDVDAAYMNKVELQAKVDALTDEINFLRT 300
           GMQDTVEDFKNKYEDEINKRT AENEFV LKKDVD AYMNKVELQAKVDALTDEINFLRT
Sbjct: 241 GMQDTVEDFKNKYEDEINKRTAAENEFVKLKKDVDIAYMNKVELQAKVDALTDEINFLRT 300

Query: 301 FYDAELAQMQTHISDTSVVLSMDNNRNLDLDSIIAEVKAQYEEIAQRSRAEAESWYQSKY 360
           FYDAELAQMQTHISDTSVVLSMDNNRNLDLDSIIAEVKAQYEEIAQRSRAEAESWYQSKY
Sbjct: 301 FYDAELAQMQTHISDTSVVLSMDNNRNLDLDSIIAEVKAQYEEIAQRSRAEAESWYQSKY 360

Query: 361 EELQVTAGRHGDDLRNTKQEISEINRVIQRLRSEIDHVKKQCASLQSAIADAEQRGELAL 420
           EEL+VTAGRHGDDLRNTKQEISEINRVIQRLRSEIDHVKKQCASLQSAIADAEQRGELAL
Sbjct: 361 EELRVTAGRHGDDLRNTKQEISEINRVIQRLRSEIDHVKKQCASLQSAIADAEQRGELAL 420

Query: 421 KDARSKLADLEDALQKAKQDMARLLKEYQELMNVKLALDVEIATYRKLLEGEECRLSGEG 480
           KDARSKLADLEDALQKAKQDMARLLKEYQELMNVKLALDVEIATYRKLLEGEECRLSGEG
Sbjct: 421 KDARSKLADLEDALQKAKQDMARLLKEYQELMNVKLALDVEIATYRKLLEGEECRLSGEG 480

Query: 481 VGQVNISVVQSTVSGGYGGAGGYGGASGLGSGLGVSGGSGYSYSSGHSLGGGFSSGSGRA 540
           VGQVNISVVQSTVSGGYGGAGGYGGASGLGSGLGVSGGSGYSYSSGHSLGGGFSSGSGRA
Sbjct: 481 VGQVNISVVQSTVSGGYGGAGGYGGASGLGSGLGVSGGSGYSYSSGHSLGGGFSSGSGRA 540

Query: 541 IGCGFGSSGGSSSTIKYTTTTSSSSRKGYKH 571
           IGCGFGSSGGSSSTIKYTTTTSSSSRKGYKH
Sbjct: 541 IGCGFGSSGGSSSTIKYTTTTSSSSRKGYKH 571


==> gi|297474468|ref|XP_002687296.1| PREDICTED: keratin, type II cytoskeletal 6A [Bos taurus]
          Length = 571

 Score = 1105 bits (2857), Expect = 0.0
 Identities = 560/571 (98%), Positives = 564/571 (98%)

Query: 1   MSYKSTVKTQSISRKGFSAGSARVPGVCRSGFSSVSLSRSRGSGGLAGVCGGAGFGSRSL 60
           MS KSTVKTQSISR+GFSAGSARVPGVCRSGFSSVSLSRSRGSGGLAGVCGGAGFGSRSL
Sbjct: 1   MSCKSTVKTQSISRRGFSAGSARVPGVCRSGFSSVSLSRSRGSGGLAGVCGGAGFGSRSL 60

Query: 61  YGLGGSKRISIAGGSCAIGGGYGGRIGVGYGFGGGVGSGFGFGAGAGSGFGLGGGAGFGG 120
           YGLGGSKRISIAGGSC IGGGYGGRIGVGYGFGGG GSGFGFGAGAGSGFGLGGGAGFGG
Sbjct: 61  YGLGGSKRISIAGGSCVIGGGYGGRIGVGYGFGGGAGSGFGFGAGAGSGFGLGGGAGFGG 120

Query: 121 GFGGPGFPVCPPGGIQEVTVNQSLLTPLNLQIDPTIQRVRTEEREQIKTLNNKFASFIDK 180
           GFGGPGFPVCPPGGIQEVTVNQSLLTPLNLQIDPTIQRVRTEEREQIKTLNNKFASFIDK
Sbjct: 121 GFGGPGFPVCPPGGIQEVTVNQSLLTPLNLQIDPTIQRVRTEEREQIKTLNNKFASFIDK 180

Query: 181 VRFLEQQNKVLDTKWTLLQEQGTKTVRQNLEPLFEQYINNLRRQLDSILGERGRLDSELR 240
           VRFLEQQNKVLDTKWTLLQEQGT+TVRQNLEPLFEQYINNLRRQLDSILGERGRLDSELR
Sbjct: 181 VRFLEQQNKVLDTKWTLLQEQGTRTVRQNLEPLFEQYINNLRRQLDSILGERGRLDSELR 240

Query: 241 GMQDTVEDFKNKYEDEINKRTVAENEFVNLKKDVDAAYMNKVELQAKVDALTDEINFLRT 300
           GMQDTVEDFKNKYEDEINKRT AENEFV LKKDVD AYMNKVELQAKVDALTDEINFLRT
Sbjct: 241 GMQDTVEDFKNKYEDEINKRTAAENEFVKLKKDVDIAYMNKVELQAKVDALTDEINFLRT 300

Query: 301 FYDAELAQMQTHISDTSVVLSMDNNRNLDLDSIIAEVKAQYEEIAQRSRAEAESWYQSKY 360
           FYDAELAQMQTHISDTSVVLSMDNNRNLDLDSIIAEVKAQYEEIAQRSRAEAESWYQSKY
Sbjct: 301 FYDAELAQMQTHISDTSVVLSMDNNRNLDLDSIIAEVKAQYEEIAQRSRAEAESWYQSKY 360

Query: 361 EELQVTAGRHGDDLRNTKQEISEINRVIQRLRSEIDHVKKQCASLQSAIADAEQRGELAL 420
           EEL+VTAGRHGDDLRNTKQEISEINRVIQRLRSEIDHVKKQCASLQSAIADAEQRGELAL
Sbjct: 361 EELRVTAGRHGDDLRNTKQEISEINRVIQRLRSEIDHVKKQCASLQSAIADAEQRGELAL 420

Query: 421 KDARSKLADLEDALQKAKQDMARLLKEYQELMNVKLALDVEIATYRKLLEGEECRLSGEG 480
           KDAR+KLA LEDALQKAKQDMARLLKEYQELMNVKLALDVEIATYRKLLEGEECRLSGEG
Sbjct: 421 KDARNKLAGLEDALQKAKQDMARLLKEYQELMNVKLALDVEIATYRKLLEGEECRLSGEG 480

Query: 481 VGQVNISVVQSTVSGGYGGAGGYGGASGLGSGLGVSGGSGYSYSSGHSLGGGFSSGSGRA 540
           VGQVNISVVQSTVSGGYGGAGGYGGASGLGSGLGVSGGSGYSYSSGHSLGGGFSSGSGRA
Sbjct: 481 VGQVNISVVQSTVSGGYGGAGGYGGASGLGSGLGVSGGSGYSYSSGHSLGGGFSSGSGRA 540

Query: 541 IGCGFGSSGGSSSTIKYTTTTSSSSRKGYKH 571
           IGCGFGSSGGSSSTIKYTTTTSSSSRKGYKH
Sbjct: 541 IGCGFGSSGGSSSTIKYTTTTSSSSRKGYKH 571
