# Supplementary material for: Dataset supporting the proteomic differences found between excretion/secretion products from two isolates of Fasciola hepatica newly excysted juveniles (NEJ) derived from different snail hosts
Source: Data Brief. 2019 Jul 15;25:104272. doi: 10.1016/j.dib.2019.104272 (PMC6661421; doi:10.1016/j.dib.2019.104272)
Supplement: Supplementary file 2 [file mmc2.zip › links/REFSEQ-VERTEBRATES/tr_Q17QG8_Q17QG8_BOVIN-REFSEQ-VERTEBRATES.txt]

>tr_Q17QG8_Q17QG8_BOVIN

gi|507567598|ref|XP_004667434.1| PREDICTED: histone H2AX [Jaculu...   279   9e-074
gi|507967108|ref|XP_004689243.1| PREDICTED: histone H2AX [Condyl...   279   9e-074
gi|829810154|ref|XP_012629015.1| PREDICTED: histone H2AX [Microc...   279   9e-074
gi|826325191|ref|XP_012510872.1| PREDICTED: histone H2AX [Propit...   279   9e-074
gi|472386613|ref|XP_004412657.1| PREDICTED: histone H2AX [Odoben...   279   9e-074
gi|759192077|ref|XP_011383197.1| PREDICTED: histone H2AX [Pterop...   279   9e-074
gi|119331192|ref|NP_001073248.1| histone H2A.x [Bos taurus]           279   9e-074
gi|410972063|ref|XP_003992480.1| PREDICTED: histone H2AX [Felis ...   279   9e-074
gi|1062904758|ref|XP_017915173.1| PREDICTED: histone H2AX [Capra...   279   9e-074
gi|674105880|ref|XP_008824188.1| PREDICTED: histone H2AX [Nannos...   279   9e-074


==> gi|507567598|ref|XP_004667434.1| PREDICTED: histone H2AX [Jaculus jaculus]
          Length = 143

 Score =  279 bits (713), Expect = 9e-074
 Identities = 143/143 (100%), Positives = 143/143 (100%)

Query: 1   MSGRGKTGGKARAKAKSRSSRAGLQFPVGRVHRLLRKGHYAERVGAGAPVYLAAVLEYLT 60
           MSGRGKTGGKARAKAKSRSSRAGLQFPVGRVHRLLRKGHYAERVGAGAPVYLAAVLEYLT
Sbjct: 1   MSGRGKTGGKARAKAKSRSSRAGLQFPVGRVHRLLRKGHYAERVGAGAPVYLAAVLEYLT 60

Query: 61  AEILELAGNAARDNKKTRIIPRHLQLAIRNDEELNKLLGGVTIAQGGVLPNIQAVLLPKK 120
           AEILELAGNAARDNKKTRIIPRHLQLAIRNDEELNKLLGGVTIAQGGVLPNIQAVLLPKK
Sbjct: 61  AEILELAGNAARDNKKTRIIPRHLQLAIRNDEELNKLLGGVTIAQGGVLPNIQAVLLPKK 120

Query: 121 TSATVGPKAPAGGKKATQASQEY 143
           TSATVGPKAPAGGKKATQASQEY
Sbjct: 121 TSATVGPKAPAGGKKATQASQEY 143


==> gi|507967108|ref|XP_004689243.1| PREDICTED: histone H2AX [Condylura cristata]
          Length = 143

 Score =  279 bits (713), Expect = 9e-074
 Identities = 143/143 (100%), Positives = 143/143 (100%)

Query: 1   MSGRGKTGGKARAKAKSRSSRAGLQFPVGRVHRLLRKGHYAERVGAGAPVYLAAVLEYLT 60
           MSGRGKTGGKARAKAKSRSSRAGLQFPVGRVHRLLRKGHYAERVGAGAPVYLAAVLEYLT
Sbjct: 1   MSGRGKTGGKARAKAKSRSSRAGLQFPVGRVHRLLRKGHYAERVGAGAPVYLAAVLEYLT 60

Query: 61  AEILELAGNAARDNKKTRIIPRHLQLAIRNDEELNKLLGGVTIAQGGVLPNIQAVLLPKK 120
           AEILELAGNAARDNKKTRIIPRHLQLAIRNDEELNKLLGGVTIAQGGVLPNIQAVLLPKK
Sbjct: 61  AEILELAGNAARDNKKTRIIPRHLQLAIRNDEELNKLLGGVTIAQGGVLPNIQAVLLPKK 120

Query: 121 TSATVGPKAPAGGKKATQASQEY 143
           TSATVGPKAPAGGKKATQASQEY
Sbjct: 121 TSATVGPKAPAGGKKATQASQEY 143


==> gi|829810154|ref|XP_012629015.1| PREDICTED: histone H2AX [Microcebus murinus]
          Length = 143

 Score =  279 bits (713), Expect = 9e-074
 Identities = 143/143 (100%), Positives = 143/143 (100%)

Query: 1   MSGRGKTGGKARAKAKSRSSRAGLQFPVGRVHRLLRKGHYAERVGAGAPVYLAAVLEYLT 60
           MSGRGKTGGKARAKAKSRSSRAGLQFPVGRVHRLLRKGHYAERVGAGAPVYLAAVLEYLT
Sbjct: 1   MSGRGKTGGKARAKAKSRSSRAGLQFPVGRVHRLLRKGHYAERVGAGAPVYLAAVLEYLT 60

Query: 61  AEILELAGNAARDNKKTRIIPRHLQLAIRNDEELNKLLGGVTIAQGGVLPNIQAVLLPKK 120
           AEILELAGNAARDNKKTRIIPRHLQLAIRNDEELNKLLGGVTIAQGGVLPNIQAVLLPKK
Sbjct: 61  AEILELAGNAARDNKKTRIIPRHLQLAIRNDEELNKLLGGVTIAQGGVLPNIQAVLLPKK 120

Query: 121 TSATVGPKAPAGGKKATQASQEY 143
           TSATVGPKAPAGGKKATQASQEY
Sbjct: 121 TSATVGPKAPAGGKKATQASQEY 143
