# Supplementary material for: Dataset supporting the proteomic differences found between excretion/secretion products from two isolates of Fasciola hepatica newly excysted juveniles (NEJ) derived from different snail hosts
Source: Data Brief. 2019 Jul 15;25:104272. doi: 10.1016/j.dib.2019.104272 (PMC6661421; doi:10.1016/j.dib.2019.104272)
Supplement: Supplementary file 2 [file mmc2.zip › links/sp_P06394_K1C10_BOVIN-.txt]

>sp|P06394|K1C10_BOVIN Keratin, type I cytoskeletal 10 OS=Bos taurus GN=KRT10 PE=3 SV=1
MSVRYSSSKQYSSSRSGGGGGGGSSLRISSSKGSLGGGYSSGGFSGGSFSRGSSAGGCFGGSSSIYGGGLGSGFGGGYGS
SFGGSYGGSFGGGYGGGGFGGGSFGGGSFGGGLGGGFGDGGLISGNQKITMQNLNDRLASYLDKVRALEESNYELEVKIK
EWYEKYGNSRQREPRDYSKYYQTIDDLKNQIFNLTTDNANILIQVDNARLAADDFRLKYENEVTLRQSVEADINGLRRVL
DELTLTKTDLEMQIESLTEELAYLKKNHEEEMRDLQNVSTGDVNVEMNAAPGVDLTELLNNMRSQYEQLAEKNRRDAEAW
FNEKSKELTTEINSNLEQVSSHKSEITELRRTIQGLEIELQSQLALKQSLEASLAETEGRYCVQLSQIQSQISSLEEQLQ
QIRAETECQNAEYQQLLDIKIRLENEIQTYRSLLEGEGSSGGGSYGGGRGYGGSSGGGGGGYGGGSSSGGYGGGSSSGGG
HGGSSGGSYGGGSSSGGGHGGGSSSGGHKSTTTGSVGESSSKGPRY
