# Supplementary material for: Dataset supporting the proteomic differences found between excretion/secretion products from two isolates of Fasciola hepatica newly excysted juveniles (NEJ) derived from different snail hosts
Source: Data Brief. 2019 Jul 15;25:104272. doi: 10.1016/j.dib.2019.104272 (PMC6661421; doi:10.1016/j.dib.2019.104272)
Supplement: Supplementary file 2 [file mmc2.zip › links/SWISSP/sp_P00760_TRY1_BOVIN-SWISSP.txt]

>sp_P00760_TRY1_BOVIN

sp|P00760|TRY1_BOVIN Cationic trypsin OS=Bos taurus PE=1 SV=3         506   e-143
sp|P06871|TRY1_CANLF Cationic trypsin OS=Canis lupus familiaris ...   420   e-117
sp|P08426|TRY3_RAT Cationic trypsin-3 OS=Rattus norvegicus GN=Tr...   417   e-116
sp|P00761|TRYP_PIG Trypsin OS=Sus scrofa PE=1 SV=1                    414   e-115
sp|P00763|TRY2_RAT Anionic trypsin-2 OS=Rattus norvegicus GN=Prs...   399   e-110
sp|P06872|TRY2_CANLF Anionic trypsin OS=Canis lupus familiaris P...   398   e-110
sp|P07146|TRY2_MOUSE Anionic trypsin-2 OS=Mus musculus GN=Prss2 ...   391   e-108
sp|Q29463|TRY2_BOVIN Anionic trypsin OS=Bos taurus PE=2 SV=1          391   e-108
sp|P00762|TRY1_RAT Anionic trypsin-1 OS=Rattus norvegicus GN=Prs...   389   e-108
sp|P70059|TRY2_XENLA Trypsin OS=Xenopus laevis PE=2 SV=1              387   e-107


==> sp|P00760|TRY1_BOVIN Cationic trypsin OS=Bos taurus PE=1 SV=3
          Length = 246

 Score =  506 bits (1303), Expect = e-143
 Identities = 246/246 (100%), Positives = 246/246 (100%)

Query: 1   MKTFIFLALLGAAVAFPVDDDDKIVGGYTCGANTVPYQVSLNSGYHFCGGSLINSQWVVS 60
           MKTFIFLALLGAAVAFPVDDDDKIVGGYTCGANTVPYQVSLNSGYHFCGGSLINSQWVVS
Sbjct: 1   MKTFIFLALLGAAVAFPVDDDDKIVGGYTCGANTVPYQVSLNSGYHFCGGSLINSQWVVS 60

Query: 61  AAHCYKSGIQVRLGEDNINVVEGNEQFISASKSIVHPSYNSNTLNNDIMLIKLKSAASLN 120
           AAHCYKSGIQVRLGEDNINVVEGNEQFISASKSIVHPSYNSNTLNNDIMLIKLKSAASLN
Sbjct: 61  AAHCYKSGIQVRLGEDNINVVEGNEQFISASKSIVHPSYNSNTLNNDIMLIKLKSAASLN 120

Query: 121 SRVASISLPTSCASAGTQCLISGWGNTKSSGTSYPDVLKCLKAPILSDSSCKSAYPGQIT 180
           SRVASISLPTSCASAGTQCLISGWGNTKSSGTSYPDVLKCLKAPILSDSSCKSAYPGQIT
Sbjct: 121 SRVASISLPTSCASAGTQCLISGWGNTKSSGTSYPDVLKCLKAPILSDSSCKSAYPGQIT 180

Query: 181 SNMFCAGYLEGGKDSCQGDSGGPVVCSGKLQGIVSWGSGCAQKNKPGVYTKVCNYVSWIK 240
           SNMFCAGYLEGGKDSCQGDSGGPVVCSGKLQGIVSWGSGCAQKNKPGVYTKVCNYVSWIK
Sbjct: 181 SNMFCAGYLEGGKDSCQGDSGGPVVCSGKLQGIVSWGSGCAQKNKPGVYTKVCNYVSWIK 240

Query: 241 QTIASN 246
           QTIASN
Sbjct: 241 QTIASN 246


==> sp|P06871|TRY1_CANLF Cationic trypsin OS=Canis lupus familiaris
           PE=2 SV=1
          Length = 246

 Score =  420 bits (1079), Expect = e-117
 Identities = 197/246 (80%), Positives = 222/246 (90%)

Query: 1   MKTFIFLALLGAAVAFPVDDDDKIVGGYTCGANTVPYQVSLNSGYHFCGGSLINSQWVVS 60
           MKTFIFLALLGA VAFP+DDDDKIVGGYTC  N+VPYQVSLNSGYHFCGGSLINSQWVVS
Sbjct: 1   MKTFIFLALLGATVAFPIDDDDKIVGGYTCSRNSVPYQVSLNSGYHFCGGSLINSQWVVS 60

Query: 61  AAHCYKSGIQVRLGEDNINVVEGNEQFISASKSIVHPSYNSNTLNNDIMLIKLKSAASLN 120
           AAHCYKS IQVRLGE NI V EG EQFI+A+K I HP YN+NT++NDIMLIKL S A+LN
Sbjct: 61  AAHCYKSRIQVRLGEYNIAVSEGGEQFINAAKIIRHPRYNANTIDNDIMLIKLSSPATLN 120

Query: 121 SRVASISLPTSCASAGTQCLISGWGNTKSSGTSYPDVLKCLKAPILSDSSCKSAYPGQIT 180
           SRV++I+LP SC +AGTQCLISGWGNT+S G +YPDVL+CLKAPILSDS C++AYPGQI+
Sbjct: 121 SRVSAIALPKSCPAAGTQCLISGWGNTQSIGQNYPDVLQCLKAPILSDSVCRNAYPGQIS 180

Query: 181 SNMFCAGYLEGGKDSCQGDSGGPVVCSGKLQGIVSWGSGCAQKNKPGVYTKVCNYVSWIK 240
           SNM C GY+EGGKDSCQGDSGGPVVC+G+LQG+VSWG+GCAQK KPGV  KVC YVSWI+
Sbjct: 181 SNMMCLGYMEGGKDSCQGDSGGPVVCNGELQGVVSWGAGCAQKGKPGVSPKVCKYVSWIQ 240

Query: 241 QTIASN 246
           QTIA+N
Sbjct: 241 QTIAAN 246


==> sp|P08426|TRY3_RAT Cationic trypsin-3 OS=Rattus norvegicus GN=Try3
           PE=2 SV=1
          Length = 247

 Score =  417 bits (1071), Expect = e-116
 Identities = 194/247 (78%), Positives = 223/247 (90%), Gaps = 1/247 (0%)

Query: 1   MKTFIFLALLGAAVAFPVDDDD-KIVGGYTCGANTVPYQVSLNSGYHFCGGSLINSQWVV 59
           MK  IFLA LGAAVA P+DDDD KIVGGYTC  N++PYQVSLN+GYHFCGGSLINSQWVV
Sbjct: 1   MKALIFLAFLGAAVALPLDDDDDKIVGGYTCQKNSLPYQVSLNAGYHFCGGSLINSQWVV 60

Query: 60  SAAHCYKSGIQVRLGEDNINVVEGNEQFISASKSIVHPSYNSNTLNNDIMLIKLKSAASL 119
           SAAHCYKS IQVRLGE NI+VVEG EQFI A+K I HPSYN+NT +NDIMLIKL S A+L
Sbjct: 61  SAAHCYKSRIQVRLGEHNIDVVEGGEQFIDAAKIIRHPSYNANTFDNDIMLIKLNSPATL 120

Query: 120 NSRVASISLPTSCASAGTQCLISGWGNTKSSGTSYPDVLKCLKAPILSDSSCKSAYPGQI 179
           NSRV+++SLP SC S+GT+CL+SGWGNT SSGT+YP +L+CL AP+LSDSSCKS+YPG+I
Sbjct: 121 NSRVSTVSLPRSCGSSGTKCLVSGWGNTLSSGTNYPSLLQCLDAPVLSDSSCKSSYPGKI 180

Query: 180 TSNMFCAGYLEGGKDSCQGDSGGPVVCSGKLQGIVSWGSGCAQKNKPGVYTKVCNYVSWI 239
           TSNMFC G+LEGGKDSCQGDSGGPVVC+G+LQG+VSWG GCAQK KPGVYTKVCNYV+WI
Sbjct: 181 TSNMFCLGFLEGGKDSCQGDSGGPVVCNGQLQGVVSWGYGCAQKGKPGVYTKVCNYVNWI 240

Query: 240 KQTIASN 246
           +QT+A+N
Sbjct: 241 QQTVAAN 247
