# Supplementary material for: Dataset supporting the proteomic differences found between excretion/secretion products from two isolates of Fasciola hepatica newly excysted juveniles (NEJ) derived from different snail hosts
Source: Data Brief. 2019 Jul 15;25:104272. doi: 10.1016/j.dib.2019.104272 (PMC6661421; doi:10.1016/j.dib.2019.104272)
Supplement: Supplementary file 2 [file mmc2.zip › links/SWISSP/sp_P00974_BPT1_BOVIN-SWISSP.txt]

>sp_P00974_BPT1_BOVIN

sp|P00974|BPT1_BOVIN Pancreatic trypsin inhibitor OS=Bos taurus ...   215   8e-056
sp|P04815|BPT2_BOVIN Spleen trypsin inhibitor I OS=Bos taurus PE...   199   3e-051
sp|Q29100|UPTI_PIG Uterine plasmin/trypsin inhibitor OS=Sus scro...   130   3e-030
sp|P00975|IBPS_BOVIN Serum basic protease inhibitor OS=Bos tauru...   125   1e-028
sp|Q29428|TKDP1_SHEEP Trophoblast Kunitz domain protein 1 OS=Ovi...    84   2e-016
sp|Q28201|TKDP1_BOVIN Trophoblast Kunitz domain protein 1 OS=Bos...    81   2e-015
sp|F8J2F5|VKT87_DRYCN Kunitz-type serine protease inhibitor 87 O...    76   5e-014
sp|P00993|IBP_CARCR Chelonianin OS=Caretta caretta PE=1 SV=1           76   5e-014
sp|P00994|ISIK_HELPO Isoinhibitor K OS=Helix pomatia PE=1 SV=1         72   8e-013
sp|Q6T6T5|VKT1_BITGA Kunitz-type serine protease inhibitor bitis...    72   1e-012


==> sp|P00974|BPT1_BOVIN Pancreatic trypsin inhibitor OS=Bos taurus
           PE=1 SV=2
          Length = 100

 Score =  215 bits (547), Expect = 8e-056
 Identities = 100/100 (100%), Positives = 100/100 (100%)

Query: 1   MKMSRLCLSVALLVLLGTLAASTPGCDTSNQAKAQRPDFCLEPPYTGPCKARIIRYFYNA 60
           MKMSRLCLSVALLVLLGTLAASTPGCDTSNQAKAQRPDFCLEPPYTGPCKARIIRYFYNA
Sbjct: 1   MKMSRLCLSVALLVLLGTLAASTPGCDTSNQAKAQRPDFCLEPPYTGPCKARIIRYFYNA 60

Query: 61  KAGLCQTFVYGGCRAKRNNFKSAEDCMRTCGGAIGPWENL 100
           KAGLCQTFVYGGCRAKRNNFKSAEDCMRTCGGAIGPWENL
Sbjct: 61  KAGLCQTFVYGGCRAKRNNFKSAEDCMRTCGGAIGPWENL 100


==> sp|P04815|BPT2_BOVIN Spleen trypsin inhibitor I OS=Bos taurus PE=1
           SV=2
          Length = 100

 Score =  199 bits (507), Expect = 3e-051
 Identities = 91/100 (91%), Positives = 97/100 (97%)

Query: 1   MKMSRLCLSVALLVLLGTLAASTPGCDTSNQAKAQRPDFCLEPPYTGPCKARIIRYFYNA 60
           MKMSRLCLS+ALLVLLGTLAASTPGCDTSNQAKAQRPDFCLEPPYTGPCKA++IRYFYNA
Sbjct: 1   MKMSRLCLSIALLVLLGTLAASTPGCDTSNQAKAQRPDFCLEPPYTGPCKAKMIRYFYNA 60

Query: 61  KAGLCQTFVYGGCRAKRNNFKSAEDCMRTCGGAIGPWENL 100
           KAG C+TFVYGGC+AK NNF+SAEDCMRTCGGAIGP ENL
Sbjct: 61  KAGFCETFVYGGCKAKSNNFRSAEDCMRTCGGAIGPRENL 100


==> sp|Q29100|UPTI_PIG Uterine plasmin/trypsin inhibitor OS=Sus
          scrofa PE=1 SV=1
          Length = 122

 Score =  130 bits (326), Expect = 3e-030
 Identities = 57/88 (64%), Positives = 67/88 (76%)

Query: 3  MSRLCLSVALLVLLGTLAASTPGCDTSNQAKAQRPDFCLEPPYTGPCKARIIRYFYNAKA 62
          MSRLCLS ALL+LLG L ASTPG + S+  +A  P FC EPPYTGPC A  +RYFYNA  
Sbjct: 1  MSRLCLSAALLLLLGALVASTPGDEESSLVRAGPPGFCREPPYTGPCSAHFVRYFYNATT 60

Query: 63 GLCQTFVYGGCRAKRNNFKSAEDCMRTC 90
          GLCQ+FVYGGCR K+NNF   ++C+ TC
Sbjct: 61 GLCQSFVYGGCRGKQNNFMDEKECLHTC 88
