# Supplementary material for: Dataset supporting the proteomic differences found between excretion/secretion products from two isolates of Fasciola hepatica newly excysted juveniles (NEJ) derived from different snail hosts
Source: Data Brief. 2019 Jul 15;25:104272. doi: 10.1016/j.dib.2019.104272 (PMC6661421; doi:10.1016/j.dib.2019.104272)
Supplement: Supplementary file 2 [file mmc2.zip › links/SWISSP/sp_P06394_K1C10_BOVIN-SWISSP.txt]

>sp_P06394_K1C10_BOVIN

sp|P06394|K1C10_BOVIN Keratin, type I cytoskeletal 10 OS=Bos tau...  1049   0.0  
sp|Q6EIZ0|K1C10_CANLF Keratin, type I cytoskeletal 10 OS=Canis l...   899   0.0  
sp|P13645|K1C10_HUMAN Keratin, type I cytoskeletal 10 OS=Homo sa...   887   0.0  
sp|P02535|K1C10_MOUSE Keratin, type I cytoskeletal 10 OS=Mus mus...   851   0.0  
sp|Q6IFW6|K1C10_RAT Keratin, type I cytoskeletal 10 OS=Rattus no...   754   0.0  
sp|P35527|K1C9_HUMAN Keratin, type I cytoskeletal 9 OS=Homo sapi...   538   e-152
sp|O18740|K1C9_CANLF Keratin, type I cytoskeletal 9 OS=Canis lup...   523   e-147
sp|Q2M2I5|K1C24_HUMAN Keratin, type I cytoskeletal 24 OS=Homo sa...   518   e-146
sp|P08730|K1C13_MOUSE Keratin, type I cytoskeletal 13 OS=Mus mus...   515   e-145
sp|P13646|K1C13_HUMAN Keratin, type I cytoskeletal 13 OS=Homo sa...   509   e-143


==> sp|P06394|K1C10_BOVIN Keratin, type I cytoskeletal 10 OS=Bos taurus
           GN=KRT10 PE=3 SV=1
          Length = 526

 Score = 1049 bits (2712), Expect = 0.0
 Identities = 526/526 (100%), Positives = 526/526 (100%)

Query: 1   MSVRYSSSKQYSSSRSGGGGGGGSSLRISSSKGSLGGGYSSGGFSGGSFSRGSSAGGCFG 60
           MSVRYSSSKQYSSSRSGGGGGGGSSLRISSSKGSLGGGYSSGGFSGGSFSRGSSAGGCFG
Sbjct: 1   MSVRYSSSKQYSSSRSGGGGGGGSSLRISSSKGSLGGGYSSGGFSGGSFSRGSSAGGCFG 60

Query: 61  GSSSIYGGGLGSGFGGGYGSSFGGSYGGSFGGGYGGGGFGGGSFGGGSFGGGLGGGFGDG 120
           GSSSIYGGGLGSGFGGGYGSSFGGSYGGSFGGGYGGGGFGGGSFGGGSFGGGLGGGFGDG
Sbjct: 61  GSSSIYGGGLGSGFGGGYGSSFGGSYGGSFGGGYGGGGFGGGSFGGGSFGGGLGGGFGDG 120

Query: 121 GLISGNQKITMQNLNDRLASYLDKVRALEESNYELEVKIKEWYEKYGNSRQREPRDYSKY 180
           GLISGNQKITMQNLNDRLASYLDKVRALEESNYELEVKIKEWYEKYGNSRQREPRDYSKY
Sbjct: 121 GLISGNQKITMQNLNDRLASYLDKVRALEESNYELEVKIKEWYEKYGNSRQREPRDYSKY 180

Query: 181 YQTIDDLKNQIFNLTTDNANILIQVDNARLAADDFRLKYENEVTLRQSVEADINGLRRVL 240
           YQTIDDLKNQIFNLTTDNANILIQVDNARLAADDFRLKYENEVTLRQSVEADINGLRRVL
Sbjct: 181 YQTIDDLKNQIFNLTTDNANILIQVDNARLAADDFRLKYENEVTLRQSVEADINGLRRVL 240

Query: 241 DELTLTKTDLEMQIESLTEELAYLKKNHEEEMRDLQNVSTGDVNVEMNAAPGVDLTELLN 300
           DELTLTKTDLEMQIESLTEELAYLKKNHEEEMRDLQNVSTGDVNVEMNAAPGVDLTELLN
Sbjct: 241 DELTLTKTDLEMQIESLTEELAYLKKNHEEEMRDLQNVSTGDVNVEMNAAPGVDLTELLN 300

Query: 301 NMRSQYEQLAEKNRRDAEAWFNEKSKELTTEINSNLEQVSSHKSEITELRRTIQGLEIEL 360
           NMRSQYEQLAEKNRRDAEAWFNEKSKELTTEINSNLEQVSSHKSEITELRRTIQGLEIEL
Sbjct: 301 NMRSQYEQLAEKNRRDAEAWFNEKSKELTTEINSNLEQVSSHKSEITELRRTIQGLEIEL 360

Query: 361 QSQLALKQSLEASLAETEGRYCVQLSQIQSQISSLEEQLQQIRAETECQNAEYQQLLDIK 420
           QSQLALKQSLEASLAETEGRYCVQLSQIQSQISSLEEQLQQIRAETECQNAEYQQLLDIK
Sbjct: 361 QSQLALKQSLEASLAETEGRYCVQLSQIQSQISSLEEQLQQIRAETECQNAEYQQLLDIK 420

Query: 421 IRLENEIQTYRSLLEGEGSSGGGSYGGGRGYGGSSGGGGGGYGGGSSSGGYGGGSSSGGG 480
           IRLENEIQTYRSLLEGEGSSGGGSYGGGRGYGGSSGGGGGGYGGGSSSGGYGGGSSSGGG
Sbjct: 421 IRLENEIQTYRSLLEGEGSSGGGSYGGGRGYGGSSGGGGGGYGGGSSSGGYGGGSSSGGG 480

Query: 481 HGGSSGGSYGGGSSSGGGHGGGSSSGGHKSTTTGSVGESSSKGPRY 526
           HGGSSGGSYGGGSSSGGGHGGGSSSGGHKSTTTGSVGESSSKGPRY
Sbjct: 481 HGGSSGGSYGGGSSSGGGHGGGSSSGGHKSTTTGSVGESSSKGPRY 526


==> sp|Q6EIZ0|K1C10_CANLF Keratin, type I cytoskeletal 10 OS=Canis
           lupus familiaris GN=KRT10 PE=2 SV=1
          Length = 568

 Score =  899 bits (2322), Expect = 0.0
 Identities = 475/569 (83%), Positives = 495/569 (86%), Gaps = 44/569 (7%)

Query: 1   MSVRYSSSKQYSSSRSGGGGGGG--SSLRISSSKGSLGGGYSSGGFSGGSFSRGSSAGGC 58
           MSVRYSSSKQYSSSRSGGGGGGG  SS RISSSKGS+GGG+SSGGFSGGSFSRGSS GGC
Sbjct: 1   MSVRYSSSKQYSSSRSGGGGGGGGGSSFRISSSKGSIGGGFSSGGFSGGSFSRGSSGGGC 60

Query: 59  FGGSSSIYGG---GLGSG-FGGGYGSS-FGGSYGG-SFGGG-YGGGGFGGGSFGGGSFGG 111
           FGGSS  YGG   G G G FGGGYGSS FGG YGG SFGGG +GGG FGGG F GGSFGG
Sbjct: 61  FGGSSGGYGGLGGGFGGGNFGGGYGSSSFGGGYGGVSFGGGSFGGGSFGGGGFSGGSFGG 120

Query: 112 GLGGGFGDGGLISGNQKITMQNLNDRLASYLDKVRALEESNYELEVKIKEWYEKYGNSRQ 171
             GG  GDGGL+SGN+K+TMQNLNDRLASYLDKVRALEESNYELE KIKEWYEK+GNS Q
Sbjct: 121 YGGGYGGDGGLLSGNEKVTMQNLNDRLASYLDKVRALEESNYELEGKIKEWYEKHGNSSQ 180

Query: 172 REPRDYSKYYQTIDDLKNQIFNLTTDNANILIQVDNARLAADDFRLKYENEVTLRQSVEA 231
           R PRDYSKYYQTI+DLKNQI NLTTDNANIL+Q+DNARLAADDFRLKYENEV LRQSVEA
Sbjct: 181 RAPRDYSKYYQTIEDLKNQILNLTTDNANILLQIDNARLAADDFRLKYENEVALRQSVEA 240

Query: 232 DINGLRRVLDELTLTKTDLEMQIESLTEELAYLKKNHEEEMRDLQNVSTGDVNVEMNAAP 291
           DINGLRRVLDELTLTK DLEMQIESLTEELAYLKKNHEEEMRDLQNVSTGDVNVEMNAAP
Sbjct: 241 DINGLRRVLDELTLTKADLEMQIESLTEELAYLKKNHEEEMRDLQNVSTGDVNVEMNAAP 300

Query: 292 GVDLTELLNNMRSQYEQLAEKNRRDAEAWFNEKSKELTTEINSNLEQVSSHKSEITELRR 351
           GVDLTELLNNMR+QYEQLAE+NR+DAEAWFNEKSKELTTEINSN+EQ+SSHKSEITELRR
Sbjct: 301 GVDLTELLNNMRNQYEQLAEQNRKDAEAWFNEKSKELTTEINSNIEQMSSHKSEITELRR 360

Query: 352 TIQGLEIELQSQLALKQSLEASLAETEGRYCVQLSQIQSQISSLEEQLQQIRAETECQNA 411
           T+QGLEIELQSQLALKQSLE SLAETEGRYCVQLSQIQ+QISSLEEQLQQIRAETECQNA
Sbjct: 361 TVQGLEIELQSQLALKQSLEGSLAETEGRYCVQLSQIQAQISSLEEQLQQIRAETECQNA 420

Query: 412 EYQQLLDIKIRLENEIQTYRSLLEGEGSSGGGSYGGGRGYGGSSGGG-----GGGYGGGS 466
           EYQQLLDIKIRLENEIQTYRSLLEGEGSSGGG YGGGRG GGSSGGG     GGGYGG S
Sbjct: 421 EYQQLLDIKIRLENEIQTYRSLLEGEGSSGGGGYGGGRG-GGSSGGGYGGSSGGGYGGSS 479

Query: 467 SSGGYGGGSSSG--------GGHGGSSGGSYGGGSSSGGG-------------------- 498
             GGYGGGSS G        GGH GSSGG YGGGSSSGGG                    
Sbjct: 480 GGGGYGGGSSGGGGHIGGHSGGHSGSSGGGYGGGSSSGGGGYGGGSSGGGGSHGGSSGGG 539

Query: 499 -HGGGSSSGGHKSTTTGSVGESSSKGPRY 526
             GG SSSGGHKS+++GSVGESSSKGPRY
Sbjct: 540 YGGGSSSSGGHKSSSSGSVGESSSKGPRY 568


==> sp|P13645|K1C10_HUMAN Keratin, type I cytoskeletal 10 OS=Homo
           sapiens GN=KRT10 PE=1 SV=6
          Length = 584

 Score =  887 bits (2291), Expect = 0.0
 Identities = 468/584 (80%), Positives = 496/584 (84%), Gaps = 58/584 (9%)

Query: 1   MSVRYSSSKQYSSSRSGGGGGGG--------SSLRISSSKGSLGGGYSSGGFSGGSFSRG 52
           MSVRYSSSK YSSSRSGGGGGGG        SSLRISSSKGSLGGG+SSGGFSGGSFSRG
Sbjct: 1   MSVRYSSSKHYSSSRSGGGGGGGGCGGGGGVSSLRISSSKGSLGGGFSSGGFSGGSFSRG 60

Query: 53  SSAGGCFGGSSSIYGG--GLGSG-FGGGYGSS-FGGSYGGSFGGG------YGGGGFGGG 102
           SS GGCFGGSS  YGG  G G G F G YGSS FGGSYGG FGGG      +GGG FGGG
Sbjct: 61  SSGGGCFGGSSGGYGGLGGFGGGSFRGSYGSSSFGGSYGGIFGGGSFGGGSFGGGSFGGG 120

Query: 103 SFGGGSFGGGLGGGFG-DGGLISGNQKITMQNLNDRLASYLDKVRALEESNYELEVKIKE 161
            FGGG FGGG GGGFG DGGL+SGN+K+TMQNLNDRLASYLDKVRALEESNYELE KIKE
Sbjct: 121 GFGGGGFGGGFGGGFGGDGGLLSGNEKVTMQNLNDRLASYLDKVRALEESNYELEGKIKE 180

Query: 162 WYEKYGNSRQREPRDYSKYYQTIDDLKNQIFNLTTDNANILIQVDNARLAADDFRLKYEN 221
           WYEK+GNS Q EPRDYSKYY+TIDDLKNQI NLTTDNANIL+Q+DNARLAADDFRLKYEN
Sbjct: 181 WYEKHGNSHQGEPRDYSKYYKTIDDLKNQILNLTTDNANILLQIDNARLAADDFRLKYEN 240

Query: 222 EVTLRQSVEADINGLRRVLDELTLTKTDLEMQIESLTEELAYLKKNHEEEMRDLQNVSTG 281
           EV LRQSVEADINGLRRVLDELTLTK DLEMQIESLTEELAYLKKNHEEEM+DL+NVSTG
Sbjct: 241 EVALRQSVEADINGLRRVLDELTLTKADLEMQIESLTEELAYLKKNHEEEMKDLRNVSTG 300

Query: 282 DVNVEMNAAPGVDLTELLNNMRSQYEQLAEKNRRDAEAWFNEKSKELTTEINSNLEQVSS 341
           DVNVEMNAAPGVDLT+LLNNMRSQYEQLAE+NR+DAEAWFNEKSKELTTEI++N+EQ+SS
Sbjct: 301 DVNVEMNAAPGVDLTQLLNNMRSQYEQLAEQNRKDAEAWFNEKSKELTTEIDNNIEQISS 360

Query: 342 HKSEITELRRTIQGLEIELQSQLALKQSLEASLAETEGRYCVQLSQIQSQISSLEEQLQQ 401
           +KSEITELRR +Q LEIELQSQLALKQSLEASLAETEGRYCVQLSQIQ+QIS+LEEQLQQ
Sbjct: 361 YKSEITELRRNVQALEIELQSQLALKQSLEASLAETEGRYCVQLSQIQAQISALEEQLQQ 420

Query: 402 IRAETECQNAEYQQLLDIKIRLENEIQTYRSLLEGEGSSGGGSYGGGR------------ 449
           IRAETECQN EYQQLLDIKIRLENEIQTYRSLLEGEGSSGGG  GGG             
Sbjct: 421 IRAETECQNTEYQQLLDIKIRLENEIQTYRSLLEGEGSSGGGGRGGGSFGGGYGGGSSGG 480

Query: 450 ---------GYGGSSGGG-----------GGGYGGGSSSGGYG-------GGSSSGGGHG 482
                    G+GGSSGGG           GGGYGGGSSSGG+G       GG SSGGG G
Sbjct: 481 GSSGGGHGGGHGGSSGGGYGGGSSGGGSSGGGYGGGSSSGGHGGSSSGGYGGGSSGGGGG 540

Query: 483 GSSGGSYGGGSSSGGGHGGGSSSGGHKSTTTGSVGESSSKGPRY 526
           G  GGS GGGSSSGGG+GGGSSSGGHKS+++GSVGESSSKGPRY
Sbjct: 541 GYGGGSSGGGSSSGGGYGGGSSSGGHKSSSSGSVGESSSKGPRY 584
