# Supplementary material for: Dataset supporting the proteomic differences found between excretion/secretion products from two isolates of Fasciola hepatica newly excysted juveniles (NEJ) derived from different snail hosts
Source: Data Brief. 2019 Jul 15;25:104272. doi: 10.1016/j.dib.2019.104272 (PMC6661421; doi:10.1016/j.dib.2019.104272)
Supplement: Supplementary file 2 [file mmc2.zip › links/SWISSP/sp_Q08D91_K2C75_BOVIN-SWISSP.txt]

>sp_Q08D91_K2C75_BOVIN

sp|Q08D91|K2C75_BOVIN Keratin, type II cytoskeletal 75 OS=Bos ta...  1055   0.0  
sp|O95678|K2C75_HUMAN Keratin, type II cytoskeletal 75 OS=Homo s...   900   0.0  
sp|Q8BGZ7|K2C75_MOUSE Keratin, type II cytoskeletal 75 OS=Mus mu...   893   0.0  
sp|Q6IG05|K2C75_RAT Keratin, type II cytoskeletal 75 OS=Rattus n...   866   0.0  
sp|P13647|K2C5_HUMAN Keratin, type II cytoskeletal 5 OS=Homo sap...   798   0.0  
sp|A5A6M8|K2C5_PANTR Keratin, type II cytoskeletal 5 OS=Pan trog...   793   0.0  
sp|Q5XQN5|K2C5_BOVIN Keratin, type II cytoskeletal 5 OS=Bos taur...   792   0.0  
sp|Q922U2|K2C5_MOUSE Keratin, type II cytoskeletal 5 OS=Mus musc...   786   0.0  
sp|P02538|K2C6A_HUMAN Keratin, type II cytoskeletal 6A OS=Homo s...   773   0.0  
sp|Q6P6Q2|K2C5_RAT Keratin, type II cytoskeletal 5 OS=Rattus nor...   772   0.0  


==> sp|Q08D91|K2C75_BOVIN Keratin, type II cytoskeletal 75 OS=Bos
           taurus GN=KRT75 PE=2 SV=1
          Length = 543

 Score = 1055 bits (2728), Expect = 0.0
 Identities = 543/543 (100%), Positives = 543/543 (100%)

Query: 1   MSRQSTITFQTSSRRGFSTASATTPATSRSRFSSASVTHSPAGSGGLGRISGFGSRSLYN 60
           MSRQSTITFQTSSRRGFSTASATTPATSRSRFSSASVTHSPAGSGGLGRISGFGSRSLYN
Sbjct: 1   MSRQSTITFQTSSRRGFSTASATTPATSRSRFSSASVTHSPAGSGGLGRISGFGSRSLYN 60

Query: 61  LGGTKRVSISGCGSNFRSGFGGRASSGFGVSGGFGYGGGIGGGHGGCGFSVCPPGGIQEV 120
           LGGTKRVSISGCGSNFRSGFGGRASSGFGVSGGFGYGGGIGGGHGGCGFSVCPPGGIQEV
Sbjct: 61  LGGTKRVSISGCGSNFRSGFGGRASSGFGVSGGFGYGGGIGGGHGGCGFSVCPPGGIQEV 120

Query: 121 TVNQSLLTPLNLQIDPNIQRVRKEEREQIKTLNNKFASFIDKVRFLEQQNKVLETKWSLL 180
           TVNQSLLTPLNLQIDPNIQRVRKEEREQIKTLNNKFASFIDKVRFLEQQNKVLETKWSLL
Sbjct: 121 TVNQSLLTPLNLQIDPNIQRVRKEEREQIKTLNNKFASFIDKVRFLEQQNKVLETKWSLL 180

Query: 181 QEQGTRTVRQSLEPFFEAYITDLRRQLDSITTERGRLDAELRTMQDVVEDFKVRYEDEIN 240
           QEQGTRTVRQSLEPFFEAYITDLRRQLDSITTERGRLDAELRTMQDVVEDFKVRYEDEIN
Sbjct: 181 QEQGTRTVRQSLEPFFEAYITDLRRQLDSITTERGRLDAELRTMQDVVEDFKVRYEDEIN 240

Query: 241 KRTAAENEFVALKKDVDAAYLNKVDLEAKANSLTDEINFLQMLFEAELCQMQTRVSDTSV 300
           KRTAAENEFVALKKDVDAAYLNKVDLEAKANSLTDEINFLQMLFEAELCQMQTRVSDTSV
Sbjct: 241 KRTAAENEFVALKKDVDAAYLNKVDLEAKANSLTDEINFLQMLFEAELCQMQTRVSDTSV 300

Query: 301 VLSMDNNRSLDLDSIIAEVKAQYEEIANRSRAEAESWYQTKYEELQVTAGQHGDDLRNTK 360
           VLSMDNNRSLDLDSIIAEVKAQYEEIANRSRAEAESWYQTKYEELQVTAGQHGDDLRNTK
Sbjct: 301 VLSMDNNRSLDLDSIIAEVKAQYEEIANRSRAEAESWYQTKYEELQVTAGQHGDDLRNTK 360

Query: 361 QEISETNRMIQRLRAEIDNVKKQCASLQTAIADAEQRGELALKDARAKLVDLEEALQKSK 420
           QEISETNRMIQRLRAEIDNVKKQCASLQTAIADAEQRGELALKDARAKLVDLEEALQKSK
Sbjct: 361 QEISETNRMIQRLRAEIDNVKKQCASLQTAIADAEQRGELALKDARAKLVDLEEALQKSK 420

Query: 421 QDMARLLREYQELMNIKLALDVEIATYRKLLEGEECRLSGEGVSPVNISVVTSTVSSGYG 480
           QDMARLLREYQELMNIKLALDVEIATYRKLLEGEECRLSGEGVSPVNISVVTSTVSSGYG
Sbjct: 421 QDMARLLREYQELMNIKLALDVEIATYRKLLEGEECRLSGEGVSPVNISVVTSTVSSGYG 480

Query: 481 GGSSIGSGSLGLSGGSGCSFMTSGGHSLGGSSFSNSSSRGLGGSGSSFKFVSTTSSSRKS 540
           GGSSIGSGSLGLSGGSGCSFMTSGGHSLGGSSFSNSSSRGLGGSGSSFKFVSTTSSSRKS
Sbjct: 481 GGSSIGSGSLGLSGGSGCSFMTSGGHSLGGSSFSNSSSRGLGGSGSSFKFVSTTSSSRKS 540

Query: 541 YKH 543
           YKH
Sbjct: 541 YKH 543


==> sp|O95678|K2C75_HUMAN Keratin, type II cytoskeletal 75 OS=Homo
           sapiens GN=KRT75 PE=1 SV=2
          Length = 551

 Score =  900 bits (2326), Expect = 0.0
 Identities = 466/551 (84%), Positives = 502/551 (91%), Gaps = 8/551 (1%)

Query: 1   MSRQSTITFQTSSRRGFSTASATTPATSRSRFSSASVTHSPAGSGGLGRISG----FGSR 56
           MSRQS+ITFQ+ SRRGFST SA TPA  RSRFSS SV  S AGSGGLGRIS     FGSR
Sbjct: 1   MSRQSSITFQSGSRRGFSTTSAITPAAGRSRFSSVSVARSAAGSGGLGRISSAGASFGSR 60

Query: 57  SLYNLGGTKRVSISGCGSNFRSGFGGRASSGFGVSGGFGYGGGIGGGHGGCGFSVCPPGG 116
           SLYNLGG KRVSI+GCGS+ RSGFGGRAS+ FGV+ GFGYGGG+GGG  G  F VCPPGG
Sbjct: 61  SLYNLGGAKRVSINGCGSSCRSGFGGRASNRFGVNSGFGYGGGVGGGFSGPSFPVCPPGG 120

Query: 117 IQEVTVNQSLLTPLNLQIDPNIQRVRKEEREQIKTLNNKFASFIDKVRFLEQQNKVLETK 176
           IQEVTVNQSLLTPL+LQIDP IQRVR EEREQIKTLNNKFASFIDKVRFLEQQNKVLETK
Sbjct: 121 IQEVTVNQSLLTPLHLQIDPTIQRVRAEEREQIKTLNNKFASFIDKVRFLEQQNKVLETK 180

Query: 177 WSLLQEQGTRTVRQSLEPFFEAYITDLRRQLDSITTERGRLDAELRTMQDVVEDFKVRYE 236
           W+LLQEQG+RTVRQ+LEP F++Y ++LRRQL+SITTERGRL+AELR MQDVVEDFKVRYE
Sbjct: 181 WALLQEQGSRTVRQNLEPLFDSYTSELRRQLESITTERGRLEAELRNMQDVVEDFKVRYE 240

Query: 237 DEINKRTAAENEFVALKKDVDAAYLNKVDLEAKANSLTDEINFLQMLFEAELCQMQTRVS 296
           DEINKRTAAENEFVALKKDVDAAY+NKV+LEAK  SL +EINF+  +F+AEL Q+QT+V 
Sbjct: 241 DEINKRTAAENEFVALKKDVDAAYMNKVELEAKVKSLPEEINFIHSVFDAELSQLQTQVG 300

Query: 297 DTSVVLSMDNNRSLDLDSIIAEVKAQYEEIANRSRAEAESWYQTKYEELQVTAGQHGDDL 356
           DTSVVLSMDNNR+LDLDSIIAEVKAQYE+IANRSRAEAESWYQTKYEELQVTAG+HGDDL
Sbjct: 301 DTSVVLSMDNNRNLDLDSIIAEVKAQYEDIANRSRAEAESWYQTKYEELQVTAGRHGDDL 360

Query: 357 RNTKQEISETNRMIQRLRAEIDNVKKQCASLQTAIADAEQRGELALKDARAKLVDLEEAL 416
           RNTKQEISE NRMIQRLRAEID+VKKQC+SLQTAIADAEQRGELALKDARAKLVDLEEAL
Sbjct: 361 RNTKQEISEMNRMIQRLRAEIDSVKKQCSSLQTAIADAEQRGELALKDARAKLVDLEEAL 420

Query: 417 QKSKQDMARLLREYQELMNIKLALDVEIATYRKLLEGEECRLSGEGVSPVNISVVTSTVS 476
           QK+KQDMARLLREYQELMNIKLALDVEIATYRKLLEGEECRLSGEGVSPVNISVVTST+S
Sbjct: 421 QKAKQDMARLLREYQELMNIKLALDVEIATYRKLLEGEECRLSGEGVSPVNISVVTSTLS 480

Query: 477 SGYGGGSSIGSGSLGLSGGSGCSFMTSGGHS----LGGSSFSNSSSRGLGGSGSSFKFVS 532
           SGYG GSSIG G+LGL GGSG SF TSGGHS    LGGS FS +S+RGLGGSGSS KFVS
Sbjct: 481 SGYGSGSSIGGGNLGLGGGSGYSFTTSGGHSLGAGLGGSGFSATSNRGLGGSGSSVKFVS 540

Query: 533 TTSSSRKSYKH 543
           TTSSS+KSY H
Sbjct: 541 TTSSSQKSYTH 551


==> sp|Q8BGZ7|K2C75_MOUSE Keratin, type II cytoskeletal 75 OS=Mus
           musculus GN=Krt75 PE=1 SV=1
          Length = 551

 Score =  893 bits (2307), Expect = 0.0
 Identities = 465/552 (84%), Positives = 497/552 (90%), Gaps = 10/552 (1%)

Query: 1   MSRQSTITFQTSSRRGFSTASATTPATSRSRFSSASVTHSPAGSGGLGRISG----FGSR 56
           MSRQSTITF + SRRGFSTASATTP   RSRFSS SV  S   SGGLGRISG    FGSR
Sbjct: 1   MSRQSTITFHSGSRRGFSTASATTPTAGRSRFSSVSVARSSGNSGGLGRISGIGSGFGSR 60

Query: 57  SLYNLGGTKRVSISGC-GSNFRSGFGGRASSGFGVSGGFGYGGGIGGGHGGCGFSVCPPG 115
           SLYNLGGT+RVSI GC GS FR GFGGR SSGFG S GF YGGGIGGG GG GFSVCP G
Sbjct: 61  SLYNLGGTRRVSIGGCAGSGFRGGFGGRTSSGFGGSSGFAYGGGIGGGFGGPGFSVCPSG 120

Query: 116 GIQEVTVNQSLLTPLNLQIDPNIQRVRKEEREQIKTLNNKFASFIDKVRFLEQQNKVLET 175
           GIQEVTVNQSLLTPLNLQIDP IQRVRKEEREQIKTLNNKFASFIDKVRFLEQQNKVLET
Sbjct: 121 GIQEVTVNQSLLTPLNLQIDPTIQRVRKEEREQIKTLNNKFASFIDKVRFLEQQNKVLET 180

Query: 176 KWSLLQEQGTRTVRQSLEPFFEAYITDLRRQLDSITTERGRLDAELRTMQDVVEDFKVRY 235
           KW+LLQEQG+RTVRQ+LEPFF+ Y+ DLRRQLD IT ERGRLDAELR MQ+VVEDFKVRY
Sbjct: 181 KWNLLQEQGSRTVRQNLEPFFDTYVNDLRRQLDGITAERGRLDAELRNMQEVVEDFKVRY 240

Query: 236 EDEINKRTAAENEFVALKKDVDAAYLNKVDLEAKANSLTDEINFLQMLFEAELCQMQTRV 295
           EDEINKR AAENEFV LKKDVD+AY+NKV+LEAK +SLTD+INF +M++EAEL QMQ +V
Sbjct: 241 EDEINKRAAAENEFVGLKKDVDSAYMNKVELEAKVDSLTDQINFYRMIYEAELSQMQNQV 300

Query: 296 SDTSVVLSMDNNRSLDLDSIIAEVKAQYEEIANRSRAEAESWYQTKYEELQVTAGQHGDD 355
           SDTSVVLSMDNNRSLDLDSIIAEVKAQYE+IANRSRAEAESWYQTKYEELQVTAG+HGDD
Sbjct: 301 SDTSVVLSMDNNRSLDLDSIIAEVKAQYEDIANRSRAEAESWYQTKYEELQVTAGRHGDD 360

Query: 356 LRNTKQEISETNRMIQRLRAEIDNVKKQCASLQTAIADAEQRGELALKDARAKLVDLEEA 415
           LRNTKQEISE NRMIQRLR+EID VKKQC+SLQTAI+DAEQRGELALKDARAKL++LE+A
Sbjct: 361 LRNTKQEISEMNRMIQRLRSEIDAVKKQCSSLQTAISDAEQRGELALKDARAKLMELEDA 420

Query: 416 LQKSKQDMARLLREYQELMNIKLALDVEIATYRKLLEGEECRLSGEGVSPVNISVVTSTV 475
           LQK+KQDMARLLREYQELMN+KLALDVEIATYRKLLEGEECRLSGEGVSPVNISVVTSTV
Sbjct: 421 LQKAKQDMARLLREYQELMNVKLALDVEIATYRKLLEGEECRLSGEGVSPVNISVVTSTV 480

Query: 476 SSGYGGGSSIGSGSLGLSGGSGCSFMTSGGHS----LGGSSFSNSSSRGLGGSGSSFKFV 531
           SSGYGGG++IG GSLGL G SG SF TSGGHS    LGGS F+ +SSRG  GSGSS KFV
Sbjct: 481 SSGYGGGANIGGGSLGLGGNSGYSFTTSGGHSLGTGLGGSGFTTTSSRGPVGSGSSIKFV 540

Query: 532 STTSSSRKSYKH 543
           S+T SSRKSYKH
Sbjct: 541 SST-SSRKSYKH 551
