# Supplementary material for: Dataset supporting the proteomic differences found between excretion/secretion products from two isolates of Fasciola hepatica newly excysted juveniles (NEJ) derived from different snail hosts
Source: Data Brief. 2019 Jul 15;25:104272. doi: 10.1016/j.dib.2019.104272 (PMC6661421; doi:10.1016/j.dib.2019.104272)
Supplement: Supplementary file 2 [file mmc2.zip › links/SWISSP/sp_Q29S21_K2C7_BOVIN-SWISSP.txt]

>sp_Q29S21_K2C7_BOVIN

sp|Q29S21|K2C7_BOVIN Keratin, type II cytoskeletal 7 OS=Bos taur...   890   0.0  
sp|P08729|K2C7_HUMAN Keratin, type II cytoskeletal 7 OS=Homo sap...   746   0.0  
sp|A5A6N0|K2C7_PANTR Keratin, type II cytoskeletal 7 OS=Pan trog...   742   0.0  
sp|Q6IG12|K2C7_RAT Keratin, type II cytoskeletal 7 OS=Rattus nor...   714   0.0  
sp|Q9DCV7|K2C7_MOUSE Keratin, type II cytoskeletal 7 OS=Mus musc...   714   0.0  
sp|Q8HZR5|K2C7_POTTR Keratin, type II cytoskeletal 7 OS=Potorous...   669   0.0  
sp|O93532|K2CO_CHICK Keratin, type II cytoskeletal cochleal OS=G...   602   e-171
sp|P16878|K2C5_XENLA Keratin, type II cytoskeletal OS=Xenopus la...   566   e-160
sp|O95678|K2C75_HUMAN Keratin, type II cytoskeletal 75 OS=Homo s...   528   e-149
sp|P02538|K2C6A_HUMAN Keratin, type II cytoskeletal 6A OS=Homo s...   526   e-148


==> sp|Q29S21|K2C7_BOVIN Keratin, type II cytoskeletal 7 OS=Bos taurus
           GN=KRT7 PE=2 SV=1
          Length = 466

 Score =  890 bits (2300), Expect = 0.0
 Identities = 466/466 (100%), Positives = 466/466 (100%)

Query: 1   MSLHFGSQVFSSRSAAFPGRGTQVRLSSVRPGGFGSSSSLYGLGASRPRVAARSSYGAPV 60
           MSLHFGSQVFSSRSAAFPGRGTQVRLSSVRPGGFGSSSSLYGLGASRPRVAARSSYGAPV
Sbjct: 1   MSLHFGSQVFSSRSAAFPGRGTQVRLSSVRPGGFGSSSSLYGLGASRPRVAARSSYGAPV 60

Query: 61  GTGIRAVTINQSLLTPLQVDIDPSIQQVRQEEREQIKTLNNKFASFIDKVRFLEQQNKLL 120
           GTGIRAVTINQSLLTPLQVDIDPSIQQVRQEEREQIKTLNNKFASFIDKVRFLEQQNKLL
Sbjct: 61  GTGIRAVTINQSLLTPLQVDIDPSIQQVRQEEREQIKTLNNKFASFIDKVRFLEQQNKLL 120

Query: 121 ETKWALLQEQKSAKSNRLPGIFEAQIAGLRKQLEALQLDGGRLEVELRNMQDVVEDFKNK 180
           ETKWALLQEQKSAKSNRLPGIFEAQIAGLRKQLEALQLDGGRLEVELRNMQDVVEDFKNK
Sbjct: 121 ETKWALLQEQKSAKSNRLPGIFEAQIAGLRKQLEALQLDGGRLEVELRNMQDVVEDFKNK 180

Query: 181 YEDEINHRTAAENEFVVLKKDVDVAYMNKVELEAKVDTLNDEINFLRTLYEQELKELQSE 240
           YEDEINHRTAAENEFVVLKKDVDVAYMNKVELEAKVDTLNDEINFLRTLYEQELKELQSE
Sbjct: 181 YEDEINHRTAAENEFVVLKKDVDVAYMNKVELEAKVDTLNDEINFLRTLYEQELKELQSE 240

Query: 241 VSDTSVVLSMDNNRSLDLDSIIAEVKAQYEEIANRSRAEAEACYQTKFETLQAQAGKHGD 300
           VSDTSVVLSMDNNRSLDLDSIIAEVKAQYEEIANRSRAEAEACYQTKFETLQAQAGKHGD
Sbjct: 241 VSDTSVVLSMDNNRSLDLDSIIAEVKAQYEEIANRSRAEAEACYQTKFETLQAQAGKHGD 300

Query: 301 DLQNTRNEIADMNRAVQRLQAEIDSVKNQRSKLEAAIADAEQRGELAVKDARAKQEDLEA 360
           DLQNTRNEIADMNRAVQRLQAEIDSVKNQRSKLEAAIADAEQRGELAVKDARAKQEDLEA
Sbjct: 301 DLQNTRNEIADMNRAVQRLQAEIDSVKNQRSKLEAAIADAEQRGELAVKDARAKQEDLEA 360

Query: 361 ALQKAKQDMTRQLREYQELMNVKLALDIEIATYRKLLEGEESRLTGDGVGAVNISVVSST 420
           ALQKAKQDMTRQLREYQELMNVKLALDIEIATYRKLLEGEESRLTGDGVGAVNISVVSST
Sbjct: 361 ALQKAKQDMTRQLREYQELMNVKLALDIEIATYRKLLEGEESRLTGDGVGAVNISVVSST 420

Query: 421 GGSGSLLTFGGTMGNNALRFSSGGGPGTLKAYSMRTTSATSRSPRK 466
           GGSGSLLTFGGTMGNNALRFSSGGGPGTLKAYSMRTTSATSRSPRK
Sbjct: 421 GGSGSLLTFGGTMGNNALRFSSGGGPGTLKAYSMRTTSATSRSPRK 466


==> sp|P08729|K2C7_HUMAN Keratin, type II cytoskeletal 7 OS=Homo
           sapiens GN=KRT7 PE=1 SV=5
          Length = 469

 Score =  746 bits (1927), Expect = 0.0
 Identities = 392/469 (83%), Positives = 425/469 (90%), Gaps = 5/469 (1%)

Query: 1   MSLHFGSQVFSSRSAAFPGRGTQVRLSSVRPGGFGSSSSLYGLGASRPRVAARSSYGAPV 60
           MS+HF S VF+SRSAAF GRG QVRLSS RPGG GSSS LYGLGASRPRVA RS+YG PV
Sbjct: 1   MSIHFSSPVFTSRSAAFSGRGAQVRLSSARPGGLGSSS-LYGLGASRPRVAVRSAYGGPV 59

Query: 61  GTGIRAVTINQSLLTPLQVDIDPSIQQVRQEEREQIKTLNNKFASFIDKVRFLEQQNKLL 120
           G GIR VTINQSLL PL++D DPS+Q+VRQEE EQIKTLNNKFASFIDKVRFLEQQNKLL
Sbjct: 60  GAGIREVTINQSLLAPLRLDADPSLQRVRQEESEQIKTLNNKFASFIDKVRFLEQQNKLL 119

Query: 121 ETKWALLQEQKSAKSNRLPGIFEAQIAGLRKQLEALQLDGGRLEVELRNMQDVVEDFKNK 180
           ETKW LLQEQKSAKS+RLP IFEAQIAGLR QLEALQ+DGGRLE ELR+MQDVVEDFKNK
Sbjct: 120 ETKWTLLQEQKSAKSSRLPDIFEAQIAGLRGQLEALQVDGGRLEAELRSMQDVVEDFKNK 179

Query: 181 YEDEINHRTAAENEFVVLKKDVDVAYMNKVELEAKVDTLNDEINFLRTLYEQELKELQSE 240
           YEDEINHRTAAENEFVVLKKDVD AYM+KVELEAKVD LNDEINFLRTL E EL ELQS+
Sbjct: 180 YEDEINHRTAAENEFVVLKKDVDAAYMSKVELEAKVDALNDEINFLRTLNETELTELQSQ 239

Query: 241 VSDTSVVLSMDNNRSLDLDSIIAEVKAQYEEIANRSRAEAEACYQTKFETLQAQAGKHGD 300
           +SDTSVVLSMDN+RSLDLD IIAEVKAQYEE+A  SRAEAEA YQTKFETLQAQAGKHGD
Sbjct: 240 ISDTSVVLSMDNSRSLDLDGIIAEVKAQYEEMAKCSRAEAEAWYQTKFETLQAQAGKHGD 299

Query: 301 DLQNTRNEIADMNRAVQRLQAEIDSVKNQRSKLEAAIADAEQRGELAVKDARAKQEDLEA 360
           DL+NTRNEI++MNRA+QRLQAEID++KNQR+KLEAAIA+AE+RGELA+KDARAKQE+LEA
Sbjct: 300 DLRNTRNEISEMNRAIQRLQAEIDNIKNQRAKLEAAIAEAEERGELALKDARAKQEELEA 359

Query: 361 ALQKAKQDMTRQLREYQELMNVKLALDIEIATYRKLLEGEESRLTGDGVGAVNISVVSST 420
           ALQ+ KQDM RQLREYQELM+VKLALDIEIATYRKLLEGEESRL GDGVGAVNISV++ST
Sbjct: 360 ALQRGKQDMARQLREYQELMSVKLALDIEIATYRKLLEGEESRLAGDGVGAVNISVMNST 419

Query: 421 GGS----GSLLTFGGTMGNNALRFSSGGGPGTLKAYSMRTTSATSRSPR 465
           GGS    G  LT GGTMG+NAL FSS  GPG LKAYS+RT SA+ RS R
Sbjct: 420 GGSSSGGGIGLTLGGTMGSNALSFSSSAGPGLLKAYSIRTASASRRSAR 468


==> sp|A5A6N0|K2C7_PANTR Keratin, type II cytoskeletal 7 OS=Pan
           troglodytes GN=KRT7 PE=2 SV=1
          Length = 469

 Score =  742 bits (1915), Expect = 0.0
 Identities = 390/469 (83%), Positives = 425/469 (90%), Gaps = 5/469 (1%)

Query: 1   MSLHFGSQVFSSRSAAFPGRGTQVRLSSVRPGGFGSSSSLYGLGASRPRVAARSSYGAPV 60
           MS+HF S VF+SRSAAF GRG QVRLSS RPGG GSSS LYGLGASRPRVA RS+YG PV
Sbjct: 1   MSIHFSSPVFTSRSAAFSGRGAQVRLSSARPGGLGSSS-LYGLGASRPRVAVRSAYGGPV 59

Query: 61  GTGIRAVTINQSLLTPLQVDIDPSIQQVRQEEREQIKTLNNKFASFIDKVRFLEQQNKLL 120
           G GIR VTINQSLL PL++D DPS+Q+VRQEEREQIKTLNNKFASFIDKVRFLEQQNKLL
Sbjct: 60  GAGIREVTINQSLLAPLRLDADPSLQRVRQEEREQIKTLNNKFASFIDKVRFLEQQNKLL 119

Query: 121 ETKWALLQEQKSAKSNRLPGIFEAQIAGLRKQLEALQLDGGRLEVELRNMQDVVEDFKNK 180
           ETKW LLQEQKSAKS+RLP IFEAQIAGLR QLEALQ+DGGRLE EL++MQDVVEDFKNK
Sbjct: 120 ETKWTLLQEQKSAKSSRLPDIFEAQIAGLRGQLEALQVDGGRLEAELQSMQDVVEDFKNK 179

Query: 181 YEDEINHRTAAENEFVVLKKDVDVAYMNKVELEAKVDTLNDEINFLRTLYEQELKELQSE 240
           YEDEIN R AAENEFVVLKKDVD AYM+KVELEAKVD LNDEINFLRTL E EL ELQS+
Sbjct: 180 YEDEINRRAAAENEFVVLKKDVDAAYMSKVELEAKVDALNDEINFLRTLNETELTELQSQ 239

Query: 241 VSDTSVVLSMDNNRSLDLDSIIAEVKAQYEEIANRSRAEAEACYQTKFETLQAQAGKHGD 300
           +SDTSVVLSMDN+RSLDLD IIAEVKAQYEE+A  SRAEAEA YQTKFETLQAQAGKHGD
Sbjct: 240 ISDTSVVLSMDNSRSLDLDGIIAEVKAQYEEMAKCSRAEAEAWYQTKFETLQAQAGKHGD 299

Query: 301 DLQNTRNEIADMNRAVQRLQAEIDSVKNQRSKLEAAIADAEQRGELAVKDARAKQEDLEA 360
           DL+NTRNEI++MNRA+QRLQAEID++K+QR+KLEAAIA+AE+RGELA+KDARAKQE+LEA
Sbjct: 300 DLRNTRNEISEMNRAIQRLQAEIDNIKDQRAKLEAAIAEAEERGELALKDARAKQEELEA 359

Query: 361 ALQKAKQDMTRQLREYQELMNVKLALDIEIATYRKLLEGEESRLTGDGVGAVNISVVSST 420
           ALQ+AKQDM RQLREYQELM+VKLALDIEIATYRKLLEGEESRL GDGVGAVNISV++ST
Sbjct: 360 ALQRAKQDMARQLREYQELMSVKLALDIEIATYRKLLEGEESRLAGDGVGAVNISVMNST 419

Query: 421 GGS----GSLLTFGGTMGNNALRFSSGGGPGTLKAYSMRTTSATSRSPR 465
           GGS    G  LT GGTMG+NAL FSS  GPG LKAYS+RT SA+ RS R
Sbjct: 420 GGSSSGGGIGLTLGGTMGSNALSFSSSAGPGPLKAYSIRTASASRRSAR 468
