# Supplementary material for: Dataset supporting the proteomic differences found between excretion/secretion products from two isolates of Fasciola hepatica newly excysted juveniles (NEJ) derived from different snail hosts
Source: Data Brief. 2019 Jul 15;25:104272. doi: 10.1016/j.dib.2019.104272 (PMC6661421; doi:10.1016/j.dib.2019.104272)
Supplement: Supplementary file 2 [file mmc2.zip › links/SWISSP/sp_Q32KN8_TBA3_BOVIN-SWISSP.txt]

>sp_Q32KN8_TBA3_BOVIN

sp|Q32KN8|TBA3_BOVIN Tubulin alpha-3 chain OS=Bos taurus GN=TUBA...   921   0.0  
sp|Q68FR8|TBA3_RAT Tubulin alpha-3 chain OS=Rattus norvegicus GN...   920   0.0  
sp|P05214|TBA3_MOUSE Tubulin alpha-3 chain OS=Mus musculus GN=Tu...   920   0.0  
sp|Q13748|TBA3C_HUMAN Tubulin alpha-3C/D chain OS=Homo sapiens G...   920   0.0  
sp|P18288|TBAT_ONCMY Tubulin alpha chain, testis-specific OS=Onc...   911   0.0  
sp|P68370|TBA1A_RAT Tubulin alpha-1A chain OS=Rattus norvegicus ...   904   0.0  
sp|A5A6J1|TBA1A_PANTR Tubulin alpha-1A chain OS=Pan troglodytes ...   904   0.0  
sp|P68369|TBA1A_MOUSE Tubulin alpha-1A chain OS=Mus musculus GN=...   904   0.0  
sp|Q71U36|TBA1A_HUMAN Tubulin alpha-1A chain OS=Homo sapiens GN=...   904   0.0  
sp|P68362|TBA1A_CRIGR Tubulin alpha-1A chain OS=Cricetulus grise...   904   0.0  


==> sp|Q32KN8|TBA3_BOVIN Tubulin alpha-3 chain OS=Bos taurus GN=TUBA3
           PE=2 SV=1
          Length = 450

 Score =  921 bits (2381), Expect = 0.0
 Identities = 450/450 (100%), Positives = 450/450 (100%)

Query: 1   MRECISIHVGQAGVQIGNACWELYCLEHGIQPDGQMPSDKTIGGGDDSFNTFFSETGAGK 60
           MRECISIHVGQAGVQIGNACWELYCLEHGIQPDGQMPSDKTIGGGDDSFNTFFSETGAGK
Sbjct: 1   MRECISIHVGQAGVQIGNACWELYCLEHGIQPDGQMPSDKTIGGGDDSFNTFFSETGAGK 60

Query: 61  HVPRAVFVDLEPTVVDEVRTGTYRQLFHPEQLITGKEDAANNYARGHYTIGKEIVDLVLD 120
           HVPRAVFVDLEPTVVDEVRTGTYRQLFHPEQLITGKEDAANNYARGHYTIGKEIVDLVLD
Sbjct: 61  HVPRAVFVDLEPTVVDEVRTGTYRQLFHPEQLITGKEDAANNYARGHYTIGKEIVDLVLD 120

Query: 121 RIRKLADLCTGLQGFLIFHSFGGGTGSGFASLLMERLSVDYGKKSKLEFAIYPAPQVSTA 180
           RIRKLADLCTGLQGFLIFHSFGGGTGSGFASLLMERLSVDYGKKSKLEFAIYPAPQVSTA
Sbjct: 121 RIRKLADLCTGLQGFLIFHSFGGGTGSGFASLLMERLSVDYGKKSKLEFAIYPAPQVSTA 180

Query: 181 VVEPYNSILTTHTTLEHSDCAFMVDNEAIYDICRRNLDIERPTYTNLNRLIGQIVSSITA 240
           VVEPYNSILTTHTTLEHSDCAFMVDNEAIYDICRRNLDIERPTYTNLNRLIGQIVSSITA
Sbjct: 181 VVEPYNSILTTHTTLEHSDCAFMVDNEAIYDICRRNLDIERPTYTNLNRLIGQIVSSITA 240

Query: 241 SLRFDGALNVDLTEFQTNLVPYPRIHFPLATYAPVISAEKAYHEQLSVAEITNACFEPAN 300
           SLRFDGALNVDLTEFQTNLVPYPRIHFPLATYAPVISAEKAYHEQLSVAEITNACFEPAN
Sbjct: 241 SLRFDGALNVDLTEFQTNLVPYPRIHFPLATYAPVISAEKAYHEQLSVAEITNACFEPAN 300

Query: 301 QMVKCDPRHGKYMACCMLYRGDVVPKDVNAAIATIKTKRTIQFVDWCPTGFKVGINYQPP 360
           QMVKCDPRHGKYMACCMLYRGDVVPKDVNAAIATIKTKRTIQFVDWCPTGFKVGINYQPP
Sbjct: 301 QMVKCDPRHGKYMACCMLYRGDVVPKDVNAAIATIKTKRTIQFVDWCPTGFKVGINYQPP 360

Query: 361 TVVPGGDLAKVQRAVCMLSNTTAIAEAWARLDHKLDLMYAKRAFVHWYVGEGMEEGEFSE 420
           TVVPGGDLAKVQRAVCMLSNTTAIAEAWARLDHKLDLMYAKRAFVHWYVGEGMEEGEFSE
Sbjct: 361 TVVPGGDLAKVQRAVCMLSNTTAIAEAWARLDHKLDLMYAKRAFVHWYVGEGMEEGEFSE 420

Query: 421 AREDLAALEKDYEEVGVDSVEAEAEEGEEY 450
           AREDLAALEKDYEEVGVDSVEAEAEEGEEY
Sbjct: 421 AREDLAALEKDYEEVGVDSVEAEAEEGEEY 450


==> sp|Q68FR8|TBA3_RAT Tubulin alpha-3 chain OS=Rattus norvegicus
           GN=Tuba3a PE=2 SV=1
          Length = 450

 Score =  920 bits (2377), Expect = 0.0
 Identities = 449/450 (99%), Positives = 449/450 (99%)

Query: 1   MRECISIHVGQAGVQIGNACWELYCLEHGIQPDGQMPSDKTIGGGDDSFNTFFSETGAGK 60
           MRECISIHVGQAGVQIGNACWELYCLEHGIQPDGQMPSDKTIGGGDDSFNTFFSETGAGK
Sbjct: 1   MRECISIHVGQAGVQIGNACWELYCLEHGIQPDGQMPSDKTIGGGDDSFNTFFSETGAGK 60

Query: 61  HVPRAVFVDLEPTVVDEVRTGTYRQLFHPEQLITGKEDAANNYARGHYTIGKEIVDLVLD 120
           HVPRAVFVDLEPTVVDEVRTGTYRQLFHPEQLITGKEDAANNYARGHYTIGKEIVDLVLD
Sbjct: 61  HVPRAVFVDLEPTVVDEVRTGTYRQLFHPEQLITGKEDAANNYARGHYTIGKEIVDLVLD 120

Query: 121 RIRKLADLCTGLQGFLIFHSFGGGTGSGFASLLMERLSVDYGKKSKLEFAIYPAPQVSTA 180
           RIRKLADLCTGLQGFLIFHSFGGGTGSGFASLLMERLSVDYGKKSKLEFAIYPAPQVSTA
Sbjct: 121 RIRKLADLCTGLQGFLIFHSFGGGTGSGFASLLMERLSVDYGKKSKLEFAIYPAPQVSTA 180

Query: 181 VVEPYNSILTTHTTLEHSDCAFMVDNEAIYDICRRNLDIERPTYTNLNRLIGQIVSSITA 240
           VVEPYNSILTTHTTLEHSDCAFMVDNEAIYDICRRNLDIERPTYTNLNRLIGQIVSSITA
Sbjct: 181 VVEPYNSILTTHTTLEHSDCAFMVDNEAIYDICRRNLDIERPTYTNLNRLIGQIVSSITA 240

Query: 241 SLRFDGALNVDLTEFQTNLVPYPRIHFPLATYAPVISAEKAYHEQLSVAEITNACFEPAN 300
           SLRFDGALNVDLTEFQTNLVPYPRIHFPLATYAPVISAEKAYHEQLSVAEITNACFEPAN
Sbjct: 241 SLRFDGALNVDLTEFQTNLVPYPRIHFPLATYAPVISAEKAYHEQLSVAEITNACFEPAN 300

Query: 301 QMVKCDPRHGKYMACCMLYRGDVVPKDVNAAIATIKTKRTIQFVDWCPTGFKVGINYQPP 360
           QMVKCDPRHGKYMACCMLYRGDVVPKDVNAAIATIKTKRTIQFVDWCPTGFKVGINYQPP
Sbjct: 301 QMVKCDPRHGKYMACCMLYRGDVVPKDVNAAIATIKTKRTIQFVDWCPTGFKVGINYQPP 360

Query: 361 TVVPGGDLAKVQRAVCMLSNTTAIAEAWARLDHKLDLMYAKRAFVHWYVGEGMEEGEFSE 420
           TVVPGGDLAKVQRAVCMLSNTTAIAEAWARLDHK DLMYAKRAFVHWYVGEGMEEGEFSE
Sbjct: 361 TVVPGGDLAKVQRAVCMLSNTTAIAEAWARLDHKFDLMYAKRAFVHWYVGEGMEEGEFSE 420

Query: 421 AREDLAALEKDYEEVGVDSVEAEAEEGEEY 450
           AREDLAALEKDYEEVGVDSVEAEAEEGEEY
Sbjct: 421 AREDLAALEKDYEEVGVDSVEAEAEEGEEY 450


==> sp|P05214|TBA3_MOUSE Tubulin alpha-3 chain OS=Mus musculus
           GN=Tuba3a PE=1 SV=1
          Length = 450

 Score =  920 bits (2377), Expect = 0.0
 Identities = 449/450 (99%), Positives = 449/450 (99%)

Query: 1   MRECISIHVGQAGVQIGNACWELYCLEHGIQPDGQMPSDKTIGGGDDSFNTFFSETGAGK 60
           MRECISIHVGQAGVQIGNACWELYCLEHGIQPDGQMPSDKTIGGGDDSFNTFFSETGAGK
Sbjct: 1   MRECISIHVGQAGVQIGNACWELYCLEHGIQPDGQMPSDKTIGGGDDSFNTFFSETGAGK 60

Query: 61  HVPRAVFVDLEPTVVDEVRTGTYRQLFHPEQLITGKEDAANNYARGHYTIGKEIVDLVLD 120
           HVPRAVFVDLEPTVVDEVRTGTYRQLFHPEQLITGKEDAANNYARGHYTIGKEIVDLVLD
Sbjct: 61  HVPRAVFVDLEPTVVDEVRTGTYRQLFHPEQLITGKEDAANNYARGHYTIGKEIVDLVLD 120

Query: 121 RIRKLADLCTGLQGFLIFHSFGGGTGSGFASLLMERLSVDYGKKSKLEFAIYPAPQVSTA 180
           RIRKLADLCTGLQGFLIFHSFGGGTGSGFASLLMERLSVDYGKKSKLEFAIYPAPQVSTA
Sbjct: 121 RIRKLADLCTGLQGFLIFHSFGGGTGSGFASLLMERLSVDYGKKSKLEFAIYPAPQVSTA 180

Query: 181 VVEPYNSILTTHTTLEHSDCAFMVDNEAIYDICRRNLDIERPTYTNLNRLIGQIVSSITA 240
           VVEPYNSILTTHTTLEHSDCAFMVDNEAIYDICRRNLDIERPTYTNLNRLIGQIVSSITA
Sbjct: 181 VVEPYNSILTTHTTLEHSDCAFMVDNEAIYDICRRNLDIERPTYTNLNRLIGQIVSSITA 240

Query: 241 SLRFDGALNVDLTEFQTNLVPYPRIHFPLATYAPVISAEKAYHEQLSVAEITNACFEPAN 300
           SLRFDGALNVDLTEFQTNLVPYPRIHFPLATYAPVISAEKAYHEQLSVAEITNACFEPAN
Sbjct: 241 SLRFDGALNVDLTEFQTNLVPYPRIHFPLATYAPVISAEKAYHEQLSVAEITNACFEPAN 300

Query: 301 QMVKCDPRHGKYMACCMLYRGDVVPKDVNAAIATIKTKRTIQFVDWCPTGFKVGINYQPP 360
           QMVKCDPRHGKYMACCMLYRGDVVPKDVNAAIATIKTKRTIQFVDWCPTGFKVGINYQPP
Sbjct: 301 QMVKCDPRHGKYMACCMLYRGDVVPKDVNAAIATIKTKRTIQFVDWCPTGFKVGINYQPP 360

Query: 361 TVVPGGDLAKVQRAVCMLSNTTAIAEAWARLDHKLDLMYAKRAFVHWYVGEGMEEGEFSE 420
           TVVPGGDLAKVQRAVCMLSNTTAIAEAWARLDHK DLMYAKRAFVHWYVGEGMEEGEFSE
Sbjct: 361 TVVPGGDLAKVQRAVCMLSNTTAIAEAWARLDHKFDLMYAKRAFVHWYVGEGMEEGEFSE 420

Query: 421 AREDLAALEKDYEEVGVDSVEAEAEEGEEY 450
           AREDLAALEKDYEEVGVDSVEAEAEEGEEY
Sbjct: 421 AREDLAALEKDYEEVGVDSVEAEAEEGEEY 450
