# Supplementary material for: Dataset supporting the proteomic differences found between excretion/secretion products from two isolates of Fasciola hepatica newly excysted juveniles (NEJ) derived from different snail hosts
Source: Data Brief. 2019 Jul 15;25:104272. doi: 10.1016/j.dib.2019.104272 (PMC6661421; doi:10.1016/j.dib.2019.104272)
Supplement: Supplementary file 2 [file mmc2.zip › links/SWISSP/sp_Q5XQN5_K2C5_BOVIN-SWISSP.txt]

>sp_Q5XQN5_K2C5_BOVIN

sp|Q5XQN5|K2C5_BOVIN Keratin, type II cytoskeletal 5 OS=Bos taur...  1184   0.0  
sp|P13647|K2C5_HUMAN Keratin, type II cytoskeletal 5 OS=Homo sap...  1093   0.0  
sp|A5A6M8|K2C5_PANTR Keratin, type II cytoskeletal 5 OS=Pan trog...  1086   0.0  
sp|Q922U2|K2C5_MOUSE Keratin, type II cytoskeletal 5 OS=Mus musc...  1013   0.0  
sp|Q6P6Q2|K2C5_RAT Keratin, type II cytoskeletal 5 OS=Rattus nor...   999   0.0  
sp|P02538|K2C6A_HUMAN Keratin, type II cytoskeletal 6A OS=Homo s...   846   0.0  
sp|P04259|K2C6B_HUMAN Keratin, type II cytoskeletal 6B OS=Homo s...   844   0.0  
sp|P48668|K2C6C_HUMAN Keratin, type II cytoskeletal 6C OS=Homo s...   842   0.0  
sp|O95678|K2C75_HUMAN Keratin, type II cytoskeletal 75 OS=Homo s...   799   0.0  
sp|Q9Z331|K2C6B_MOUSE Keratin, type II cytoskeletal 6B OS=Mus mu...   798   0.0  


==> sp|Q5XQN5|K2C5_BOVIN Keratin, type II cytoskeletal 5 OS=Bos taurus
           GN=KRT5 PE=1 SV=1
          Length = 601

 Score = 1184 bits (3063), Expect = 0.0
 Identities = 601/601 (100%), Positives = 601/601 (100%)

Query: 1   MSRQSTVSFRSGGGRSFSTASAITPSVSRTSFTSVSRSGGGGGGGFGRVSLGGAYGAGGF 60
           MSRQSTVSFRSGGGRSFSTASAITPSVSRTSFTSVSRSGGGGGGGFGRVSLGGAYGAGGF
Sbjct: 1   MSRQSTVSFRSGGGRSFSTASAITPSVSRTSFTSVSRSGGGGGGGFGRVSLGGAYGAGGF 60

Query: 61  GSRSLYNLGGSKRISISASGGGFRNRFGAGAGGGYGFGGGAGSGFGFGGGAGGGGFGLGG 120
           GSRSLYNLGGSKRISISASGGGFRNRFGAGAGGGYGFGGGAGSGFGFGGGAGGGGFGLGG
Sbjct: 61  GSRSLYNLGGSKRISISASGGGFRNRFGAGAGGGYGFGGGAGSGFGFGGGAGGGGFGLGG 120

Query: 121 GAGFGGGFGGPGFPVCPPGGIQEVTVNQSLLTPLNLQIDPTIQRVRTEEREQIKTLNNKF 180
           GAGFGGGFGGPGFPVCPPGGIQEVTVNQSLLTPLNLQIDPTIQRVRTEEREQIKTLNNKF
Sbjct: 121 GAGFGGGFGGPGFPVCPPGGIQEVTVNQSLLTPLNLQIDPTIQRVRTEEREQIKTLNNKF 180

Query: 181 ASFIDKVRFLEQQNKVLDTKWALLQEQGTKTVRQNLEPLLEQYINNLRRQLDGIVGERGR 240
           ASFIDKVRFLEQQNKVLDTKWALLQEQGTKTVRQNLEPLLEQYINNLRRQLDGIVGERGR
Sbjct: 181 ASFIDKVRFLEQQNKVLDTKWALLQEQGTKTVRQNLEPLLEQYINNLRRQLDGIVGERGR 240

Query: 241 LDSELRNMQDLVEDFKNKYEDEINKRTTAENEFVMLKKDVDAAYMNKVELEAKVDALMDE 300
           LDSELRNMQDLVEDFKNKYEDEINKRTTAENEFVMLKKDVDAAYMNKVELEAKVDALMDE
Sbjct: 241 LDSELRNMQDLVEDFKNKYEDEINKRTTAENEFVMLKKDVDAAYMNKVELEAKVDALMDE 300

Query: 301 INFMKMFFDAELSQMQTHVSDTSVVLSMDNNRSLDLDSIIAEVKAQYEDIANRSRTEAES 360
           INFMKMFFDAELSQMQTHVSDTSVVLSMDNNRSLDLDSIIAEVKAQYEDIANRSRTEAES
Sbjct: 301 INFMKMFFDAELSQMQTHVSDTSVVLSMDNNRSLDLDSIIAEVKAQYEDIANRSRTEAES 360

Query: 361 WYQTKYEELQQTAGRHGDDLRNTKHEISEMNRMIQRLRSEIDNVKKQCANLQNAIADAEQ 420
           WYQTKYEELQQTAGRHGDDLRNTKHEISEMNRMIQRLRSEIDNVKKQCANLQNAIADAEQ
Sbjct: 361 WYQTKYEELQQTAGRHGDDLRNTKHEISEMNRMIQRLRSEIDNVKKQCANLQNAIADAEQ 420

Query: 421 RGELALKDARSKLAELEDALQKAKQDMARLLREYQELMNTKLALDVEIATYRKLLEGEEC 480
           RGELALKDARSKLAELEDALQKAKQDMARLLREYQELMNTKLALDVEIATYRKLLEGEEC
Sbjct: 421 RGELALKDARSKLAELEDALQKAKQDMARLLREYQELMNTKLALDVEIATYRKLLEGEEC 480

Query: 481 RLSGEGVGPVNISVVTNTVSSGYGGGSGFGGGLGGGLGGGLGGGLGGGLGGGLGSGLGGG 540
           RLSGEGVGPVNISVVTNTVSSGYGGGSGFGGGLGGGLGGGLGGGLGGGLGGGLGSGLGGG
Sbjct: 481 RLSGEGVGPVNISVVTNTVSSGYGGGSGFGGGLGGGLGGGLGGGLGGGLGGGLGSGLGGG 540

Query: 541 GSSSFYSSSSGGVGLGGGLSVGGSGFSASSGRSLGFGSGGGSSSSVKFVSTTSSSRKSFK 600
           GSSSFYSSSSGGVGLGGGLSVGGSGFSASSGRSLGFGSGGGSSSSVKFVSTTSSSRKSFK
Sbjct: 541 GSSSFYSSSSGGVGLGGGLSVGGSGFSASSGRSLGFGSGGGSSSSVKFVSTTSSSRKSFK 600

Query: 601 S 601
           S
Sbjct: 601 S 601


==> sp|P13647|K2C5_HUMAN Keratin, type II cytoskeletal 5 OS=Homo
           sapiens GN=KRT5 PE=1 SV=3
          Length = 590

 Score = 1093 bits (2827), Expect = 0.0
 Identities = 562/603 (93%), Positives = 574/603 (95%), Gaps = 15/603 (2%)

Query: 1   MSRQSTVSFRSGGGRSFSTASAITPSVSRTSFTSVSRSGGGGGGGFGRVSLGGAYGAGGF 60
           MSRQS+VSFRSGG RSFSTASAITPSVSRTSFTSVSRSGGGGGGGFGRVSL GA G GG+
Sbjct: 1   MSRQSSVSFRSGGSRSFSTASAITPSVSRTSFTSVSRSGGGGGGGFGRVSLAGACGVGGY 60

Query: 61  GSRSLYNLGGSKRISISASGGGFRNRFGAGAGGGYGFGGGAGSGFGFGGGAGGGGFGLGG 120
           GSRSLYNLGGSKRISIS SGG FRNRFGAGAGGGYGFGGGAGSGFGFGGGAGGG FGLGG
Sbjct: 61  GSRSLYNLGGSKRISISTSGGSFRNRFGAGAGGGYGFGGGAGSGFGFGGGAGGG-FGLGG 119

Query: 121 GAGFGGGFGGPGFPVCPPGGIQEVTVNQSLLTPLNLQIDPTIQRVRTEEREQIKTLNNKF 180
           GAGFGGGFGGPGFPVCPPGGIQEVTVNQSLLTPLNLQIDP+IQRVRTEEREQIKTLNNKF
Sbjct: 120 GAGFGGGFGGPGFPVCPPGGIQEVTVNQSLLTPLNLQIDPSIQRVRTEEREQIKTLNNKF 179

Query: 181 ASFIDKVRFLEQQNKVLDTKWALLQEQGTKTVRQNLEPLLEQYINNLRRQLDGIVGERGR 240
           ASFIDKVRFLEQQNKVLDTKW LLQEQGTKTVRQNLEPL EQYINNLRRQLD IVGERGR
Sbjct: 180 ASFIDKVRFLEQQNKVLDTKWTLLQEQGTKTVRQNLEPLFEQYINNLRRQLDSIVGERGR 239

Query: 241 LDSELRNMQDLVEDFKNKYEDEINKRTTAENEFVMLKKDVDAAYMNKVELEAKVDALMDE 300
           LDSELRNMQDLVEDFKNKYEDEINKRTTAENEFVMLKKDVDAAYMNKVELEAKVDALMDE
Sbjct: 240 LDSELRNMQDLVEDFKNKYEDEINKRTTAENEFVMLKKDVDAAYMNKVELEAKVDALMDE 299

Query: 301 INFMKMFFDAELSQMQTHVSDTSVVLSMDNNRSLDLDSIIAEVKAQYEDIANRSRTEAES 360
           INFMKMFFDAELSQMQTHVSDTSVVLSMDNNR+LDLDSIIAEVKAQYE+IANRSRTEAES
Sbjct: 300 INFMKMFFDAELSQMQTHVSDTSVVLSMDNNRNLDLDSIIAEVKAQYEEIANRSRTEAES 359

Query: 361 WYQTKYEELQQTAGRHGDDLRNTKHEISEMNRMIQRLRSEIDNVKKQCANLQNAIADAEQ 420
           WYQTKYEELQQTAGRHGDDLRNTKHEISEMNRMIQRLR+EIDNVKKQCANLQNAIADAEQ
Sbjct: 360 WYQTKYEELQQTAGRHGDDLRNTKHEISEMNRMIQRLRAEIDNVKKQCANLQNAIADAEQ 419

Query: 421 RGELALKDARSKLAELEDALQKAKQDMARLLREYQELMNTKLALDVEIATYRKLLEGEEC 480
           RGELALKDAR+KLAELE+ALQKAKQDMARLLREYQELMNTKLALDVEIATYRKLLEGEEC
Sbjct: 420 RGELALKDARNKLAELEEALQKAKQDMARLLREYQELMNTKLALDVEIATYRKLLEGEEC 479

Query: 481 RLSGEGVGPVNISVVTNTVSSGYGGGSGFGGGLGGGLGGGLGGGLGGGLGGGLGSGLGGG 540
           RLSGEGVGPVNISVVT++VSSGYG GSG+GGGLGGGLGGGLGG            GL GG
Sbjct: 480 RLSGEGVGPVNISVVTSSVSSGYGSGSGYGGGLGGGLGGGLGG------------GLAGG 527

Query: 541 GSSSFYSSSSGGVGLGGGLSVGGSGFSASSGRSL--GFGSGGGSSSSVKFVSTTSSSRKS 598
            S S+YSSSSGGVGLGGGLSVGGSGFSASSGR L  GFGSGGGSSSSVKFVSTTSSSRKS
Sbjct: 528 SSGSYYSSSSGGVGLGGGLSVGGSGFSASSGRGLGVGFGSGGGSSSSVKFVSTTSSSRKS 587

Query: 599 FKS 601
           FKS
Sbjct: 588 FKS 590


==> sp|A5A6M8|K2C5_PANTR Keratin, type II cytoskeletal 5 OS=Pan
           troglodytes GN=KRT5 PE=2 SV=1
          Length = 592

 Score = 1086 bits (2809), Expect = 0.0
 Identities = 561/605 (92%), Positives = 574/605 (94%), Gaps = 17/605 (2%)

Query: 1   MSRQSTVSFRSGGGRSFSTASAITPSVSRTSFTSVSRSGGGGGGGFGRVSLGGAYGAGGF 60
           MSRQS+VSFRSGG RSFSTASAITPSVSRTSFTSVSRSGGGGGGGFGRVSLGGA G GG+
Sbjct: 1   MSRQSSVSFRSGGSRSFSTASAITPSVSRTSFTSVSRSGGGGGGGFGRVSLGGACGVGGY 60

Query: 61  GSRSLYNLGGSKRISISASGGGFRNRFGAGAG--GGYGFGGGAGSGFGFGGGAGGGGFGL 118
           GSRSLYNLGGSK ISIS SGG FRNRFGAGAG  GGYGFGGGAGSGFGFGGGAGGG FGL
Sbjct: 61  GSRSLYNLGGSKWISISTSGGSFRNRFGAGAGAGGGYGFGGGAGSGFGFGGGAGGG-FGL 119

Query: 119 GGGAGFGGGFGGPGFPVCPPGGIQEVTVNQSLLTPLNLQIDPTIQRVRTEEREQIKTLNN 178
           GGGAGFGGG+GGPGFPVCPPGGIQEVTVNQSLLTPLNLQIDP+IQRVRTEEREQIKTLNN
Sbjct: 120 GGGAGFGGGYGGPGFPVCPPGGIQEVTVNQSLLTPLNLQIDPSIQRVRTEEREQIKTLNN 179

Query: 179 KFASFIDKVRFLEQQNKVLDTKWALLQEQGTKTVRQNLEPLLEQYINNLRRQLDGIVGER 238
           KFASFIDKVRFLEQQNKVLDTKW LLQEQGTKTVRQNLEPL EQYINNLRRQLD IVGER
Sbjct: 180 KFASFIDKVRFLEQQNKVLDTKWTLLQEQGTKTVRQNLEPLFEQYINNLRRQLDSIVGER 239

Query: 239 GRLDSELRNMQDLVEDFKNKYEDEINKRTTAENEFVMLKKDVDAAYMNKVELEAKVDALM 298
           GRLDSELRNMQDLVEDFKNKYEDEINKRTTAENEFVMLKKDVDAAYMNKVELEAKVDALM
Sbjct: 240 GRLDSELRNMQDLVEDFKNKYEDEINKRTTAENEFVMLKKDVDAAYMNKVELEAKVDALM 299

Query: 299 DEINFMKMFFDAELSQMQTHVSDTSVVLSMDNNRSLDLDSIIAEVKAQYEDIANRSRTEA 358
           DEINFMKMFFDAELSQMQTHVSDTSVVLSMDNNR+LDLDSIIAEVKAQYE+IANRSRTEA
Sbjct: 300 DEINFMKMFFDAELSQMQTHVSDTSVVLSMDNNRNLDLDSIIAEVKAQYEEIANRSRTEA 359

Query: 359 ESWYQTKYEELQQTAGRHGDDLRNTKHEISEMNRMIQRLRSEIDNVKKQCANLQNAIADA 418
           ESWYQTKYEELQQTAGRHGDDLRNTKHEISEMNRMIQRLR+EIDNVKKQCANLQNAIADA
Sbjct: 360 ESWYQTKYEELQQTAGRHGDDLRNTKHEISEMNRMIQRLRAEIDNVKKQCANLQNAIADA 419

Query: 419 EQRGELALKDARSKLAELEDALQKAKQDMARLLREYQELMNTKLALDVEIATYRKLLEGE 478
           EQRGELALKDAR+KLAELE+ALQKAKQDMARLLREYQELMNTKLALDVEIATYRKLLEGE
Sbjct: 420 EQRGELALKDARNKLAELEEALQKAKQDMARLLREYQELMNTKLALDVEIATYRKLLEGE 479

Query: 479 ECRLSGEGVGPVNISVVTNTVSSGYGGGSGFGGGLGGGLGGGLGGGLGGGLGGGLGSGLG 538
           ECRLSGEGVGPVNISVVT++VSSGYG GSG+GGGLGGGLGGGLGG             L 
Sbjct: 480 ECRLSGEGVGPVNISVVTSSVSSGYGSGSGYGGGLGGGLGGGLGG------------SLA 527

Query: 539 GGGSSSFYSSSSGGVGLGGGLSVGGSGFSASSGRSL--GFGSGGGSSSSVKFVSTTSSSR 596
           GGGS S+YSSSSGGVGLGGGLSVGGSGFSASSGR L  GFGSGGGSSSSVKFVSTTSSSR
Sbjct: 528 GGGSGSYYSSSSGGVGLGGGLSVGGSGFSASSGRGLGVGFGSGGGSSSSVKFVSTTSSSR 587

Query: 597 KSFKS 601
           KSFKS
Sbjct: 588 KSFKS 592
