# Supplementary material for: Dataset supporting the proteomic differences found between excretion/secretion products from two isolates of Fasciola hepatica newly excysted juveniles (NEJ) derived from different snail hosts
Source: Data Brief. 2019 Jul 15;25:104272. doi: 10.1016/j.dib.2019.104272 (PMC6661421; doi:10.1016/j.dib.2019.104272)
Supplement: Supplementary file 2 [file mmc2.zip › links/SWISSP/tr_E1BBP7_E1BBP7_BOVIN-SWISSP.txt]

>tr_E1BBP7_E1BBP7_BOVIN

sp|Q28DR4|H4_XENTR Histone H4 OS=Xenopus tropicalis GN=TGas006m0...   187   2e-047
sp|P62799|H4_XENLA Histone H4 OS=Xenopus laevis PE=1 SV=2             187   2e-047
sp|P62798|H4_XENBO Histone H4 OS=Xenopus borealis PE=3 SV=2           187   2e-047
sp|P62794|H4_URECA Histone H4 OS=Urechis caupo PE=3 SV=2              187   2e-047
sp|P62804|H4_RAT Histone H4 OS=Rattus norvegicus GN=Hist1h4b PE=...   187   2e-047
sp|Q5RCS7|H4_PONAB Histone H4 OS=Pongo abelii PE=3 SV=1               187   2e-047
sp|P62795|H4_PLADU Histone H4 OS=Platynereis dumerilii PE=3 SV=2      187   2e-047
sp|P62802|H4_PIG Histone H4 OS=Sus scrofa PE=1 SV=2                   187   2e-047
sp|P62796|H4_ORENI Histone H4 OS=Oreochromis niloticus PE=3 SV=2      187   2e-047
sp|P62797|H4_ONCMY Histone H4 OS=Oncorhynchus mykiss PE=1 SV=2        187   2e-047


==> sp|Q28DR4|H4_XENTR Histone H4 OS=Xenopus tropicalis GN=TGas006m08.1
           PE=3 SV=1
          Length = 103

 Score =  187 bits (475), Expect = 2e-047
 Identities = 97/104 (93%), Positives = 98/104 (94%), Gaps = 1/104 (0%)

Query: 1   MSGRGKGGKGLGKGGAKRHRKVLRDNIQGITKPAIRRLARRGGVTRISGLIYEETRGVLK 60
           MSGRGKGGKGLGKGGAKRHRKVLRDNIQGITKPAIRRLARRGGV RISGLIYEETRGVLK
Sbjct: 1   MSGRGKGGKGLGKGGAKRHRKVLRDNIQGITKPAIRRLARRGGVKRISGLIYEETRGVLK 60

Query: 61  VFLENVIRDAVTYTEHAKRKTVTAMDVVYALKRQQGRGFQGWNG 104
           VFLENVIRDAVTYTEHAKRKTVTAMDVVYALKR QGR   G+ G
Sbjct: 61  VFLENVIRDAVTYTEHAKRKTVTAMDVVYALKR-QGRTLYGFGG 103


==> sp|P62799|H4_XENLA Histone H4 OS=Xenopus laevis PE=1 SV=2
          Length = 103

 Score =  187 bits (475), Expect = 2e-047
 Identities = 97/104 (93%), Positives = 98/104 (94%), Gaps = 1/104 (0%)

Query: 1   MSGRGKGGKGLGKGGAKRHRKVLRDNIQGITKPAIRRLARRGGVTRISGLIYEETRGVLK 60
           MSGRGKGGKGLGKGGAKRHRKVLRDNIQGITKPAIRRLARRGGV RISGLIYEETRGVLK
Sbjct: 1   MSGRGKGGKGLGKGGAKRHRKVLRDNIQGITKPAIRRLARRGGVKRISGLIYEETRGVLK 60

Query: 61  VFLENVIRDAVTYTEHAKRKTVTAMDVVYALKRQQGRGFQGWNG 104
           VFLENVIRDAVTYTEHAKRKTVTAMDVVYALKR QGR   G+ G
Sbjct: 61  VFLENVIRDAVTYTEHAKRKTVTAMDVVYALKR-QGRTLYGFGG 103


==> sp|P62798|H4_XENBO Histone H4 OS=Xenopus borealis PE=3 SV=2
          Length = 103

 Score =  187 bits (475), Expect = 2e-047
 Identities = 97/104 (93%), Positives = 98/104 (94%), Gaps = 1/104 (0%)

Query: 1   MSGRGKGGKGLGKGGAKRHRKVLRDNIQGITKPAIRRLARRGGVTRISGLIYEETRGVLK 60
           MSGRGKGGKGLGKGGAKRHRKVLRDNIQGITKPAIRRLARRGGV RISGLIYEETRGVLK
Sbjct: 1   MSGRGKGGKGLGKGGAKRHRKVLRDNIQGITKPAIRRLARRGGVKRISGLIYEETRGVLK 60

Query: 61  VFLENVIRDAVTYTEHAKRKTVTAMDVVYALKRQQGRGFQGWNG 104
           VFLENVIRDAVTYTEHAKRKTVTAMDVVYALKR QGR   G+ G
Sbjct: 61  VFLENVIRDAVTYTEHAKRKTVTAMDVVYALKR-QGRTLYGFGG 103
