# Supplementary material for: Dataset supporting the proteomic differences found between excretion/secretion products from two isolates of Fasciola hepatica newly excysted juveniles (NEJ) derived from different snail hosts
Source: Data Brief. 2019 Jul 15;25:104272. doi: 10.1016/j.dib.2019.104272 (PMC6661421; doi:10.1016/j.dib.2019.104272)
Supplement: Supplementary file 2 [file mmc2.zip › links/SWISSP/tr_E1BKT9_E1BKT9_BOVIN-SWISSP.txt]

>tr_E1BKT9_E1BKT9_BOVIN

sp|P15924|DESP_HUMAN Desmoplakin OS=Homo sapiens GN=DSP PE=1 SV=3    5311   0.0  
sp|E9Q557|DESP_MOUSE Desmoplakin OS=Mus musculus GN=Dsp PE=1 SV=1    5287   0.0  
sp|Q9QXS1|PLEC_MOUSE Plectin OS=Mus musculus GN=Plec PE=1 SV=3        956   0.0  
sp|P30427|PLEC_RAT Plectin OS=Rattus norvegicus GN=Plec PE=1 SV=2     953   0.0  
sp|Q15149|PLEC_HUMAN Plectin OS=Homo sapiens GN=PLEC PE=1 SV=3        951   0.0  
sp|Q9JI55|PLEC_CRIGR Plectin (Fragment) OS=Cricetulus griseus GN...   945   0.0  
sp|D3ZHV2|MACF1_RAT Microtubule-actin cross-linking factor 1 OS=...   567   e-160
sp|Q03001|DYST_HUMAN Dystonin OS=Homo sapiens GN=DST PE=1 SV=4        562   e-158
sp|Q91ZU6|DYST_MOUSE Dystonin OS=Mus musculus GN=Dst PE=1 SV=2        546   e-154
sp|Q9QXZ0|MACF1_MOUSE Microtubule-actin cross-linking factor 1 O...   509   e-142


==> sp|P15924|DESP_HUMAN Desmoplakin OS=Homo sapiens GN=DSP PE=1 SV=3
          Length = 2871

 Score = 5311 bits (13778), Expect = 0.0
 Identities = 2706/2880 (93%), Positives = 2793/2880 (96%), Gaps = 18/2880 (0%)

Query: 1    MSCNGGSHPRINTLGRMTRAESGPDLRYEMTCGGVGGGGGGGGGGGTSRMYYSRRCTVTD 60
            MSCNGGSHPRINTLGRM RAESGPDLRYE+T           GGGGTSRMYYSRR  +TD
Sbjct: 1    MSCNGGSHPRINTLGRMIRAESGPDLRYEVT----------SGGGGTSRMYYSRRGVITD 50

Query: 61   QNSDGYGQTGTMSRHQNQNTIQELLQNCSDCLMRAELIVQPELKYGDGIQLARSRELDEC 120
            QNSDGY QTGTMSRHQNQNTIQELLQNCSDCLMRAELIVQPELKYGDGIQL RSRELDEC
Sbjct: 51   QNSDGYCQTGTMSRHQNQNTIQELLQNCSDCLMRAELIVQPELKYGDGIQLTRSRELDEC 110

Query: 121  FAQANDQMEITDSLIREMRQMGQPCDAYQKRLLQLQEQMRALYKAISGPRVRRASSKGGG 180
            FAQANDQMEI DSLIREMRQMGQPCDAYQKRLLQLQEQMRALYKAIS PRVRRASSKGGG
Sbjct: 111  FAQANDQMEILDSLIREMRQMGQPCDAYQKRLLQLQEQMRALYKAISVPRVRRASSKGGG 170

Query: 181  GYTCQSGSGWDEFTKRLTSECLGWMRQQRAEMDMMTWGVDLASVEQHISSHRSIHNTIGD 240
            GYTCQSGSGWDEFTK +TSECLGWMRQQRAEMDM+ WGVDLASVEQHI+SHR IHN+IGD
Sbjct: 171  GYTCQSGSGWDEFTKHVTSECLGWMRQQRAEMDMVAWGVDLASVEQHINSHRGIHNSIGD 230

Query: 241  YRWQLDKIKADLREKSAIYQLEEEYENLLKASFERMDHLRQLQNIIQATSREIMWINDCE 300
            YRWQLDKIKADLREKSAIYQLEEEYENLLKASFERMDHLRQLQNIIQATSREIMWINDCE
Sbjct: 231  YRWQLDKIKADLREKSAIYQLEEEYENLLKASFERMDHLRQLQNIIQATSREIMWINDCE 290

Query: 301  EEELLYDWSDRNTNIAQKQEAFSIRMSQLEVKEKELNKLKQESDQLVLNQHPASDKIEAY 360
            EEELLYDWSD+NTNIAQKQEAFSIRMSQLEVKEKELNKLKQESDQLVLNQHPASDKIEAY
Sbjct: 291  EEELLYDWSDKNTNIAQKQEAFSIRMSQLEVKEKELNKLKQESDQLVLNQHPASDKIEAY 350

Query: 361  MDTLQTQWSWILQITKCIDVHLKENAAYFQFFEEAQSTEAYLKGLQDSIRKKYPCDKNTP 420
            MDTLQTQWSWILQITKCIDVHLKENAAYFQFFEEAQSTEAYLKGLQDSIRKKYPCDKN P
Sbjct: 351  MDTLQTQWSWILQITKCIDVHLKENAAYFQFFEEAQSTEAYLKGLQDSIRKKYPCDKNMP 410

Query: 421  LQRLLEQIKELEKEREKILEYKRQVQSLVNKSKKIVQLKPRNPDYRSNKPIILRALCDYK 480
            LQ LLEQIKELEKEREKILEYKRQVQ+LVNKSKKIVQLKPRNPDYRSNKPIILRALCDYK
Sbjct: 411  LQHLLEQIKELEKEREKILEYKRQVQNLVNKSKKIVQLKPRNPDYRSNKPIILRALCDYK 470

Query: 481  QDQKIVHKGDECILKDNNERSKWYVTGPGGVDMLVPSVGLIIPPPNPLAVDLSSKIEQYY 540
            QDQKIVHKGDECILKDNNERSKWYVTGPGGVDMLVPSVGLIIPPPNPLAVDLS KIEQYY
Sbjct: 471  QDQKIVHKGDECILKDNNERSKWYVTGPGGVDMLVPSVGLIIPPPNPLAVDLSCKIEQYY 530

Query: 541  EAILALWNQLYINMKSLVSWHYCMIDIEKIKAMTIAKLKTMRQEDYMKTISDLELHYQEF 600
            EAILALWNQLYINMKSLVSWHYCMIDIEKI+AMTIAKLKTMRQEDYMKTI+DLELHYQEF
Sbjct: 531  EAILALWNQLYINMKSLVSWHYCMIDIEKIRAMTIAKLKTMRQEDYMKTIADLELHYQEF 590

Query: 601  IRNSQGSEMFGDDDKRKMQTQFTDAQKHYQTLVIQLPGHPQHQTVTTTEITHLGTCQDVN 660
            IRNSQGSEMFGDDDKRK+Q+QFTDAQKHYQTLVIQLPG+PQHQTVTTTEITH GTCQDVN
Sbjct: 591  IRNSQGSEMFGDDDKRKIQSQFTDAQKHYQTLVIQLPGYPQHQTVTTTEITHHGTCQDVN 650

Query: 661  HNKVIETNRENDKQEAWMLIELQKIRRQMELCESRMALKNILLADQGSSHHITVKINELK 720
            HNKVIETNRENDKQE WML+ELQKIRRQ+E CE RM LKN+ LADQGSSHHITVKINELK
Sbjct: 651  HNKVIETNRENDKQETWMLMELQKIRRQIEHCEGRMTLKNLPLADQGSSHHITVKINELK 710

Query: 721  SVQNDAQAIAQVLNQLKDMLANFRGSEKYCYLQNEVFGLFQKLENINGVTDGYLNSLCAV 780
            SVQND+QAIA+VLNQLKDMLANFRGSEKYCYLQNEVFGLFQKLENINGVTDGYLNSLC V
Sbjct: 711  SVQNDSQAIAEVLNQLKDMLANFRGSEKYCYLQNEVFGLFQKLENINGVTDGYLNSLCTV 770

Query: 781  RALLQAILQTEDMLKVYEARLTEEETVCLDLDKVEAYRCGLKKIKNDLNLKKSLLATMKT 840
            RALLQAILQTEDMLKVYEARLTEEETVCLDLDKVEAYRCGLKKIKNDLNLKKSLLATMKT
Sbjct: 771  RALLQAILQTEDMLKVYEARLTEEETVCLDLDKVEAYRCGLKKIKNDLNLKKSLLATMKT 830

Query: 841  ELQKAQQIHSQTSQQYPLYDLDLGKFSEKVTQLTDRWQRIDKQIDYRLWDLEKQIKQLRN 900
            ELQKAQQIHSQTSQQYPLYDLDLGKF EKVTQLTDRWQRIDKQID+RLWDLEKQIKQLRN
Sbjct: 831  ELQKAQQIHSQTSQQYPLYDLDLGKFGEKVTQLTDRWQRIDKQIDFRLWDLEKQIKQLRN 890

Query: 901  YRDNYQTFCKWLYDAKRRQDSLESMKFGDSNTVMRFLNEQKNLHSEISGKRDKSEEVQKI 960
            YRDNYQ FCKWLYDAKRRQDSLESMKFGDSNTVMRFLNEQKNLHSEISGKRDKSEEVQKI
Sbjct: 891  YRDNYQAFCKWLYDAKRRQDSLESMKFGDSNTVMRFLNEQKNLHSEISGKRDKSEEVQKI 950

Query: 961  AELCANSIKDYELQLASYTSGLETLLSIPIKRTVIQSPSGVILQEAADMHARYIELLTRS 1020
            AELCANSIKDYELQLASYTSGLETLL+IPIKRT+IQSPSGVILQEAAD+HARYIELLTRS
Sbjct: 951  AELCANSIKDYELQLASYTSGLETLLNIPIKRTMIQSPSGVILQEAADVHARYIELLTRS 1010

Query: 1021 GDYYRFLSEMLKSLEDLKLKNTKIEVLEEELRLARDANSENCNKNKFLDQNLQKYQAECS 1080
            GDYYRFLSEMLKSLEDLKLKNTKIEVLEEELRLARDANSENCNKNKFLDQNLQKYQAECS
Sbjct: 1011 GDYYRFLSEMLKSLEDLKLKNTKIEVLEEELRLARDANSENCNKNKFLDQNLQKYQAECS 1070

Query: 1081 QFKAKLVSLEELKRQAELDGKSAKQNLDKCYGQIKELNEKITRLTYEIEDEKRRRKAVED 1140
            QFKAKL SLEELKRQAELDGKSAKQNLDKCYGQIKELNEKITRLTYEIEDEKRRRK+VED
Sbjct: 1071 QFKAKLASLEELKRQAELDGKSAKQNLDKCYGQIKELNEKITRLTYEIEDEKRRRKSVED 1130

Query: 1141 RFDQQKSDYDQLQKARQNEKESLGWQKMESEKAIKEKEFEIERLRVLLQEEGARKREYEN 1200
            RFDQQK+DYDQLQKARQ EKE+LGWQK+ESEKAIKEKE+EIERLRVLLQEEG RKREYEN
Sbjct: 1131 RFDQQKNDYDQLQKARQCEKENLGWQKLESEKAIKEKEYEIERLRVLLQEEGTRKREYEN 1190

Query: 1201 ELAKVRNHYNEEMSNLRNKYETEINITKTTIKEISMQKEDDSKNLRNQLDRLSRENRDLK 1260
            ELAKVRNHYNEEMSNLRNKYETEINITKTTIKEISMQKEDDSKNLRNQLDRLSRENRDLK
Sbjct: 1191 ELAKVRNHYNEEMSNLRNKYETEINITKTTIKEISMQKEDDSKNLRNQLDRLSRENRDLK 1250

Query: 1261 EEIVRLNDSILQTTEQRRRAEEDALQQKACGSEVLQKKQYLEIELKQVIQQRSEDNARHK 1320
            +EIVRLNDSILQ TEQRRRAEE+ALQQKACGSE++QKKQ+LEIELKQV+QQRSEDNARHK
Sbjct: 1251 DEIVRLNDSILQATEQRRRAEENALQQKACGSEIMQKKQHLEIELKQVMQQRSEDNARHK 1310

Query: 1321 QSLEEAAKTIQDKNKEIERLKTEFQEEAKRRWEYENELAKVRANYDEEIISLKNQFETEI 1380
            QSLEEAAKTIQDKNKEIERLK EFQEEAKRRWEYENEL+KVR NYDEEIISLKNQFETEI
Sbjct: 1311 QSLEEAAKTIQDKNKEIERLKAEFQEEAKRRWEYENELSKVRNNYDEEIISLKNQFETEI 1370

Query: 1381 NITKTTIHQLTLQKEEDTSGYRAQIDTLTRENRSLSEEVKRLKNTLAQNTETLRRVEENV 1440
            NITKTTIHQLT+QKEEDTSGYRAQID LTRENRSLSEE+KRLKNTL Q TE LRRVEE++
Sbjct: 1371 NITKTTIHQLTMQKEEDTSGYRAQIDNLTRENRSLSEEIKRLKNTLTQTTENLRRVEEDI 1430

Query: 1441 QQQKATGLEMSQRKQQLEVELRQVTQMRTEESARYKQSLDDAAKTIQDKNKEIDRLKQLI 1500
            QQQKATG E+SQRKQQLEVELRQVTQMRTEES RYKQSLDDAAKTIQDKNKEI+RLKQLI
Sbjct: 1431 QQQKATGSEVSQRKQQLEVELRQVTQMRTEESVRYKQSLDDAAKTIQDKNKEIERLKQLI 1490

Query: 1501 ETEASQRKCLEDENARLQRAQGELQKAHSSATETISKLKVQEQELLRLRLDYERVSQERT 1560
            + E + RKCLEDENARLQR Q +LQKA+SSATETI+KLKVQEQEL RLR+DYERVSQERT
Sbjct: 1491 DKETNDRKCLEDENARLQRVQYDLQKANSSATETINKLKVQEQELTRLRIDYERVSQERT 1550

Query: 1561 VRDQDIARFQTSLKELQLQKQKAEEELARLKRAASEDSSKRKKLEEELEGMRRTLKEQAI 1620
            V+DQDI RFQ SLKELQLQKQK EEEL RLKR ASEDS KRKKLEEELEGMRR+LKEQAI
Sbjct: 1551 VKDQDITRFQNSLKELQLQKQKVEEELNRLKRTASEDSCKRKKLEEELEGMRRSLKEQAI 1610

Query: 1621 KVTSLTQQLEQASIVKKRSEDELRQQRDTLDGHLREKQRTQDELRRLASEVEALRRQLLQ 1680
            K+T+LTQQLEQASIVKKRSED+LRQQRD LDGHLREKQRTQ+ELRRL+SEVEALRRQLLQ
Sbjct: 1611 KITNLTQQLEQASIVKKRSEDDLRQQRDVLDGHLREKQRTQEELRRLSSEVEALRRQLLQ 1670

Query: 1681 EQESVRQAQTRNEHFQKAIEDKSRSLNESKIEIERLQSLTESLTKEHLMLEEELRQLRLE 1740
            EQESV+QA  RNEHFQKAIEDKSRSLNESKIEIERLQSLTE+LTKEHLMLEEELR LRLE
Sbjct: 1671 EQESVKQAHLRNEHFQKAIEDKSRSLNESKIEIERLQSLTENLTKEHLMLEEELRNLRLE 1730

Query: 1741 YDDLQRGRSEADHDKNATIAELRNQLQISNNRTLELQGLINDLQRERENLRQEIERFQKQ 1800
            YDDL+RGRSEAD DKNATI ELR+QLQISNNRTLELQGLINDLQRERENLRQEIE+FQKQ
Sbjct: 1731 YDDLRRGRSEADSDKNATILELRSQLQISNNRTLELQGLINDLQRERENLRQEIEKFQKQ 1790

Query: 1801 ALEASNRIQESKNQCTQVVQERESLLVKIKVLEQDKARLQRLEEELSRAKTTLEAESRLK 1860
            ALEASNRIQESKNQCTQVVQERESLLVKIKVLEQDKARLQRLE+EL+RAK+TLEAE+R+K
Sbjct: 1791 ALEASNRIQESKNQCTQVVQERESLLVKIKVLEQDKARLQRLEDELNRAKSTLEAETRVK 1850

Query: 1861 QRLECEKQQIQNDLNQWKTQYSRKEEAIRKIESEREKSEREKNSLRSEIERLQAEIKRIE 1920
            QRLECEKQQIQNDLNQWKTQYSRKEEAIRKIESEREKSEREKNSLRSEIERLQAEIKRIE
Sbjct: 1851 QRLECEKQQIQNDLNQWKTQYSRKEEAIRKIESEREKSEREKNSLRSEIERLQAEIKRIE 1910

Query: 1921 ERCRRKLEDSSRETQSQLETERCRLQREIDRLKQRPYGSHRETQTEYEWSVDSSKLVFDG 1980
            ERCRRKLEDS+RETQSQLETER R QREID+L+QRPYGSHRETQTE EW+VD+SKLVFDG
Sbjct: 1911 ERCRRKLEDSTRETQSQLETERSRYQREIDKLRQRPYGSHRETQTECEWTVDTSKLVFDG 1970

Query: 1981 LRKKVTAMQLYECQLIDKATLDKLLKGKKSVEEVASEIQPFLRGAGAIAGASASPKEKYS 2040
            LRKKVTAMQLYECQLIDK TLDKLLKGKKSVEEVASEIQPFLRGAG+IAGASASPKEKYS
Sbjct: 1971 LRKKVTAMQLYECQLIDKTTLDKLLKGKKSVEEVASEIQPFLRGAGSIAGASASPKEKYS 2030

Query: 2041 LVEAKRKKLITPESTVMLLEAQAATGGIIDPHRNEKLTVDSAIARDLIDFDDRQQIYTAE 2100
            LVEAKRKKLI+PESTVMLLEAQAATGGIIDPHRNEKLTVDSAIARDLIDFDDRQQIY AE
Sbjct: 2031 LVEAKRKKLISPESTVMLLEAQAATGGIIDPHRNEKLTVDSAIARDLIDFDDRQQIYAAE 2090

Query: 2101 KAITGFDDPFSGKTVSVSEAIKKNLIDRETGMRLLEAQIASGGVVDPVNSVFLPKDVALA 2160
            KAITGFDDPFSGKTVSVSEAIKKNLIDRETGMRLLEAQIASGGVVDPVNSVFLPKDVALA
Sbjct: 2091 KAITGFDDPFSGKTVSVSEAIKKNLIDRETGMRLLEAQIASGGVVDPVNSVFLPKDVALA 2150

Query: 2161 RGLIDRDLYRSLNDPRDSQKNFVDPVTKKKVSYMQLRERCRIEPHTGLLLLSVQKRSMSF 2220
            RGLIDRDLYRSLNDPRDSQKNFVDPVTKKKVSY+QL+ERCRIEPHTGLLLLSVQKRSMSF
Sbjct: 2151 RGLIDRDLYRSLNDPRDSQKNFVDPVTKKKVSYVQLKERCRIEPHTGLLLLSVQKRSMSF 2210

Query: 2221 QGIRQPVTVSELVDSGILRPSTVNELESGQISYDEVGERIKDFLQGSSCIAGIYNETTKQ 2280
            QGIRQPVTV+ELVDSGILRPSTVNELESGQISYDEVGERIKDFLQGSSCIAGIYNETTKQ
Sbjct: 2211 QGIRQPVTVTELVDSGILRPSTVNELESGQISYDEVGERIKDFLQGSSCIAGIYNETTKQ 2270

Query: 2281 KLGIYEAMKIGLVRPGTALELLEAQAATGFIVDPVSNLRLPVEEAYKRGLVGIEFKEKLL 2340
            KLGIYEAMKIGLVRPGTALELLEAQAATGFIVDPVSNLRLPVEEAYKRGLVGIEFKEKLL
Sbjct: 2271 KLGIYEAMKIGLVRPGTALELLEAQAATGFIVDPVSNLRLPVEEAYKRGLVGIEFKEKLL 2330

Query: 2341 SAERAVTGYNDPETGNIISLFQAMNKELIEKGHGIRLLEAQIATGGIIDPKESHRLPVDI 2400
            SAERAVTGYNDPETGNIISLFQAMNKELIEKGHGIRLLEAQIATGGIIDPKESHRLPVDI
Sbjct: 2331 SAERAVTGYNDPETGNIISLFQAMNKELIEKGHGIRLLEAQIATGGIIDPKESHRLPVDI 2390

Query: 2401 AYKRGYFNEELSEILSDPSDDTKGFFDPNTEENLTYLQLKERCIKDEETGLCLLPLKEKK 2460
            AYKRGYFNEELSEILSDPSDDTKGFFDPNTEENLTYLQLKERCIKDEETGLCLLPLKEKK
Sbjct: 2391 AYKRGYFNEELSEILSDPSDDTKGFFDPNTEENLTYLQLKERCIKDEETGLCLLPLKEKK 2450

Query: 2461 KQVQTSQKNTLRKRRVVIVDPETNKEMSVQEAYKKGLIDYDTFKELCEQECEWEEITITG 2520
            KQVQTSQKNTLRKRRVVIVDPETNKEMSVQEAYKKGLIDY+TFKELCEQECEWEEITITG
Sbjct: 2451 KQVQTSQKNTLRKRRVVIVDPETNKEMSVQEAYKKGLIDYETFKELCEQECEWEEITITG 2510

Query: 2521 SDGSTRVVLVDRKTGSQYDIQDTIDKGLIDRKFFEQYRSGSLSLTQFADMISLKNGVGGG 2580
            SDGSTRVVLVDRKTGSQYDIQD IDKGL+DRKFF+QYRSGSLSLTQFADMISLKNG    
Sbjct: 2511 SDGSTRVVLVDRKTGSQYDIQDAIDKGLVDRKFFDQYRSGSLSLTQFADMISLKNG---- 2566

Query: 2581 VGGIVGGGSSTGGGLSDDVFGSSRHETVSKISTISSIKNLTIRSSSLSEPLEESSPIAAI 2640
                VG  SS G G+SDDVF SSRHE+VSKISTISS++NLTIRSSS S+ LEESSPIAAI
Sbjct: 2567 ----VGTSSSMGSGVSDDVFSSSRHESVSKISTISSVRNLTIRSSSFSDTLEESSPIAAI 2622

Query: 2641 FDTENLEKISISEGIERGIVDSISGQRLLEAQACTGGIIHPTTGQKLSLQDAVSQGLIDQ 2700
            FDTENLEKISI+EGIERGIVDSI+GQRLLEAQACTGGIIHPTTGQKLSLQDAVSQG+IDQ
Sbjct: 2623 FDTENLEKISITEGIERGIVDSITGQRLLEAQACTGGIIHPTTGQKLSLQDAVSQGVIDQ 2682

Query: 2701 DMATRLKPAQKAFIGFEGVKGKKKMSAAEAVKEKWLPYEAGQRFLEFQYLTGGLVDPEVQ 2760
            DMATRLKPAQKAFIGFEGVKGKKKMSAAEAVKEKWLPYEAGQRFLEFQYLTGGLVDPEV 
Sbjct: 2683 DMATRLKPAQKAFIGFEGVKGKKKMSAAEAVKEKWLPYEAGQRFLEFQYLTGGLVDPEVH 2742

Query: 2761 GRISTEEAIRKGYIDGRAAQRLQDTSTYGKILTCPKTKLKISYKDAINRSMVEDVTGLRL 2820
            GRISTEEAIRKG+IDGRAAQRLQDTS+Y KILTCPKTKLKISYKDAINRSMVED+TGLRL
Sbjct: 2743 GRISTEEAIRKGFIDGRAAQRLQDTSSYAKILTCPKTKLKISYKDAINRSMVEDITGLRL 2802

Query: 2821 LEAASVSSKGLPSPYNMSSAPGSRSGSRSGSRSGSRSGSRSGSRRGSFDATGNSSYSYCY 2880
            LEAASVSSKGLPSPYNMSSAPGSRSGSRSGSRSGSRSGSRSGSRRGSFDATGNSSYSY Y
Sbjct: 2803 LEAASVSSKGLPSPYNMSSAPGSRSGSRSGSRSGSRSGSRSGSRRGSFDATGNSSYSYSY 2862


==> sp|E9Q557|DESP_MOUSE Desmoplakin OS=Mus musculus GN=Dsp PE=1 SV=1
          Length = 2883

 Score = 5287 bits (13715), Expect = 0.0
 Identities = 2677/2882 (92%), Positives = 2796/2882 (97%), Gaps = 11/2882 (0%)

Query: 1    MSCNGGSHPRINTLGRMTRAESGPDLRYEMTCGGVGGGGGGGGGGGTSRMYYS--RRCTV 58
            MSCNGGSHPRINTLGRMTRAESGPDLRYEMT  G GGGGGGGGGGGTSR +YS  RRCTV
Sbjct: 1    MSCNGGSHPRINTLGRMTRAESGPDLRYEMTYSGGGGGGGGGGGGGTSRTFYSHSRRCTV 60

Query: 59   TDQNSDGYGQTGTMSRHQNQNTIQELLQNCSDCLMRAELIVQPELKYGDGIQLARSRELD 118
             DQNSDGY QTGTMSRHQNQNTIQE+LQNCSDCLMRAELI QPELK+G+G+QLA +RELD
Sbjct: 61   NDQNSDGYCQTGTMSRHQNQNTIQEMLQNCSDCLMRAELIAQPELKFGEGMQLAWNRELD 120

Query: 119  ECFAQANDQMEITDSLIREMRQMGQPCDAYQKRLLQLQEQMRALYKAISGPRVRRASSKG 178
            E F QANDQMEI D LIREMRQMGQPCDAYQKRLLQLQEQMRALYKAIS PRVRRASSKG
Sbjct: 121  EYFTQANDQMEIIDGLIREMRQMGQPCDAYQKRLLQLQEQMRALYKAISVPRVRRASSKG 180

Query: 179  GGGYTCQSGSGWDEFTKRLTSECLGWMRQQRAEMDMMTWGVDLASVEQHISSHRSIHNTI 238
             GGYTCQSGSGWDEFTKRLT ECLGWMRQQR EMD+M WGVD  SVEQHI+SHRSIHNTI
Sbjct: 181  AGGYTCQSGSGWDEFTKRLTGECLGWMRQQREEMDLMAWGVDAGSVEQHINSHRSIHNTI 240

Query: 239  GDYRWQLDKIKADLREKSAIYQLEEEYENLLKASFERMDHLRQLQNIIQATSREIMWIND 298
            GDYRWQLDKIKADLREKSAIYQLEEEYENLLKASFERMDHLRQLQNIIQATSREIMWIND
Sbjct: 241  GDYRWQLDKIKADLREKSAIYQLEEEYENLLKASFERMDHLRQLQNIIQATSREIMWIND 300

Query: 299  CEEEELLYDWSDRNTNIAQKQEAFSIRMSQLEVKEKELNKLKQESDQLVLNQHPASDKIE 358
            CEEEELLYDWSD+NTNIAQKQEAFSIRMSQLEVKEKELNKLKQESDQLVLNQHPASDKIE
Sbjct: 301  CEEEELLYDWSDKNTNIAQKQEAFSIRMSQLEVKEKELNKLKQESDQLVLNQHPASDKIE 360

Query: 359  AYMDTLQTQWSWILQITKCIDVHLKENAAYFQFFEEAQSTEAYLKGLQDSIRKKYPCDKN 418
            AYMDTLQTQWSWILQITKCIDVHLKENAAYFQFFEEAQSTEAYLKGLQDSIRKKYPCDKN
Sbjct: 361  AYMDTLQTQWSWILQITKCIDVHLKENAAYFQFFEEAQSTEAYLKGLQDSIRKKYPCDKN 420

Query: 419  TPLQRLLEQIKELEKEREKILEYKRQVQSLVNKSKKIVQLKPRNPDYRSNKPIILRALCD 478
             PLQ LLEQIKELEKEREKI+EYKRQVQ+LVNKSKKIVQLKPRNPDYRSNKPIILRALCD
Sbjct: 421  MPLQHLLEQIKELEKEREKIIEYKRQVQNLVNKSKKIVQLKPRNPDYRSNKPIILRALCD 480

Query: 479  YKQDQKIVHKGDECILKDNNERSKWYVTGPGGVDMLVPSVGLIIPPPNPLAVDLSSKIEQ 538
            YKQDQKIVHKGDECILKDNNERSKWYVTGPGGVDMLVPSVGLIIPPPNPLAVDLS KIEQ
Sbjct: 481  YKQDQKIVHKGDECILKDNNERSKWYVTGPGGVDMLVPSVGLIIPPPNPLAVDLSCKIEQ 540

Query: 539  YYEAILALWNQLYINMKSLVSWHYCMIDIEKIKAMTIAKLKTMRQEDYMKTISDLELHYQ 598
            YYEAILALWNQLYINMKSLVSWHYCMIDIEKI+AMTIAKLKTMRQEDYMKTI DLELHYQ
Sbjct: 541  YYEAILALWNQLYINMKSLVSWHYCMIDIEKIRAMTIAKLKTMRQEDYMKTIEDLELHYQ 600

Query: 599  EFIRNSQGSEMFGDDDKRKMQTQFTDAQKHYQTLVIQLPGHPQHQTVTTTEITHLGTCQD 658
            +FI+NSQGSEMFGDDDKR+MQ+QFTDAQKHYQTLVIQLPGHPQHQTVT TEITHLGTCQD
Sbjct: 601  DFIKNSQGSEMFGDDDKRRMQSQFTDAQKHYQTLVIQLPGHPQHQTVTKTEITHLGTCQD 660

Query: 659  VNHNKVIETNRENDKQEAWMLIELQKIRRQMELCESRMALKNILLADQGSSHHITVKINE 718
            VNHNKVIETNRENDKQE W+L+ELQKIRRQME CE+RM LKN+LLA+QGS+HHITVKINE
Sbjct: 661  VNHNKVIETNRENDKQETWLLMELQKIRRQMEHCEARMTLKNLLLAEQGSTHHITVKINE 720

Query: 719  LKSVQNDAQAIAQVLNQLKDMLANFRGSEKYCYLQNEVFGLFQKLENINGVTDGYLNSLC 778
            LKSVQND+QA+A+VLNQLKDMLANFRGSEKYCYLQNE+FGLFQKLENINGV+DGYLNSLC
Sbjct: 721  LKSVQNDSQALAEVLNQLKDMLANFRGSEKYCYLQNEIFGLFQKLENINGVSDGYLNSLC 780

Query: 779  AVRALLQAILQTEDMLKVYEARLTEEETVCLDLDKVEAYRCGLKKIKNDLNLKKSLLATM 838
            +VRALLQAILQTEDMLKVYEARLTEEETVCLDLDKVEAYRCGLKKIKNDLNLKKSLLATM
Sbjct: 781  SVRALLQAILQTEDMLKVYEARLTEEETVCLDLDKVEAYRCGLKKIKNDLNLKKSLLATM 840

Query: 839  KTELQKAQQIHSQTSQQYPLYDLDLGKFSEKVTQLTDRWQRIDKQIDYRLWDLEKQIKQL 898
            KTELQKAQQIHSQ+SQQYPLYDLDLGKF+EKVTQLTDRWQ+IDKQID+RLWDLEKQIKQL
Sbjct: 841  KTELQKAQQIHSQSSQQYPLYDLDLGKFTEKVTQLTDRWQKIDKQIDFRLWDLEKQIKQL 900

Query: 899  RNYRDNYQTFCKWLYDAKRRQDSLESMKFGDSNTVMRFLNEQKNLHSEISGKRDKSEEVQ 958
            RNYRDNYQ+FCKWLYDAKRRQDSLESMKFGDSNTVMRFLNEQKNLHSEISGKRDKSEEV 
Sbjct: 901  RNYRDNYQSFCKWLYDAKRRQDSLESMKFGDSNTVMRFLNEQKNLHSEISGKRDKSEEVH 960

Query: 959  KIAELCANSIKDYELQLASYTSGLETLLSIPIKRTVIQSPSGVILQEAADMHARYIELLT 1018
            KIAELCANSIKDYELQLASYTSGLETLL+IPIKRT++QSPSGVILQEAAD+HARYIELLT
Sbjct: 961  KIAELCANSIKDYELQLASYTSGLETLLNIPIKRTMVQSPSGVILQEAADIHARYIELLT 1020

Query: 1019 RSGDYYRFLSEMLKSLEDLKLKNTKIEVLEEELRLARDANSENCNKNKFLDQNLQKYQAE 1078
            RSGDYYRFLSEMLKSLEDLKLKNTKIEVLEEELRLARDANSENCNKNKFLDQNLQKYQAE
Sbjct: 1021 RSGDYYRFLSEMLKSLEDLKLKNTKIEVLEEELRLARDANSENCNKNKFLDQNLQKYQAE 1080

Query: 1079 CSQFKAKLVSLEELKRQAELDGKSAKQNLDKCYGQIKELNEKITRLTYEIEDEKRRRKAV 1138
            CSQFKAKLVSLEELKRQAELDGKSAKQNLDKCYGQIKELNEKITRLTYEIEDEKRRRK V
Sbjct: 1081 CSQFKAKLVSLEELKRQAELDGKSAKQNLDKCYGQIKELNEKITRLTYEIEDEKRRRKTV 1140

Query: 1139 EDRFDQQKSDYDQLQKARQNEKESLGWQKMESEKAIKEKEFEIERLRVLLQEEGARKREY 1198
            EDRFDQQK+DYDQLQKARQ EKE+L WQK+ESEKAIKEKE+EIERLRVLLQEEGARKREY
Sbjct: 1141 EDRFDQQKNDYDQLQKARQCEKENLSWQKLESEKAIKEKEYEIERLRVLLQEEGARKREY 1200

Query: 1199 ENELAKVRNHYNEEMSNLRNKYETEINITKTTIKEISMQKEDDSKNLRNQLDRLSRENRD 1258
            ENELAKVRNHYNEEMSNLRNKYETEINITKTTIKEISMQKEDDSKNLRNQ+DRLSRENRD
Sbjct: 1201 ENELAKVRNHYNEEMSNLRNKYETEINITKTTIKEISMQKEDDSKNLRNQMDRLSRENRD 1260

Query: 1259 LKEEIVRLNDSILQTTEQRRRAEEDALQQKACGSEVLQKKQYLEIELKQVIQQRSEDNAR 1318
            LK+EIVRLNDSILQ TEQRRRAEE+ALQQKACGSE +QKKQ LEIELKQVIQQRSEDNAR
Sbjct: 1261 LKDEIVRLNDSILQATEQRRRAEENALQQKACGSETMQKKQRLEIELKQVIQQRSEDNAR 1320

Query: 1319 HKQSLEEAAKTIQDKNKEIERLKTEFQEEAKRRWEYENELAKVRANYDEEIISLKNQFET 1378
            HKQSLEEAAKTIQDKNKEIERLK E+QEEAKRRWEYENEL+KVR +YDEEIISLKNQFET
Sbjct: 1321 HKQSLEEAAKTIQDKNKEIERLKAEYQEEAKRRWEYENELSKVRNSYDEEIISLKNQFET 1380

Query: 1379 EINITKTTIHQLTLQKEEDTSGYRAQIDTLTRENRSLSEEVKRLKNTLAQNTETLRRVEE 1438
            EINITKTTIHQLT+QKEEDTSGYRAQID LTRENRSL EEVKRLKNTLAQ TE LRRVEE
Sbjct: 1381 EINITKTTIHQLTMQKEEDTSGYRAQIDNLTRENRSLCEEVKRLKNTLAQTTENLRRVEE 1440

Query: 1439 NVQQQKATGLEMSQRKQQLEVELRQVTQMRTEESARYKQSLDDAAKTIQDKNKEIDRLKQ 1498
            N QQQKATG EMSQRKQQLE+ELRQVTQMRTEES RYKQSLDDAAKTIQDKNKEI+RLKQ
Sbjct: 1441 NAQQQKATGSEMSQRKQQLEIELRQVTQMRTEESMRYKQSLDDAAKTIQDKNKEIERLKQ 1500

Query: 1499 LIETEASQRKCLEDENARLQRAQGELQKAHSSATETISKLKVQEQELLRLRLDYERVSQE 1558
            L++ E ++RKCLEDEN++LQR Q +LQKA++SATE +SKLKVQEQEL RLR+DYERVSQE
Sbjct: 1501 LVDKETNERKCLEDENSKLQRVQYDLQKANNSATEAMSKLKVQEQELTRLRIDYERVSQE 1560

Query: 1559 RTVRDQDIARFQTSLKELQLQKQKAEEELARLKRAASEDSSKRKKLEEELEGMRRTLKEQ 1618
            RTV+DQDI R Q+SLK+LQLQKQKAEEEL+RLKR AS++SSKRK LEEELE MRR+LKEQ
Sbjct: 1561 RTVKDQDITRIQSSLKDLQLQKQKAEEELSRLKRTASDESSKRKMLEEELEAMRRSLKEQ 1620

Query: 1619 AIKVTSLTQQLEQASIVKKRSEDELRQQRDTLDGHLREKQRTQDELRRLASEVEALRRQL 1678
            A+K+T+LTQQLEQASIVKKRSED+LRQQRD LDGH+REKQRTQ+ELRRL+ +VEALRRQL
Sbjct: 1621 AVKITNLTQQLEQASIVKKRSEDDLRQQRDVLDGHVREKQRTQEELRRLSLDVEALRRQL 1680

Query: 1679 LQEQESVRQAQTRNEHFQKAIEDKSRSLNESKIEIERLQSLTESLTKEHLMLEEELRQLR 1738
            +QEQE+V+QA  RNEHFQKAIEDKSRSLNESKIEIERLQSLTE+LTKEHLMLEEELR LR
Sbjct: 1681 VQEQENVKQAHLRNEHFQKAIEDKSRSLNESKIEIERLQSLTENLTKEHLMLEEELRNLR 1740

Query: 1739 LEYDDLQRGRSEADHDKNATIAELRNQLQISNNRTLELQGLINDLQRERENLRQEIERFQ 1798
            LEYDDL+RGRSEAD DKN+TI+ELR+QLQISNNRTLELQGLINDLQRERENLRQEIE+FQ
Sbjct: 1741 LEYDDLRRGRSEADSDKNSTISELRSQLQISNNRTLELQGLINDLQRERENLRQEIEKFQ 1800

Query: 1799 KQALEASNRIQESKNQCTQVVQERESLLVKIKVLEQDKARLQRLEEELSRAKTTLEAESR 1858
            KQALEASNRIQESK+QCTQVVQERESLLVKIKVLEQDKARLQRLE+EL+RAK TLEAESR
Sbjct: 1801 KQALEASNRIQESKSQCTQVVQERESLLVKIKVLEQDKARLQRLEDELNRAKATLEAESR 1860

Query: 1859 LKQRLECEKQQIQNDLNQWKTQYSRKEEAIRKIESEREKSEREKNSLRSEIERLQAEIKR 1918
            +KQRLECEKQQIQNDLNQWKTQYSRKEE IRKIESEREKSEREKNSLRSEIERLQAEIKR
Sbjct: 1861 VKQRLECEKQQIQNDLNQWKTQYSRKEETIRKIESEREKSEREKNSLRSEIERLQAEIKR 1920

Query: 1919 IEERCRRKLEDSSRETQSQLETERCRLQREIDRLKQRPYGSHRETQTEYEWSVDSSKLVF 1978
            IEERCRRKLEDSSRETQSQLE+ERCRLQ+EI++L+QRPYGSHRETQTEYEW+VDSSKLVF
Sbjct: 1921 IEERCRRKLEDSSRETQSQLESERCRLQKEIEKLRQRPYGSHRETQTEYEWTVDSSKLVF 1980

Query: 1979 DGLRKKVTAMQLYECQLIDKATLDKLLKGKKSVEEVASEIQPFLRGAGAIAGASASPKEK 2038
            DGLRKKVTAMQLYECQLIDK TLDKLLKGKKSVEEVASEIQPFLRGAGAIAGASASPKEK
Sbjct: 1981 DGLRKKVTAMQLYECQLIDKTTLDKLLKGKKSVEEVASEIQPFLRGAGAIAGASASPKEK 2040

Query: 2039 YSLVEAKRKKLITPESTVMLLEAQAATGGIIDPHRNEKLTVDSAIARDLIDFDDRQQIYT 2098
            YSLVEAKRKK ITPESTVMLLEAQAATGGIIDPHRNEKLTVD+A+ARDLIDFDDRQQIYT
Sbjct: 2041 YSLVEAKRKKFITPESTVMLLEAQAATGGIIDPHRNEKLTVDNAVARDLIDFDDRQQIYT 2100

Query: 2099 AEKAITGFDDPFSGKTVSVSEAIKKNLIDRETGMRLLEAQIASGGVVDPVNSVFLPKDVA 2158
            AEKAITGFDDPFSGKTVSVSEAIKKNLIDRETGMRLLEAQ+ASGGVVDPVNSVFLPKDVA
Sbjct: 2101 AEKAITGFDDPFSGKTVSVSEAIKKNLIDRETGMRLLEAQLASGGVVDPVNSVFLPKDVA 2160

Query: 2159 LARGLIDRDLYRSLNDPRDSQKNFVDPVTKKKVSYMQLRERCRIEPHTGLLLLSVQKRSM 2218
            LARGLIDRDLYRSLNDPRDSQKNFVDP+TKKKVSYMQLRERCRIEPHTGLLLLSVQKRSM
Sbjct: 2161 LARGLIDRDLYRSLNDPRDSQKNFVDPITKKKVSYMQLRERCRIEPHTGLLLLSVQKRSM 2220

Query: 2219 SFQGIRQPVTVSELVDSGILRPSTVNELESGQISYDEVGERIKDFLQGSSCIAGIYNETT 2278
            SFQGIRQPVTV+ELVDSGILRPSTVNELESGQISYDEVGERIKDFLQGSSCIAGIYNETT
Sbjct: 2221 SFQGIRQPVTVTELVDSGILRPSTVNELESGQISYDEVGERIKDFLQGSSCIAGIYNETT 2280

Query: 2279 KQKLGIYEAMKIGLVRPGTALELLEAQAATGFIVDPVSNLRLPVEEAYKRGLVGIEFKEK 2338
            KQKLGIYEAMKIGLVRPGTALELLEAQAATGFIVDPVSNLRLPVEEAYKRGLVGIEFKEK
Sbjct: 2281 KQKLGIYEAMKIGLVRPGTALELLEAQAATGFIVDPVSNLRLPVEEAYKRGLVGIEFKEK 2340

Query: 2339 LLSAERAVTGYNDPETGNIISLFQAMNKELIEKGHGIRLLEAQIATGGIIDPKESHRLPV 2398
            LLSAERAVTGYNDPETGNIISLFQAMNKELIEKGHGIRLLEAQIATGGIIDPKESHRLPV
Sbjct: 2341 LLSAERAVTGYNDPETGNIISLFQAMNKELIEKGHGIRLLEAQIATGGIIDPKESHRLPV 2400

Query: 2399 DIAYKRGYFNEELSEILSDPSDDTKGFFDPNTEENLTYLQLKERCIKDEETGLCLLPLKE 2458
            D+AYKRGYFNEELSEILSDPSDDTKGFFDPNTEENLTYLQLKERCIKDEETGLCLLPLKE
Sbjct: 2401 DMAYKRGYFNEELSEILSDPSDDTKGFFDPNTEENLTYLQLKERCIKDEETGLCLLPLKE 2460

Query: 2459 KKKQVQTSQKNTLRKRRVVIVDPETNKEMSVQEAYKKGLIDYDTFKELCEQECEWEEITI 2518
            KKKQVQTSQKNTLRKRRVVIVDPETNKEMSVQEAYKKGLIDYDTFKELCEQECEWEEITI
Sbjct: 2461 KKKQVQTSQKNTLRKRRVVIVDPETNKEMSVQEAYKKGLIDYDTFKELCEQECEWEEITI 2520

Query: 2519 TGSDGSTRVVLVDRKTGSQYDIQDTIDKGLIDRKFFEQYRSGSLSLTQFADMISLKNGVG 2578
            TGSDGSTRVVLVDRKTGSQYDIQD IDKGL+DRKFF+QYRSGSLSLTQFADMISLKNG  
Sbjct: 2521 TGSDGSTRVVLVDRKTGSQYDIQDAIDKGLVDRKFFDQYRSGSLSLTQFADMISLKNG-- 2578

Query: 2579 GGVGGIVGGGSSTGGGLSDDVFGSSRHETVSKISTISSIKNLTIRSSSLSEPLEESSPIA 2638
                  VG  S  GG ++DDVF SSRH++VSKISTISS++NLTIRSSSLS+PLEESSPIA
Sbjct: 2579 ------VGNSSGLGGSVNDDVFSSSRHDSVSKISTISSVRNLTIRSSSLSDPLEESSPIA 2632

Query: 2639 AIFDTENLEKISISEGIERGIVDSISGQRLLEAQACTGGIIHPTTGQKLSLQDAVSQGLI 2698
            AIFDTENLEKISI+EGIERGIVDSI+GQRLLEAQACTGGIIHPTTGQKLSLQDAV+QGLI
Sbjct: 2633 AIFDTENLEKISIAEGIERGIVDSITGQRLLEAQACTGGIIHPTTGQKLSLQDAVNQGLI 2692

Query: 2699 DQDMATRLKPAQKAFIGFEGVKGKKKMSAAEAVKEKWLPYEAGQRFLEFQYLTGGLVDPE 2758
            DQDMATRLKPAQKAFIGFEGVKGKKKMSAAEAVKEKWLPYEAGQRFLEFQ+LTGGLVDPE
Sbjct: 2693 DQDMATRLKPAQKAFIGFEGVKGKKKMSAAEAVKEKWLPYEAGQRFLEFQFLTGGLVDPE 2752

Query: 2759 VQGRISTEEAIRKGYIDGRAAQRLQDTSTYGKILTCPKTKLKISYKDAINRSMVEDVTGL 2818
            V GRISTEEAIRKG+IDGRAAQRLQD S+Y KILTCPKTKLKISYKDA+NRSMVED+TGL
Sbjct: 2753 VHGRISTEEAIRKGFIDGRAAQRLQDISSYAKILTCPKTKLKISYKDAMNRSMVEDITGL 2812

Query: 2819 RLLEAASVSSKGLPSPYNMSSAPGSRSGSRSGSRSGSRSGSRSGSRRGSFDATGNSSYSY 2878
            RLLEAASVSSKGLPSPYNM SAPGSRSGSRSGSRSGSRSGSRSGSRRGSFDATGNSSYSY
Sbjct: 2813 RLLEAASVSSKGLPSPYNM-SAPGSRSGSRSGSRSGSRSGSRSGSRRGSFDATGNSSYSY 2871

Query: 2879 CY 2880
             Y
Sbjct: 2872 SY 2873


==> sp|Q9QXS1|PLEC_MOUSE Plectin OS=Mus musculus GN=Plec PE=1 SV=3
          Length = 4691

 Score =  956 bits (2471), Expect = 0.0
 Identities = 492/900 (54%), Positives = 671/900 (74%), Gaps = 32/900 (3%)

Query: 1978 FDGLRKKVTAMQLYECQLIDKATLDKLLKGKKSVEEVAS--EIQPFLRGAGAIAGASA-S 2034
            +D +R+++TA  LYE ++I   T +   +G K++ EV        +L G GA+AG     
Sbjct: 3784 YDYVRRRLTAEDLYEARIISLETYNLFREGTKNLREVLEMESAWRYLYGTGAVAGVYLPG 3843

Query: 2035 PKEKYSLVEAKRKKLITPESTVMLLEAQAATGGIIDPHRNEKLTVDSAIARDLIDFDDRQ 2094
             ++  ++ +A +K L++ E   +LLEAQAATG ++DP + E+LTVD A+ + L+  +   
Sbjct: 3844 SRQTLTIYQALKKGLLSAEVARLLLEAQAATGFLLDPVKGERLTVDEAVRKGLVGPELHD 3903

Query: 2095 QIYTAEKAITGFDDPFSGKTVSVSEAIKKNLIDRETGMRLLEAQIASGGVVDPVNSVFLP 2154
            ++ +AE+A+TG+ DP++ +T+S+ +A+KK LI  E  +RLL+AQ+A+GG+VDP     LP
Sbjct: 3904 RLLSAERAVTGYRDPYTEQTISLFQAMKKELIPAEEALRLLDAQLATGGIVDPRLGFHLP 3963

Query: 2155 KDVALARGLIDRDLYRSLNDPRDSQKNFVDPVTKKKVSYMQLRERCRIEPHTG-LLLLSV 2213
             +VA  RG +++D +  L++P +  +++VDP T +++SY QL +RCR +  +G +LLL  
Sbjct: 3964 LEVAYQRGYLNKDTHDQLSEPSEV-RSYVDPSTDERLSYTQLLKRCRRDDPSGQMLLLLS 4022

Query: 2214 QKRSMSFQGIRQPVTVSELVDSGILRPSTVNELESGQISYDEVGERIKDFLQGSSCIAGI 2273
              R ++F+G+R+ +TV ELV S ++  +T  +L+ G  S +EV + ++ FL+G+SCIAG+
Sbjct: 4023 DARKLTFRGLRKQITVEELVRSQVMDEATALQLQEGLTSIEEVTKNLQKFLEGTSCIAGV 4082

Query: 2274 YNETTKQKLGIYEAMKIGLVRPGTALELLEAQAATGFIVDPVSNLRLPVEEAYKRGLVGI 2333
            + + TK++L +Y+AMK G++RPGTA ELLEAQAATG+++DP+  L+L VEEA + G+VG 
Sbjct: 4083 FVDATKERLSVYQAMKKGIIRPGTAFELLEAQAATGYVIDPIKGLKLTVEEAVRMGIVGP 4142

Query: 2334 EFKEKLLSAERAVTGYNDPETGNIISLFQAMNKELIEKGHGIRLLEAQIATGGIIDPKES 2393
            EFK+KLLSAERAVTGY DP +G +ISLFQAM K LI K HGIRLLEAQIATGGIIDP+ES
Sbjct: 4143 EFKDKLLSAERAVTGYKDPYSGKLISLFQAMKKGLILKDHGIRLLEAQIATGGIIDPEES 4202

Query: 2394 HRLPVDIAYKRGYFNEELSEILSDPSDDTKGFFDPNTEENLTYLQLKERCIKDEETGLCL 2453
            HRLPV++AYKRG F+EE++EIL+DPSDDTKGFFDPNTEENLTYLQL ERCI D +TGLCL
Sbjct: 4203 HRLPVEVAYKRGLFDEEMNEILTDPSDDTKGFFDPNTEENLTYLQLMERCITDPQTGLCL 4262

Query: 2454 LPLKEKKKQVQTSQKNTLRKRRVVIVDPETNKEMSVQEAYKKGLIDYDTFKELCEQECEW 2513
            LPLKEKK++ +TS K+++RKRRVVIVDPET KEMSV EAY+KGLID+ T+ EL EQECEW
Sbjct: 4263 LPLKEKKRERKTSSKSSVRKRRVVIVDPETGKEMSVYEAYRKGLIDHQTYLELSEQECEW 4322

Query: 2514 EEITITGSDGSTRVVLVDRKTGSQYDIQDTIDKGLIDRKFFEQYRSGSLSLTQFADMISL 2573
            EEITI+ SDG  + +++DR++G QYDI D I K LIDR   +QYR+G+LS+T+FADM+S 
Sbjct: 4323 EEITISSSDGVVKSMIIDRRSGRQYDIDDAITKNLIDRSALDQYRAGTLSITEFADMLS- 4381

Query: 2574 KNGVGGGVGGIVGGGSSTGGGLSDDVFGSSRHETVSKISTISSIKNLTIRSSSLSEPLEE 2633
                 G  GG     SS G                S    ISS    T + +S S+P EE
Sbjct: 4382 -----GNAGGFRSRSSSVGS---------------SSSYPISSAGPRT-QLASWSDPTEE 4420

Query: 2634 SSPIAAIFDTENLEKISISEGIERGIVDSISGQRLLEAQACTGGIIHPTTGQKLSLQDAV 2693
            + P+A I DTE LEK+SI+E + R +VD+I+GQRLLEAQACTGGII P+TG++  + +AV
Sbjct: 4421 TGPVAGILDTETLEKVSITEAMHRNLVDNITGQRLLEAQACTGGIIDPSTGERFPVTEAV 4480

Query: 2694 SQGLIDQDMATRLKPAQKAFIGFEGVKGKKKMSAAEAVKEKWLPYEAGQRFLEFQYLTGG 2753
            ++GL+D+ M  R+  AQKAF GFE  + K KMSAA+A+K+ WL YEAGQRFLE QYLTGG
Sbjct: 4481 NKGLVDKIMVDRINLAQKAFCGFEDPRTKTKMSAAQALKKGWLYYEAGQRFLEVQYLTGG 4540

Query: 2754 LVDPEVQGRISTEEAIRKGYIDGRAAQRLQDTSTYGKILTCPKTKLKISYKDAINRSMVE 2813
            L++P+  GR+S +EA+++G +D R AQ+L+D S Y K LTCPKTKLKISYKDA++RSMVE
Sbjct: 4541 LIEPDTPGRVSLDEALQRGTVDARTAQKLRDVSAYSKYLTCPKTKLKISYKDALDRSMVE 4600

Query: 2814 DVTGLRLLEAASVSSKGLPSPYNMSSAPGSRSGSRSGSRSGSRSGSRSGSRRGSFDATGN 2873
            + TGLRLLEAA+ SSKG  SPY++S      SGS +GSR+GSR+GSR+GSRRGSFDATG+
Sbjct: 4601 EGTGLRLLEAAAQSSKGYYSPYSVSG-----SGSTAGSRTGSRTGSRAGSRRGSFDATGS 4655


 Score =  738 bits (1905), Expect = 0.0
 Identities = 556/2012 (27%), Positives = 1011/2012 (50%), Gaps = 176/2012 (8%)

Query: 88   CSDCLMRAELIVQPELKYGDGIQLAR-----SRELDECFAQA----NDQMEITDSLIREM 138
            C + L +A+ ++Q +++     ++A+      R+LD+         ND   + D    + 
Sbjct: 556  CEEQLNQADALLQSDIRLLASGKVAQRAGEVERDLDKADGMIRLLFNDVQTLKDGRHPQG 615

Query: 139  RQMGQPCDAYQKRLLQLQEQMRALYKAISGPRVRRASSKGGGGYTCQSGSGWDEFTKRLT 198
             QM +      +RL+ ++ +     KA  G  V + + +     + Q     ++ T R  
Sbjct: 616  EQMYRRVYRLHERLVAIRTEYNLRLKAGVGAPVTQVTLQ-----STQRRPELEDSTLRYL 670

Query: 199  SECLGWMRQQRAEMDMMTWGVDLASVEQHISSHRSIHNTIGDYRWQLDKIKADLREKS-- 256
             + L W+ + +  +D   WGVDL SVE  + SHR +H +I ++R ++++ + D  + S  
Sbjct: 671  QDLLAWVEENQRRIDSAEWGVDLPSVEAQLGSHRGMHQSIEEFRAKIERARNDESQLSPA 730

Query: 257  -------AIYQLEEEYENLLKASFERMDHLRQLQNIIQATSREIMWINDCEEEELLYDWS 309
                    + +L+ +Y  LL +S  R+  L  L   + A ++E+MW+N+ EEEE+ +DWS
Sbjct: 731  TRGAYRDCLGRLDLQYAKLLNSSKARLRSLESLHGFVAAATKELMWLNEKEEEEVGFDWS 790

Query: 310  DRNTNIAQKQEAFSIRMSQLEVKEKELNKLKQESDQLVLNQHPASDKIEAYMDTLQTQWS 369
            DRNTN+A K+E++S  M +LE+KEK++ +++   D+L+   HPA   +E++   LQTQWS
Sbjct: 791  DRNTNMAAKKESYSALMRELEMKEKKIKEIQNTGDRLLREDHPARPTVESFQAALQTQWS 850

Query: 370  WILQITKCIDVHLKENAAYFQFFEEAQSTEAYLKGLQDSIRKKYPCDKNTPLQRLLEQIK 429
            W+LQ+  CI+ HLKEN AYFQFF + +  E  L+ LQ+++R+KY CD+   + RL + ++
Sbjct: 851  WMLQLCCCIEAHLKENTAYFQFFSDVREAEEQLQKLQETLRRKYSCDRTITVTRLEDLLQ 910

Query: 430  ELEKEREKILEYKRQVQSLVNKSKKIVQLKPRNPDYRSNKPIILRALCDYKQDQKIVHKG 489
            + + E+E++ EYK  +  L  ++K IVQLKPRNP +     + L A+CDYKQ +  VHKG
Sbjct: 911  DAQDEKEQLNEYKGHLSGLAKRAKAIVQLKPRNPAHPVRGHVPLIAVCDYKQVEVTVHKG 970

Query: 490  DECILKDNNERSKWYVTGPGGVDMLVPSVGLIIPPPNPLAVDLSSKIEQYYEAILALWNQ 549
            D+C L    + S W V      +  VPSV  ++PPPN  A +  +++E  ++A++ LW+Q
Sbjct: 971  DQCQLVGPAQPSHWKVLSGSSSEAAVPSVCFLVPPPNQEAQEAVARLEAQHQALVTLWHQ 1030

Query: 550  LYINMKSLVSWHYCMIDIEKIKAMTIAKLKTMRQEDYMKTISDLELHYQEFIRNSQGSEM 609
            L+++MKSL++W     DI+ I++ ++   +T++ E+  + + +LELHYQ F+R+SQ +  
Sbjct: 1031 LHVDMKSLLAWQSLSRDIQLIRSWSLVTFRTLKPEEQRQALRNLELHYQAFLRDSQDAGG 1090

Query: 610  FGDDDKRKMQTQFTDAQKHYQTLVIQLPGHPQHQTVTTTEITHLGTCQDVNHNKVIETNR 669
            FG +D+   + ++    +HYQ L+  L    Q ++           CQ            
Sbjct: 1091 FGPEDRLVAEREYGSCSRHYQQLLQSLEQGEQEES----------RCQR----------- 1129

Query: 670  ENDKQEAWMLIELQKIRRQMELCESRMALKNILLADQGSSHHITVKINELKSVQNDAQ-- 727
                     + EL+ IR Q+E CE+R   +  L  D+  +     +I E +  Q + +  
Sbjct: 1130 --------CISELKDIRLQLEACETRTVHRLRLPLDKDPARECAQRIAEQQKAQAEVEGL 1181

Query: 728  --AIAQVLNQLKDMLANFRGSEKYCYLQNEVFGLFQKLENINGVTDGYLNSLCAVRALLQ 785
               +A++  + + +LA    S     L++E+     KLE +  ++  YL  L  +  +++
Sbjct: 1182 GKGVARLSAEAEKVLALPEPSPAAPTLRSELELTLGKLEQVRSLSAIYLEKLKTISLVIR 1241

Query: 786  AILQTEDMLKVYEARLTEEETVCLDLDKVEAYRCGLKKIKNDLNLKKSLLATMKTELQKA 845
            +    E++LK +E +L E + V   L ++EA +  LKK++     ++ +  T++ EL+ A
Sbjct: 1242 STQGAEEVLKTHEEQLKEAQAVPATLQELEATKASLKKLRAQAEAQQPVFNTLRDELRGA 1301

Query: 846  QQIHSQTSQQYPLYDLDLGKFSEKVTQLTDRWQRIDKQIDYRLWDLEKQIKQLRNYRDNY 905
            Q++  +  Q++   D+++ ++ E+VTQL +RWQ +  Q D R  +LE+  +QLR YR++ 
Sbjct: 1302 QEVGERLQQRHGERDVEVERWRERVTQLLERWQAVLAQTDVRQRELEQLGRQLRYYRESA 1361

Query: 906  QTFCKWLYDAKRRQDSLESMKFGDSNTVMRFLNEQKNLHSEISGKRDKSEEVQKIAELCA 965
                 WL DAKRRQ+ ++++   +       L ++K L  EI    +K EE QK A+   
Sbjct: 1362 DPLSAWLQDAKRRQEQIQAVPIANCQAAREQLRQEKALLEEIERHGEKVEECQKFAKQYI 1421

Query: 966  NSIKDYELQLASYTSGLETLLSIPIKRTVIQSPSGVILQEAADMHARYIELLTRSGDYYR 1025
            N+IKDYELQL +Y + LE + S P K+  +QS S  ++QE  D+  RY EL T +  Y +
Sbjct: 1422 NAIKDYELQLITYKAQLEPVAS-PAKKPKVQSGSESVIQEYVDLRTRYSELTTLTSQYIK 1480

Query: 1026 FLSEMLKSLEDLKLKNTKIEVLEEELRLARDANSENCNKNKFLDQNLQ-KYQAECSQFKA 1084
            F+SE L+ +E+ + +  + +  EE  RLA +  +    + +  + + Q K QAE    + 
Sbjct: 1481 FISETLRRMEE-EERLAEQQRAEERERLA-EVEAALEKQRQLAEAHAQAKAQAELEAQEL 1538

Query: 1085 KLVSLEELKR--QAELDGKSAKQNLDKCYGQIKELNE-KITRLTYEIEDEKRRRKAVEDR 1141
            +    EE+ R  +A +D +  K+++ +    +++ +E +I     ++E  +R R  +E+ 
Sbjct: 1539 QRRMQEEVARREEAAVDAQQQKRSIQEELQHLRQSSEAEIQAKAQQVEAAERSRMRIEEE 1598

Query: 1142 FDQQKSDYDQLQKAR---QNEKESLGWQKMESEKAIKEKEFEIERLRVLLQEEGARKREY 1198
                +   +  ++ R   + E ++L  +  E+E   ++ + E ERLR  +Q+E  RKR+ 
Sbjct: 1599 IRVVRLQLETTERQRGGAEGELQALRARAEEAEAQKRQAQEEAERLRRQVQDESQRKRQA 1658

Query: 1199 ENELAKVRNHYNEEMSNLRNKYETEINITKTTIKEISMQKEDDSKNLRNQLDRLSRENRD 1258
            E ELA            LR K E E        K+ ++Q  D+   LR Q +   R  R 
Sbjct: 1659 EAELA------------LRVKAEAE----AAREKQRALQALDE---LRLQAEEAERRLRQ 1699

Query: 1259 LKEEIVRLNDSILQTTEQRRRAEEDALQQKACGSEVLQKKQYLEIELKQVIQQRSEDNAR 1318
             + E  R     L+T +  R AE +   ++A  +E   + +    E    + Q  E+  R
Sbjct: 1700 AEAERARQVQVALETAQ--RSAEVELQSKRASFAEKTAQLERTLQEEHVTVAQLREEAER 1757

Query: 1319 HKQSLEEAAKTIQDKNKEIERLKTEFQEEAKRRWEYENELAKVRANYDEEIISLKNQFET 1378
              Q   EA +  ++  +E+ER + +  E  + R + E E+A+ ++    +    K + E 
Sbjct: 1758 RAQQQAEAERAREEAERELERWQLKANEALRLRLQAE-EVAQQKSLAQADAEKQKEEAER 1816

Query: 1379 EINITKTTIHQLTLQK---EEDTSGYRAQIDTLTRENRSLSEEVKRLKNTLAQNTETLRR 1435
            E         Q   Q+   E++    R   +   ++  +  +E+ RL+    Q  +  + 
Sbjct: 1817 EARRRGKAEEQAVRQRELAEQELEKQRQLAEGTAQQRLAAEQELIRLRAETEQGEQQRQL 1876

Query: 1436 VEENVQQQKATGLEMSQRKQQLEVELRQV---------TQMRTEESAR-----YKQSLDD 1481
            +EE + + +      +Q++Q+LE EL +V         ++ R EE +R      KQ L+ 
Sbjct: 1877 LEEELARLQHEATAATQKRQELEAELAKVRAEMEVLLASKARAEEESRSTSEKSKQRLEA 1936

Query: 1482 AAKTIQDKNKEIDRLKQLIETEASQRKCLEDENARLQRAQGE---------LQKAHSSAT 1532
             A   ++  +E  RL+ L E EA +++ L +E+A  QRA+ E         + +A    T
Sbjct: 1937 EAGRFRELAEEAARLRALAE-EAKRQRQLAEEDAARQRAEAERVLTEKLAAISEATRLKT 1995

Query: 1533 ETISKLKVQEQELLRL-RLDYERVSQERTVRDQDIARFQTSLKELQLQKQKAEEELARLK 1591
            E    LK +E E  RL RL  +   Q R + +Q             L K   EE LA+L+
Sbjct: 1996 EAEIALKEKEAENERLRRLAEDEAFQRRRLEEQ-----------AALHKADIEERLAQLR 2044

Query: 1592 RAASEDSSKRKKLEEELEGMRRTLKEQAIKVTSLTQQLEQASIVKKRSEDELRQQRDTLD 1651
            +A+  +  ++K L E+    RR ++E+   + +L    E+A+  K   E EL + R   +
Sbjct: 2045 KASESELERQKGLVEDTLRQRRQVEEE---IMALKVSFEKAAAGKAELELELGRIRSNAE 2101

Query: 1652 GHLREKQRTQDELRRLASEVEALRRQLL--QEQESVRQAQTRNEHFQKAIEDKSRSLNES 1709
              +R K++         +E+EA R++ L  +E++  R+A+ R +    A E+ +R    +
Sbjct: 2102 DTMRSKEQ---------AELEAARQRQLAAEEEQRRREAEERVQRSLAAEEEAARQRKVA 2152

Query: 1710 KIEIERLQSLTESLTKEHLMLEEE-LRQLRLEYDDLQRGRSEADHDKNATIAELRNQLQI 1768
              E+ERL++  E   +     E+E  RQL+L  +  Q+ R +A+   +A + + R +   
Sbjct: 2153 LEEVERLKAKVEEARRLRERAEQESARQLQLAQEAAQK-RLQAEEKAHAFVVQQREE--- 2208

Query: 1769 SNNRTLEL-QGLINDLQRERENLRQEIERFQKQALEASNRIQESKNQCTQVVQERESLLV 1827
               +TL+  Q +++ L+ E E  R+  E  ++   +A     +S+ Q  +  + ++S   
Sbjct: 2209 ELQQTLQQEQNMLDRLRSEAEAARRAAEEAEEAREQAEREAAQSRKQVEEAERLKQSAEE 2268

Query: 1828 KIKVLEQDKARLQRL----EEELSRAKTTLEAESRLKQRLECEKQQIQNDLNQWKTQYSR 1883
            + +   Q +A  ++L    E+E +R     +A  + KQ  + E ++ +    Q   Q ++
Sbjct: 2269 QAQAQAQAQAAAEKLRKEAEQEAARRAQAEQAALKQKQAADAEMEKHKKFAEQTLRQKAQ 2328

Query: 1884 KEEAIRKIESEREKSEREKNSLRSEIERLQAEIKRIEERCRRKLEDSSRETQSQLETERC 1943
             E+ +  +  + E+++ +K+ L  E++RL+AE+     R R ++E+     + Q+E    
Sbjct: 2329 VEQELTTLRLQLEETDHQKSILDEELQRLKAEVTE-AARQRSQVEEELFSVRVQME---- 2383

Query: 1944 RLQREIDRLKQRPYGSHR--------ETQTEYEWSVDSSKLVF-DGLRKKVTAM------ 1988
                E+ +LK R    +R         TQ   E   +  K V  +  R  V A       
Sbjct: 2384 ----ELGKLKARIEAENRALILRDKDNTQRFLEEEAEKMKQVAEEAARLSVAAQEAARLR 2439

Query: 1989 QLYECQLI-DKATLDKLLKGKKSVEEVASEIQ 2019
            QL E  L   +A  +K+LK K    + A+ ++
Sbjct: 2440 QLAEEDLAQQRALAEKMLKEKMQAVQEATRLK 2471


 Score =  729 bits (1883), Expect = 0.0
 Identities = 544/1934 (28%), Positives = 959/1934 (49%), Gaps = 248/1934 (12%)

Query: 1029 EMLKSLEDLKLKNTKIEVLEEELRLARDANSENCNKNKFLDQNLQKYQAECSQFKAKLVS 1088
            E+++   + +    + ++LEEEL   +   +    K + L+  L K +AE     A    
Sbjct: 1859 ELIRLRAETEQGEQQRQLLEEELARLQHEATAATQKRQELEAELAKVRAEMEVLLASKAR 1918

Query: 1089 LEELKRQAELDGKSAKQNLDKCYGQIKELNEKITRLTYEIEDEKRRRKAVEDRFDQQKSD 1148
             EE  R      + +KQ L+   G+ +EL E+  RL    E+ KR+R+  E+   +Q+++
Sbjct: 1919 AEEESRSTS---EKSKQRLEAEAGRFRELAEEAARLRALAEEAKRQRQLAEEDAARQRAE 1975

Query: 1149 YDQLQKARQNEKESLGWQKMESEKAIKEKEFEIERLRVLLQEEGARKREYENELAKVRNH 1208
             +++   +          K E+E A+KEKE E ERLR L ++E  ++R  E + A  +  
Sbjct: 1976 AERVLTEKLAAISEATRLKTEAEIALKEKEAENERLRRLAEDEAFQRRRLEEQAALHKAD 2035

Query: 1209 YNEEMSNLRNKYETEINITKTTIKEISMQK---EDDSKNLRNQLDRLSRENRDLKEEIVR 1265
              E ++ LR   E+E+   K  +++   Q+   E++   L+   ++ +    +L+ E+ R
Sbjct: 2036 IEERLAQLRKASESELERQKGLVEDTLRQRRQVEEEIMALKVSFEKAAAGKAELELELGR 2095

Query: 1266 LNDSILQTTEQRRRAEEDALQQKACGSEVLQKKQYLEIELKQVIQQRSEDNARHKQSLEE 1325
            +  +   T   + +AE +A +Q+   +E  Q+++  E  +++ +    E   + K +LEE
Sbjct: 2096 IRSNAEDTMRSKEQAELEAARQRQLAAEEEQRRREAEERVQRSLAAEEEAARQRKVALEE 2155

Query: 1326 AAKTIQDKNKEIERLKTEFQEEAKRRWEYENELAKVRANYDEEIISLKNQFETEINITKT 1385
              + ++ K +E  RL+   ++E+ R+ +   E A+ R   +E+                 
Sbjct: 2156 VER-LKAKVEEARRLRERAEQESARQLQLAQEAAQKRLQAEEKA---------------- 2198

Query: 1386 TIHQLTLQKEEDTSGYRAQIDTLTRENRSLSEEVKRLKNTLAQNTETLRRVEENVQQQKA 1445
              H   +Q+ E+                        L+ TL Q    L R+    +  + 
Sbjct: 2199 --HAFVVQQREE-----------------------ELQQTLQQEQNMLDRLRSEAEAARR 2233

Query: 1446 TGLEMSQRKQQLEVELRQVTQMRTEESARYKQSLDDAAKTIQDKNKEIDRLKQLIETEAS 1505
               E  + ++Q E E  Q ++ + EE+ R KQS ++ A+         ++L++  E EA+
Sbjct: 2234 AAEEAEEAREQAEREAAQ-SRKQVEEAERLKQSAEEQAQAQAQAQAAAEKLRKEAEQEAA 2292

Query: 1506 QRKCLEDENARL-QRAQGELQKAHSSATETISKLKVQEQELLRLRLDYERVSQERTVRDQ 1564
            +R   E    +  Q A  E++K    A +T+ +    EQEL  LRL  E    ++++ D+
Sbjct: 2293 RRAQAEQAALKQKQAADAEMEKHKKFAEQTLRQKAQVEQELTTLRLQLEETDHQKSILDE 2352

Query: 1565 DIARFQTSLKELQLQKQKAEEELARLKRAASEDSSKRKKLEEELEGM--------RRTLK 1616
            ++ R +  + E   Q+ + EEEL  ++    E    + ++E E   +        +R L+
Sbjct: 2353 ELQRLKAEVTEAARQRSQVEEELFSVRVQMEELGKLKARIEAENRALILRDKDNTQRFLE 2412

Query: 1617 EQAIKVTSLTQQLEQASI-------VKKRSEDELRQQRDTLDGHLREKQRTQDELRRLAS 1669
            E+A K+  + ++  + S+       +++ +E++L QQR   +  L+EK +   E  RL +
Sbjct: 2413 EEAEKMKQVAEEAARLSVAAQEAARLRQLAEEDLAQQRALAEKMLKEKMQAVQEATRLKA 2472

Query: 1670 EVEALRRQLLQEQESVRQAQTRNEH-----------FQKAIEDKSRSLNESKIEIERLQS 1718
            E E L++Q    QE  R+ Q   E            FQ+ +E + +   E   E ERL+ 
Sbjct: 2473 EAELLQQQKELAQEQARRLQEDKEQMAQQLVEETQGFQRTLEAERQRQLEMSAEAERLKL 2532

Query: 1719 LTESLTKEHLMLEEELRQLRLEYDDL--QRGRSE-ADHDKNATIAELRNQLQISNNRTLE 1775
                +++     EE+ ++ R + +++  +  R+E A  +K   +  L  Q Q S++    
Sbjct: 2533 RMAEMSRAQARAEEDAQRFRKQAEEIGEKLHRTELATQEKVTLVQTLEIQRQQSDHDAER 2592

Query: 1776 LQGLINDLQRERENLRQEIERFQKQALEASNRIQESKNQCTQVVQ-----ERESLLVKIK 1830
            L+  I +L+RE+E L+QE +  Q ++ E     QE   Q TQ +Q     E++SLL + +
Sbjct: 2593 LREAIAELEREKEKLKQEAKLLQLKSEEMQTVQQEQILQETQALQKSFLSEKDSLLQRER 2652

Query: 1831 VLEQDKARLQRL-EEELSRAKTTLEAESRLKQRLECEKQQIQNDLNQWKTQYSRKEEAIR 1889
             +EQ+KA+L++L ++E+++AK   E + R +Q++E EKQ++   + + + +    EE +R
Sbjct: 2653 FIEQEKAKLEQLFQDEVAKAKQLREEQQRQQQQMEQEKQELMASMEEARRRQREAEEGVR 2712

Query: 1890 KIESEREKSEREKNS----LRSEIERLQAEIKRIEERCRRKLEDSSRETQSQLETERCRL 1945
            + + E +  E+++      L  E +RL+  ++R+EE  R  L        S++ T +   
Sbjct: 2713 RKQEELQHLEQQRQQQEKLLAEENQRLRERLQRLEEEHRAAL------AHSEIATTQAAS 2766

Query: 1946 QREIDRLKQRPYGSHRETQTEYEWSVDSSKLVFDGLRKKVTAMQLYECQLIDKATLDKLL 2005
             + +   +  P G   E + EY          F+GLR+KV A QL E  ++ +  L +L 
Sbjct: 2767 TKALPNGRDAPDGPSVEAEPEY---------TFEGLRQKVPAQQLQEAGILSQEELQRLA 2817

Query: 2006 KGKKSVEEVAS--EIQPFLRGAGAIAGASASP-KEKYSLVEAKRKKLITPESTVMLLEAQ 2062
            +G  +V E+    ++  +L+G  +IAG    P  EK S+  A +++L++P + ++LLEAQ
Sbjct: 2818 QGHTTVAELTQREDVYRYLKGRSSIAGLLLKPTNEKLSVYTALQRQLLSPGTALILLEAQ 2877

Query: 2063 AATGGIIDPHRNEKLTVDSAIARDLIDFDDRQQIYTAEKAITGFDDPFSGKTVSVSEAIK 2122
            AA+G ++DP RN +LTV+ A+   ++  +   ++ +AE+A+TG+ DP++G+ +S+ +A+K
Sbjct: 2878 AASGFLLDPVRNRRLTVNEAVKEGVVGPELHHKLLSAERAVTGYKDPYTGEQISLFQAMK 2937

Query: 2123 KNLIDRETGMRLLEAQIASGGVVDPVNSVFLPKDVALARGLIDRDLYRSLNDPRDSQKNF 2182
            K+LI R+ G+RLLEAQIA+GG++DPV+S  +P DVA  RG  D ++ R L+DP D  K F
Sbjct: 2938 KDLIVRDHGVRLLEAQIATGGIIDPVHSHRVPVDVAYKRGYFDEEMNRILSDPSDDTKGF 2997

Query: 2183 VDPVTKKKVSYMQLRERCRIEPHTGLLLLSV---------------------QKRSMS-- 2219
             DP T + ++Y+QL ERC  +P TGL LL +                     +K ++S  
Sbjct: 2998 FDPNTHENLTYLQLLERCVEDPETGLRLLPLTDKAAKGGELVYTDTEARDVFEKATVSAP 3057

Query: 2220 ---FQGIRQPVTVSELVDSGIL----RPSTVNELESGQISYDEVGERIKDFLQ-----GS 2267
               FQG  + VT+ E+++S       R   + +  +G I+ +++ + +   ++     G 
Sbjct: 3058 FGKFQG--RTVTIWEIINSEYFTAEQRRDLLQQFRTGHITVEKIIKIVITVVEEHERKGQ 3115

Query: 2268 SCIAG-------------------IYNETTKQKLGIYEAMKIGLVR-------------- 2294
             C  G                   +Y +  + +  + E  +   VR              
Sbjct: 3116 LCFEGLRALVPAAELLDSGVISHELYQQLQRGERSVREVAEADSVRQALRGTNVIAGVWL 3175

Query: 2295 -------------------PGTALELLEAQAATGFIVDPVSNLRLPVEEAYKRGLVGIEF 2335
                               P  A+ LLEAQA TG I+DP ++ RL V+EA + GLVG E 
Sbjct: 3176 EEAGQKLSIYEALKKDLLQPEVAVALLEAQAGTGHIIDPATSARLTVDEAVRAGLVGPEL 3235

Query: 2336 KEKLLSAERAVTGYNDPETGNIISLFQAMNKELIEKGHGIRLLEAQIATGGIIDPKESHR 2395
             EKLLSAE+AVTGY DP +G  +SLFQA+ K LI +  G+RLL+AQ++TGGI+DP +SHR
Sbjct: 3236 HEKLLSAEKAVTGYRDPYSGQSVSLFQALKKGLIPREQGLRLLDAQLSTGGIVDPSKSHR 3295

Query: 2396 LPVDIAYKRGYFNEELSEILSDPSDDTKGFFDPNTEENLTYLQLKERCIKDEETGLCLLP 2455
            +P+D+AY RGY ++E +  L+ P DD + + DP+T+E +TY QL++RC  D+ TGL LLP
Sbjct: 3296 VPLDVAYARGYLDKETNRALTSPRDDARVYHDPSTQEPVTYSQLQQRCRSDQLTGLSLLP 3355

Query: 2456 LKEKKKQVQTSQ-------KNTLRKRRV-VIVDPETNKEMSVQEAYKKGLIDYDTFKELC 2507
            L EK  + +  +       + TL + +V V V     + M+V E     LI  + F E  
Sbjct: 3356 LSEKAVRARQEEVYSELQARETLEQAKVEVPVGSFKGRAMTVWE-----LISSEYFTE-- 3408

Query: 2508 EQECEWEEITITGSDGSTRVVLVDRKTGSQYDIQDTIDKGLIDRKFFEQYRSGSLSLTQF 2567
            EQ  E      TG       V V++       I + ++    +R  F    SG  +    
Sbjct: 3409 EQRQELLRQFRTGK------VTVEKVIKIVITIVEEVETRRQERLSF----SGLRAPVPA 3458

Query: 2568 ADMISLKNGVGGGVGGIVGGGSSTGGGLSDDVFGSSRHETVSKISTISSIKNLTIRSSSL 2627
            ++++  K         +  G +S                 V ++S + S++ L       
Sbjct: 3459 SELLDAKILSRAQFDQLKDGKTS-----------------VKELSEVGSVRTL------- 3494

Query: 2628 SEPLEESSPIAAIFDTENLEKISISEGIERGIVDSISGQRLLEAQACTGGIIHPTTGQKL 2687
               L+ S  +A I+  ++ EK++I E + RG++   +   LLEAQA TG ++ P   Q+L
Sbjct: 3495 ---LQGSGCLAGIYLEDSKEKVTIYEAMRRGLLRPSTATLLLEAQAATGFLVDPVRNQRL 3551

Query: 2688 SLQDAVSQGLIDQDMATRLKPAQKAFIGFEGVKGKKKMSAAEAVKEKWLPYEAGQRFLEF 2747
             + +AV  G++  ++  +L  A+KA  G++       +S  +A+K+  +  +   R LE 
Sbjct: 3552 YVHEAVKAGVVGPELHEKLLSAEKAVTGYKDPYSGNTISLFQAMKKGLVLRDHAIRLLEA 3611

Query: 2748 QYLTGGLVDPEVQGRISTEEAIRKGYIDGRAAQRLQDTSTYGKILTCPKTKLKISYKDAI 2807
            Q  TGG++DP    R+  + A ++GY D    + L D S   K    P T   ++Y   +
Sbjct: 3612 QVATGGIIDPVHSHRLPVDVAYQRGYFDEEMNRVLADPSDDTKGFFDPNTHENLTYLQLL 3671

Query: 2808 NRSMVEDVTGLRLL 2821
             R + +  TGLRLL
Sbjct: 3672 ERCVEDPETGLRLL 3685


 Score =  453 bits (1165), Expect = e-125
 Identities = 495/1927 (25%), Positives = 850/1927 (44%), Gaps = 276/1927 (14%)

Query: 1028 SEMLK-SLEDLKLKNTKIEVLEEELRLARDANSENCNKNKFLDQNL-QKYQAECSQFKAK 1085
            +E LK S E+      + +   E+LR  ++A  E   + +     L QK  A+    K K
Sbjct: 2259 AERLKQSAEEQAQAQAQAQAAAEKLR--KEAEQEAARRAQAEQAALKQKQAADAEMEKHK 2316

Query: 1086 LVSLEELKRQAELDGK--SAKQNLDKCYGQIKELNEKITRLTYEIEDEKRRRKAVEDRFD 1143
              + + L+++A+++ +  + +  L++   Q   L+E++ RL  E+ +  R+R  VE+   
Sbjct: 2317 KFAEQTLRQKAQVEQELTTLRLQLEETDHQKSILDEELQRLKAEVTEAARQRSQVEEELF 2376

Query: 1144 QQKSDYDQLQKAR---QNEKESL------GWQKMESEKAIKEKEF------------EIE 1182
              +   ++L K +   + E  +L        Q+   E+A K K+             E  
Sbjct: 2377 SVRVQMEELGKLKARIEAENRALILRDKDNTQRFLEEEAEKMKQVAEEAARLSVAAQEAA 2436

Query: 1183 RLRVLLQEEGARKREYENELAKVRNHYNEEMSNLRNKYETEINITKTTIKEISMQKEDDS 1242
            RLR L +E+ A++R    ++ K +    +E + L+ + E  +   K   +E + + ++D 
Sbjct: 2437 RLRQLAEEDLAQQRALAEKMLKEKMQAVQEATRLKAEAEL-LQQQKELAQEQARRLQEDK 2495

Query: 1243 KNLRNQL-----------DRLSRENRDLKEEIVRLNDSILQTTEQRRRAEEDALQQKACG 1291
            + +  QL           +   +   ++  E  RL   + + +  + RAEEDA + +   
Sbjct: 2496 EQMAQQLVEETQGFQRTLEAERQRQLEMSAEAERLKLRMAEMSRAQARAEEDAQRFRKQA 2555

Query: 1292 SEVLQKKQYLEIELKQVIQQRSEDNARHKQSLEEAAKTIQDKNKEIERLKTEFQEEAKRR 1351
             E+ +K    E+  ++ +        + +QS +  A+ +++   E+ER K + ++EAK  
Sbjct: 2556 EEIGEKLHRTELATQEKVTLVQTLEIQRQQS-DHDAERLREAIAELEREKEKLKQEAKLL 2614

Query: 1352 WEYENELAKVRANYDEEIISLKNQFETEINITKTTIHQLTLQKEEDTSGYRAQIDTLTRE 1411
                 E+  V+    E+I+      +      K ++    LQ+E      +A+++ L ++
Sbjct: 2615 QLKSEEMQTVQ---QEQILQETQALQKSFLSEKDSL----LQRERFIEQEKAKLEQLFQD 2667

Query: 1412 N----RSLSEEVKRLKNTLAQNTETLRRVEENVQQQKATGLEMSQRKQQLEVELRQVTQM 1467
                 + L EE +R +  + Q  + L    E  ++++    E  +RKQ+    L Q  Q 
Sbjct: 2668 EVAKAKQLREEQQRQQQQMEQEKQELMASMEEARRRQREAEEGVRRKQEELQHLEQQRQQ 2727

Query: 1468 RTEESARYKQSLDDAAKTIQDKNKEIDRLKQLIETEASQRKCLEDENARLQRAQGELQKA 1527
            + +  A   Q L +  + ++++++      ++  T+A+  K L   N R     G   +A
Sbjct: 2728 QEKLLAEENQRLRERLQRLEEEHRAALAHSEIATTQAASTKALP--NGR-DAPDGPSVEA 2784

Query: 1528 HSSATETISKLKVQEQELLRLRLDYERVSQERTVRDQDIARFQTSLKELQLQKQKAEEEL 1587
                T    + KV  Q+L    +    +SQE   R   +A+  T++ EL     + E+  
Sbjct: 2785 EPEYTFEGLRQKVPAQQLQEAGI----LSQEELQR---LAQGHTTVAELT----QREDVY 2833

Query: 1588 ARLKRAASEDSSKRKKLEEELE---GMRRTLKEQAIKVTSLTQQLEQASIVKKRSEDELR 1644
              LK  +S      K   E+L     ++R L      +  L  Q     ++     D +R
Sbjct: 2834 RYLKGRSSIAGLLLKPTNEKLSVYTALQRQLLSPGTALILLEAQAASGFLL-----DPVR 2888

Query: 1645 QQRDTLDGHLREKQRTQDELRRLASEVEAL---RRQLLQEQESVRQAQTRNEHFQKAIED 1701
             +R T++  ++E     +   +L S   A+   +     EQ S+ QA  ++      + D
Sbjct: 2889 NRRLTVNEAVKEGVVGPELHHKLLSAERAVTGYKDPYTGEQISLFQAMKKD----LIVRD 2944

Query: 1702 KSRSLNESKIE----IERLQS--LTESLTKEHLMLEEELRQLRLEYDDLQRGRSEADHDK 1755
                L E++I     I+ + S  +   +  +    +EE+ ++  +  D  +G  + +  +
Sbjct: 2945 HGVRLLEAQIATGGIIDPVHSHRVPVDVAYKRGYFDEEMNRILSDPSDDTKGFFDPNTHE 3004

Query: 1756 NATIAELRNQLQISNNRTLELQGLINDLQRERENLRQEIER---FQKQALEASNRIQESK 1812
            N T  +L  +        L L  L +   +  E +  + E    F+K  + A        
Sbjct: 3005 NLTYLQLLERCVEDPETGLRLLPLTDKAAKGGELVYTDTEARDVFEKATVSAP------- 3057

Query: 1813 NQCTQVVQERESLLVKIKVLEQDKARLQRLEEELSRAKTTLEAESRLKQRLECEKQQIQN 1872
                                 + + R   + E ++    T E    L             
Sbjct: 3058 -------------------FGKFQGRTVTIWEIINSEYFTAEQRRDL------------- 3085

Query: 1873 DLNQWKTQYSRKEEAIRKIESEREKSEREKNSLRSEIERLQAEIKRIEERCRRKLEDS-- 1930
             L Q++T +   E+ I+ + +  E+ ER+        E L+A +   E      L DS  
Sbjct: 3086 -LQQFRTGHITVEKIIKIVITVVEEHERKGQLC---FEGLRALVPAAE------LLDSGV 3135

Query: 1931 -SRETQSQLET--ERCRLQREIDRLKQRPYGSHRETQTEYEWSVDSSKLVFDGLRKKV-- 1985
             S E   QL+      R   E D ++Q   G++       E        +++ L+K +  
Sbjct: 3136 ISHELYQQLQRGERSVREVAEADSVRQALRGTNVIAGVWLE-EAGQKLSIYEALKKDLLQ 3194

Query: 1986 --TAMQLYECQLIDKATLDKLLKGKKSVEE------VASEIQPFLRGAGAIAGASASPK- 2036
               A+ L E Q      +D     + +V+E      V  E+   L  A         P  
Sbjct: 3195 PEVAVALLEAQAGTGHIIDPATSARLTVDEAVRAGLVGPELHEKLLSAEKAVTGYRDPYS 3254

Query: 2037 -EKYSLVEAKRKKLITPESTVMLLEAQAATGGIIDPHRNEKLTVDSAIARDLIDFDDRQQ 2095
             +  SL +A +K LI  E  + LL+AQ +TGGI+DP ++ ++ +D A AR  +D +  + 
Sbjct: 3255 GQSVSLFQALKKGLIPREQGLRLLDAQLSTGGIVDPSKSHRVPLDVAYARGYLDKETNRA 3314

Query: 2096 IYTAEKAITGFDDPFSGKTVSVSEAIKKNLIDRETGMRLLEAQ----------------- 2138
            + +       + DP + + V+ S+  ++   D+ TG+ LL                    
Sbjct: 3315 LTSPRDDARVYHDPSTQEPVTYSQLQQRCRSDQLTGLSLLPLSEKAVRARQEEVYSELQA 3374

Query: 2139 ---IASGGVVDPVNSVFLPKDVALARGLIDRDLYRSLNDPRDSQKNF-VDPVTKKKVSYM 2194
               +    V  PV S    K  A+    +    Y +    ++  + F    VT +KV  +
Sbjct: 3375 RETLEQAKVEVPVGSF---KGRAMTVWELISSEYFTEEQRQELLRQFRTGKVTVEKVIKI 3431

Query: 2195 QLRERCRIEPHTGLLLLSVQKRSMSFQGIRQPVTVSELVDSGILRPSTVNELESGQISYD 2254
             +     +E          ++  +SF G+R PV  SEL+D+ IL  +  ++L+ G+ S  
Sbjct: 3432 VITIVEEVETR--------RQERLSFSGLRAPVPASELLDAKILSRAQFDQLKDGKTSVK 3483

Query: 2255 EVGE--RIKDFLQGSSCIAGIYNETTKQKLGIYEAMKIGLVRPGTALELLEAQAATGFIV 2312
            E+ E   ++  LQGS C+AGIY E +K+K+ IYEAM+ GL+RP TA  LLEAQAATGF+V
Sbjct: 3484 ELSEVGSVRTLLQGSGCLAGIYLEDSKEKVTIYEAMRRGLLRPSTATLLLEAQAATGFLV 3543

Query: 2313 DPVSNLRLPVEEAYKRGLVGIEFKEKLLSAERAVTGYNDPETGNIISLFQAMNKELIEKG 2372
            DPV N RL V EA K G+VG E  EKLLSAE+AVTGY DP +GN ISLFQAM K L+ + 
Sbjct: 3544 DPVRNQRLYVHEAVKAGVVGPELHEKLLSAEKAVTGYKDPYSGNTISLFQAMKKGLVLRD 3603

Query: 2373 HGIRLLEAQIATGGIIDPKESHRLPVDIAYKRGYFNEELSEILSDPSDDTKGFFDPNTEE 2432
            H IRLLEAQ+ATGGIIDP  SHRLPVD+AY+RGYF+EE++ +L+DPSDDTKGFFDPNT E
Sbjct: 3604 HAIRLLEAQVATGGIIDPVHSHRLPVDVAYQRGYFDEEMNRVLADPSDDTKGFFDPNTHE 3663

Query: 2433 NLTYLQLKERCIKDEETGLCLLPLK--EKKKQVQTSQKNTLRKRRVVIVDPETN------ 2484
            NLTYLQL ERC++D ETGL LLPLK  EK + V+T+Q  T  + R    + + +      
Sbjct: 3664 NLTYLQLLERCVEDPETGLRLLPLKGAEKTEVVETTQVYTEEETRRAFEETQIDIPGGGS 3723

Query: 2485 ---KEMSVQEAYKKGLIDYDTFKELCEQ----ECEWEEITITGSDGSTRVVLVDRKTGSQ 2537
                 MS+ E  +  +I  D    L           E + I   +   +  ++ ++  + 
Sbjct: 3724 HGGSSMSLWEVMQSNMIPEDQRARLMADFQAGRVTKERMIIIIIEIIEKTEIIRQQNLAS 3783

Query: 2538 YD-------IQDTIDKGLIDRKFFEQYRSGSLSLTQFADMISLKN---GVGGGVGGIVGG 2587
            YD        +D  +  +I  + +  +R G+ +L +  +M S      G G   G  + G
Sbjct: 3784 YDYVRRRLTAEDLYEARIISLETYNLFREGTKNLREVLEMESAWRYLYGTGAVAGVYLPG 3843

Query: 2588 GSSTGGGLSDDVFGSSRHETVSKISTISSIKNLTIRSSSLSEPLEESSPIAAIFDTENLE 2647
               T                   ++   ++K   + +      LE  +    + D    E
Sbjct: 3844 SRQT-------------------LTIYQALKKGLLSAEVARLLLEAQAATGFLLDPVKGE 3884

Query: 2648 KISISEGIERGIVDSISGQRLLEAQACTGGIIHPTTGQKLSLQDAVSQGLIDQDMATRLK 2707
            ++++ E + +G+V      RLL A+    G   P T Q +SL  A+ + LI         
Sbjct: 3885 RLTVDEAVRKGLVGPELHDRLLSAERAVTGYRDPYTEQTISLFQAMKKELI--------- 3935

Query: 2708 PAQKAFIGFEGVKGKKKMSAAEAVKEKWLPYEAGQRFLEFQYLTGGLVDPEVQGRISTEE 2767
            PA++A                              R L+ Q  TGG+VDP +   +  E 
Sbjct: 3936 PAEEAL-----------------------------RLLDAQLATGGIVDPRLGFHLPLEV 3966

Query: 2768 AIRKGYIDGRAAQRLQDTSTYGKILTCPKTKLKISYKDAINRSMVEDVTGLRLL---EAA 2824
            A ++GY++     +L + S     +  P T  ++SY   + R   +D +G  LL   +A 
Sbjct: 3967 AYQRGYLNKDTHDQLSEPSEVRSYVD-PSTDERLSYTQLLKRCRRDDPSGQMLLLLSDAR 4025

Query: 2825 SVSSKGL 2831
             ++ +GL
Sbjct: 4026 KLTFRGL 4032


 Score =  328 bits (842), Expect = 3e-088
 Identities = 505/2213 (22%), Positives = 904/2213 (40%), Gaps = 298/2213 (13%)

Query: 831  KKSLLATMKTELQKAQQIHS------QTSQQYPLYDLDLGKFSEKVTQLTDRWQRIDKQI 884
            KK    T++ + Q  Q++ +      +T  Q  + D +L +   +VT+      R   Q+
Sbjct: 2316 KKFAEQTLRQKAQVEQELTTLRLQLEETDHQKSILDEELQRLKAEVTEAA----RQRSQV 2371

Query: 885  DYRLWDLEKQIKQLRNYRDNYQTFCKWLYDAKRRQDSLESMKFGDSNTVMRFLNEQKNLH 944
            +  L+ +  Q+++L   +   +        A+ R     ++   D +   RFL E+    
Sbjct: 2372 EEELFSVRVQMEELGKLKARIE--------AENR-----ALILRDKDNTQRFLEEEAEKM 2418

Query: 945  SEISGKRDK-SEEVQKIAELCANSIKDYELQLASYTSGLETLLSIPIKRTVIQSPSGVIL 1003
             +++ +  + S   Q+ A L   + +D   Q A     L+  +    + T +++ + ++ 
Sbjct: 2419 KQVAEEAARLSVAAQEAARLRQLAEEDLAQQRALAEKMLKEKMQAVQEATRLKAEAELLQ 2478

Query: 1004 Q--EAADMHARYIE---------LLTRSGDYYRFLS-----EMLKSLEDLKLKNTKIEVL 1047
            Q  E A   AR ++         L+  +  + R L      ++  S E  +LK    E+ 
Sbjct: 2479 QQKELAQEQARRLQEDKEQMAQQLVEETQGFQRTLEAERQRQLEMSAEAERLKLRMAEMS 2538

Query: 1048 EEELRLARDANSENCNKNKFLDQNLQKYQAECSQFKAKLVSLEELKRQAELDGKSAKQNL 1107
              + R   DA        + + + L + +   +Q K  LV   E++RQ         + L
Sbjct: 2539 RAQARAEEDAQRFRKQAEE-IGEKLHRTEL-ATQEKVTLVQTLEIQRQ---QSDHDAERL 2593

Query: 1108 DKCYGQIKELNEKITRLTYEIEDEKRRRKAVEDRFDQQKSDYDQLQKARQNEKESLGWQK 1167
             +   +++   EK+ +    ++ +    + V+   +Q   +   LQK+  +EK+SL    
Sbjct: 2594 REAIAELEREKEKLKQEAKLLQLKSEEMQTVQQ--EQILQETQALQKSFLSEKDSL---- 2647

Query: 1168 MESEKAIKEKEFEIERLRVLLQEEGARKREYENELAKVRNHYNEEMSNLRNKYETEINIT 1227
            ++ E+ I++++ ++E+L    Q+E A+ ++   E  + +    +E   L    E E    
Sbjct: 2648 LQRERFIEQEKAKLEQL---FQDEVAKAKQLREEQQRQQQQMEQEKQELMASME-EARRR 2703

Query: 1228 KTTIKEISMQKEDDSKNLRNQLDR----LSRENRDLKEEIVRLNDSILQTTEQRRRAEED 1283
            +   +E   +K+++ ++L  Q  +    L+ EN+ L+E + RL +           A   
Sbjct: 2704 QREAEEGVRRKQEELQHLEQQRQQQEKLLAEENQRLRERLQRLEEEHRAALAHSEIATTQ 2763

Query: 1284 ALQQKAC--------GSEVLQKKQYLEIELKQVI--QQRSEDNARHKQSLEEAAK---TI 1330
            A   KA         G  V  + +Y    L+Q +  QQ  E     ++ L+  A+   T+
Sbjct: 2764 AASTKALPNGRDAPDGPSVEAEPEYTFEGLRQKVPAQQLQEAGILSQEELQRLAQGHTTV 2823

Query: 1331 QD--KNKEIERLKTEFQEEAKRRWEYENELAKVRANYDEEIIS----------------- 1371
             +  + +++ R        A    +  NE   V      +++S                 
Sbjct: 2824 AELTQREDVYRYLKGRSSIAGLLLKPTNEKLSVYTALQRQLLSPGTALILLEAQAASGFL 2883

Query: 1372 ---LKNQFETEINITKTTI-----HQLTLQKEEDTSGYRAQIDTLTRENRSLSEEVKRLK 1423
               ++N+  T     K  +     H   L  E   +GY+   D  T E  SL + +K+  
Sbjct: 2884 LDPVRNRRLTVNEAVKEGVVGPELHHKLLSAERAVTGYK---DPYTGEQISLFQAMKK-- 2938

Query: 1424 NTLAQNTETLRRVEENVQQQKATGLEMSQRKQQLEVELRQVTQMRTEESARYKQSLDDAA 1483
              L      +R +E  +      G+       ++ V++        EE  R      D  
Sbjct: 2939 -DLIVRDHGVRLLEAQIA---TGGIIDPVHSHRVPVDVAYKRGYFDEEMNRILSDPSDDT 2994

Query: 1484 KTIQDKNKEID-RLKQLIETEASQRKCLEDENARLQ-------------------RAQGE 1523
            K   D N   +    QL+E      +C+ED    L+                    A+  
Sbjct: 2995 KGFFDPNTHENLTYLQLLE------RCVEDPETGLRLLPLTDKAAKGGELVYTDTEARDV 3048

Query: 1524 LQKAHSSAT------ETISKLKVQEQELLRLRLDYERVSQERTVR---DQDIARFQTSLK 1574
             +KA  SA        T++  ++   E        + + Q RT     ++ I    T ++
Sbjct: 3049 FEKATVSAPFGKFQGRTVTIWEIINSEYFTAEQRRDLLQQFRTGHITVEKIIKIVITVVE 3108

Query: 1575 ELQLQKQKAEEELARLKRAAS--EDSSKRKKLEEELEGMRRTLKEQAIKVTSLTQQLEQA 1632
            E + + Q   E L  L  AA   +      +L ++L+   R+++E A +  S+ Q L   
Sbjct: 3109 EHERKGQLCFEGLRALVPAAELLDSGVISHELYQQLQRGERSVREVA-EADSVRQALRGT 3167

Query: 1633 SIVKKRSEDELRQQRDTLDGHLREKQRTQDELRRLASE------VEALRRQLLQEQESVR 1686
            +++     +E  Q+    +   ++  + +  +  L ++      ++      L   E+VR
Sbjct: 3168 NVIAGVWLEEAGQKLSIYEALKKDLLQPEVAVALLEAQAGTGHIIDPATSARLTVDEAVR 3227

Query: 1687 QAQTRNEHFQKAIEDKSRSLNESKIEIERLQSLTESLTKEHLMLEEELRQLRLEYDDLQR 1746
                  E  +K +  +            +  SL ++L K  +  E+ LR L  +      
Sbjct: 3228 AGLVGPELHEKLLSAEKAVTGYRDPYSGQSVSLFQALKKGLIPREQGLRLLDAQLSTGGI 3287

Query: 1747 GRSEADHDKNATIAELRNQLQISNNRTL-----ELQGLINDLQRERENLRQEIERFQKQA 1801
                  H     +A  R  L    NR L     + +   +   +E     Q  +R +   
Sbjct: 3288 VDPSKSHRVPLDVAYARGYLDKETNRALTSPRDDARVYHDPSTQEPVTYSQLQQRCRSDQ 3347

Query: 1802 LEASNRIQESKNQCTQVVQERESLLVKIKVLEQDKARLQRLEEELSRAKTTLEAESRLKQ 1861
            L   + +  S+       +E  S L   + LEQ K  +  +     RA T  E  S  + 
Sbjct: 3348 LTGLSLLPLSEKAVRARQEEVYSELQARETLEQAKVEVP-VGSFKGRAMTVWELISS-EY 3405

Query: 1862 RLECEKQQIQNDLNQWKTQYSRKEEAIRKIESEREKSEREKNS---LRSEI---ERLQAE 1915
              E ++Q++       K    +  + +  I  E E   +E+ S   LR+ +   E L A+
Sbjct: 3406 FTEEQRQELLRQFRTGKVTVEKVIKIVITIVEEVETRRQERLSFSGLRAPVPASELLDAK 3465

Query: 1916 IKRIEERCRRKLEDSSRETQSQLETERCRLQREIDRLKQRPYGSHRETQTEYEWSVDSSK 1975
            I    +  + K   +S +  S++ + R  LQ     L        +E  T YE       
Sbjct: 3466 ILSRAQFDQLKDGKTSVKELSEVGSVRTLLQGS-GCLAGIYLEDSKEKVTIYE------- 3517

Query: 1976 LVFDGLRKKVTAMQLYECQLIDKATLDKLLKGKKSVEE------VASEIQPFLRGAGAIA 2029
             +  GL +  TA  L E Q      +D +   +  V E      V  E+   L  A    
Sbjct: 3518 AMRRGLLRPSTATLLLEAQAATGFLVDPVRNQRLYVHEAVKAGVVGPELHEKLLSAEKAV 3577

Query: 2030 GASASPKE--KYSLVEAKRKKLITPESTVMLLEAQAATGGIIDPHRNEKLTVDSAIARDL 2087
                 P      SL +A +K L+  +  + LLEAQ ATGGIIDP  + +L VD A  R  
Sbjct: 3578 TGYKDPYSGNTISLFQAMKKGLVLRDHAIRLLEAQVATGGIIDPVHSHRLPVDVAYQRGY 3637

Query: 2088 IDFDDRQQIYTAEKAITGFDDPFSGKTVSVSEAIKKNLIDRETGMRLLEAQIASGGVVDP 2147
             D +  + +        GF DP + + ++  + +++ + D ETG+RLL  + A    V  
Sbjct: 3638 FDEEMNRVLADPSDDTKGFFDPNTHENLTYLQLLERCVEDPETGLRLLPLKGAEKTEVVE 3697

Query: 2148 VNSVFLPKDVALA-------------RGLIDRDLYRSLND---PRDSQKNFV-----DPV 2186
               V+  ++   A              G     L+  +     P D +   +       V
Sbjct: 3698 TTQVYTEEETRRAFEETQIDIPGGGSHGGSSMSLWEVMQSNMIPEDQRARLMADFQAGRV 3757

Query: 2187 TKKK--VSYMQLRERCRIEPHTGLLLLSVQKRSMSFQGIRQPVTVSELVDSGILRPSTVN 2244
            TK++  +  +++ E+  I           Q+   S+  +R+ +T  +L ++ I+   T N
Sbjct: 3758 TKERMIIIIIEIIEKTEI---------IRQQNLASYDYVRRRLTAEDLYEARIISLETYN 3808

Query: 2245 ELESGQISYDEV--GERIKDFLQGSSCIAGIYNETTKQKLGIYEAMKIGLVRPGTALELL 2302
                G  +  EV   E    +L G+  +AG+Y   ++Q L IY+A+K GL+    A  LL
Sbjct: 3809 LFREGTKNLREVLEMESAWRYLYGTGAVAGVYLPGSRQTLTIYQALKKGLLSAEVARLLL 3868

Query: 2303 EAQAATGFIVDPVSNLRLPVEEAYKRGLVGIEFKEKLLSAERAVTGYNDPETGNIISLFQ 2362
            EAQAATGF++DPV   RL V+EA ++GLVG E  ++LLSAERAVTGY DP T   ISLFQ
Sbjct: 3869 EAQAATGFLLDPVKGERLTVDEAVRKGLVGPELHDRLLSAERAVTGYRDPYTEQTISLFQ 3928

Query: 2363 AMNKELIEKGHGIRLLEAQIATGGIIDPKESHRLPVDIAYKRGYFNEELSEILSDPSDDT 2422
            AM KELI     +RLL+AQ+ATGGI+DP+    LP+++AY+RGY N++  + LS+PS + 
Sbjct: 3929 AMKKELIPAEEALRLLDAQLATGGIVDPRLGFHLPLEVAYQRGYLNKDTHDQLSEPS-EV 3987

Query: 2423 KGFFDPNTEENLTYLQLKERCIKDEETGLCLLPLKEKKKQVQTSQKNTLRKRRVVIVDPE 2482
            + + DP+T+E L+Y QL +RC +D+ +G  LL L +       ++K T R  R       
Sbjct: 3988 RSYVDPSTDERLSYTQLLKRCRRDDPSGQMLLLLSD-------ARKLTFRGLR------- 4033

Query: 2483 TNKEMSVQEAYKKGLIDYDTFKELCEQECEWEEITITGS---DGSTRV--VLVDRKTGSQ 2537
              K+++V+E  +  ++D  T  +L E     EE+T       +G++ +  V VD  T  +
Sbjct: 4034 --KQITVEELVRSQVMDEATALQLQEGLTSIEEVTKNLQKFLEGTSCIAGVFVD-ATKER 4090

Query: 2538 YDIQDTIDKGLIDRKFFEQYRSGSLSLTQFADMISLKNGVGGGVGGIVGGGSSTGGGLSD 2597
              +   + KG+I        R G    T F +++  +   G  +  I G           
Sbjct: 4091 LSVYQAMKKGII--------RPG----TAF-ELLEAQAATGYVIDPIKG----------- 4126

Query: 2598 DVFGSSRHETVSKISTISSIKNLTIRSSSLSEPLEESSPIAAIFDTENLEKISISEGIER 2657
                        K++   +++   +      + L     +    D  + + IS+ + +++
Sbjct: 4127 -----------LKLTVEEAVRMGIVGPEFKDKLLSAERAVTGYKDPYSGKLISLFQAMKK 4175

Query: 2658 GIVDSISGQRLLEAQACTGGIIHPTTGQKLSLQDAVSQGLIDQDMATRLKPAQKAFIGFE 2717
            G++    G RLLEAQ  TGGII P    +L ++ A  +GL D++M   L        GF 
Sbjct: 4176 GLILKDHGIRLLEAQIATGGIIDPEESHRLPVEVAYKRGLFDEEMNEILTDPSDDTKGFF 4235

Query: 2718 GVKGKKKMSAAEAVKEKWLPYEAGQRFLEFQYLTGG---------------LVDPEVQGR 2762
                ++ ++  + ++      + G   L  +                    +VDPE    
Sbjct: 4236 DPNTEENLTYLQLMERCITDPQTGLCLLPLKEKKRERKTSSKSSVRKRRVVIVDPETGKE 4295

Query: 2763 ISTEEAIRKGYIDGRAAQRLQDTSTYGKILTCPKTKLKISYKDAINRSMVEDVTGLRLLE 2822
            +S  EA RKG ID +    L +         C   ++ IS  D + +SM+ D    R  +
Sbjct: 4296 MSVYEAYRKGLIDHQTYLELSEQE-------CEWEEITISSSDGVVKSMIIDRRSGRQYD 4348

Query: 2823 AASVSSKGLPSPYNMSSAPGSRSGSRSGSRSGSRSGSRSGSRRGSFDATGNSS 2875
                 +K L    + S+    R+G+ S +         +G  R    + G+SS
Sbjct: 4349 IDDAITKNL---IDRSALDQYRAGTLSITEFADMLSGNAGGFRSRSSSVGSSS 4398
