# Supplementary material for: Dataset supporting the proteomic differences found between excretion/secretion products from two isolates of Fasciola hepatica newly excysted juveniles (NEJ) derived from different snail hosts
Source: Data Brief. 2019 Jul 15;25:104272. doi: 10.1016/j.dib.2019.104272 (PMC6661421; doi:10.1016/j.dib.2019.104272)
Supplement: Supplementary file 2 [file mmc2.zip › links/SWISSP/tr_E1BNF2_E1BNF2_BOVIN-SWISSP.txt]

>tr_E1BNF2_E1BNF2_BOVIN

sp|Q63511|KCNJ9_RAT G protein-activated inward rectifier potassi...   778   0.0  
sp|Q92806|KCNJ9_HUMAN G protein-activated inward rectifier potas...   777   0.0  
sp|P48543|KCNJ9_MOUSE G protein-activated inward rectifier potas...   776   0.0  
sp|P48051|KCNJ6_HUMAN G protein-activated inward rectifier potas...   556   e-158
sp|P48550|KCNJ6_RAT G protein-activated inward rectifier potassi...   554   e-157
sp|Q5NVJ6|KCNJ6_PONAB G protein-activated inward rectifier potas...   553   e-157
sp|P49658|KCNJ6_MESAU G protein-activated inward rectifier potas...   553   e-157
sp|P48542|KCNJ6_MOUSE G protein-activated inward rectifier potas...   553   e-156
sp|P48548|KCNJ5_RAT G protein-activated inward rectifier potassi...   531   e-150
sp|O02670|KCNJ5_PIG G protein-activated inward rectifier potassi...   529   e-149


==> sp|Q63511|KCNJ9_RAT G protein-activated inward rectifier potassium
           channel 3 OS=Rattus norvegicus GN=Kcnj9 PE=1 SV=2
          Length = 393

 Score =  778 bits (2009), Expect = 0.0
 Identities = 389/405 (96%), Positives = 390/405 (96%), Gaps = 12/405 (2%)

Query: 1   MAQENAAFSPGTEEPPRRRGRQRYVEKDGRCNVQQGNVRETYRYLTDLFTTLVDLQWRLS 60
           MAQENAAFSPG+EEPPRRRGRQRYVEKDGRCNVQQGNVRETYRYLTDLFTTLVDLQWRLS
Sbjct: 1   MAQENAAFSPGSEEPPRRRGRQRYVEKDGRCNVQQGNVRETYRYLTDLFTTLVDLQWRLS 60

Query: 61  LLFFVLAYALTWLFFGAIWWLIAYGRGDLEHLEDTAWTPCVNNLNGFVAAFLFSIETETT 120
           LLFFVLAYALTWLFFGAIWWLIAYGRGDLEHLEDTAWTPCVNNLNGFVAAFLFSIETETT
Sbjct: 61  LLFFVLAYALTWLFFGAIWWLIAYGRGDLEHLEDTAWTPCVNNLNGFVAAFLFSIETETT 120

Query: 121 IGYGHRVITDQCPEGIVLLLLQAILGSMVNAFMVGCMFVKISQPNKRAATLVFSSHAVVS 180
           IGYGHRVITDQCPEGIVLLLLQAILGSMVNAFMVGCMFVKISQPNKRAATLVFSSHAVVS
Sbjct: 121 IGYGHRVITDQCPEGIVLLLLQAILGSMVNAFMVGCMFVKISQPNKRAATLVFSSHAVVS 180

Query: 181 LRDGRLCLMFRVGDLRSSHIVEASIRAKLIRSRQTLEGEFIPLHQTDLSVGFDTGDDRLF 240
           LRDGRLCLMFRVGDLRSSHIVEASIRAKLIRSRQTLEGEFIPLHQTDLSVGFDTGDDRLF
Sbjct: 181 LRDGRLCLMFRVGDLRSSHIVEASIRAKLIRSRQTLEGEFIPLHQTDLSVGFDTGDDRLF 240

Query: 241 LVSPLVISHEIDAASPFWEASRRALERDDFEIVVILEGMVEATGMTCQARSSYLVDEVLW 300
           LVSPLVISHEIDAASPFWEASRRALERDDFEIVVILEGMVEATGMTCQARSSYLVDEVLW
Sbjct: 241 LVSPLVISHEIDAASPFWEASRRALERDDFEIVVILEGMVEATGMTCQARSSYLVDEVLW 300

Query: 301 GHRFTSVLTLEDGFYEVDYASFHETFEVPTPSCSARELAEAAARLDAHLYWSIPSRLDEK 360
           GHRFTSVLTLEDGFYEVDYASFHETFEVPTPSCSARELAEAAARLDAHLYWSIPSRLDEK
Sbjct: 301 GHRFTSVLTLEDGFYEVDYASFHETFEVPTPSCSARELAEAAARLDAHLYWSIPSRLDEK 360

Query: 361 VEEEGAGEGPGEEAEEEAGEGAGEGAGVDKEQNGCLPPPESESKV 405
           VEEEG            AGEGAG G G DKEQNGCLPPPESESKV
Sbjct: 361 VEEEG------------AGEGAGAGDGADKEQNGCLPPPESESKV 393


==> sp|Q92806|KCNJ9_HUMAN G protein-activated inward rectifier
           potassium channel 3 OS=Homo sapiens GN=KCNJ9 PE=2 SV=2
          Length = 393

 Score =  777 bits (2006), Expect = 0.0
 Identities = 389/405 (96%), Positives = 389/405 (96%), Gaps = 12/405 (2%)

Query: 1   MAQENAAFSPGTEEPPRRRGRQRYVEKDGRCNVQQGNVRETYRYLTDLFTTLVDLQWRLS 60
           MAQENAAFSPG EEPPRRRGRQRYVEKDGRCNVQQGNVRETYRYLTDLFTTLVDLQWRLS
Sbjct: 1   MAQENAAFSPGQEEPPRRRGRQRYVEKDGRCNVQQGNVRETYRYLTDLFTTLVDLQWRLS 60

Query: 61  LLFFVLAYALTWLFFGAIWWLIAYGRGDLEHLEDTAWTPCVNNLNGFVAAFLFSIETETT 120
           LLFFVLAYALTWLFFGAIWWLIAYGRGDLEHLEDTAWTPCVNNLNGFVAAFLFSIETETT
Sbjct: 61  LLFFVLAYALTWLFFGAIWWLIAYGRGDLEHLEDTAWTPCVNNLNGFVAAFLFSIETETT 120

Query: 121 IGYGHRVITDQCPEGIVLLLLQAILGSMVNAFMVGCMFVKISQPNKRAATLVFSSHAVVS 180
           IGYGHRVITDQCPEGIVLLLLQAILGSMVNAFMVGCMFVKISQPNKRAATLVFSSHAVVS
Sbjct: 121 IGYGHRVITDQCPEGIVLLLLQAILGSMVNAFMVGCMFVKISQPNKRAATLVFSSHAVVS 180

Query: 181 LRDGRLCLMFRVGDLRSSHIVEASIRAKLIRSRQTLEGEFIPLHQTDLSVGFDTGDDRLF 240
           LRDGRLCLMFRVGDLRSSHIVEASIRAKLIRSRQTLEGEFIPLHQTDLSVGFDTGDDRLF
Sbjct: 181 LRDGRLCLMFRVGDLRSSHIVEASIRAKLIRSRQTLEGEFIPLHQTDLSVGFDTGDDRLF 240

Query: 241 LVSPLVISHEIDAASPFWEASRRALERDDFEIVVILEGMVEATGMTCQARSSYLVDEVLW 300
           LVSPLVISHEIDAASPFWEASRRALERDDFEIVVILEGMVEATGMTCQARSSYLVDEVLW
Sbjct: 241 LVSPLVISHEIDAASPFWEASRRALERDDFEIVVILEGMVEATGMTCQARSSYLVDEVLW 300

Query: 301 GHRFTSVLTLEDGFYEVDYASFHETFEVPTPSCSARELAEAAARLDAHLYWSIPSRLDEK 360
           GHRFTSVLTLEDGFYEVDYASFHETFEVPTPSCSARELAEAAARLDAHLYWSIPSRLDEK
Sbjct: 301 GHRFTSVLTLEDGFYEVDYASFHETFEVPTPSCSARELAEAAARLDAHLYWSIPSRLDEK 360

Query: 361 VEEEGAGEGPGEEAEEEAGEGAGEGAGVDKEQNGCLPPPESESKV 405
           VEEEGAGEG G E            AG DKEQNGCLPPPESESKV
Sbjct: 361 VEEEGAGEGAGGE------------AGADKEQNGCLPPPESESKV 393


==> sp|P48543|KCNJ9_MOUSE G protein-activated inward rectifier
           potassium channel 3 OS=Mus musculus GN=Kcnj9 PE=1 SV=2
          Length = 393

 Score =  776 bits (2004), Expect = 0.0
 Identities = 388/405 (95%), Positives = 389/405 (96%), Gaps = 12/405 (2%)

Query: 1   MAQENAAFSPGTEEPPRRRGRQRYVEKDGRCNVQQGNVRETYRYLTDLFTTLVDLQWRLS 60
           MAQENAAFSPG+EEPPRRRGRQRYVEKDGRCNVQQGNVRETYRYLTDLFTTLVDLQWRLS
Sbjct: 1   MAQENAAFSPGSEEPPRRRGRQRYVEKDGRCNVQQGNVRETYRYLTDLFTTLVDLQWRLS 60

Query: 61  LLFFVLAYALTWLFFGAIWWLIAYGRGDLEHLEDTAWTPCVNNLNGFVAAFLFSIETETT 120
           LLFFVLAYALTWLFFGAIWWLIAYGRGDLEHLEDTAWTPCVNNLNGFVAAFLFSIETETT
Sbjct: 61  LLFFVLAYALTWLFFGAIWWLIAYGRGDLEHLEDTAWTPCVNNLNGFVAAFLFSIETETT 120

Query: 121 IGYGHRVITDQCPEGIVLLLLQAILGSMVNAFMVGCMFVKISQPNKRAATLVFSSHAVVS 180
           IGYGHRVITDQCPEGIVLLLLQAILGSMVNAFMVGCMFVKISQPNKRAATLVFSSHAVVS
Sbjct: 121 IGYGHRVITDQCPEGIVLLLLQAILGSMVNAFMVGCMFVKISQPNKRAATLVFSSHAVVS 180

Query: 181 LRDGRLCLMFRVGDLRSSHIVEASIRAKLIRSRQTLEGEFIPLHQTDLSVGFDTGDDRLF 240
           LRDGRLCLMFRVGDLRSSHIVEASIRAKLIRSRQTLEGEFIPLHQTDLSVGFDTGDDRLF
Sbjct: 181 LRDGRLCLMFRVGDLRSSHIVEASIRAKLIRSRQTLEGEFIPLHQTDLSVGFDTGDDRLF 240

Query: 241 LVSPLVISHEIDAASPFWEASRRALERDDFEIVVILEGMVEATGMTCQARSSYLVDEVLW 300
           LVSPLVISHEIDAASPFWEASRRALERDDFEIVVILEGMVEATGMTCQARSSYLVDEVLW
Sbjct: 241 LVSPLVISHEIDAASPFWEASRRALERDDFEIVVILEGMVEATGMTCQARSSYLVDEVLW 300

Query: 301 GHRFTSVLTLEDGFYEVDYASFHETFEVPTPSCSARELAEAAARLDAHLYWSIPSRLDEK 360
           GHRFTSVLTLEDGFYEVDYASFHETFEVPTPSCSARELAEAAARLDAHLYWSIPSRLDEK
Sbjct: 301 GHRFTSVLTLEDGFYEVDYASFHETFEVPTPSCSARELAEAAARLDAHLYWSIPSRLDEK 360

Query: 361 VEEEGAGEGPGEEAEEEAGEGAGEGAGVDKEQNGCLPPPESESKV 405
           VEEEG            AGEGAG G G DKE NGCLPPPESESKV
Sbjct: 361 VEEEG------------AGEGAGAGDGADKEHNGCLPPPESESKV 393
