# Supplementary material for: Dataset supporting the proteomic differences found between excretion/secretion products from two isolates of Fasciola hepatica newly excysted juveniles (NEJ) derived from different snail hosts
Source: Data Brief. 2019 Jul 15;25:104272. doi: 10.1016/j.dib.2019.104272 (PMC6661421; doi:10.1016/j.dib.2019.104272)
Supplement: Supplementary file 2 [file mmc2.zip › links/SWISSP/tr_F1MC11_F1MC11_BOVIN-SWISSP.txt]

>tr_F1MC11_F1MC11_BOVIN

sp|P02533|K1C14_HUMAN Keratin, type I cytoskeletal 14 OS=Homo sa...   841   0.0  
sp|Q61781|K1C14_MOUSE Keratin, type I cytoskeletal 14 OS=Mus mus...   824   0.0  
sp|Q6IFV1|K1C14_RAT Keratin, type I cytoskeletal 14 OS=Rattus no...   808   0.0  
sp|P08779|K1C16_HUMAN Keratin, type I cytoskeletal 16 OS=Homo sa...   739   0.0  
sp|Q9Z2K1|K1C16_MOUSE Keratin, type I cytoskeletal 16 OS=Mus mus...   703   0.0  
sp|Q6IFX2|K1C42_MOUSE Keratin, type I cytoskeletal 42 OS=Mus mus...   640   0.0  
sp|Q6PVZ1|K1C14_CHICK Keratin, type I cytoskeletal 14 OS=Gallus ...   637   0.0  
sp|A1L595|K1C17_BOVIN Keratin, type I cytoskeletal 17 OS=Bos tau...   637   0.0  
sp|Q04695|K1C17_HUMAN Keratin, type I cytoskeletal 17 OS=Homo sa...   633   0.0  
sp|Q6IFU7|K1C42_RAT Keratin, type I cytoskeletal 42 OS=Rattus no...   632   e-180


==> sp|P02533|K1C14_HUMAN Keratin, type I cytoskeletal 14 OS=Homo
           sapiens GN=KRT14 PE=1 SV=4
          Length = 472

 Score =  841 bits (2172), Expect = 0.0
 Identities = 440/483 (91%), Positives = 456/483 (94%), Gaps = 17/483 (3%)

Query: 1   MTTCSRQYTSSSSIKSS----GGIGGGSSRISSVLAGGSCRAPSAYGG-LSVSSSRYSSG 55
           MTTCSRQ+TSSSS+K S    GGIGGGSSRISSVLAGGSCRAPS YGG LSVSSSR+SSG
Sbjct: 1   MTTCSRQFTSSSSMKGSCGIGGGIGGGSSRISSVLAGGSCRAPSTYGGGLSVSSSRFSSG 60

Query: 56  GVCGLGGGYGGGFSSSSSFGGALGSSFGGGYGGGLGAGFGGGFGGGVGGGFGGGFGVGDG 115
           G CGLGGGYGGGFSSSSS   + GS FGGGYGGGLGAG GGGFGGG  GG        DG
Sbjct: 61  GACGLGGGYGGGFSSSSS---SFGSGFGGGYGGGLGAGLGGGFGGGFAGG--------DG 109

Query: 116 LLAGSEKVTMQNLNDRLASYLDKVRALEEANADLEVKIRDWYQRQRPAEIKDYSPYFKTI 175
           LL GSEKVTMQNLNDRLASYLDKVRALEEANADLEVKIRDWYQRQRPAEIKDYSPYFKTI
Sbjct: 110 LLVGSEKVTMQNLNDRLASYLDKVRALEEANADLEVKIRDWYQRQRPAEIKDYSPYFKTI 169

Query: 176 EDLRNKILTATVDNANVVLQIDNARLAADDFRTKYETELNLRLSVEADINGLRRVLDELT 235
           EDLRNKILTATVDNANV+LQIDNARLAADDFRTKYETELNLR+SVEADINGLRRVLDELT
Sbjct: 170 EDLRNKILTATVDNANVLLQIDNARLAADDFRTKYETELNLRMSVEADINGLRRVLDELT 229

Query: 236 LARADLEMQIESLKEELAYLRKNHEEEMNSLRGQVGGDVNVEMDAAPGVDLSRILNEMRD 295
           LARADLEMQIESLKEELAYL+KNHEEEMN+LRGQVGGDVNVEMDAAPGVDLSRILNEMRD
Sbjct: 230 LARADLEMQIESLKEELAYLKKNHEEEMNALRGQVGGDVNVEMDAAPGVDLSRILNEMRD 289

Query: 296 QYEKMAEKNRKDAEDWFFSKTEELNREVATNSELVQSGKSEISELRRTLQNLEIELQSQL 355
           QYEKMAEKNRKDAE+WFF+KTEELNREVATNSELVQSGKSEISELRRT+QNLEIELQSQL
Sbjct: 290 QYEKMAEKNRKDAEEWFFTKTEELNREVATNSELVQSGKSEISELRRTMQNLEIELQSQL 349

Query: 356 SMKASLENSLEETKGRYCMQLAQIQELISSVEEQLAQLRCEMEQQNQEYKILLDVKTRLE 415
           SMKASLENSLEETKGRYCMQLAQIQE+I SVEEQLAQLRCEMEQQNQEYKILLDVKTRLE
Sbjct: 350 SMKASLENSLEETKGRYCMQLAQIQEMIGSVEEQLAQLRCEMEQQNQEYKILLDVKTRLE 409

Query: 416 QEIATYRRLLEGEDAHLSSSQFSSGSQSSRDV-SSSRQVRTKVVDVHDGKVVSTHEQIVR 474
           QEIATYRRLLEGEDAHLSSSQFSSGSQSSRDV SSSRQ+RTKV+DVHDGKVVSTHEQ++R
Sbjct: 410 QEIATYRRLLEGEDAHLSSSQFSSGSQSSRDVTSSSRQIRTKVMDVHDGKVVSTHEQVLR 469

Query: 475 TKN 477
           TKN
Sbjct: 470 TKN 472


==> sp|Q61781|K1C14_MOUSE Keratin, type I cytoskeletal 14 OS=Mus
           musculus GN=Krt14 PE=1 SV=2
          Length = 484

 Score =  824 bits (2129), Expect = 0.0
 Identities = 424/487 (87%), Positives = 455/487 (93%), Gaps = 13/487 (2%)

Query: 1   MTTCSRQYTSSSSIKSSGGIGGGSSRISSVLAGGSCRAPSAYGGLSVSSSRYSSGGVCGL 60
           M TCSRQ+TSSSS+K S GIGGGSSR+SS+LAGGSCRAPS YGG+SV+SSR+SSGG CG+
Sbjct: 1   MATCSRQFTSSSSMKGSCGIGGGSSRMSSILAGGSCRAPSTYGGMSVTSSRFSSGGACGI 60

Query: 61  GGGYGGGFSSSSSFGGALGSSFGG---GYGGGLGAGFGGGFGGGVGGGFGGGFGVGDGLL 117
           GGGYGG FSSSS FGG LGS FGG   G+GGG G G GGGFGGG+GGG GGG  +GDGLL
Sbjct: 61  GGGYGGSFSSSS-FGGGLGSGFGGRFDGFGGGFGGGLGGGFGGGLGGGLGGG--IGDGLL 117

Query: 118 AGSEKVTMQNLNDRLASYLDKVRALEEANADLEVKIRDWYQRQRPAEIKDYSPYFKTIED 177
            GSEKVTMQNLNDRLA+YLDKVRALEEAN +LEVKIRDWYQRQRP EIKDYSPYFKTIED
Sbjct: 118 VGSEKVTMQNLNDRLATYLDKVRALEEANTELEVKIRDWYQRQRPTEIKDYSPYFKTIED 177

Query: 178 LRNKILTATVDNANVVLQIDNARLAADDFRTKYETELNLRLSVEADINGLRRVLDELTLA 237
           L++KIL ATVDNANV+LQIDNARLAADDFRTK+ETE +LR+SVEADINGLRRVLDELTLA
Sbjct: 178 LKSKILAATVDNANVLLQIDNARLAADDFRTKFETEQSLRMSVEADINGLRRVLDELTLA 237

Query: 238 RADLEMQIESLKEELAYLRKNHEEEMNSLRGQVGGDVNVEMDAAPGVDLSRILNEMRDQY 297
           RADLEMQIESLKEELAYL+KNHEEEM S+RGQVGGDVNVEMDAAPGVDLSRILNEMRDQY
Sbjct: 238 RADLEMQIESLKEELAYLKKNHEEEMASMRGQVGGDVNVEMDAAPGVDLSRILNEMRDQY 297

Query: 298 EKMAEKNRKDAEDWFFSKTEELNREVATNSELVQSGKSEISELRRTLQNLEIELQSQLSM 357
           EKMAEKNRKDAE+WFFSKTEELNREVATNSELVQSGKSEISELRRT+QNLEIELQSQLSM
Sbjct: 298 EKMAEKNRKDAEEWFFSKTEELNREVATNSELVQSGKSEISELRRTMQNLEIELQSQLSM 357

Query: 358 KASLENSLEETKGRYCMQLAQIQELISSVEEQLAQLRCEMEQQNQEYKILLDVKTRLEQE 417
           KASLEN+LEETKGRYCMQLAQIQE+I SVEEQLAQLRCEMEQQNQEYKILLDVKTRLEQE
Sbjct: 358 KASLENNLEETKGRYCMQLAQIQEMIGSVEEQLAQLRCEMEQQNQEYKILLDVKTRLEQE 417

Query: 418 IATYRRLLEGEDAHL------SSSQFSSGSQSSRDV-SSSRQVRTKVVDVHDGKVVSTHE 470
           IATYRRLLEGEDAHL      SSSQFSSGSQSSRDV S++RQ+RTKV+DVHDGKVVSTHE
Sbjct: 418 IATYRRLLEGEDAHLSSSQFSSSSQFSSGSQSSRDVTSTNRQIRTKVMDVHDGKVVSTHE 477

Query: 471 QIVRTKN 477
           Q++RTKN
Sbjct: 478 QVLRTKN 484


==> sp|Q6IFV1|K1C14_RAT Keratin, type I cytoskeletal 14 OS=Rattus
           norvegicus GN=Krt14 PE=2 SV=1
          Length = 485

 Score =  808 bits (2086), Expect = 0.0
 Identities = 418/490 (85%), Positives = 448/490 (91%), Gaps = 18/490 (3%)

Query: 1   MTTCSRQYTSSSSIKSSGGIGGGSSRISSVLAGGSCRAPSAYGGLSVSSSRYSSGGVCGL 60
           M TCSRQ+TSSSS+K S GIGGGSSR+SSVLAGGSCRAPS YGG+S    R+SS G   +
Sbjct: 1   MATCSRQFTSSSSMKGSCGIGGGSSRMSSVLAGGSCRAPSTYGGMS----RFSSAGAYAV 56

Query: 61  GGGYGGGFSSSSSFGGALGSSFGGGYGGGLGAGFGGGFGGGVGGGFGGGFG------VGD 114
           G GYGGGFSSSS FGG  G   GGG GGGLG G GGGFGGG+GGGFGGG G      +GD
Sbjct: 57  GSGYGGGFSSSS-FGGGFGGGIGGGIGGGLGGGIGGGFGGGIGGGFGGGIGSGFGGGLGD 115

Query: 115 GLLAGSEKVTMQNLNDRLASYLDKVRALEEANADLEVKIRDWYQRQRPAEIKDYSPYFKT 174
           GLL GSEKVTMQNLNDRLA+YLDKVRALEEAN+DLEVKIRDWYQRQRP EIKDYSPYFKT
Sbjct: 116 GLLVGSEKVTMQNLNDRLATYLDKVRALEEANSDLEVKIRDWYQRQRPTEIKDYSPYFKT 175

Query: 175 IEDLRNKILTATVDNANVVLQIDNARLAADDFRTKYETELNLRLSVEADINGLRRVLDEL 234
           IEDL++KIL ATVDNANV+LQIDNARLAADDFRTK+ETE +LR++VE+DINGLRRVLDEL
Sbjct: 176 IEDLKSKILAATVDNANVLLQIDNARLAADDFRTKFETEQSLRINVESDINGLRRVLDEL 235

Query: 235 TLARADLEMQIESLKEELAYLRKNHEEEMNSLRGQVGGDVNVEMDAAPGVDLSRILNEMR 294
           TLARADLEMQIESLKEELAYL+KNHEEEM S+RGQVGGDVNVEMDAAPGVDLSRILNEMR
Sbjct: 236 TLARADLEMQIESLKEELAYLKKNHEEEMASMRGQVGGDVNVEMDAAPGVDLSRILNEMR 295

Query: 295 DQYEKMAEKNRKDAEDWFFSKTEELNREVATNSELVQSGKSEISELRRTLQNLEIELQSQ 354
           DQYEKMAEKNRKDAEDWFF+KTEELNREVATNSELVQSGKSEISELRRT+QNLEIELQSQ
Sbjct: 296 DQYEKMAEKNRKDAEDWFFTKTEELNREVATNSELVQSGKSEISELRRTMQNLEIELQSQ 355

Query: 355 LSMKASLENSLEETKGRYCMQLAQIQELISSVEEQLAQLRCEMEQQNQEYKILLDVKTRL 414
           LSMKASLEN+LEETKGRYCMQLAQIQE+I SVEEQLAQLRCEMEQQNQEYKILLDVKTRL
Sbjct: 356 LSMKASLENNLEETKGRYCMQLAQIQEMIGSVEEQLAQLRCEMEQQNQEYKILLDVKTRL 415

Query: 415 EQEIATYRRLLEGEDAHL------SSSQFSSGSQSSRDV-SSSRQVRTKVVDVHDGKVVS 467
           EQEIATYRRLLEGEDAHL      SSSQFSSGSQSSRDV S++RQ+RTKV+DVHDGKVVS
Sbjct: 416 EQEIATYRRLLEGEDAHLSSAQFSSSSQFSSGSQSSRDVTSTNRQIRTKVMDVHDGKVVS 475

Query: 468 THEQIVRTKN 477
           THEQ++RTKN
Sbjct: 476 THEQVLRTKN 485
