# Supplementary material for: Dataset supporting the proteomic differences found between excretion/secretion products from two isolates of Fasciola hepatica newly excysted juveniles (NEJ) derived from different snail hosts
Source: Data Brief. 2019 Jul 15;25:104272. doi: 10.1016/j.dib.2019.104272 (PMC6661421; doi:10.1016/j.dib.2019.104272)
Supplement: Supplementary file 2 [file mmc2.zip › links/SWISSP/tr_F1MFW9_F1MFW9_BOVIN-SWISSP.txt]

>tr_F1MFW9_F1MFW9_BOVIN

sp|Q2M2I5|K1C24_HUMAN Keratin, type I cytoskeletal 24 OS=Homo sa...   753   0.0  
sp|A1L317|K1C24_MOUSE Keratin, type I cytoskeletal 24 OS=Mus mus...   654   0.0  
sp|Q6IFX1|K1C24_RAT Keratin, type I cytoskeletal 24 OS=Rattus no...   620   e-177
sp|P02535|K1C10_MOUSE Keratin, type I cytoskeletal 10 OS=Mus mus...   531   e-150
sp|Q6IFW6|K1C10_RAT Keratin, type I cytoskeletal 10 OS=Rattus no...   531   e-150
sp|P02537|K1C0_XENLA Keratin-3, type I cytoskeletal 51 kDa OS=Xe...   529   e-149
sp|Q6EIZ0|K1C10_CANLF Keratin, type I cytoskeletal 10 OS=Canis l...   526   e-148
sp|P13645|K1C10_HUMAN Keratin, type I cytoskeletal 10 OS=Homo sa...   521   e-147
sp|P06394|K1C10_BOVIN Keratin, type I cytoskeletal 10 OS=Bos tau...   517   e-146
sp|Q99456|K1C12_HUMAN Keratin, type I cytoskeletal 12 OS=Homo sa...   501   e-141


==> sp|Q2M2I5|K1C24_HUMAN Keratin, type I cytoskeletal 24 OS=Homo
           sapiens GN=KRT24 PE=1 SV=1
          Length = 525

 Score =  753 bits (1945), Expect = 0.0
 Identities = 396/500 (79%), Positives = 427/500 (85%), Gaps = 35/500 (7%)

Query: 1   GFRGGAGSYGLSGGSSGGFGG----GFGSCSVGGGFGGASGSGIGFGGGSSFGGGSSFGG 56
           GFRGGA S  LSGGSSG FGG    GFGSCSVGGGFGGASGSG GFGGGS          
Sbjct: 42  GFRGGASSCSLSGGSSGAFGGSFGGGFGSCSVGGGFGGASGSGTGFGGGS---------- 91

Query: 57  GSSFGGGSSFGGGSGFGGSAGYAGGASGGFYSYAGGVGGGVGGGLGDGGLFSGGEKQAMQ 116
             SFGG S FG GSGF GS+ ++ GA+GGFYSY    GGG+GGG+GDGGLFSGGEKQ MQ
Sbjct: 92  --SFGGVSGFGRGSGFCGSSRFSSGATGGFYSY----GGGMGGGVGDGGLFSGGEKQTMQ 145

Query: 117 NLNDRLANYLDKVRALEEANADLENKIKEWYEKFGPRSGDGGAGRDYSKYYPVIEDVRTQ 176
           NLNDRLANYLDKVRALEEAN DLENKIKEWY+K+GP SGDGG+GRDYSKYY +IED+R Q
Sbjct: 146 NLNDRLANYLDKVRALEEANTDLENKIKEWYDKYGPGSGDGGSGRDYSKYYSIIEDLRNQ 205

Query: 177 IITATIENAGIVLQIDNARLAADDFRLKYENELHLRQTVEADINGLRKVLDDLTMTRSDL 236
           II AT+ENAGI+L IDNARLAADDFRLKYENEL LRQ+VEADINGLRKVLDDLTMTRSDL
Sbjct: 206 IIAATVENAGIILHIDNARLAADDFRLKYENELCLRQSVEADINGLRKVLDDLTMTRSDL 265

Query: 237 EMQIESLTEELAYLKKNHEEEMKSMQGSSRGDVTVEMNAAPGTDLTKLLNDMRAQYEELA 296
           EMQIES TEELAYL+KNHEEEMK+MQGSS G+VTVEMNAAPGTDLTKLLNDMRAQYEELA
Sbjct: 266 EMQIESFTEELAYLRKNHEEEMKNMQGSSGGEVTVEMNAAPGTDLTKLLNDMRAQYEELA 325

Query: 297 EQNRREAEEQFNKQSASLQAQISTDAGAANSAKNEITELKRTLQALEIELQSQLAMKSSL 356
           EQNRREAEE+FNKQSASLQAQISTDAGAA SAKNEITELKRTLQALEIELQSQLAMKSSL
Sbjct: 326 EQNRREAEERFNKQSASLQAQISTDAGAATSAKNEITELKRTLQALEIELQSQLAMKSSL 385

Query: 357 EGTLADTEANYMVQLSQIQMQISSLEEQICQIRGETECQNAEYEQLLDIKTRLEMEIETY 416
           EGTLADTEA Y+ QLS+IQ QIS+LEE+ICQI GET+CQNAEY+QLLDIKTRLE+EIETY
Sbjct: 386 EGTLADTEAGYVAQLSEIQTQISALEEEICQIWGETKCQNAEYKQLLDIKTRLEVEIETY 445

Query: 417 RRLLDGEGG---------------NMGSRDSSMSDGSRSGTSVQGRDPSKSRVTKTIVEE 461
           RRLLDGEGG               NMGSRD    D      S QGRD SK+RVTKTIVEE
Sbjct: 446 RRLLDGEGGGSSFAEFGGRNSGSVNMGSRDLVSGDSRSGSCSGQGRDSSKTRVTKTIVEE 505

Query: 462 VVDGKVISSQVSNVSEVKLK 481
           +VDGKV+SSQVS++SEVK+K
Sbjct: 506 LVDGKVVSSQVSSISEVKVK 525


 Score = 42.4 bits (98), Expect = 0.008
 Identities = 31/63 (49%), Positives = 35/63 (55%), Gaps = 8/63 (12%)

Query: 46  SSFGGGSSFGGGSSFGGGSSFGGGS--GFGGSA--GYAGGASGGFYSYAGGVGGGVGGGL 101
           SS  GGSS    S+  GGSSF  GS  G GGS+  G+ GGAS    S +GG  G  GG  
Sbjct: 9   SSRAGGSSSARVSA--GGSSFSSGSRCGLGGSSAQGFRGGASS--CSLSGGSSGAFGGSF 64

Query: 102 GDG 104
           G G
Sbjct: 65  GGG 67


==> sp|A1L317|K1C24_MOUSE Keratin, type I cytoskeletal 24 OS=Mus
           musculus GN=Krt24 PE=2 SV=2
          Length = 512

 Score =  654 bits (1687), Expect = 0.0
 Identities = 347/488 (71%), Positives = 401/488 (82%), Gaps = 28/488 (5%)

Query: 1   GFRGGAGSYGLSGGSSGGFGGGFGSCSVGGGFGGASGSGIGFGGGSSFGGGSSFGGGSSF 60
           GF+G + S+ LSGGS G  GGGFGSCSV GGFG AS          S+GGGS FGG S F
Sbjct: 46  GFQGSSNSWSLSGGSKGSMGGGFGSCSVRGGFGAAS----------SYGGGSGFGGSSGF 95

Query: 61  GGGSSFGGGSGFGGSAGYAGGASGGFYSYAGGVGGGVGGGLG-DGGLFSGGEKQAMQNLN 119
           GGGS FGGGSGFG      GG+SGGF SY G +G G+GG  G DGGL SG EKQ MQ+LN
Sbjct: 96  GGGSGFGGGSGFG------GGSSGGFSSYGGSMGCGLGGVSGYDGGLLSGSEKQTMQDLN 149

Query: 120 DRLANYLDKVRALEEANADLENKIKEWYEKFGPRSGDGGAGRDYSKYYPVIEDVRTQIIT 179
           DRLANYLDKVRALEEAN DLE KIK+WY K G  S  GG+GRDYS+YY +IED++ QI++
Sbjct: 150 DRLANYLDKVRALEEANTDLECKIKDWYGKHG--SVKGGSGRDYSQYYSIIEDLKKQILS 207

Query: 180 ATIENAGIVLQIDNARLAADDFRLKYENELHLRQTVEADINGLRKVLDDLTMTRSDLEMQ 239
           AT ENA + LQIDNARLAADDFR+KYE+EL LR+ +EADINGLRKVLD++TMTR DLEMQ
Sbjct: 208 ATCENARMTLQIDNARLAADDFRMKYEHELCLRECLEADINGLRKVLDEMTMTRCDLEMQ 267

Query: 240 IESLTEELAYLKKNHEEEMKSMQGSSRGDVTVEMNAAPGTDLTKLLNDMRAQYEELAEQN 299
           IE LTEEL +L+KNHEEEMK MQGSS GDVTVEMNAAPG DLTKLLNDMRAQYE +AEQN
Sbjct: 268 IEGLTEELVFLRKNHEEEMKCMQGSSGGDVTVEMNAAPGVDLTKLLNDMRAQYEAMAEQN 327

Query: 300 RREAEEQFNKQSASLQAQISTDAGAANSAKNEITELKRTLQALEIELQSQLAMKSSLEGT 359
           R+EAE QFN++SASLQAQIS+DAG AN A++E+ ELKRT+Q LEIELQSQLA+K SLEGT
Sbjct: 328 RQEAERQFNERSASLQAQISSDAGEANCARSEVMELKRTVQTLEIELQSQLALKCSLEGT 387

Query: 360 LADTEANYMVQLSQIQMQISSLEEQICQIRGETECQNAEYEQLLDIKTRLEMEIETYRRL 419
           LADTEA Y+ QLS IQ QISSLEEQ+ QIR ET+CQ+AEYE LL+IKTRLE EIETYRRL
Sbjct: 388 LADTEAGYVAQLSGIQAQISSLEEQLSQIRAETQCQSAEYECLLNIKTRLEQEIETYRRL 447

Query: 420 LDGEGG-----NMGSRDSSMSD-GSRSGTSVQGRDPSKSRVTKTIVEEVVDGKVISSQVS 473
           L+G+GG     N+ S++  +SD GS +G   QG+DPSK+RVTKTI+EEVVDG+V+SSQVS
Sbjct: 448 LNGDGGGCDYRNLVSKNVVLSDSGSCAG---QGKDPSKTRVTKTIIEEVVDGRVVSSQVS 504

Query: 474 NVSEVKLK 481
           N+SEVK+K
Sbjct: 505 NISEVKIK 512


==> sp|Q6IFX1|K1C24_RAT Keratin, type I cytoskeletal 24 OS=Rattus
           norvegicus GN=Krt24 PE=3 SV=1
          Length = 491

 Score =  620 bits (1600), Expect = e-177
 Identities = 338/486 (69%), Positives = 386/486 (79%), Gaps = 20/486 (4%)

Query: 4   GGAGSYGLSG-GSSGGFGGGFGSCSVGGGFGGASGSGIGFGGGSSFGGG-SSFGGGSSFG 61
           G  GS G +G GSS G GGG    S  G  G +S  G+  G   S GGG SS      FG
Sbjct: 18  GAVGSRGCTGSGSSYGLGGG----SAWGFQGSSSSWGLSGGSKGSIGGGFSSCSVRGGFG 73

Query: 62  GGSSFGGGSGFGGSAGYAGGASGGFYSYAGGVGGGVGG-GLGDGGLFSGGEKQAMQNLND 120
            GSSFGGGSGFG      GG+SGG  SY G +GGG+GG G  DGGL SG EKQ MQ LND
Sbjct: 74  AGSSFGGGSGFG------GGSSGGVSSYGGSLGGGLGGIGGYDGGLLSGSEKQTMQGLND 127

Query: 121 RLANYLDKVRALEEANADLENKIKEWYEKFGPRSGDGGAGRDYSKYYPVIEDVRTQIITA 180
           RLANYLDKVRALEEAN DLE KIK+WY + G  SG  G GRDYS+Y  VIED++ QII+A
Sbjct: 128 RLANYLDKVRALEEANTDLETKIKDWYGRHG--SGKDGPGRDYSQYCSVIEDLKNQIISA 185

Query: 181 TIENAGIVLQIDNARLAADDFRLKYENELHLRQTVEADINGLRKVLDDLTMTRSDLEMQI 240
           T ENA + LQIDNARLAADDFR+KYE+EL LRQ++EADINGLRKVLD++TMTR DLEMQI
Sbjct: 186 TCENARLALQIDNARLAADDFRMKYEHELCLRQSLEADINGLRKVLDEMTMTRCDLEMQI 245

Query: 241 ESLTEELAYLKKNHEEEMKSMQGSSRGDVTVEMNAAPGTDLTKLLNDMRAQYEELAEQNR 300
           E LTEEL +L+KNHEEEMK +QGSS GDVTVEMNA PGTDLTKLLNDMRAQYE +AEQNR
Sbjct: 246 EGLTEELVFLRKNHEEEMKCLQGSSGGDVTVEMNATPGTDLTKLLNDMRAQYEAMAEQNR 305

Query: 301 REAEEQFNKQSASLQAQISTDAGAANSAKNEITELKRTLQALEIELQSQLAMKSSLEGTL 360
           +EAE+QFN++SA LQAQISTDAGAAN AK+E+ EL+RT+Q LEIELQSQLA+K SLEGTL
Sbjct: 306 QEAEKQFNERSACLQAQISTDAGAANCAKSEVMELRRTVQTLEIELQSQLALKCSLEGTL 365

Query: 361 ADTEANYMVQLSQIQMQISSLEEQICQIRGETECQNAEYEQLLDIKTRLEMEIETYRRLL 420
           ADTEA Y+ QLS IQ QISSLEEQ+ QIRGET+CQ+AEYE LLDIKTRLE EIETYRRLL
Sbjct: 366 ADTEARYVAQLSGIQTQISSLEEQLSQIRGETQCQSAEYECLLDIKTRLEQEIETYRRLL 425

Query: 421 DGEGG-----NMGSRDSSMSDGSRSGTSVQGRDPSKSRVTKTIVEEVVDGKVISSQVSNV 475
           +G+GG     N+ SR   ++D +    S Q +DPSK+RVTKTI+EEVVDGKV+SSQVSN+
Sbjct: 426 NGDGGGCDYRNLVSRQVVLNDSNFGSCSGQEKDPSKTRVTKTIIEEVVDGKVVSSQVSNI 485

Query: 476 SEVKLK 481
           SEVK+K
Sbjct: 486 SEVKIK 491


 Score = 32.3 bits (72), Expect = 8.6
 Identities = 19/45 (42%), Positives = 22/45 (48%), Gaps = 5/45 (11%)

Query: 2   FRGGAGSYGLSGGSSGGFGGGFGSCSVGGGFGGASGSGIGFGGGS 46
           F GG+G  G S G    +GG     S+GGG GG  G   G   GS
Sbjct: 78  FGGGSGFGGGSSGGVSSYGG-----SLGGGLGGIGGYDGGLLSGS 117
