# Supplementary material for: Dataset supporting the proteomic differences found between excretion/secretion products from two isolates of Fasciola hepatica newly excysted juveniles (NEJ) derived from different snail hosts
Source: Data Brief. 2019 Jul 15;25:104272. doi: 10.1016/j.dib.2019.104272 (PMC6661421; doi:10.1016/j.dib.2019.104272)
Supplement: Supplementary file 2 [file mmc2.zip › links/SWISSP/tr_F1MNL7_F1MNL7_BOVIN-SWISSP.txt]

>tr_F1MNL7_F1MNL7_BOVIN

sp|P00974|BPT1_BOVIN Pancreatic trypsin inhibitor OS=Bos taurus ...   202   7e-052
sp|P04815|BPT2_BOVIN Spleen trypsin inhibitor I OS=Bos taurus PE...   189   3e-048
sp|Q29100|UPTI_PIG Uterine plasmin/trypsin inhibitor OS=Sus scro...   129   4e-030
sp|P00975|IBPS_BOVIN Serum basic protease inhibitor OS=Bos tauru...   123   4e-028
sp|Q29428|TKDP1_SHEEP Trophoblast Kunitz domain protein 1 OS=Ovi...    86   9e-017
sp|Q28201|TKDP1_BOVIN Trophoblast Kunitz domain protein 1 OS=Bos...    82   8e-016
sp|F8J2F5|VKT87_DRYCN Kunitz-type serine protease inhibitor 87 O...    75   1e-013
sp|P00976|IBPC_BOVIN Colostrum trypsin inhibitor OS=Bos taurus P...    75   1e-013
sp|P00993|IBP_CARCR Chelonianin OS=Caretta caretta PE=1 SV=1           75   2e-013
sp|P00994|ISIK_HELPO Isoinhibitor K OS=Helix pomatia PE=1 SV=1         73   6e-013


==> sp|P00974|BPT1_BOVIN Pancreatic trypsin inhibitor OS=Bos taurus
          PE=1 SV=2
          Length = 100

 Score =  202 bits (513), Expect = 7e-052
 Identities = 93/99 (93%), Positives = 96/99 (96%)

Query: 1  MKMSRLCLSVALLVLLGTLAASTPGCDTSNQAKAQRPDFCLEPPYTGPCKARMIRYFYNA 60
          MKMSRLCLSVALLVLLGTLAASTPGCDTSNQAKAQRPDFCLEPPYTGPCKAR+IRYFYNA
Sbjct: 1  MKMSRLCLSVALLVLLGTLAASTPGCDTSNQAKAQRPDFCLEPPYTGPCKARIIRYFYNA 60

Query: 61 KAGLCQPFVYGGCRAKRNNFKSSEDCMRTCGGALGVWGN 99
          KAGLCQ FVYGGCRAKRNNFKS+EDCMRTCGGA+G W N
Sbjct: 61 KAGLCQTFVYGGCRAKRNNFKSAEDCMRTCGGAIGPWEN 99


==> sp|P04815|BPT2_BOVIN Spleen trypsin inhibitor I OS=Bos taurus
          PE=1 SV=2
          Length = 100

 Score =  189 bits (481), Expect = 3e-048
 Identities = 85/95 (89%), Positives = 92/95 (96%)

Query: 1  MKMSRLCLSVALLVLLGTLAASTPGCDTSNQAKAQRPDFCLEPPYTGPCKARMIRYFYNA 60
          MKMSRLCLS+ALLVLLGTLAASTPGCDTSNQAKAQRPDFCLEPPYTGPCKA+MIRYFYNA
Sbjct: 1  MKMSRLCLSIALLVLLGTLAASTPGCDTSNQAKAQRPDFCLEPPYTGPCKAKMIRYFYNA 60

Query: 61 KAGLCQPFVYGGCRAKRNNFKSSEDCMRTCGGALG 95
          KAG C+ FVYGGC+AK NNF+S+EDCMRTCGGA+G
Sbjct: 61 KAGFCETFVYGGCKAKSNNFRSAEDCMRTCGGAIG 95


==> sp|Q29100|UPTI_PIG Uterine plasmin/trypsin inhibitor OS=Sus
          scrofa PE=1 SV=1
          Length = 122

 Score =  129 bits (325), Expect = 4e-030
 Identities = 57/88 (64%), Positives = 66/88 (75%)

Query: 3  MSRLCLSVALLVLLGTLAASTPGCDTSNQAKAQRPDFCLEPPYTGPCKARMIRYFYNAKA 62
          MSRLCLS ALL+LLG L ASTPG + S+  +A  P FC EPPYTGPC A  +RYFYNA  
Sbjct: 1  MSRLCLSAALLLLLGALVASTPGDEESSLVRAGPPGFCREPPYTGPCSAHFVRYFYNATT 60

Query: 63 GLCQPFVYGGCRAKRNNFKSSEDCMRTC 90
          GLCQ FVYGGCR K+NNF   ++C+ TC
Sbjct: 61 GLCQSFVYGGCRGKQNNFMDEKECLHTC 88
