# Supplementary material for: Dataset supporting the proteomic differences found between excretion/secretion products from two isolates of Fasciola hepatica newly excysted juveniles (NEJ) derived from different snail hosts
Source: Data Brief. 2019 Jul 15;25:104272. doi: 10.1016/j.dib.2019.104272 (PMC6661421; doi:10.1016/j.dib.2019.104272)
Supplement: Supplementary file 2 [file mmc2.zip › links/SWISSP/tr_F1MUY2_F1MUY2_BOVIN-SWISSP.txt]

>tr_F1MUY2_F1MUY2_BOVIN

sp|P02538|K2C6A_HUMAN Keratin, type II cytoskeletal 6A OS=Homo s...   968   0.0  
sp|P48668|K2C6C_HUMAN Keratin, type II cytoskeletal 6C OS=Homo s...   963   0.0  
sp|P04259|K2C6B_HUMAN Keratin, type II cytoskeletal 6B OS=Homo s...   959   0.0  
sp|P50446|K2C6A_MOUSE Keratin, type II cytoskeletal 6A OS=Mus mu...   918   0.0  
sp|Q9Z331|K2C6B_MOUSE Keratin, type II cytoskeletal 6B OS=Mus mu...   912   0.0  
sp|Q4FZU2|K2C6A_RAT Keratin, type II cytoskeletal 6A OS=Rattus n...   882   0.0  
sp|P13647|K2C5_HUMAN Keratin, type II cytoskeletal 5 OS=Homo sap...   877   0.0  
sp|A5A6M8|K2C5_PANTR Keratin, type II cytoskeletal 5 OS=Pan trog...   874   0.0  
sp|Q5XQN5|K2C5_BOVIN Keratin, type II cytoskeletal 5 OS=Bos taur...   857   0.0  
sp|Q922U2|K2C5_MOUSE Keratin, type II cytoskeletal 5 OS=Mus musc...   843   0.0  


==> sp|P02538|K2C6A_HUMAN Keratin, type II cytoskeletal 6A OS=Homo
           sapiens GN=KRT6A PE=1 SV=3
          Length = 564

 Score =  968 bits (2502), Expect = 0.0
 Identities = 496/570 (87%), Positives = 520/570 (91%), Gaps = 8/570 (1%)

Query: 2   SCKSTVKTQSISRRGFSAGSARVPGVCRSGFSSVSLSRSRGSGGLAGVCGGAGFGSRSLY 61
           S  +T+++ S SRRGFSA SAR+PGV RSGFSSVS+SRSRGSGGL G CGGAGFGSRSLY
Sbjct: 3   STSTTIRSHSSSRRGFSANSARLPGVSRSGFSSVSVSRSRGSGGLGGACGGAGFGSRSLY 62

Query: 62  GLGGSKRISIAGGSCVIGGGYGGRIGVGYGFGGGAGSGFGFGAGAGSGFGLGGGAGFGGG 121
           GLGGSKRISI GGSC I GGYG R G  YGFGG AGSGFGFG GAG GFGLGGGAG  GG
Sbjct: 63  GLGGSKRISIGGGSCAISGGYGSRAGGSYGFGG-AGSGFGFGGGAGIGFGLGGGAGLAGG 121

Query: 122 FGGPGFPVCPPGGIQEVTVNQSLLTPLNLQIDPTIQRVRTEEREQIKTLNNKFASFIDKV 181
           FGGPGFPVCPPGGIQEVTVNQSLLTPLNLQIDPTIQRVR EEREQIKTLNNKFASFIDKV
Sbjct: 122 FGGPGFPVCPPGGIQEVTVNQSLLTPLNLQIDPTIQRVRAEEREQIKTLNNKFASFIDKV 181

Query: 182 RFLEQQNKVLDTKWTLLQEQGTRTVRQNLEPLFEQYINNLRRQLDSILGERGRLDSELRG 241
           RFLEQQNKVL+TKWTLLQEQGT+TVRQNLEPLFEQYINNLRRQLDSI+GERGRLDSELRG
Sbjct: 182 RFLEQQNKVLETKWTLLQEQGTKTVRQNLEPLFEQYINNLRRQLDSIVGERGRLDSELRG 241

Query: 242 MQDTVEDFKNKYEDEINKRTAAENEFVKLKKDVDIAYMNKVELQAKVDALTDEINFLRTF 301
           MQD VEDFKNKYEDEINKRTAAENEFV LKKDVD AYMNKVELQAK D LTDEINFLR  
Sbjct: 242 MQDLVEDFKNKYEDEINKRTAAENEFVTLKKDVDAAYMNKVELQAKADTLTDEINFLRAL 301

Query: 302 YDAELAQMQTHISDTSVVLSMDNNRNLDLDSIIAEVKAQYEEIAQRSRAEAESWYQSKYE 361
           YDAEL+QMQTHISDTSVVLSMDNNRNLDLDSIIAEVKAQYEEIAQRSRAEAESWYQ+KYE
Sbjct: 302 YDAELSQMQTHISDTSVVLSMDNNRNLDLDSIIAEVKAQYEEIAQRSRAEAESWYQTKYE 361

Query: 362 ELRVTAGRHGDDLRNTKQEISEINRVIQRLRSEIDHVKKQCASLQSAIADAEQRGELALK 421
           EL+VTAGRHGDDLRNTKQEI+EINR+IQRLRSEIDHVKKQCA+LQ+AIADAEQRGE+ALK
Sbjct: 362 ELQVTAGRHGDDLRNTKQEIAEINRMIQRLRSEIDHVKKQCANLQAAIADAEQRGEMALK 421

Query: 422 DARSKLADLEDALQKAKQDMARLLKEYQELMNVKLALDVEIATYRKLLEGEECRLSGEGV 481
           DA++KL  LEDALQKAKQD+ARLLKEYQELMNVKLALDVEIATYRKLLEGEECRL+GEGV
Sbjct: 422 DAKNKLEGLEDALQKAKQDLARLLKEYQELMNVKLALDVEIATYRKLLEGEECRLNGEGV 481

Query: 482 GQVNISVVQSTVSGGYGGAGGYGGASGLGSGLGVSGGSGYSYSSGHSLGGGFSSGSGRAI 541
           GQVNISVVQSTVS       GYGGASG+GSGLG+ GGS YSY SG  +GGGFSS SGRAI
Sbjct: 482 GQVNISVVQSTVS------SGYGGASGVGSGLGLGGGSSYSYGSGLGVGGGFSSSSGRAI 535

Query: 542 GCGFGSSGGSSSTIKYTTTTSSSSRKGYKH 571
           G G  S GG SSTIKY TTTSSSSRK YKH
Sbjct: 536 GGGLSSVGGGSSTIKY-TTTSSSSRKSYKH 564


==> sp|P48668|K2C6C_HUMAN Keratin, type II cytoskeletal 6C OS=Homo
           sapiens GN=KRT6C PE=1 SV=3
          Length = 564

 Score =  963 bits (2490), Expect = 0.0
 Identities = 492/570 (86%), Positives = 517/570 (90%), Gaps = 8/570 (1%)

Query: 2   SCKSTVKTQSISRRGFSAGSARVPGVCRSGFSSVSLSRSRGSGGLAGVCGGAGFGSRSLY 61
           S  +T+++ S SRRGFSA SAR+PGV RSGFSS+S+SRSRGSGGL G CGGAGFGSRSLY
Sbjct: 3   STSTTIRSHSSSRRGFSANSARLPGVSRSGFSSISVSRSRGSGGLGGACGGAGFGSRSLY 62

Query: 62  GLGGSKRISIAGGSCVIGGGYGGRIGVGYGFGGGAGSGFGFGAGAGSGFGLGGGAGFGGG 121
           GLGGSKRISI GGSC I GGYG R G  YGFGG AGSGFGFG GAG GFGLGGGAG  GG
Sbjct: 63  GLGGSKRISIGGGSCAISGGYGSRAGGSYGFGG-AGSGFGFGGGAGIGFGLGGGAGLAGG 121

Query: 122 FGGPGFPVCPPGGIQEVTVNQSLLTPLNLQIDPTIQRVRTEEREQIKTLNNKFASFIDKV 181
           FGGPGFPVCPPGGIQEVTVNQSLLTPLNLQIDP IQRVR EEREQIKTLNNKFASFIDKV
Sbjct: 122 FGGPGFPVCPPGGIQEVTVNQSLLTPLNLQIDPAIQRVRAEEREQIKTLNNKFASFIDKV 181

Query: 182 RFLEQQNKVLDTKWTLLQEQGTRTVRQNLEPLFEQYINNLRRQLDSILGERGRLDSELRG 241
           RFLEQQNKVLDTKWTLLQEQGT+TVRQNLEPLFEQYINNLRRQLDSI+GERGRLDSELR 
Sbjct: 182 RFLEQQNKVLDTKWTLLQEQGTKTVRQNLEPLFEQYINNLRRQLDSIVGERGRLDSELRN 241

Query: 242 MQDTVEDFKNKYEDEINKRTAAENEFVKLKKDVDIAYMNKVELQAKVDALTDEINFLRTF 301
           MQD VED KNKYEDEINKRTAAENEFV LKKDVD AYMNKVELQAK D LTDEINFLR  
Sbjct: 242 MQDLVEDLKNKYEDEINKRTAAENEFVTLKKDVDAAYMNKVELQAKADTLTDEINFLRAL 301

Query: 302 YDAELAQMQTHISDTSVVLSMDNNRNLDLDSIIAEVKAQYEEIAQRSRAEAESWYQSKYE 361
           YDAEL+QMQTHISDTSVVLSMDNNRNLDLDSIIAEVKAQYEEIAQRSRAEAESWYQ+KYE
Sbjct: 302 YDAELSQMQTHISDTSVVLSMDNNRNLDLDSIIAEVKAQYEEIAQRSRAEAESWYQTKYE 361

Query: 362 ELRVTAGRHGDDLRNTKQEISEINRVIQRLRSEIDHVKKQCASLQSAIADAEQRGELALK 421
           EL+VTAGRHGDDLRNTKQEI+EINR+IQRLRSEIDHVKKQCASLQ+AIADAEQRGE+ALK
Sbjct: 362 ELQVTAGRHGDDLRNTKQEIAEINRMIQRLRSEIDHVKKQCASLQAAIADAEQRGEMALK 421

Query: 422 DARSKLADLEDALQKAKQDMARLLKEYQELMNVKLALDVEIATYRKLLEGEECRLSGEGV 481
           DA++KL  LEDALQKAKQD+ARLLKEYQELMNVKLALDVEIATYRKLLEGEECRL+GEGV
Sbjct: 422 DAKNKLEGLEDALQKAKQDLARLLKEYQELMNVKLALDVEIATYRKLLEGEECRLNGEGV 481

Query: 482 GQVNISVVQSTVSGGYGGAGGYGGASGLGSGLGVSGGSGYSYSSGHSLGGGFSSGSGRAI 541
           GQVN+SVVQST+S       GYGGASG+GSGLG+ GGS YSY SG  +GGGFSS SGRAI
Sbjct: 482 GQVNVSVVQSTIS------SGYGGASGVGSGLGLGGGSSYSYGSGLGIGGGFSSSSGRAI 535

Query: 542 GCGFGSSGGSSSTIKYTTTTSSSSRKGYKH 571
           G G  S GG SSTIKY TTTSSSSRK YKH
Sbjct: 536 GGGLSSVGGGSSTIKY-TTTSSSSRKSYKH 564


==> sp|P04259|K2C6B_HUMAN Keratin, type II cytoskeletal 6B OS=Homo
           sapiens GN=KRT6B PE=1 SV=5
          Length = 564

 Score =  959 bits (2479), Expect = 0.0
 Identities = 490/570 (85%), Positives = 516/570 (90%), Gaps = 8/570 (1%)

Query: 2   SCKSTVKTQSISRRGFSAGSARVPGVCRSGFSSVSLSRSRGSGGLAGVCGGAGFGSRSLY 61
           S  +T+++ S SRRGFSA SAR+PGV RSGFSS+S+SRSRGSGGL G CGGAGFGSRSLY
Sbjct: 3   STSTTIRSHSSSRRGFSANSARLPGVSRSGFSSISVSRSRGSGGLGGACGGAGFGSRSLY 62

Query: 62  GLGGSKRISIAGGSCVIGGGYGGRIGVGYGFGGGAGSGFGFGAGAGSGFGLGGGAGFGGG 121
           GLGGSKRISI GGSC I GGYG R G  YGFGG AGSGFGFG GAG GFGLGGGAG  GG
Sbjct: 63  GLGGSKRISIGGGSCAISGGYGSRAGGSYGFGG-AGSGFGFGGGAGIGFGLGGGAGLAGG 121

Query: 122 FGGPGFPVCPPGGIQEVTVNQSLLTPLNLQIDPTIQRVRTEEREQIKTLNNKFASFIDKV 181
           FGGPGFPVCPPGGIQEVTVNQSLLTPLNLQIDP IQRVR EEREQIKTLNNKFASFIDKV
Sbjct: 122 FGGPGFPVCPPGGIQEVTVNQSLLTPLNLQIDPAIQRVRAEEREQIKTLNNKFASFIDKV 181

Query: 182 RFLEQQNKVLDTKWTLLQEQGTRTVRQNLEPLFEQYINNLRRQLDSILGERGRLDSELRG 241
           RFLEQQNKVLDTKWTLLQEQGT+TVRQNLEPLFEQYINNLRRQLD+I+GERGRLDSELR 
Sbjct: 182 RFLEQQNKVLDTKWTLLQEQGTKTVRQNLEPLFEQYINNLRRQLDNIVGERGRLDSELRN 241

Query: 242 MQDTVEDFKNKYEDEINKRTAAENEFVKLKKDVDIAYMNKVELQAKVDALTDEINFLRTF 301
           MQD VED KNKYEDEINKRTAAENEFV LKKDVD AYMNKVELQAK D LTDEINFLR  
Sbjct: 242 MQDLVEDLKNKYEDEINKRTAAENEFVTLKKDVDAAYMNKVELQAKADTLTDEINFLRAL 301

Query: 302 YDAELAQMQTHISDTSVVLSMDNNRNLDLDSIIAEVKAQYEEIAQRSRAEAESWYQSKYE 361
           YDAEL+QMQTHISDTSVVLSMDNNRNLDLDSIIAEVKAQYEEIAQRSRAEAESWYQ+KYE
Sbjct: 302 YDAELSQMQTHISDTSVVLSMDNNRNLDLDSIIAEVKAQYEEIAQRSRAEAESWYQTKYE 361

Query: 362 ELRVTAGRHGDDLRNTKQEISEINRVIQRLRSEIDHVKKQCASLQSAIADAEQRGELALK 421
           EL++TAGRHGDDLRNTKQEI+EINR+IQRLRSEIDHVKKQCA+LQ+AIADAEQRGE+ALK
Sbjct: 362 ELQITAGRHGDDLRNTKQEIAEINRMIQRLRSEIDHVKKQCANLQAAIADAEQRGEMALK 421

Query: 422 DARSKLADLEDALQKAKQDMARLLKEYQELMNVKLALDVEIATYRKLLEGEECRLSGEGV 481
           DA++KL  LEDALQKAKQD+ARLLKEYQELMNVKLALDVEIATYRKLLEGEECRL+GEGV
Sbjct: 422 DAKNKLEGLEDALQKAKQDLARLLKEYQELMNVKLALDVEIATYRKLLEGEECRLNGEGV 481

Query: 482 GQVNISVVQSTVSGGYGGAGGYGGASGLGSGLGVSGGSGYSYSSGHSLGGGFSSGSGRAI 541
           GQVNISVVQSTVS       GYGGASG+GSGLG+ GGS YSY SG  +GGGFSS SGRA 
Sbjct: 482 GQVNISVVQSTVS------SGYGGASGVGSGLGLGGGSSYSYGSGLGVGGGFSSSSGRAT 535

Query: 542 GCGFGSSGGSSSTIKYTTTTSSSSRKGYKH 571
           G G  S GG SSTIKY TTTSSSSRK YKH
Sbjct: 536 GGGLSSVGGGSSTIKY-TTTSSSSRKSYKH 564
