# Supplementary material for: Dataset supporting the proteomic differences found between excretion/secretion products from two isolates of Fasciola hepatica newly excysted juveniles (NEJ) derived from different snail hosts
Source: Data Brief. 2019 Jul 15;25:104272. doi: 10.1016/j.dib.2019.104272 (PMC6661421; doi:10.1016/j.dib.2019.104272)
Supplement: Supplementary file 2 [file mmc2.zip › links/SWISSP/tr_F1N306_F1N306_BOVIN-SWISSP.txt]

>tr_F1N306_F1N306_BOVIN

sp|Q28173|RAGE_BOVIN Advanced glycosylation end product-specific...   842   0.0  
sp|Q15109|RAGE_HUMAN Advanced glycosylation end product-specific...   678   0.0  
sp|Q62151|RAGE_MOUSE Advanced glycosylation end product-specific...   614   e-175
sp|Q63495|RAGE_RAT Advanced glycosylation end product-specific r...   612   e-174
sp|O46651|CD166_RABIT CD166 antigen (Fragment) OS=Oryctolagus cu...    81   2e-014
sp|Q90460|C166A_DANRE CD166 antigen homolog A OS=Danio rerio GN=...    81   2e-014
sp|Q90304|CD166_CARAU CD166 antigen homolog OS=Carassius auratus...    80   3e-014
sp|Q13740|CD166_HUMAN CD166 antigen OS=Homo sapiens GN=ALCAM PE=...    79   9e-014
sp|Q61490|CD166_MOUSE CD166 antigen OS=Mus musculus GN=Alcam PE=...    78   1e-013
sp|O35112|CD166_RAT CD166 antigen OS=Rattus norvegicus GN=Alcam ...    75   1e-012


==> sp|Q28173|RAGE_BOVIN Advanced glycosylation end product-specific
           receptor OS=Bos taurus GN=AGER PE=1 SV=1
          Length = 416

 Score =  842 bits (2176), Expect = 0.0
 Identities = 411/416 (98%), Positives = 413/416 (99%)

Query: 1   MAAGAVVGAWMLVLSLWGTVMGDQNITARIGKPVVLNCKGAPKKPPQQLEWKLNTGRTEA 60
           MAAGAVVGAWMLVLSL GTV GDQNITARIGKP+VLNCKGAPKKPPQQLEWKLNTGRTEA
Sbjct: 1   MAAGAVVGAWMLVLSLGGTVTGDQNITARIGKPLVLNCKGAPKKPPQQLEWKLNTGRTEA 60

Query: 61  WKVLSPQGDPWDSVARVLPNGSLLLPAVGIQDEGTFRCRATSRSGKETKSNYRVRVYQIP 120
           WKVLSPQGDPWDSVARVLPNGSLLLPAVGIQDEGTFRCRATSRSGKETKSNYRVRVYQIP
Sbjct: 61  WKVLSPQGDPWDSVARVLPNGSLLLPAVGIQDEGTFRCRATSRSGKETKSNYRVRVYQIP 120

Query: 121 GKPEIVDPASELMAGVPNKVGTCVSEGGYPAGTLNWLLDGKTLIPDGKGVSVKEETKRHP 180
           GKPEIVDPASELMAGVPNKVGTCVSEGGYPAGTLNWLLDGKTLIPDGKGVSVKEETKRHP
Sbjct: 121 GKPEIVDPASELMAGVPNKVGTCVSEGGYPAGTLNWLLDGKTLIPDGKGVSVKEETKRHP 180

Query: 181 KTGLFTLHSELMVTPARGGALHPTFSCSFTPGLPRRRALHTAPIQLRVWSERRGGEGPNV 240
           KTGLFTLHSELMVTPARGGALHPTFSCSFTPGLPRRRALHTAPIQLRVWSE RGGEGPNV
Sbjct: 181 KTGLFTLHSELMVTPARGGALHPTFSCSFTPGLPRRRALHTAPIQLRVWSEHRGGEGPNV 240

Query: 241 DAVPLKEVQLVVEPEGGAVAPGGTVTLTCEAPAQPPPQIHWIKDGRPLPLPPGPMLLLPE 300
           DAVPLKEVQLVVEPEGGAVAPGGTVTLTCEAPAQPPPQIHWIKDGRPLPLPPGPMLLLPE
Sbjct: 241 DAVPLKEVQLVVEPEGGAVAPGGTVTLTCEAPAQPPPQIHWIKDGRPLPLPPGPMLLLPE 300

Query: 301 VGPEDQGTYSCVATHPSHGPQESRAVSVSIIETGEEGTTAGSVEGPGLETLALTLGILGG 360
           VGPEDQGTYSCVATHPSHGPQESRAVSV+IIETGEEGTTAGSVEGPGLETLALTLGILGG
Sbjct: 301 VGPEDQGTYSCVATHPSHGPQESRAVSVTIIETGEEGTTAGSVEGPGLETLALTLGILGG 360

Query: 361 LGTVALLIGVIVWHRRRQRKGQERKVPENQEEEEEERAELNQPEEPEAAESSTGGP 416
           LGTVALLIGVIVWHRRRQRKGQERKVPENQEEEEEERAELNQPEEPEAAESSTGGP
Sbjct: 361 LGTVALLIGVIVWHRRRQRKGQERKVPENQEEEEEERAELNQPEEPEAAESSTGGP 416


==> sp|Q15109|RAGE_HUMAN Advanced glycosylation end product-specific
           receptor OS=Homo sapiens GN=AGER PE=1 SV=1
          Length = 404

 Score =  678 bits (1749), Expect = 0.0
 Identities = 338/417 (81%), Positives = 365/417 (87%), Gaps = 14/417 (3%)

Query: 1   MAAGAVVGAWMLVLSLWGTVMGDQNITARIGKPVVLNCKGAPKKPPQQLEWKLNTGRTEA 60
           MAAG  VGAW+LVLSLWG V+G QNITARIG+P+VL CKGAPKKPPQ+LEWKLNTGRTEA
Sbjct: 1   MAAGTAVGAWVLVLSLWGAVVGAQNITARIGEPLVLKCKGAPKKPPQRLEWKLNTGRTEA 60

Query: 61  WKVLSPQGD-PWDSVARVLPNGSLLLPAVGIQDEGTFRCRATSRSGKETKSNYRVRVYQI 119
           WKVLSPQG  PWDSVARVLPNGSL LPAVGIQDEG FRC+A +R+GKETKSNYRVRVYQI
Sbjct: 61  WKVLSPQGGGPWDSVARVLPNGSLFLPAVGIQDEGIFRCQAMNRNGKETKSNYRVRVYQI 120

Query: 120 PGKPEIVDPASELMAGVPNKVGTCVSEGGYPAGTLNWLLDGKTLIPDGKGVSVKEETKRH 179
           PGKPEIVD ASEL AGVPNKVGTCVSEG YPAGTL+W LDGK L+P+ KGVSVKE+T+RH
Sbjct: 121 PGKPEIVDSASELTAGVPNKVGTCVSEGSYPAGTLSWHLDGKPLVPNEKGVSVKEQTRRH 180

Query: 180 PKTGLFTLHSELMVTPARGGALHPTFSCSFTPGLPRRRALHTAPIQLRVWSERRGGEGPN 239
           P+TGLFTL SELMVTPARGG   PTFSCSF+PGLPR RAL TAPIQ RVW          
Sbjct: 181 PETGLFTLQSELMVTPARGGDPRPTFSCSFSPGLPRHRALRTAPIQPRVW---------- 230

Query: 240 VDAVPLKEVQLVVEPEGGAVAPGGTVTLTCEAPAQPPPQIHWIKDGRPLPLPPGPMLLLP 299
            + VPL+EVQLVVEPEGGAVAPGGTVTLTCE PAQP PQIHW+KDG PLPLPP P+L+LP
Sbjct: 231 -EPVPLEEVQLVVEPEGGAVAPGGTVTLTCEVPAQPSPQIHWMKDGVPLPLPPSPVLILP 289

Query: 300 EVGPEDQGTYSCVATHPSHGPQESRAVSVSIIETGEEGTTAGSVEGPGLETLALTLGILG 359
           E+GP+DQGTYSCVATH SHGPQESRAVS+SIIE GEEG TAGSV G GL TLAL LGILG
Sbjct: 290 EIGPQDQGTYSCVATHSSHGPQESRAVSISIIEPGEEGPTAGSVGGSGLGTLALALGILG 349

Query: 360 GLGTVALLIGVIVWHRRRQRKGQERKVPENQEEEEEERAELNQPEEPEAAESSTGGP 416
           GLGT ALLIGVI+W +RRQR+G+ERK PENQ EEEEERAELNQ EEPEA ESSTGGP
Sbjct: 350 GLGTAALLIGVILW-QRRQRRGEERKAPENQ-EEEEERAELNQSEEPEAGESSTGGP 404


==> sp|Q62151|RAGE_MOUSE Advanced glycosylation end product-specific
           receptor OS=Mus musculus GN=Ager PE=1 SV=2
          Length = 402

 Score =  614 bits (1584), Expect = e-175
 Identities = 309/416 (74%), Positives = 339/416 (81%), Gaps = 14/416 (3%)

Query: 1   MAAGAVVGAWMLVLSLWGTVMGDQNITARIGKPVVLNCKGAPKKPPQQLEWKLNTGRTEA 60
           M AG    AW+LVL+LWG V G QNITARIG+P+VL+CKGAPKKPPQQLEWKLNTGRTEA
Sbjct: 1   MPAGTAARAWVLVLALWGAVAGGQNITARIGEPLVLSCKGAPKKPPQQLEWKLNTGRTEA 60

Query: 61  WKVLSPQGDPWDSVARVLPNGSLLLPAVGIQDEGTFRCRATSRSGKETKSNYRVRVYQIP 120
           WKVLSPQG PWDSVAR+LPNGSLLLPA GI DEGTFRCRAT+R GKE KSNYRVRVYQIP
Sbjct: 61  WKVLSPQGGPWDSVARILPNGSLLLPATGIVDEGTFRCRATNRRGKEVKSNYRVRVYQIP 120

Query: 121 GKPEIVDPASELMAGVPNKVGTCVSEGGYPAGTLNWLLDGKTLIPDGKGVSVKEETKRHP 180
           GKPEIVDPASEL A VPNKVGTCVSEG YPAGTL+W LDGK LIPDGK   VKEET+RHP
Sbjct: 121 GKPEIVDPASELTASVPNKVGTCVSEGSYPAGTLSWHLDGKLLIPDGKETLVKEETRRHP 180

Query: 181 KTGLFTLHSELMVTPARGGALHPTFSCSFTPGLPRRRALHTAPIQLRVWSERRGGEGPNV 240
           +TGLFTL SEL V P +GG  HPTFSCSF+ GLPRRR L+TAPIQLRV   R  G     
Sbjct: 181 ETGLFTLRSELTVIPTQGGT-HPTFSCSFSLGLPRRRPLNTAPIQLRV---REPG----- 231

Query: 241 DAVPLKEVQLVVEPEGGAVAPGGTVTLTCEAPAQPPPQIHWIKDGRPLPLPPGPMLLLPE 300
              P + +QL+VEPEGG VAPGGTVTLTC   AQPPPQ+HWIKDG PLPL P P+LLLPE
Sbjct: 232 ---PPEGIQLLVEPEGGIVAPGGTVTLTCAISAQPPPQVHWIKDGAPLPLAPSPVLLLPE 288

Query: 301 VGPEDQGTYSCVATHPSHGPQESRAVSVSIIETGEEGTTAGSVEGPGLETLALTLGILGG 360
           VG ED+GTYSCVATHPSHGPQES  VS+ + ETG+EG   GSV   GL TLAL LGILGG
Sbjct: 289 VGHEDEGTYSCVATHPSHGPQESPPVSIRVTETGDEGPAEGSVGESGLGTLALALGILGG 348

Query: 361 LGTVALLIGVIVWHRRRQRKGQERKVPENQEEEEEERAELNQPEEPEAAESSTGGP 416
           LG VALL+G I+W R+RQ + +ERK PE+Q E+EEERAELNQ EE E  E+  GGP
Sbjct: 349 LGVVALLVGAILW-RKRQPRREERKAPESQ-EDEEERAELNQSEEAEMPENGAGGP 402
