# Supplementary material for: Dataset supporting the proteomic differences found between excretion/secretion products from two isolates of Fasciola hepatica newly excysted juveniles (NEJ) derived from different snail hosts
Source: Data Brief. 2019 Jul 15;25:104272. doi: 10.1016/j.dib.2019.104272 (PMC6661421; doi:10.1016/j.dib.2019.104272)
Supplement: Supplementary file 2 [file mmc2.zip › links/SWISSP/tr_F2Z4I6_F2Z4I6_BOVIN-SWISSP.txt]

>tr_F2Z4I6_F2Z4I6_BOVIN

sp|P0CC09|H2A2A_RAT Histone H2A type 2-A OS=Rattus norvegicus GN...   254   9e-068
sp|Q6GSS7|H2A2A_MOUSE Histone H2A type 2-A OS=Mus musculus GN=Hi...   254   9e-068
sp|Q6FI13|H2A2A_HUMAN Histone H2A type 2-A OS=Homo sapiens GN=HI...   254   9e-068
sp|P02262|H2A1_RAT Histone H2A type 1 OS=Rattus norvegicus PE=1 ...   253   2e-067
sp|P0C0S8|H2A1_HUMAN Histone H2A type 1 OS=Homo sapiens GN=HIST1...   252   4e-067
sp|P0C0S9|H2A1_BOVIN Histone H2A type 1 OS=Bos taurus PE=1 SV=2       252   4e-067
sp|P0C169|H2A1C_RAT Histone H2A type 1-C OS=Rattus norvegicus PE...   252   4e-067
sp|Q93077|H2A1C_HUMAN Histone H2A type 1-C OS=Homo sapiens GN=HI...   252   4e-067
sp|Q4FZT6|H2A3_RAT Histone H2A type 3 OS=Rattus norvegicus PE=2 ...   251   9e-067
sp|Q8BFU2|H2A3_MOUSE Histone H2A type 3 OS=Mus musculus GN=Hist3...   251   9e-067


==> sp|P0CC09|H2A2A_RAT Histone H2A type 2-A OS=Rattus norvegicus
           GN=Hist2h2aa3 PE=1 SV=1
          Length = 130

 Score =  254 bits (650), Expect = 9e-068
 Identities = 130/130 (100%), Positives = 130/130 (100%)

Query: 1   MSGRGKQGGKARAKAKSRSSRAGLQFPVGRVHRLLRKGNYAERVGAGAPVYMAAVLEYLT 60
           MSGRGKQGGKARAKAKSRSSRAGLQFPVGRVHRLLRKGNYAERVGAGAPVYMAAVLEYLT
Sbjct: 1   MSGRGKQGGKARAKAKSRSSRAGLQFPVGRVHRLLRKGNYAERVGAGAPVYMAAVLEYLT 60

Query: 61  AEILELAGNAARDNKKTRIIPRHLQLAIRNDEELNKLLGKVTIAQGGVLPNIQAVLLPKK 120
           AEILELAGNAARDNKKTRIIPRHLQLAIRNDEELNKLLGKVTIAQGGVLPNIQAVLLPKK
Sbjct: 61  AEILELAGNAARDNKKTRIIPRHLQLAIRNDEELNKLLGKVTIAQGGVLPNIQAVLLPKK 120

Query: 121 TESHHKAKGK 130
           TESHHKAKGK
Sbjct: 121 TESHHKAKGK 130


==> sp|Q6GSS7|H2A2A_MOUSE Histone H2A type 2-A OS=Mus musculus
           GN=Hist2h2aa1 PE=1 SV=3
          Length = 130

 Score =  254 bits (650), Expect = 9e-068
 Identities = 130/130 (100%), Positives = 130/130 (100%)

Query: 1   MSGRGKQGGKARAKAKSRSSRAGLQFPVGRVHRLLRKGNYAERVGAGAPVYMAAVLEYLT 60
           MSGRGKQGGKARAKAKSRSSRAGLQFPVGRVHRLLRKGNYAERVGAGAPVYMAAVLEYLT
Sbjct: 1   MSGRGKQGGKARAKAKSRSSRAGLQFPVGRVHRLLRKGNYAERVGAGAPVYMAAVLEYLT 60

Query: 61  AEILELAGNAARDNKKTRIIPRHLQLAIRNDEELNKLLGKVTIAQGGVLPNIQAVLLPKK 120
           AEILELAGNAARDNKKTRIIPRHLQLAIRNDEELNKLLGKVTIAQGGVLPNIQAVLLPKK
Sbjct: 61  AEILELAGNAARDNKKTRIIPRHLQLAIRNDEELNKLLGKVTIAQGGVLPNIQAVLLPKK 120

Query: 121 TESHHKAKGK 130
           TESHHKAKGK
Sbjct: 121 TESHHKAKGK 130


==> sp|Q6FI13|H2A2A_HUMAN Histone H2A type 2-A OS=Homo sapiens
           GN=HIST2H2AA3 PE=1 SV=3
          Length = 130

 Score =  254 bits (650), Expect = 9e-068
 Identities = 130/130 (100%), Positives = 130/130 (100%)

Query: 1   MSGRGKQGGKARAKAKSRSSRAGLQFPVGRVHRLLRKGNYAERVGAGAPVYMAAVLEYLT 60
           MSGRGKQGGKARAKAKSRSSRAGLQFPVGRVHRLLRKGNYAERVGAGAPVYMAAVLEYLT
Sbjct: 1   MSGRGKQGGKARAKAKSRSSRAGLQFPVGRVHRLLRKGNYAERVGAGAPVYMAAVLEYLT 60

Query: 61  AEILELAGNAARDNKKTRIIPRHLQLAIRNDEELNKLLGKVTIAQGGVLPNIQAVLLPKK 120
           AEILELAGNAARDNKKTRIIPRHLQLAIRNDEELNKLLGKVTIAQGGVLPNIQAVLLPKK
Sbjct: 61  AEILELAGNAARDNKKTRIIPRHLQLAIRNDEELNKLLGKVTIAQGGVLPNIQAVLLPKK 120

Query: 121 TESHHKAKGK 130
           TESHHKAKGK
Sbjct: 121 TESHHKAKGK 130
