# Supplementary material for: Dataset supporting the proteomic differences found between excretion/secretion products from two isolates of Fasciola hepatica newly excysted juveniles (NEJ) derived from different snail hosts
Source: Data Brief. 2019 Jul 15;25:104272. doi: 10.1016/j.dib.2019.104272 (PMC6661421; doi:10.1016/j.dib.2019.104272)
Supplement: Supplementary file 2 [file mmc2.zip › links/SWISSP/tr_F6S1Q0_F6S1Q0_BOVIN-SWISSP.txt]

>tr_F6S1Q0_F6S1Q0_BOVIN

sp|P05783|K1C18_HUMAN Keratin, type I cytoskeletal 18 OS=Homo sa...   736   0.0  
sp|P05784|K1C18_MOUSE Keratin, type I cytoskeletal 18 OS=Mus mus...   670   0.0  
sp|Q5BJY9|K1C18_RAT Keratin, type I cytoskeletal 18 OS=Rattus no...   663   0.0  
sp|Q7SY65|K118B_XENLA Keratin, type I cytoskeletal 18-B OS=Xenop...   483   e-135
sp|Q6P864|K1C18_XENTR Keratin, type I cytoskeletal 18 OS=Xenopus...   478   e-134
sp|P08802|K118A_XENLA Keratin, type I cytoskeletal 18-A OS=Xenop...   474   e-133
sp|Q7SYF8|K1C18_ACIBE Keratin, type I cytoskeletal 18 OS=Acipens...   432   e-120
sp|Q7ZTS4|K1C18_DANRE Keratin, type I cytoskeletal 18 OS=Danio r...   420   e-116
sp|O57607|K1C18_ONCMY Keratin, type I cytoskeletal 18 OS=Oncorhy...   412   e-114
sp|Q5K2N9|K1C18_PROAT Keratin, type I cytoskeletal 18 OS=Protopt...   408   e-113


==> sp|P05783|K1C18_HUMAN Keratin, type I cytoskeletal 18 OS=Homo
           sapiens GN=KRT18 PE=1 SV=2
          Length = 430

 Score =  736 bits (1900), Expect = 0.0
 Identities = 381/430 (88%), Positives = 408/430 (94%), Gaps = 1/430 (0%)

Query: 1   MSFSTQSTFS-NYRSLGSVQSSGHRVRPVSSAASVYAGAGGSGSRISVSRTTSVRGGWGS 59
           MSF+T+STFS NYRSLGSVQ+  +  RPVSSAASVYAGAGGSGSRISVSR+TS RGG GS
Sbjct: 1   MSFTTRSTFSTNYRSLGSVQAPSYGARPVSSAASVYAGAGGSGSRISVSRSTSFRGGMGS 60

Query: 60  GNLGAGMAGGLVGVGGIQGEKETMQDLNDRLASYLEKVRSLEADNRRLESKIREHLEKKG 119
           G L  G+AGGL G+GGIQ EKETMQ LNDRLASYL++VRSLE +NRRLESKIREHLEKKG
Sbjct: 61  GGLATGIAGGLAGMGGIQNEKETMQSLNDRLASYLDRVRSLETENRRLESKIREHLEKKG 120

Query: 120 PQVRDWAHYLKIIEDLRAQIFANSVDNARIVLQIDNARLAADDFRVKYETELAMRQSVES 179
           PQVRDW+HY KIIEDLRAQIFAN+VDNARIVLQIDNARLAADDFRVKYETELAMRQSVE+
Sbjct: 121 PQVRDWSHYFKIIEDLRAQIFANTVDNARIVLQIDNARLAADDFRVKYETELAMRQSVEN 180

Query: 180 DIHGLRKVIDDTNVTRLQLETEIEALKEELLFMKKNHEEEVKGLQNQIANSGLTVELDAP 239
           DIHGLRKVIDDTN+TRLQLETEIEALKEELLFMKKNHEEEVKGLQ QIA+SGLTVE+DAP
Sbjct: 181 DIHGLRKVIDDTNITRLQLETEIEALKEELLFMKKNHEEEVKGLQAQIASSGLTVEVDAP 240

Query: 240 KPQDLSKIMADIRAQYDELAQKNREELDKYWSQQIEESTTVVTSQTAEIGAAEMTLTELR 299
           K QDL+KIMADIRAQYDELA+KNREELDKYWSQQIEESTTVVT+Q+AE+GAAE TLTELR
Sbjct: 241 KSQDLAKIMADIRAQYDELARKNREELDKYWSQQIEESTTVVTTQSAEVGAAETTLTELR 300

Query: 300 RTVQSLEIDLDSMRNLKASLENSLREVEARYAMQMEQLNGVLLHLESELAQTRAEGQRQT 359
           RTVQSLEIDLDSMRNLKASLENSLREVEARYA+QMEQLNG+LLHLESELAQTRAEGQRQ 
Sbjct: 301 RTVQSLEIDLDSMRNLKASLENSLREVEARYALQMEQLNGILLHLESELAQTRAEGQRQA 360

Query: 360 QEYEALLNVKVKLEAEINTYRRLLEDGEDFSLGDALDSSNSRQTIQKTTTLRLVDGKVVS 419
           QEYEALLN+KVKLEAEI TYRRLLEDGEDF+LGDALDSSNS QTIQKTTT R+VDGKVVS
Sbjct: 361 QEYEALLNIKVKLEAEIATYRRLLEDGEDFNLGDALDSSNSMQTIQKTTTRRIVDGKVVS 420

Query: 420 ETSDTKVLRH 429
           ET+DTKVLRH
Sbjct: 421 ETNDTKVLRH 430


==> sp|P05784|K1C18_MOUSE Keratin, type I cytoskeletal 18 OS=Mus
           musculus GN=Krt18 PE=1 SV=5
          Length = 423

 Score =  670 bits (1729), Expect = 0.0
 Identities = 356/432 (82%), Positives = 391/432 (90%), Gaps = 12/432 (2%)

Query: 1   MSFSTQSTF--SNYRSLGSVQSSGHRVRPVSSAASVYAGAGGSGSRISVSRTTSVRGGWG 58
           MSF+T+ST   +NYRSLGSV++   RVRP SSAASVYAGAGGSGSRISVSR+      WG
Sbjct: 1   MSFTTRSTTFSTNYRSLGSVRTPSQRVRPASSAASVYAGAGGSGSRISVSRSV-----WG 55

Query: 59  SGNLGAGMAGGLVGVGGIQGEKETMQDLNDRLASYLEKVRSLEADNRRLESKIREHLEKK 118
            G++G+    GL G+GGIQ EKETMQDLNDRLASYL+KV+SLE +NRRLESKIREHLEKK
Sbjct: 56  -GSVGSA---GLAGMGGIQTEKETMQDLNDRLASYLDKVKSLETENRRLESKIREHLEKK 111

Query: 119 GPQ-VRDWAHYLKIIEDLRAQIFANSVDNARIVLQIDNARLAADDFRVKYETELAMRQSV 177
           GPQ VRDW HY KIIEDLRAQIFANSVDNARIVLQIDNARLAADDFRVKYETELAMRQSV
Sbjct: 112 GPQGVRDWGHYFKIIEDLRAQIFANSVDNARIVLQIDNARLAADDFRVKYETELAMRQSV 171

Query: 178 ESDIHGLRKVIDDTNVTRLQLETEIEALKEELLFMKKNHEEEVKGLQNQIANSGLTVELD 237
           ESDIHGLRKV+DDTN+TRLQLETEIEALKEELLFMKKNHEEEV+GL+ QIA+SGLTVE+D
Sbjct: 172 ESDIHGLRKVVDDTNITRLQLETEIEALKEELLFMKKNHEEEVQGLEAQIASSGLTVEVD 231

Query: 238 APKPQDLSKIMADIRAQYDELAQKNREELDKYWSQQIEESTTVVTSQTAEIGAAEMTLTE 297
           APK QDLSKIMADIRAQY+ LAQKNREELDKYWSQQIEESTTVVT+++AEI  AE TLTE
Sbjct: 232 APKSQDLSKIMADIRAQYEALAQKNREELDKYWSQQIEESTTVVTTKSAEIRDAETTLTE 291

Query: 298 LRRTVQSLEIDLDSMRNLKASLENSLREVEARYAMQMEQLNGVLLHLESELAQTRAEGQR 357
           LRRT+Q+LEIDLDSM+N   +LENSL +VEARY  QMEQLNGVLLHLESELAQTRAEGQR
Sbjct: 292 LRRTLQTLEIDLDSMKNQNINLENSLGDVEARYKAQMEQLNGVLLHLESELAQTRAEGQR 351

Query: 358 QTQEYEALLNVKVKLEAEINTYRRLLEDGEDFSLGDALDSSNSRQTIQKTTTLRLVDGKV 417
           Q QEYEALLN+KVKLEAEI TYRRLLEDGEDFSL DALDSSNS QT+QKTTT ++VDG+V
Sbjct: 352 QAQEYEALLNIKVKLEAEIATYRRLLEDGEDFSLNDALDSSNSMQTVQKTTTRKIVDGRV 411

Query: 418 VSETSDTKVLRH 429
           VSET+DT+VLRH
Sbjct: 412 VSETNDTRVLRH 423


==> sp|Q5BJY9|K1C18_RAT Keratin, type I cytoskeletal 18 OS=Rattus
           norvegicus GN=Krt18 PE=1 SV=3
          Length = 423

 Score =  663 bits (1711), Expect = 0.0
 Identities = 350/432 (81%), Positives = 392/432 (90%), Gaps = 12/432 (2%)

Query: 1   MSFSTQSTF--SNYRSLGSVQSSGHRVRPVSSAASVYAGAGGSGSRISVSRTTSVRGGWG 58
           MSF+T+ST   +NYRSLGSV++   RVRP SSAASVYAGAGGSGSRISVSR+      WG
Sbjct: 1   MSFTTRSTTFSTNYRSLGSVRTPSQRVRPASSAASVYAGAGGSGSRISVSRSV-----WG 55

Query: 59  SGNLGAGMAGGLVGVGGIQGEKETMQDLNDRLASYLEKVRSLEADNRRLESKIREHLEKK 118
            G++G+    GL G+GG+Q EKETMQDLNDRLASYL+KV++LE +NRRLESKIRE+LEK+
Sbjct: 56  -GSVGSA---GLAGMGGVQTEKETMQDLNDRLASYLDKVKNLETENRRLESKIREYLEKR 111

Query: 119 GPQ-VRDWAHYLKIIEDLRAQIFANSVDNARIVLQIDNARLAADDFRVKYETELAMRQSV 177
           GPQ VRDW HY K IEDLRAQIFANSVDNARIVLQIDNARLAADDFRVKYETELAMRQSV
Sbjct: 112 GPQGVRDWGHYFKTIEDLRAQIFANSVDNARIVLQIDNARLAADDFRVKYETELAMRQSV 171

Query: 178 ESDIHGLRKVIDDTNVTRLQLETEIEALKEELLFMKKNHEEEVKGLQNQIANSGLTVELD 237
           ESDIHGLRKV+DDTN+TRLQLETEIEALKEELLFMKKNHEEEV+GL+ QIA+SGLTVE+D
Sbjct: 172 ESDIHGLRKVVDDTNITRLQLETEIEALKEELLFMKKNHEEEVQGLEAQIASSGLTVEVD 231

Query: 238 APKPQDLSKIMADIRAQYDELAQKNREELDKYWSQQIEESTTVVTSQTAEIGAAEMTLTE 297
           APK QDLSKIMADIRAQY++LAQKNREELDKYWSQQIEESTTVVT+++AEI  AE TL E
Sbjct: 232 APKSQDLSKIMADIRAQYEQLAQKNREELDKYWSQQIEESTTVVTTKSAEIRDAETTLLE 291

Query: 298 LRRTVQSLEIDLDSMRNLKASLENSLREVEARYAMQMEQLNGVLLHLESELAQTRAEGQR 357
           LRRT+Q+LEIDLDSM+N   +LEN+L EVEARY +QMEQLNGVLLHLESELAQTRAEGQR
Sbjct: 292 LRRTLQTLEIDLDSMKNQNINLENNLGEVEARYRVQMEQLNGVLLHLESELAQTRAEGQR 351

Query: 358 QTQEYEALLNVKVKLEAEINTYRRLLEDGEDFSLGDALDSSNSRQTIQKTTTLRLVDGKV 417
           QTQEYEALLN+KVKLEAEI TYRRLLEDG+DFSL DALDSSNS QT+Q+TTT ++VDGKV
Sbjct: 352 QTQEYEALLNIKVKLEAEIATYRRLLEDGDDFSLNDALDSSNSMQTVQRTTTRKVVDGKV 411

Query: 418 VSETSDTKVLRH 429
           VSET+DT+VLRH
Sbjct: 412 VSETNDTRVLRH 423
