# Supplementary material for: Dataset supporting the proteomic differences found between excretion/secretion products from two isolates of Fasciola hepatica newly excysted juveniles (NEJ) derived from different snail hosts
Source: Data Brief. 2019 Jul 15;25:104272. doi: 10.1016/j.dib.2019.104272 (PMC6661421; doi:10.1016/j.dib.2019.104272)
Supplement: Supplementary file 2 [file mmc2.zip › links/SWISSP/tr_G3MXL3_G3MXL3_BOVIN-SWISSP.txt]

>tr_G3MXL3_G3MXL3_BOVIN

sp|P12035|K2C3_HUMAN Keratin, type II cytoskeletal 3 OS=Homo sap...   984   0.0  
sp|Q29426|K2C3_RABIT Keratin, type II cytoskeletal 3 OS=Oryctola...   978   0.0  
sp|Q01546|K22O_HUMAN Keratin, type II cytoskeletal 2 oral OS=Hom...   870   0.0  
sp|Q3UV17|K22O_MOUSE Keratin, type II cytoskeletal 2 oral OS=Mus...   766   0.0  
sp|Q5XQN5|K2C5_BOVIN Keratin, type II cytoskeletal 5 OS=Bos taur...   734   0.0  
sp|Q6EIY9|K2C1_CANLF Keratin, type II cytoskeletal 1 OS=Canis lu...   733   0.0  
sp|P35908|K22E_HUMAN Keratin, type II cytoskeletal 2 epidermal O...   726   0.0  
sp|P04264|K2C1_HUMAN Keratin, type II cytoskeletal 1 OS=Homo sap...   726   0.0  
sp|Q6EIZ1|K22E_CANLF Keratin, type II cytoskeletal 2 epidermal O...   724   0.0  
sp|A5A6M8|K2C5_PANTR Keratin, type II cytoskeletal 5 OS=Pan trog...   715   0.0  


==> sp|P12035|K2C3_HUMAN Keratin, type II cytoskeletal 3 OS=Homo
           sapiens GN=KRT3 PE=1 SV=3
          Length = 628

 Score =  984 bits (2545), Expect = 0.0
 Identities = 522/623 (83%), Positives = 547/623 (87%), Gaps = 40/623 (6%)

Query: 6   SDTSRMSCVARSGGGGGGAFGFRSGAGGFGSRSLYNLGGNKSISISVA--GSRAGGFGGG 63
           S +SRMSCVA SGG GGGA+GFRSGAGGFGSRSLYNLGGNKSISISVA  GSRAGGFGGG
Sbjct: 24  SGSSRMSCVAHSGGAGGGAYGFRSGAGGFGSRSLYNLGGNKSISISVAAGGSRAGGFGGG 83

Query: 64  RSSCV------SGFGSGYGGGYGGGFGGGRGMGGGFGGAGGFGGAGGFGGAGGFGGLGGF 117
           RSSC        GFGSGYGGG+GGGFGGGRGMGGGFGGAGGFGGAGGFGGAGGFGG GGF
Sbjct: 84  RSSCAFAGGYGGGFGSGYGGGFGGGFGGGRGMGGGFGGAGGFGGAGGFGGAGGFGGPGGF 143

Query: 118 GGPGGFG-------PGGFGPGGFPGGIQEVTVNQSLLQPLNVEIDPQIGQVKTQEREQIK 170
           GG GGFG       PGGFGPGGFPGGIQEVT+NQSLLQPLNVEIDPQIGQVK QEREQIK
Sbjct: 144 GGSGGFGGPGSLGSPGGFGPGGFPGGIQEVTINQSLLQPLNVEIDPQIGQVKAQEREQIK 203

Query: 171 TLNNKFASFIDKVRFLEQQNKVLETKWSLLQQQGTHPITGTNNLEPLFENYINSLRSYLD 230
           TLNNKFASFIDKVRFLEQQNKVLETKW+LLQQQGT  I+GTNNLEPLFEN+IN LRSYLD
Sbjct: 204 TLNNKFASFIDKVRFLEQQNKVLETKWNLLQQQGTSSISGTNNLEPLFENHINYLRSYLD 263

Query: 231 SILGERGRLDSELRNMQDLVEDFKKKYEDEINKRTAAENEFVTLKKDVDAAYMNKVELQA 290
           +ILGERGRLDSEL+NM+DLVEDFKKKYEDEINKRTAAENEFVTLKKDVD+AYMNKVELQA
Sbjct: 264 NILGERGRLDSELKNMEDLVEDFKKKYEDEINKRTAAENEFVTLKKDVDSAYMNKVELQA 323

Query: 291 KVDALTDEINFLTTLYDMELSQMQSHVSDTSVVLSMDNNRSLDLDSIIAEVKAQYEEIAQ 350
           KVDAL DEI+FL TLYD ELSQMQSH+SDTSVVLSMDNNRSLDLDSIIAEV+AQYE+IAQ
Sbjct: 324 KVDALIDEIDFLRTLYDAELSQMQSHISDTSVVLSMDNNRSLDLDSIIAEVRAQYEDIAQ 383

Query: 351 RSKAEAEALYQTKLGELQTTAGRHGDDLKSTKSEISELNRVIQRLRAEIENVKKQIAKLQ 410
           RSKAEAEALYQTKLGELQTTAGRHGDDL++TKSEI ELNR+IQRLRAEIE VKKQ A LQ
Sbjct: 384 RSKAEAEALYQTKLGELQTTAGRHGDDLRNTKSEIIELNRMIQRLRAEIEGVKKQNANLQ 443

Query: 411 SAIAEAEQRGELALKDANAKLQELQAALQQAKDDLARLLRDYQELMNVKLALDVEIATYR 470
           +AIAEAEQ GE+ALKDANAKLQELQAALQQAKDDLARLLRDYQELMNVKLALDVEIATYR
Sbjct: 444 TAIAEAEQHGEMALKDANAKLQELQAALQQAKDDLARLLRDYQELMNVKLALDVEIATYR 503

Query: 471 KLLEGEECRMSGECPSAVSISVVSSSSTTSASAGGFGGGYGGGVGVGGGARSGFGGGSGF 530
           KLLEGEE RMSGECPSAVSISVVSSS TTSASAGG+GGGYGGG+G       G     G 
Sbjct: 504 KLLEGEEYRMSGECPSAVSISVVSSS-TTSASAGGYGGGYGGGMG-------G-----GL 550

Query: 531 GGGSGFGGGSGFGGGSGISGSSGFGGGSGSGFGGGSGFSGSSGFGGGSSGFGSGSGGRSG 590
           GGG   GGGSG          SGFG G G G GGG G  GSSGF GG SGFGS SG R G
Sbjct: 551 GGGFSAGGGSG----------SGFGRGGGGGIGGGFG-GGSSGFSGG-SGFGSISGARYG 598

Query: 591 VSGGGLSSGSSRGGSVRFSQSSQ 613
           VSGGG SS S+RGGS++FSQSSQ
Sbjct: 599 VSGGGFSSASNRGGSIKFSQSSQ 621


 Score = 73.9 bits (180), Expect = 4e-012
 Identities = 57/127 (44%), Positives = 62/127 (48%), Gaps = 7/127 (5%)

Query: 491 SVVSSSSTTS--ASAGGFGGG-YGGGVGVGG-GARSGFG-GGSGFGGGSGFGGGSGFGGG 545
           +VVS SS  S  A +GG GGG YG   G GG G+RS +  GG+     S   GGS  GG 
Sbjct: 21  AVVSGSSRMSCVAHSGGAGGGAYGFRSGAGGFGSRSLYNLGGNKSISISVAAGGSRAGGF 80

Query: 546 SGISGSSGFGGGSGSGFGGGSGFSGSSGFGGGSSGFGSGSGGRSGVSG-GGLSSGSSRGG 604
            G   S  F GG G GFG G G     GFGGG  G G G GG  G  G GG       GG
Sbjct: 81  GGGRSSCAFAGGYGGGFGSGYGGGFGGGFGGG-RGMGGGFGGAGGFGGAGGFGGAGGFGG 139

Query: 605 SVRFSQS 611
              F  S
Sbjct: 140 PGGFGGS 146


 Score = 66.6 bits (161), Expect = 6e-010
 Identities = 53/149 (35%), Positives = 60/149 (40%), Gaps = 36/149 (24%)

Query: 495 SSSTTSASAGGFGGGYGGGVGVGGGARSGFGGGSGFGGGSGFG----------------- 537
           S   +  S GG  G  G    V G +R      SG  GG  +G                 
Sbjct: 2   SRQASKTSGGGSQGFSGRSAVVSGSSRMSCVAHSGGAGGGAYGFRSGAGGFGSRSLYNLG 61

Query: 538 -----------GGS---GFGGG-SGISGSSGFGGGSGSGFGG--GSGFSGSSGFGGGSSG 580
                      GGS   GFGGG S  + + G+GGG GSG+GG  G GF G  G GGG  G
Sbjct: 62  GNKSISISVAAGGSRAGGFGGGRSSCAFAGGYGGGFGSGYGGGFGGGFGGGRGMGGGFGG 121

Query: 581 FGSGSGGRSGVSG-GGLSSGSSRGGSVRF 608
            G G GG  G  G GG       GGS  F
Sbjct: 122 AG-GFGGAGGFGGAGGFGGPGGFGGSGGF 149


 Score = 37.4 bits (85), Expect = 0.36
 Identities = 30/75 (40%), Positives = 38/75 (50%), Gaps = 12/75 (16%)

Query: 550 GSSGFGGGSG--SGFGGGSGFSGSSGFGGGSSGFGSGSGG---RSGVSGGG-------LS 597
           GS GF G S   SG    S  + S G GGG+ GF SG+GG   RS  + GG       ++
Sbjct: 12  GSQGFSGRSAVVSGSSRMSCVAHSGGAGGGAYGFRSGAGGFGSRSLYNLGGNKSISISVA 71

Query: 598 SGSSRGGSVRFSQSS 612
           +G SR G     +SS
Sbjct: 72  AGGSRAGGFGGGRSS 86


==> sp|Q29426|K2C3_RABIT Keratin, type II cytoskeletal 3 OS=Oryctolagus
           cuniculus GN=KRT3 PE=2 SV=1
          Length = 629

 Score =  978 bits (2529), Expect = 0.0
 Identities = 520/618 (84%), Positives = 544/618 (88%), Gaps = 30/618 (4%)

Query: 8   TSRMSCVARSGGGGGGAFGFRSGAGGFGSRSLYNLGGNKSISISVA--GSRAGGFGGGRS 65
           +SRMSCVARS   GGGA GFR GAGGFGSRSLYNLGG+KSIS+SVA  GSRAGGFGGGRS
Sbjct: 32  SSRMSCVARSVAAGGGASGFRGGAGGFGSRSLYNLGGHKSISMSVAAGGSRAGGFGGGRS 91

Query: 66  SCVSGFGSGYGGGYGGGFGGGRGMGGGFGGAGGFGGAGGFGGAGGFGGLGGFGGPGGFGP 125
            C SGFG G GGG GGG G G   GGGFGG  GFGGAG FGGAGGFGG GGFGGPGGFG 
Sbjct: 92  ICGSGFGGGLGGGLGGGLGSG--FGGGFGG--GFGGAGAFGGAGGFGGAGGFGGPGGFG- 146

Query: 126 GGFGPGGFPGGIQEVTVNQSLLQPLNVEIDPQIGQVKTQEREQIKTLNNKFASFIDKVRF 185
              GPGGFPGGIQEVTVNQSLLQPLNVEIDPQIGQV+ QEREQIKTLNNKFASFIDKVRF
Sbjct: 147 ---GPGGFPGGIQEVTVNQSLLQPLNVEIDPQIGQVRAQEREQIKTLNNKFASFIDKVRF 203

Query: 186 LEQQNKVLETKWSLLQQQGTHPITGTNNLEPLFENYINSLRSYLDSILGERGRLDSELRN 245
           LEQQNKVLETKW LLQ+QG + +TGTNNLEPLFEN IN LRSYLDSI+GERGRLDSELR+
Sbjct: 204 LEQQNKVLETKWELLQRQGPNSVTGTNNLEPLFENRINYLRSYLDSIVGERGRLDSELRS 263

Query: 246 MQDLVEDFKKKYEDEINKRTAAENEFVTLKKDVDAAYMNKVELQAKVDALTDEINFLTTL 305
           MQDLVEDFKKKYEDEINKRTAAENEFVTLKKDVDAAYMNKVELQAKVD+L DEINFL TL
Sbjct: 264 MQDLVEDFKKKYEDEINKRTAAENEFVTLKKDVDAAYMNKVELQAKVDSLMDEINFLRTL 323

Query: 306 YDMELSQMQSHVSDTSVVLSMDNNRSLDLDSIIAEVKAQYEEIAQRSKAEAEALYQTKLG 365
           YD ELSQMQSHVSD SVVLSMDNNRSLDLDSIIAEV+AQYE+IAQRS+AEAEA YQTKLG
Sbjct: 324 YDAELSQMQSHVSDMSVVLSMDNNRSLDLDSIIAEVRAQYEDIAQRSRAEAEAWYQTKLG 383

Query: 366 ELQTTAGRHGDDLKSTKSEISELNRVIQRLRAEIENVKKQIAKLQSAIAEAEQRGELALK 425
           ELQTTAGRHGDDL+STK+EI+E+NR+IQRLR EIENVKKQ A LQ+AIAEAEQRGELALK
Sbjct: 384 ELQTTAGRHGDDLRSTKNEIAEINRMIQRLRNEIENVKKQNASLQTAIAEAEQRGELALK 443

Query: 426 DANAKLQELQAALQQAKDDLARLLRDYQELMNVKLALDVEIATYRKLLEGEECRMSGECP 485
           DANAKLQELQAALQQAKDDLARLLRDYQELMNVKLALDVEIATYRKLLEGEE RMSGEC 
Sbjct: 444 DANAKLQELQAALQQAKDDLARLLRDYQELMNVKLALDVEIATYRKLLEGEESRMSGECQ 503

Query: 486 SAVSISVVSSSSTTSASA----GGFGGGYGGGVGVGGGARSGF--GGGSGFGGGSGFGGG 539
           SAVSISVV+SSSTTSA+A    GG+GGGYGGG GVGGGA SGF  GGGSGFGGGSG GGG
Sbjct: 504 SAVSISVVNSSSTTSAAAGGYGGGYGGGYGGGFGVGGGAGSGFGRGGGSGFGGGSGLGGG 563

Query: 540 SGFGGGSGISGSSGFGGGSGSGFGGGSGFSGSSGFGGGSSGFGSGSGGRSGVSGGGLSSG 599
           SGFGGGSG+ G SG GG             GS GF  GSSGFGSGSGGR GVSGGG SSG
Sbjct: 564 SGFGGGSGLGGGSGLGG-------------GSIGFSVGSSGFGSGSGGRIGVSGGGFSSG 610

Query: 600 -SSRGGSVRFSQSSQRTS 616
            SSRG SV+FSQSSQR S
Sbjct: 611 SSSRGSSVKFSQSSQRYS 628


 Score = 74.7 bits (182), Expect = 2e-012
 Identities = 60/160 (37%), Positives = 66/160 (41%), Gaps = 27/160 (16%)

Query: 478 CRMSGECPSAVSISVVSSSSTTSASAGGFGGG----YGGGVGVGGGARSGFGGGSGFGGG 533
           C+ SG      S+S    S+  S S GG            V  GGGA    GG  GFG  
Sbjct: 6   CKTSG----GGSLSFSGRSAVVSGSGGGGSSSRMSCVARSVAAGGGASGFRGGAGGFGSR 61

Query: 534 SGFG-------------GGS---GFGGGSGISGSSGFGGGSGSGFGGGSGFSGSSGFGGG 577
           S +              GGS   GFGGG  I GS GFGGG G G GGG G     GFGGG
Sbjct: 62  SLYNLGGHKSISMSVAAGGSRAGGFGGGRSICGS-GFGGGLGGGLGGGLGSGFGGGFGGG 120

Query: 578 SSGFGSGSGGRSGVSG-GGLSSGSSRGGSVRFSQSSQRTS 616
             G G+  GG  G  G GG       GG   F    Q  +
Sbjct: 121 FGGAGA-FGGAGGFGGAGGFGGPGGFGGPGGFPGGIQEVT 159


 Score = 70.1 bits (170), Expect = 5e-011
 Identities = 51/131 (38%), Positives = 57/131 (43%), Gaps = 28/131 (21%)

Query: 6   SDTSRMSCVARSGGGGGGAFGFRSGAGGFGSRSLYNLGGNKSISISVAGSRAGGFGGGRS 65
           S ++  +     GGG GG +G     GGFG                V G    GFG G  
Sbjct: 513 SSSTTSAAAGGYGGGYGGGYG-----GGFG----------------VGGGAGSGFGRGGG 551

Query: 66  SCVSGFGSGYGGGYGGGFGGGRGMGGGFGGAGGFGGAGGFGGAGGFGGLGGFGGPGGFGP 125
              SGFG G G G G GFGGG G+GGG G  G  G  G   G+ GFG   G GG  G   
Sbjct: 552 ---SGFGGGSGLGGGSGFGGGSGLGGGSGLGG--GSIGFSVGSSGFG--SGSGGRIGVSG 604

Query: 126 GGFGPGGFPGG 136
           GGF  G    G
Sbjct: 605 GGFSSGSSSRG 615


==> sp|Q01546|K22O_HUMAN Keratin, type II cytoskeletal 2 oral OS=Homo
           sapiens GN=KRT76 PE=1 SV=2
          Length = 638

 Score =  870 bits (2248), Expect = 0.0
 Identities = 469/622 (75%), Positives = 507/622 (81%), Gaps = 21/622 (3%)

Query: 6   SDTSRMSCVARSGGGGGGAFGFRSGAGGFGSRSLYNLGGNKSISISVAG--SRAGGFGGG 63
           S +SRMSCVARSGG GGGA GFRSGAG FGSRSLYNLG NKSISISVA   SRAGGFGGG
Sbjct: 25  SGSSRMSCVARSGGAGGGACGFRSGAGSFGSRSLYNLGSNKSISISVAAGSSRAGGFGGG 84

Query: 64  RSSC--VSGFGSGYGGGYGGGFGGGRGMGGGFGGAGGFGGAGGFGGAGGFGGLGGFGGPG 121
           RSSC    G+G G+GG YGGGFGGGRG+G GFGGAGGFGGAGGFGG G FGG G FGGPG
Sbjct: 85  RSSCGFAGGYGGGFGGSYGGGFGGGRGVGSGFGGAGGFGGAGGFGGPGVFGGPGSFGGPG 144

Query: 122 GFGPGGFGPGGFPGGIQEVTVNQSLLQPLNVEIDPQIGQVKTQEREQIKTLNNKFASFID 181
           GFGPGGF     PGGIQEV VNQSLLQPLNVEIDPQIGQVK QEREQIKTLNNKFASFID
Sbjct: 145 GFGPGGF-----PGGIQEVIVNQSLLQPLNVEIDPQIGQVKAQEREQIKTLNNKFASFID 199

Query: 182 KVRFLEQQNKVLETKWSLLQQQGTHPITGTNNLEPLFENYINSLRSYLDSILGERGRLDS 241
           KVRFLEQQNKVLETKW LLQQQ T   +G ++LEP FE+YI+ L   LDS+LGERG L+ 
Sbjct: 200 KVRFLEQQNKVLETKWELLQQQTTG--SGPSSLEPCFESYISFLCKQLDSLLGERGNLEG 257

Query: 242 ELRNMQDLVEDFKKKYEDEINKRTAAENEFVTLKKDVDAAYMNKVELQAKVDALTDEINF 301
           EL++MQDLVEDFKKKYEDEINKRTAAENEFV LKKDVDAA+MNKVELQAKVD+LTDE++F
Sbjct: 258 ELKSMQDLVEDFKKKYEDEINKRTAAENEFVGLKKDVDAAFMNKVELQAKVDSLTDEVSF 317

Query: 302 LTTLYDMELSQMQSHVSDTSVVLSMDNNRSLDLDSIIAEVKAQYEEIAQRSKAEAEALYQ 361
           L TLY+MELSQMQSH SDTSVVLSMDNNR LDL SIIAEV+AQYEEIAQRSK+EAEALYQ
Sbjct: 318 LRTLYEMELSQMQSHASDTSVVLSMDNNRCLDLGSIIAEVRAQYEEIAQRSKSEAEALYQ 377

Query: 362 TKLGELQTTAGRHGDDLKSTKSEISELNRVIQRLRAEIENVKKQIAKLQSAIAEAEQRGE 421
           TKLGELQTTAGRHGDDL++TKSEI ELNR+IQRLRAEIENVKKQ A LQ+AIAEAEQRGE
Sbjct: 378 TKLGELQTTAGRHGDDLRNTKSEIMELNRMIQRLRAEIENVKKQNANLQTAIAEAEQRGE 437

Query: 422 LALKDANAKLQELQAALQQAKDDLARLLRDYQELMNVKLALDVEIATYRKLLEGEECRMS 481
           +ALKDANAKLQ+LQ ALQ+AKDDLARLLRDYQELMNVKLALDVEIATYRKLLEGEECRMS
Sbjct: 438 MALKDANAKLQDLQTALQKAKDDLARLLRDYQELMNVKLALDVEIATYRKLLEGEECRMS 497

Query: 482 GECPSAVSISVVSSSSTTSASAGGFGGGYGGGVGVGGGARSGFGGGSGFGGGSGFG--GG 539
           GEC SAV ISVVS+ ++TS S+G   G +GG  G G G   G+ GGS     SG+G  GG
Sbjct: 498 GECQSAVCISVVSNVTSTSGSSGSSRGVFGGVSGSGSG---GYKGGSSSSSSSGYGVSGG 554

Query: 540 SGFGGGSGISGSSGFGGGSGS--GFGGGSGFSGSSGFGGGSSGFGSGSGGRSGVSGGGLS 597
           SG G G   SGS+G  G SGS      GS   G+       SG GS SG      G G  
Sbjct: 555 SGSGYGGVSSGSTGGRGSSGSYQSSSSGSRLGGAGSISVSHSGMGSSSGSIQTSGGSGYK 614

Query: 598 SGSSRGGSVRFSQ---SSQRTS 616
           SG     S+RFSQ   SSQ +S
Sbjct: 615 SGGGGSTSIRFSQTTSSSQHSS 636


 Score = 75.1 bits (183), Expect = 2e-012
 Identities = 56/134 (41%), Positives = 59/134 (44%), Gaps = 26/134 (19%)

Query: 491 SVVSSSSTTSASAGGFGGGYGGGVGVGGGARS---------------------GFGGGSG 529
           +VVS SS  S  A   G G GG  G   GA S                     G     G
Sbjct: 22  AVVSGSSRMSCVARSGGAG-GGACGFRSGAGSFGSRSLYNLGSNKSISISVAAGSSRAGG 80

Query: 530 FGGG-SGFGGGSGFGGGSGISGSSGFGGGS--GSGFGGGSGFSGSSGFGGGSSGFGSGS- 585
           FGGG S  G   G+GGG G S   GFGGG   GSGFGG  GF G+ GFGG     G GS 
Sbjct: 81  FGGGRSSCGFAGGYGGGFGGSYGGGFGGGRGVGSGFGGAGGFGGAGGFGGPGVFGGPGSF 140

Query: 586 GGRSGVSGGGLSSG 599
           GG  G   GG   G
Sbjct: 141 GGPGGFGPGGFPGG 154


 Score = 45.8 bits (107), Expect = 0.001
 Identities = 39/111 (35%), Positives = 45/111 (40%), Gaps = 21/111 (18%)

Query: 519 GARSGFGGGSGFGGGSGF------GGGSGFGGGSGISGSSGFGGGSGSGFGG-------- 564
           G   GF G S    GS         GG+G G     SG+  FG  S    G         
Sbjct: 12  GRSQGFSGRSAVVSGSSRMSCVARSGGAGGGACGFRSGAGSFGSRSLYNLGSNKSISISV 71

Query: 565 GSGFSGSSGFGGGSS------GFGSGSGGR-SGVSGGGLSSGSSRGGSVRF 608
            +G S + GFGGG S      G+G G GG   G  GGG   GS  GG+  F
Sbjct: 72  AAGSSRAGGFGGGRSSCGFAGGYGGGFGGSYGGGFGGGRGVGSGFGGAGGF 122


 Score = 40.4 bits (93), Expect = 0.043
 Identities = 34/107 (31%), Positives = 42/107 (39%), Gaps = 1/107 (0%)

Query: 4   SESDTSRMSCVARSGGGGGGAFGFRSGAGGFGSRSLYNLGGNKSISISVAGSRAGGFGGG 63
           S S +S  S     G  G G+ G++ G+    S      GG+ S    V+    GG G  
Sbjct: 514 STSGSSGSSRGVFGGVSGSGSGGYKGGSSSSSSSGYGVSGGSGSGYGGVSSGSTGGRGSS 573

Query: 64  RSSCVSGFGSGYGGGYGGGFGGGRGMGGGFGGAGGFGGAGGFGGAGG 110
            S   S  GS  GG  G       GMG   G     GG+G   G GG
Sbjct: 574 GSYQSSSSGSRLGGA-GSISVSHSGMGSSSGSIQTSGGSGYKSGGGG 619


 Score = 32.3 bits (72), Expect =    12
 Identities = 26/74 (35%), Positives = 34/74 (45%), Gaps = 12/74 (16%)

Query: 551 SSGFGGGSG--SGFGGGSGFSGSSGFGGGSSGFGSGSG----------GRSGVSGGGLSS 598
           S GF G S   SG    S  + S G GGG+ GF SG+G          G +      +++
Sbjct: 14  SQGFSGRSAVVSGSSRMSCVARSGGAGGGACGFRSGAGSFGSRSLYNLGSNKSISISVAA 73

Query: 599 GSSRGGSVRFSQSS 612
           GSSR G     +SS
Sbjct: 74  GSSRAGGFGGGRSS 87
