# Supplementary material for: Dataset supporting the proteomic differences found between excretion/secretion products from two isolates of Fasciola hepatica newly excysted juveniles (NEJ) derived from different snail hosts
Source: Data Brief. 2019 Jul 15;25:104272. doi: 10.1016/j.dib.2019.104272 (PMC6661421; doi:10.1016/j.dib.2019.104272)
Supplement: Supplementary file 2 [file mmc2.zip › links/SWISSP/tr_G3MZ71_G3MZ71_BOVIN-SWISSP.txt]

>tr_G3MZ71_G3MZ71_BOVIN

sp|P35908|K22E_HUMAN Keratin, type II cytoskeletal 2 epidermal O...   936   0.0  
sp|Q6EIZ1|K22E_CANLF Keratin, type II cytoskeletal 2 epidermal O...   905   0.0  
sp|Q3TTY5|K22E_MOUSE Keratin, type II cytoskeletal 2 epidermal O...   832   0.0  
sp|Q6IG02|K22E_RAT Keratin, type II cytoskeletal 2 epidermal OS=...   826   0.0  
sp|P04264|K2C1_HUMAN Keratin, type II cytoskeletal 1 OS=Homo sap...   710   0.0  
sp|P04104|K2C1_MOUSE Keratin, type II cytoskeletal 1 OS=Mus musc...   707   0.0  
sp|A5A6M6|K2C1_PANTR Keratin, type II cytoskeletal 1 OS=Pan trog...   703   0.0  
sp|Q6EIY9|K2C1_CANLF Keratin, type II cytoskeletal 1 OS=Canis lu...   703   0.0  
sp|Q6IMF3|K2C1_RAT Keratin, type II cytoskeletal 1 OS=Rattus nor...   700   0.0  
sp|P12035|K2C3_HUMAN Keratin, type II cytoskeletal 3 OS=Homo sap...   668   0.0  


==> sp|P35908|K22E_HUMAN Keratin, type II cytoskeletal 2 epidermal
           OS=Homo sapiens GN=KRT2 PE=1 SV=2
          Length = 639

 Score =  936 bits (2418), Expect = 0.0
 Identities = 498/650 (76%), Positives = 552/650 (84%), Gaps = 43/650 (6%)

Query: 1   MSCQISYQSRGRGGGGGGFRGFSSGSAVVPGRSRLSGTSFSCLSRHGGGGGGFGGGGFGG 60
           MSCQIS +SRGRGGGGGGFRGFSSGSAVV G SR S +SFSCLSRHGGGGGGFGGGGFG 
Sbjct: 1   MSCQISCKSRGRGGGGGGFRGFSSGSAVVSGGSRRSTSSFSCLSRHGGGGGGFGGGGFG- 59

Query: 61  GGFSSRSLVNLGGSRSTSISVAGGGGSFGSYGGFGGRGGGFGGGLGVGGGS------FGG 114
               SRSLV LGG++S SISVAGGGG FG+ GGFGGRGGGFGGG   GGGS      FGG
Sbjct: 60  ----SRSLVGLGGTKSISISVAGGGGGFGAAGGFGGRGGGFGGGSSFGGGSGFSGGGFGG 115

Query: 115 GRFGGG--GGFGGLGGPGGFGGPGGFGPGGFPGGGIHEVSINQSLLQPLNVKVDPEIQNV 172
           G FGGG  GGFGG GG GG GGPGGFGPGG+PGG IHEVS+NQSLLQPLNVKVDPEIQNV
Sbjct: 116 GGFGGGRFGGFGGPGGVGGLGGPGGFGPGGYPGG-IHEVSVNQSLLQPLNVKVDPEIQNV 174

Query: 173 KSQEREQIKALNNKFATFIDKVRFLEQQNQVLQTKWELLQQINVGTRTTNLEPLFQGYIS 232
           K+QEREQIK LNNKFA+FIDKVRFLEQQNQVLQTKWELLQQ+NVGTR  NLEP+FQGYI 
Sbjct: 175 KAQEREQIKTLNNKFASFIDKVRFLEQQNQVLQTKWELLQQMNVGTRPINLEPIFQGYID 234

Query: 233 QLQSHLDKLYSERMLQESELNNMQDLVEDFKKKYEDEVNKRTAAENEFVTLKKDVDHAYT 292
            L+ +LD L +ER  Q SELNNMQDLVED+KKKYEDE+NKRTAAEN+FVTLKKDVD+AY 
Sbjct: 235 SLKRYLDGLTAERTSQNSELNNMQDLVEDYKKKYEDEINKRTAAENDFVTLKKDVDNAYM 294

Query: 293 NKVELQAKVDLLRQDVEFTKMLFDA-VSRLLLNGPLLPTLPLKSMDNNRSLDLDSIITEV 351
            KVELQ+KVDLL Q++EF K+L+DA +S++  +  +  T  + SMDN+R+LDLDSII EV
Sbjct: 295 IKVELQSKVDLLNQEIEFLKVLYDAEISQI--HQSVTDTNVILSMDNSRNLDLDSIIAEV 352

Query: 352 RAQYEEIAQRSKAEAEAVYHSKYEELRITAGKHGDSLKEVKMEISELNRMIQRLQGEIAQ 411
           +AQYEEIAQRSK EAEA+YHSKYEEL++T G+HGDSLKE+K+EISELNR+IQRLQGEIA 
Sbjct: 353 KAQYEEIAQRSKEEAEALYHSKYEELQVTVGRHGDSLKEIKIEISELNRVIQRLQGEIAH 412

Query: 412 VKKQCKNVQDSIADAEQRGENALKDAQSKLNDLEEALQKAREDLARLLRDYQDLMNTKLS 471
           VKKQCKNVQD+IADAEQRGE+ALKDA++KLNDLEEALQ+A+EDLARLLRDYQ+LMN KL+
Sbjct: 413 VKKQCKNVQDAIADAEQRGEHALKDARNKLNDLEEALQQAKEDLARLLRDYQELMNVKLA 472

Query: 472 LDVEIATYRKLLEGEECRMSGDLSSNVTVSVTSSSISSGVASRAGFGGYGSGGRGSSYGG 531
           LDVEIATYRKLLEGEECRMSGDLSSNVTVSVTSS+ISS VAS+A FG  GSGGRGSS GG
Sbjct: 473 LDVEIATYRKLLEGEECRMSGDLSSNVTVSVTSSTISSNVASKAAFG--GSGGRGSSSGG 530

Query: 532 GFSSGSRSYSSGGRRSGSR--SGGGGS---------------YGSGGGSRGGSSSGGGY- 573
           G+SSGS SY SGGR+SGSR  SGGGGS               YGSGGGS+GGS SGGGY 
Sbjct: 531 GYSSGSSSYGSGGRQSGSRGGSGGGGSISGGGYGSGGGSGGRYGSGGGSKGGSISGGGYG 590

Query: 574 SSGGKHSSGGGARGGSSSGGGGYGSERGGSGSCEGGS-----SSVTFSFR 618
           S GGKHSSGGG+RGGSSS GGGYGS  GGS S +G S     SSVTFSFR
Sbjct: 591 SGGGKHSSGGGSRGGSSS-GGGYGSGGGGSSSVKGSSGEAFGSSVTFSFR 639


==> sp|Q6EIZ1|K22E_CANLF Keratin, type II cytoskeletal 2 epidermal
           OS=Canis lupus familiaris GN=KRT2 PE=2 SV=1
          Length = 633

 Score =  905 bits (2338), Expect = 0.0
 Identities = 487/652 (74%), Positives = 533/652 (81%), Gaps = 53/652 (8%)

Query: 1   MSCQISYQSRGRGGGGGGFRGFSSGSAVVPGRSRLSGTSFSCLSRHGGGGGGFGGGGFGG 60
           MSCQIS +SR   GGGGGFR FSSGSAVV G SR S  SFSCLSRHGGGGGG GGGGFG 
Sbjct: 1   MSCQISCKSRI--GGGGGFRSFSSGSAVVSGGSRRSTRSFSCLSRHGGGGGGAGGGGFG- 57

Query: 61  GGFSSRSLVNLGGSRSTSISVAGGGGSFGSYGGFGGRGGGFGGGLGVGGGS------FGG 114
               SRSLV LGG++S SISVAGGGGSFGS GGFGGRGGGFGGG G GGGS      FGG
Sbjct: 58  ----SRSLVGLGGTKSISISVAGGGGSFGSGGGFGGRGGGFGGGSGFGGGSGFGGGGFGG 113

Query: 115 GRFGGGGGFGGLG---------------GPGGFGGPGGFGPGGFPGGGIHEVSINQSLLQ 159
           G FGGG GFGG G               G GGFGGPGGFGPGGFPGGGIHEVSIN+SLLQ
Sbjct: 114 GGFGGGSGFGGGGFGGGGFGGGRFGGGGGLGGFGGPGGFGPGGFPGGGIHEVSINESLLQ 173

Query: 160 PLNVKVDPEIQNVKSQEREQIKALNNKFATFIDKVRFLEQQNQVLQTKWELLQQINVGTR 219
           PLNVKVDPEIQNVKSQEREQIK LNNKFA+FIDKVRFLEQQNQVLQTKWELLQQ++V TR
Sbjct: 174 PLNVKVDPEIQNVKSQEREQIKTLNNKFASFIDKVRFLEQQNQVLQTKWELLQQLDVSTR 233

Query: 220 TTNLEPLFQGYISQLQSHLDKLYSERMLQESELNNMQDLVEDFKKKYEDEVNKRTAAENE 279
           TTNLEP+FQ YI++L+ ++D L +ER  Q SELNNMQDLVEDFKKKYEDE+NKRTAAEN+
Sbjct: 234 TTNLEPIFQAYIAKLKKYVDTLSAERTSQGSELNNMQDLVEDFKKKYEDEINKRTAAEND 293

Query: 280 FVTLKKDVDHAYTNKVELQAKVDLLRQDVEFTKMLFDAVSRLLLNGPLLPTLPLKSMDNN 339
           FVTLKKDVD+ Y  KVELQAK D+L Q++EF K LFD      +   +  T    SMDNN
Sbjct: 294 FVTLKKDVDNNYMTKVELQAKTDVLTQELEFIKFLFDX-ELSQMQTQISETNVTLSMDNN 352

Query: 340 RSLDLDSIITEVRAQYEEIAQRSKAEAEAVYHSKYEELRITAGKHGDSLKEVKMEISELN 399
           RSLDLDSII+EV+AQYEEIAQ+SKAEAEA+YHSKYEEL++TAGKHGDSLKEVKMEISELN
Sbjct: 353 RSLDLDSIISEVKAQYEEIAQKSKAEAEALYHSKYEELQVTAGKHGDSLKEVKMEISELN 412

Query: 400 RMIQRLQGEIAQVKKQCKNVQDSIADAEQRGENALKDAQSKLNDLEEALQKAREDLARLL 459
           RMIQRLQGEIA VKKQCK+VQ++IA+AEQ+GE+A+KDAQ KL+DLEEALQ+AREDLA LL
Sbjct: 413 RMIQRLQGEIAHVKKQCKSVQEAIAEAEQKGEHAVKDAQGKLSDLEEALQQAREDLAGLL 472

Query: 460 RDYQDLMNTKLSLDVEIATYRKLLEGEECRMSGDLSSNVTVSVTSSSISSGVASRAGFGG 519
           RDYQ+LMN KL+LDVEIATYRKLLEGEECRMSGDLSSNVTVSVTSSS+SS + SR GFGG
Sbjct: 473 RDYQELMNVKLALDVEIATYRKLLEGEECRMSGDLSSNVTVSVTSSSMSSSMTSRGGFGG 532

Query: 520 YGSGGRGSSY-GGGFSSGSRSYSSGGRRSGSRSGGGGSYG----------SGGGSRGGSS 568
           YGSGGRGSS  GGGFSSGS SYSSGGR S SR GGGG YG          SGGGSRGGS 
Sbjct: 533 YGSGGRGSSSGGGGFSSGSGSYSSGGRGSSSRGGGGGGYGSGGGSGGKYSSGGGSRGGSG 592

Query: 569 SGGGY--SSGGKHSSGGGARGGSSSGGGGYGSERGGSGSCEGGSSSVTFSFR 618
           SGGGY  SSGG + SGGG+R       GG+ S++GGSGS     SSVTFSFR
Sbjct: 593 SGGGYGSSSGGGYGSGGGSR-------GGFSSQKGGSGS----GSSVTFSFR 633


==> sp|Q3TTY5|K22E_MOUSE Keratin, type II cytoskeletal 2 epidermal
           OS=Mus musculus GN=Krt2 PE=1 SV=1
          Length = 707

 Score =  832 bits (2150), Expect = 0.0
 Identities = 470/713 (65%), Positives = 521/713 (73%), Gaps = 101/713 (14%)

Query: 1   MSCQISYQSR--GRGGGGGGFRGFSSGSAVVPGRSRLSGTSFSCLSRHGGGGGGFGGGGF 58
           MSCQIS +SR  G GGGGGGFRGFSSGSAVV G SR S TSFSC+SRHGGG GG GGGGF
Sbjct: 1   MSCQISCRSRRGGGGGGGGGFRGFSSGSAVVSGGSRRSNTSFSCISRHGGGRGGSGGGGF 60

Query: 59  GGGGFSSRSLVNLGGSRSTSISVAG-----GGGSFGSYGGFGG-RG----------GGFG 102
           G     S+SLV LGG +S S SVAG     GG SFG   GFGG RG          GGFG
Sbjct: 61  G-----SQSLVGLGGYKSISSSVAGNSGGYGGSSFGGSSGFGGGRGFGGGQGFGGSGGFG 115

Query: 103 GGLGVGGGS-FGGG-RFGGGGGFGGLGGPGGF-------GGPGGFG-PGGFPGGGIHEVS 152
           GG G GGG  FGGG RFGGG GFGG G  GG        GGPGGFG PGGFPGGGIHEVS
Sbjct: 116 GGSGFGGGQGFGGGSRFGGGSGFGGGGFGGGSFGGGRFGGGPGGFGGPGGFPGGGIHEVS 175

Query: 153 INQSLLQPLNVKVDPEIQNVKSQEREQIKALNNKFATFIDKVRFLEQQNQVLQTKWELLQ 212
           +NQSLLQPL+VKVDPEIQNVKSQEREQIK LNNKFA+FIDKVRFLEQQNQVL+TKWELLQ
Sbjct: 176 VNQSLLQPLDVKVDPEIQNVKSQEREQIKTLNNKFASFIDKVRFLEQQNQVLRTKWELLQ 235

Query: 213 QINVGTRTTNLEPLFQGYISQLQSHLDKLYSERMLQESELNNMQDLVEDFKKKYEDEVNK 272
           Q++VG+RTTNL+P+FQ YI  L+  +D+L +ER  QESELNNMQDLVEDFKKKYEDE+NK
Sbjct: 236 QLDVGSRTTNLDPIFQAYIGMLKKQVDRLSAERTSQESELNNMQDLVEDFKKKYEDEINK 295

Query: 273 RTAAENEFVTLKKDVDHAYTNKVELQAKVDLLRQDVEFTKMLFDAVSRLLLNGPLLPTLP 332
           RT+AEN+FVT+KKDVD  Y +K ELQA++D+L Q+V F + L+DA     L   +  T  
Sbjct: 296 RTSAENDFVTIKKDVDSCYMDKTELQARLDILAQEVNFLRTLYDA-ELSQLQQDVTDTNV 354

Query: 333 LKSMDNNRSLDLDSIITEVRAQYEEIAQRSKAEAEAVYHSKYEELRITAGKHGDSLKEVK 392
           + SMDNNR+LDLDSII EV+ QYE IA +SKAE+E +YHSKYEEL++TA KHGDSLKE+K
Sbjct: 355 ILSMDNNRNLDLDSIIAEVQNQYEMIAHKSKAESEELYHSKYEELQVTAVKHGDSLKEIK 414

Query: 393 MEISELNRMIQRLQGEIAQVKKQCKNVQDSIADAEQRGENALKDAQSKLNDLEEALQKAR 452
           MEISELNR IQRLQGEI+ VKKQCK VQDSIADAEQRGE+A+KDA+ KL DLEEALQ+ R
Sbjct: 415 MEISELNRTIQRLQGEISHVKKQCKGVQDSIADAEQRGEHAIKDARGKLTDLEEALQQCR 474

Query: 453 EDLARLLRDYQDLMNTKLSLDVEIATYRKLLEGEECRMSGDLSSNVTVSVTSSSISSGVA 512
           EDLARLLRDYQ+LMNTKLSLDVEIATYRKLLEGEECRMSGD S NV+VS+TSS+ISS VA
Sbjct: 475 EDLARLLRDYQELMNTKLSLDVEIATYRKLLEGEECRMSGDFSDNVSVSITSSTISSSVA 534

Query: 513 SRAGF--GGYGSGGRGSSYG-GGFSSGSRSYSSGGRRS------------------GSRS 551
           S+ GF  GG  SGGRGS  G GG   G  +Y SGGR S                  GSR 
Sbjct: 535 SKTGFGSGGQSSGGRGSYGGRGGGGGGGSTYGSGGRSSGSRGSGSGSGGGGYSSGGGSRG 594

Query: 552 GGGGSYGSGGGSR----------GGSSSGGGYSSG-------------------GKHSSG 582
           G GG YGSGGGSR          GGS SGGGYSSG                   G  SSG
Sbjct: 595 GSGGGYGSGGGSRGGSGGGYGSGGGSGSGGGYSSGGGSRGGSGGGGVSSGGGSRGGSSSG 654

Query: 583 GGARGGSSSGGGGY-----------------GSERGGSGSCEGGSSSVTFSFR 618
           GG+RGGSSSGGGGY                  SE+GGSGS EG  S VTFSFR
Sbjct: 655 GGSRGGSSSGGGGYSSGGGSRGGSSSGGAGSSSEKGGSGSGEGCGSGVTFSFR 707
