# Supplementary material for: Dataset supporting the proteomic differences found between excretion/secretion products from two isolates of Fasciola hepatica newly excysted juveniles (NEJ) derived from different snail hosts
Source: Data Brief. 2019 Jul 15;25:104272. doi: 10.1016/j.dib.2019.104272 (PMC6661421; doi:10.1016/j.dib.2019.104272)
Supplement: Supplementary file 2 [file mmc2.zip › links/SWISSP/tr_G3N0V2_G3N0V2_BOVIN-SWISSP.txt]

>tr_G3N0V2_G3N0V2_BOVIN

sp|Q6EIY9|K2C1_CANLF Keratin, type II cytoskeletal 1 OS=Canis lu...   965   0.0  
sp|P04264|K2C1_HUMAN Keratin, type II cytoskeletal 1 OS=Homo sap...   953   0.0  
sp|A5A6M6|K2C1_PANTR Keratin, type II cytoskeletal 1 OS=Pan trog...   946   0.0  
sp|Q6IMF3|K2C1_RAT Keratin, type II cytoskeletal 1 OS=Rattus nor...   882   0.0  
sp|P04104|K2C1_MOUSE Keratin, type II cytoskeletal 1 OS=Mus musc...   875   0.0  
sp|Q6EIZ1|K22E_CANLF Keratin, type II cytoskeletal 2 epidermal O...   737   0.0  
sp|P35908|K22E_HUMAN Keratin, type II cytoskeletal 2 epidermal O...   732   0.0  
sp|Q5XQN5|K2C5_BOVIN Keratin, type II cytoskeletal 5 OS=Bos taur...   708   0.0  
sp|P13647|K2C5_HUMAN Keratin, type II cytoskeletal 5 OS=Homo sap...   697   0.0  
sp|Q3TTY5|K22E_MOUSE Keratin, type II cytoskeletal 2 epidermal O...   696   0.0  


==> sp|Q6EIY9|K2C1_CANLF Keratin, type II cytoskeletal 1 OS=Canis lupus
           familiaris GN=KRT1 PE=2 SV=1
          Length = 619

 Score =  965 bits (2495), Expect = 0.0
 Identities = 522/631 (82%), Positives = 551/631 (87%), Gaps = 37/631 (5%)

Query: 1   MSRHFSSRSGYRCGGGGGGFSSGSAGVVSYQRRSTSSSVRRSGGGGGRFSGGVCGGGAGG 60
           MSRHFSSRSG+R    GGGFSSGSAG+VS+QRR+TSSSVR SGGGGGRFSGG CGGG GG
Sbjct: 1   MSRHFSSRSGFR---SGGGFSSGSAGLVSFQRRTTSSSVRHSGGGGGRFSGGRCGGGGGG 57

Query: 61  G-----FGSRSLINLGGSKSISISVAGGGG-RGGFGGGYGGG-YGGGGFGGG--GFG-GG 110
           G     FGSRSL+NLGGSKSISISVAGGGG RGGFGGGYGGG +GGGGFGGG  GFG GG
Sbjct: 58  GAGGGGFGSRSLVNLGGSKSISISVAGGGGGRGGFGGGYGGGGFGGGGFGGGSGGFGLGG 117

Query: 111 GFGAGGFGVGGIGGGFGGGGFGGGGFGGGGF-PVCP-GGIQEVTINQSLLQPLNVEIDPE 168
           GFG GGFG    GGGFGGGGFGGGGFGGG F PVCP GGIQEVTINQSLLQPLNVEIDPE
Sbjct: 118 GFGGGGFG----GGGFGGGGFGGGGFGGGSFGPVCPPGGIQEVTINQSLLQPLNVEIDPE 173

Query: 169 IQKIKSREREQIKSLNNQFASFIDKVRFLEQQNQVLQTKWELLQQINTSTRTYSLEPLFE 228
           IQK+K+REREQIKSLNNQFASFIDKVRFLEQQNQVLQTKWELLQQ++TSTRT+SLEP FE
Sbjct: 174 IQKVKTREREQIKSLNNQFASFIDKVRFLEQQNQVLQTKWELLQQVDTSTRTHSLEPYFE 233

Query: 229 AYISRLRRTVDQLKSDQSRLDSELKNMQDLVEDYRRKYEDEINKRTNAENEFVGIKNDVD 288
            YIS LRR VDQLKSDQSR+DSELKNMQDLVEDYR KYEDEINKRTNAENEFV IK DVD
Sbjct: 234 NYISNLRRRVDQLKSDQSRMDSELKNMQDLVEDYRNKYEDEINKRTNAENEFVTIKKDVD 293

Query: 289 AAYITKVDLQAKFDNLLQEIDFYKTLYQAELSQMQTHISDTNVILSMDNNRNLDLNSIID 348
           AA++ KVDLQAK DNL QEIDF  TLYQAELSQMQT IS+TNVILSMDNNR+LDL+SII 
Sbjct: 294 AAFMNKVDLQAKVDNLQQEIDFLTTLYQAELSQMQTQISETNVILSMDNNRSLDLDSIIS 353

Query: 349 EVKAQYEEIAQRSKAEAEALYQTKYEELQITAGQHGDSLKNTKVEISELNRVIQRLRSEI 408
           EVKAQYEEIAQ+SKAEAEALYQTKYEELQITAG+HGD+LK+TK+EISELNRV QRLRSEI
Sbjct: 354 EVKAQYEEIAQKSKAEAEALYQTKYEELQITAGKHGDNLKSTKMEISELNRVAQRLRSEI 413

Query: 409 DSVKKQISSLQQAISDAEQRGENAIKDAQNKLNELEDALQKAKEDMARLLRDYQELMNTK 468
           DSVKKQIS+LQQ+ISDAEQRGENA+KDAQ+KL ELEDALQKAKEDMARLLRDYQELMNTK
Sbjct: 414 DSVKKQISALQQSISDAEQRGENALKDAQSKLAELEDALQKAKEDMARLLRDYQELMNTK 473

Query: 469 LALDVEIATYRTLLEGEESRMSGECVPNVSVSVSTSHTSISGGGGRGGVGFSSGGGGYGS 528
           LALD+EIATYRTLLEGEESRMSGEC PNVSVSV+TSHT+ISGGGGRGG GF S GGG G 
Sbjct: 474 LALDMEIATYRTLLEGEESRMSGECAPNVSVSVNTSHTTISGGGGRGGGGFGSVGGG-GG 532

Query: 529 GGGGGYGSGGGS-SYGSRAGGSYGSGGG---------SSGSRRGGSGGG---GGSSGGSF 575
            GGG YGSGGGS   G   GGSYGSGGG         SSG  RGGSGGG   GGSSGG  
Sbjct: 533 YGGGSYGSGGGSYGSGGGGGGSYGSGGGGGGGYGSSSSSGGHRGGSGGGSRSGGSSGGRG 592

Query: 576 ISSGGRASSTKTSGGSSSVKFVSTSYSRGPR 606
            SSGG     KTS GSSSVKFVSTSYSR  R
Sbjct: 593 SSSGG----IKTSSGSSSVKFVSTSYSRAVR 619


==> sp|P04264|K2C1_HUMAN Keratin, type II cytoskeletal 1 OS=Homo
           sapiens GN=KRT1 PE=1 SV=6
          Length = 644

 Score =  953 bits (2464), Expect = 0.0
 Identities = 508/646 (78%), Positives = 551/646 (85%), Gaps = 50/646 (7%)

Query: 1   MSRHFSSRSGYRCGGGGGGFSSGSAGVVSYQRRSTSSSVRRSGGGGGRFSGGVCGGG--- 57
           MSR FSSRSGYR    GGGFSSGSAG+++YQRR+TSSS RRSGGGGGRFS   CGGG   
Sbjct: 1   MSRQFSSRSGYR---SGGGFSSGSAGIINYQRRTTSSSTRRSGGGGGRFSS--CGGGGGS 55

Query: 58  --AGGGFGSRSLINLGGSKSISISVAGGGGRG-GFGGGYGGG-YGGGGFGGGGFGGGGFG 113
             AGGGFGSRSL+NLGGSKSISISVA GGGRG GFGGGYGGG +GGGGFGGGGFGGGG G
Sbjct: 56  FGAGGGFGSRSLVNLGGSKSISISVARGGGRGSGFGGGYGGGGFGGGGFGGGGFGGGGIG 115

Query: 114 AGGFG-VGGIGGGFGGGGFGGGGFGGGGFPVCP-GGIQEVTINQSLLQPLNVEIDPEIQK 171
            GGFG  G  GGGFGGGGFGGGG+GGG  PVCP GGIQEVTINQSLLQPLNVEIDPEIQK
Sbjct: 116 GGGFGGFGSGGGGFGGGGFGGGGYGGGYGPVCPPGGIQEVTINQSLLQPLNVEIDPEIQK 175

Query: 172 IKSREREQIKSLNNQFASFIDKVRFLEQQNQVLQTKWELLQQINTSTRTYSLEPLFEAYI 231
           +KSREREQIKSLNNQFASFIDKVRFLEQQNQVLQTKWELLQQ++TSTRT++LEP FE++I
Sbjct: 176 VKSREREQIKSLNNQFASFIDKVRFLEQQNQVLQTKWELLQQVDTSTRTHNLEPYFESFI 235

Query: 232 SRLRRTVDQLKSDQSRLDSELKNMQDLVEDYRRKYEDEINKRTNAENEFVGIKNDVDAAY 291
           + LRR VDQLKSDQSRLDSELKNMQD+VEDYR KYEDEINKRTNAENEFV IK DVD AY
Sbjct: 236 NNLRRRVDQLKSDQSRLDSELKNMQDMVEDYRNKYEDEINKRTNAENEFVTIKKDVDGAY 295

Query: 292 ITKVDLQAKFDNLLQEIDFYKTLYQAELSQMQTHISDTNVILSMDNNRNLDLNSIIDEVK 351
           +TKVDLQAK DNL QEIDF   LYQAELSQMQT IS+TNVILSMDNNR+LDL+SII EVK
Sbjct: 296 MTKVDLQAKLDNLQQEIDFLTALYQAELSQMQTQISETNVILSMDNNRSLDLDSIIAEVK 355

Query: 352 AQYEEIAQRSKAEAEALYQTKYEELQITAGQHGDSLKNTKVEISELNRVIQRLRSEIDSV 411
           AQYE+IAQ+SKAEAE+LYQ+KYEELQITAG+HGDS++N+K+EISELNRVIQRLRSEID+V
Sbjct: 356 AQYEDIAQKSKAEAESLYQSKYEELQITAGRHGDSVRNSKIEISELNRVIQRLRSEIDNV 415

Query: 412 KKQISSLQQAISDAEQRGENAIKDAQNKLNELEDALQKAKEDMARLLRDYQELMNTKLAL 471
           KKQIS+LQQ+ISDAEQRGENA+KDA+NKLN+LEDALQ+AKED+ARLLRDYQELMNTKLAL
Sbjct: 416 KKQISNLQQSISDAEQRGENALKDAKNKLNDLEDALQQAKEDLARLLRDYQELMNTKLAL 475

Query: 472 DVEIATYRTLLEGEESRMSGECVPNVSVSVSTSHTSISGGGGRGGVG---------FSSG 522
           D+EIATYRTLLEGEESRMSGEC PNVSVSVSTSHT+ISGGG RGG G         + SG
Sbjct: 476 DLEIATYRTLLEGEESRMSGECAPNVSVSVSTSHTTISGGGSRGGGGGGYGSGGSSYGSG 535

Query: 523 GGGYGSGGGGGYGSG----GGSSYGSRAGGSYGSGGG-----------SSGSRRGGSGG- 566
           GG YGSGGGGG G G    GGSSYGS  GGSYGSGGG           SSG  RGGSGG 
Sbjct: 536 GGSYGSGGGGGGGRGSYGSGGSSYGS-GGGSYGSGGGGGGHGSYGSGSSSGGYRGGSGGG 594

Query: 567 ----------GGGSSGGSFISSGGRASSTKTSGGSSSVKFVSTSYS 602
                     GGGSSGGS    G  +   K+SGGSSSVKFVST+YS
Sbjct: 595 GGGSSGGRGSGGGSSGGSIGGRGSSSGGVKSSGGSSSVKFVSTTYS 640


 Score = 63.2 bits (152), Expect = 6e-009
 Identities = 44/112 (39%), Positives = 48/112 (42%), Gaps = 10/112 (8%)

Query: 503 TSHTSISGGGGRGGVGFSSGGGGYGSGGGGGYGS------GGGSSYG---SRAGG-SYGS 552
           T+ +S    GG GG   S GGGG   G GGG+GS      GG  S     +R GG   G 
Sbjct: 31  TTSSSTRRSGGGGGRFSSCGGGGGSFGAGGGFGSRSLVNLGGSKSISISVARGGGRGSGF 90

Query: 553 GGGSSGSRRGGSGGGGGSSGGSFISSGGRASSTKTSGGSSSVKFVSTSYSRG 604
           GGG  G   GG G GGG  GG  I  GG        GG     F    Y  G
Sbjct: 91  GGGYGGGGFGGGGFGGGGFGGGGIGGGGFGGFGSGGGGFGGGGFGGGGYGGG 142


 Score = 40.8 bits (94), Expect = 0.032
 Identities = 33/88 (37%), Positives = 41/88 (46%), Gaps = 14/88 (15%)

Query: 521 SGGGGYGSGGGGGYGSGGGSSYGSRAGGSYGSGGGSSGSRRGGSGGGG----GSSGGSFI 576
           S   GY SGG  G+ SG           +Y     SS +RR G GGG     G  GGSF 
Sbjct: 6   SSRSGYRSGG--GFSSGSAGII------NYQRRTTSSSTRRSGGGGGRFSSCGGGGGSFG 57

Query: 577 SSGGRASSTKTSGGSSSVKFVSTSYSRG 604
           + GG  S +  + G S  K +S S +RG
Sbjct: 58  AGGGFGSRSLVNLGGS--KSISISVARG 83


==> sp|A5A6M6|K2C1_PANTR Keratin, type II cytoskeletal 1 OS=Pan
           troglodytes GN=KRT1 PE=2 SV=1
          Length = 637

 Score =  946 bits (2446), Expect = 0.0
 Identities = 503/642 (78%), Positives = 545/642 (84%), Gaps = 49/642 (7%)

Query: 1   MSRHFSSRSGYRCGGGGGGFSSGSAGVVSYQRRSTSSSVRRSGGGGGRFSGGVCGGG--- 57
           MSR FSSRSGYR    GGGFSSGSAG+++YQRR+TSSS RRSGGGGGRFS   CGGG   
Sbjct: 1   MSRQFSSRSGYR---SGGGFSSGSAGIINYQRRTTSSSTRRSGGGGGRFSS--CGGGGGS 55

Query: 58  --AGGGFGSRSLINLGGSKSISISVAGGGGRGGFGGGYGGGYGGGGFGGGGFGGGGFGAG 115
             AGGGFGSRSL+NLGGSKSISISVA GGGRG    G+GGGYGGGGFGGGGFGGGGFG  
Sbjct: 56  FGAGGGFGSRSLVNLGGSKSISISVARGGGRGS---GFGGGYGGGGFGGGGFGGGGFGGS 112

Query: 116 GFGVGGIGG-GFGGGGFGGGGFGGGGFPVCP-GGIQEVTINQSLLQPLNVEIDPEIQKIK 173
           G G GG GG G GGGGFGGGGFGGG  PVCP GGIQEVTINQSLLQPLNVEIDPEIQK+K
Sbjct: 113 GIGGGGFGGFGSGGGGFGGGGFGGGYGPVCPPGGIQEVTINQSLLQPLNVEIDPEIQKVK 172

Query: 174 SREREQIKSLNNQFASFIDKVRFLEQQNQVLQTKWELLQQINTSTRTYSLEPLFEAYISR 233
           SREREQIKSLNNQFASFIDKVRFLEQQNQVLQTKWELLQQ++TSTRT++LEP FE++I+ 
Sbjct: 173 SREREQIKSLNNQFASFIDKVRFLEQQNQVLQTKWELLQQVDTSTRTHNLEPYFESFINN 232

Query: 234 LRRTVDQLKSDQSRLDSELKNMQDLVEDYRRKYEDEINKRTNAENEFVGIKNDVDAAYIT 293
           LRR VDQLKSDQSRLDSEL NMQD+VEDYR KYEDEINKRTNAENEFV IK DVD AY+T
Sbjct: 233 LRRRVDQLKSDQSRLDSELNNMQDMVEDYRNKYEDEINKRTNAENEFVTIKKDVDGAYMT 292

Query: 294 KVDLQAKFDNLLQEIDFYKTLYQAELSQMQTHISDTNVILSMDNNRNLDLNSIIDEVKAQ 353
           KVDLQAK DNL QEIDF   LYQAELSQMQT IS+TNVILSMDNNR+LDL+SII EVKAQ
Sbjct: 293 KVDLQAKLDNLQQEIDFLTALYQAELSQMQTQISETNVILSMDNNRSLDLDSIIAEVKAQ 352

Query: 354 YEEIAQRSKAEAEALYQTKYEELQITAGQHGDSLKNTKVEISELNRVIQRLRSEIDSVKK 413
           YE+IAQ+SKAEAE+LYQ+KYEELQITAG+HGDS++N+K+EISELNRVIQRLRSEID+VKK
Sbjct: 353 YEDIAQKSKAEAESLYQSKYEELQITAGRHGDSVRNSKIEISELNRVIQRLRSEIDNVKK 412

Query: 414 QISSLQQAISDAEQRGENAIKDAQNKLNELEDALQKAKEDMARLLRDYQELMNTKLALDV 473
           QIS+LQQ+ISDAEQRGENA+KDA+NKLN+LEDALQ+AKED+ARLLRDYQELMNTKLALD+
Sbjct: 413 QISNLQQSISDAEQRGENALKDAKNKLNDLEDALQQAKEDLARLLRDYQELMNTKLALDL 472

Query: 474 EIATYRTLLEGEESRMSGECVPNVSVSVSTSHTSISGGGGRGGVG---------FSSGGG 524
           EIATYRTLLEGEESRMSGEC PNV VSVSTSHT+ISGGGGRGG G         + SGGG
Sbjct: 473 EIATYRTLLEGEESRMSGECAPNVGVSVSTSHTTISGGGGRGGGGGGYGSGGSSYGSGGG 532

Query: 525 GYGSGGGGGYGSG----GGSSYGSRAGGSYGSGGG-----------SSGSRRGGSGG--- 566
            YGSGGGGG G G    GGSSYGS  GGSYGSGGG           SSG  RGGSGG   
Sbjct: 533 SYGSGGGGGGGRGSYGSGGSSYGS-GGGSYGSGGGGGGHGSYGSGSSSGGYRGGSGGGGS 591

Query: 567 ------GGGSSGGSFISSGGRASSTKTSGGSSSVKFVSTSYS 602
                 GGGSSGGS    G  +   K+SGGSSSVKFVST+YS
Sbjct: 592 SGGRGSGGGSSGGSIGGRGSSSGGVKSSGGSSSVKFVSTTYS 633


 Score = 48.1 bits (113), Expect = 2e-004
 Identities = 33/76 (43%), Positives = 40/76 (52%), Gaps = 6/76 (7%)

Query: 533 GYGSGGGSSYGSRAGGSYGSGGGSSGSRRGGSGGGG----GSSGGSFISSGGRASSTKTS 588
           GY SGGG S GS    +Y     SS +RR G GGG     G  GGSF + GG  S +  +
Sbjct: 10  GYRSGGGFSSGSAGIINYQRRTTSSSTRRSGGGGGRFSSCGGGGGSFGAGGGFGSRSLVN 69

Query: 589 GGSSSVKFVSTSYSRG 604
            G S  K +S S +RG
Sbjct: 70  LGGS--KSISISVARG 83
