# Supplementary material for: Dataset supporting the proteomic differences found between excretion/secretion products from two isolates of Fasciola hepatica newly excysted juveniles (NEJ) derived from different snail hosts
Source: Data Brief. 2019 Jul 15;25:104272. doi: 10.1016/j.dib.2019.104272 (PMC6661421; doi:10.1016/j.dib.2019.104272)
Supplement: Supplementary file 2 [file mmc2.zip › links/SWISSP/tr_G3X7A8_G3X7A8_BOVIN-SWISSP.txt]

>tr_G3X7A8_G3X7A8_BOVIN

sp|P04815|BPT2_BOVIN Spleen trypsin inhibitor I OS=Bos taurus PE...   213   3e-055
sp|P00974|BPT1_BOVIN Pancreatic trypsin inhibitor OS=Bos taurus ...   200   3e-051
sp|P00975|IBPS_BOVIN Serum basic protease inhibitor OS=Bos tauru...   129   4e-030
sp|Q29100|UPTI_PIG Uterine plasmin/trypsin inhibitor OS=Sus scro...   125   8e-029
sp|Q29428|TKDP1_SHEEP Trophoblast Kunitz domain protein 1 OS=Ovi...    86   5e-017
sp|Q28201|TKDP1_BOVIN Trophoblast Kunitz domain protein 1 OS=Bos...    84   3e-016
sp|F8J2F5|VKT87_DRYCN Kunitz-type serine protease inhibitor 87 O...    75   9e-014
sp|Q6T6T5|VKT1_BITGA Kunitz-type serine protease inhibitor bitis...    74   3e-013
sp|P00993|IBP_CARCR Chelonianin OS=Caretta caretta PE=1 SV=1           74   4e-013
sp|P00976|IBPC_BOVIN Colostrum trypsin inhibitor OS=Bos taurus P...    72   8e-013


==> sp|P04815|BPT2_BOVIN Spleen trypsin inhibitor I OS=Bos taurus PE=1
           SV=2
          Length = 100

 Score =  213 bits (542), Expect = 3e-055
 Identities = 99/100 (99%), Positives = 100/100 (100%)

Query: 1   MKMSRLCLSVALLVLLGTLAASTPGCDTSNQAKAQRPDFCLEPPYTGPCKAKMIRYFYNA 60
           MKMSRLCLS+ALLVLLGTLAASTPGCDTSNQAKAQRPDFCLEPPYTGPCKAKMIRYFYNA
Sbjct: 1   MKMSRLCLSIALLVLLGTLAASTPGCDTSNQAKAQRPDFCLEPPYTGPCKAKMIRYFYNA 60

Query: 61  KAGFCETFVYGGCKAKSNNFRSAEDCMRTCGGAIGPRENL 100
           KAGFCETFVYGGCKAKSNNFRSAEDCMRTCGGAIGPRENL
Sbjct: 61  KAGFCETFVYGGCKAKSNNFRSAEDCMRTCGGAIGPRENL 100


==> sp|P00974|BPT1_BOVIN Pancreatic trypsin inhibitor OS=Bos taurus
           PE=1 SV=2
          Length = 100

 Score =  200 bits (508), Expect = 3e-051
 Identities = 92/100 (92%), Positives = 97/100 (97%)

Query: 1   MKMSRLCLSVALLVLLGTLAASTPGCDTSNQAKAQRPDFCLEPPYTGPCKAKMIRYFYNA 60
           MKMSRLCLSVALLVLLGTLAASTPGCDTSNQAKAQRPDFCLEPPYTGPCKA++IRYFYNA
Sbjct: 1   MKMSRLCLSVALLVLLGTLAASTPGCDTSNQAKAQRPDFCLEPPYTGPCKARIIRYFYNA 60

Query: 61  KAGFCETFVYGGCKAKSNNFRSAEDCMRTCGGAIGPRENL 100
           KAG C+TFVYGGC+AK NNF+SAEDCMRTCGGAIGP ENL
Sbjct: 61  KAGLCQTFVYGGCRAKRNNFKSAEDCMRTCGGAIGPWENL 100


==> sp|P00975|IBPS_BOVIN Serum basic protease inhibitor OS=Bos taurus
          PE=1 SV=1
          Length = 60

 Score =  129 bits (325), Expect = 4e-030
 Identities = 55/59 (93%), Positives = 58/59 (98%)

Query: 35 QRPDFCLEPPYTGPCKAKMIRYFYNAKAGFCETFVYGGCKAKSNNFRSAEDCMRTCGGA 93
          +RPDFCLEPPYTGPCKA MIRYFYNAKAGFCETFVYGGC+AKSNNF+SAEDCMRTCGGA
Sbjct: 2  ERPDFCLEPPYTGPCKAAMIRYFYNAKAGFCETFVYGGCRAKSNNFKSAEDCMRTCGGA 60
