# Supplementary material for: Dataset supporting the proteomic differences found between excretion/secretion products from two isolates of Fasciola hepatica newly excysted juveniles (NEJ) derived from different snail hosts
Source: Data Brief. 2019 Jul 15;25:104272. doi: 10.1016/j.dib.2019.104272 (PMC6661421; doi:10.1016/j.dib.2019.104272)
Supplement: Supplementary file 2 [file mmc2.zip › links/SWISSP/tr_Q17QG8_Q17QG8_BOVIN-SWISSP.txt]

>tr_Q17QG8_Q17QG8_BOVIN

sp|P16104|H2AX_HUMAN Histone H2AX OS=Homo sapiens GN=H2AFX PE=1 ...   278   1e-074
sp|P27661|H2AX_MOUSE Histone H2AX OS=Mus musculus GN=H2afx PE=1 ...   272   4e-073
sp|Q7ZUY3|H2AX_DANRE Histone H2AX OS=Danio rerio GN=h2afx PE=2 SV=3   241   1e-063
sp|P02264|H2A_ONCMY Histone H2A OS=Oncorhynchus mykiss PE=1 SV=2      234   2e-061
sp|Q8IUE6|H2A2B_HUMAN Histone H2A type 2-B OS=Homo sapiens GN=HI...   231   1e-060
sp|Q6GM86|H2AX_XENLA Histone H2AX OS=Xenopus laevis GN=h2afx PE=...   231   1e-060
sp|Q64522|H2A2B_MOUSE Histone H2A type 2-B OS=Mus musculus GN=Hi...   230   2e-060
sp|P13912|H2A_CAIMO Histone H2A OS=Cairina moschata PE=3 SV=2         228   7e-060
sp|P02263|H2A4_CHICK Histone H2A-IV OS=Gallus gallus PE=1 SV=2        228   7e-060
sp|P06897|H2A1_XENLA Histone H2A type 1 OS=Xenopus laevis PE=1 SV=2   228   7e-060


==> sp|P16104|H2AX_HUMAN Histone H2AX OS=Homo sapiens GN=H2AFX PE=1
           SV=2
          Length = 143

 Score =  278 bits (710), Expect = 1e-074
 Identities = 142/143 (99%), Positives = 143/143 (100%)

Query: 1   MSGRGKTGGKARAKAKSRSSRAGLQFPVGRVHRLLRKGHYAERVGAGAPVYLAAVLEYLT 60
           MSGRGKTGGKARAKAKSRSSRAGLQFPVGRVHRLLRKGHYAERVGAGAPVYLAAVLEYLT
Sbjct: 1   MSGRGKTGGKARAKAKSRSSRAGLQFPVGRVHRLLRKGHYAERVGAGAPVYLAAVLEYLT 60

Query: 61  AEILELAGNAARDNKKTRIIPRHLQLAIRNDEELNKLLGGVTIAQGGVLPNIQAVLLPKK 120
           AEILELAGNAARDNKKTRIIPRHLQLAIRNDEELNKLLGGVTIAQGGVLPNIQAVLLPKK
Sbjct: 61  AEILELAGNAARDNKKTRIIPRHLQLAIRNDEELNKLLGGVTIAQGGVLPNIQAVLLPKK 120

Query: 121 TSATVGPKAPAGGKKATQASQEY 143
           TSATVGPKAP+GGKKATQASQEY
Sbjct: 121 TSATVGPKAPSGGKKATQASQEY 143


==> sp|P27661|H2AX_MOUSE Histone H2AX OS=Mus musculus GN=H2afx PE=1
           SV=2
          Length = 143

 Score =  272 bits (696), Expect = 4e-073
 Identities = 140/143 (97%), Positives = 142/143 (99%)

Query: 1   MSGRGKTGGKARAKAKSRSSRAGLQFPVGRVHRLLRKGHYAERVGAGAPVYLAAVLEYLT 60
           MSGRGKTGGKARAKAKSRSSRAGLQFPVGRVHRLLRKGHYAERVGAGAPVYLAAVLEYLT
Sbjct: 1   MSGRGKTGGKARAKAKSRSSRAGLQFPVGRVHRLLRKGHYAERVGAGAPVYLAAVLEYLT 60

Query: 61  AEILELAGNAARDNKKTRIIPRHLQLAIRNDEELNKLLGGVTIAQGGVLPNIQAVLLPKK 120
           AEILELAGNAARDNKKTRIIPRHLQLAIRNDEELNKLLGGVTIAQGGVLPNIQAVLLPKK
Sbjct: 61  AEILELAGNAARDNKKTRIIPRHLQLAIRNDEELNKLLGGVTIAQGGVLPNIQAVLLPKK 120

Query: 121 TSATVGPKAPAGGKKATQASQEY 143
           +SATVGPKAPA GKKA+QASQEY
Sbjct: 121 SSATVGPKAPAVGKKASQASQEY 143


==> sp|Q7ZUY3|H2AX_DANRE Histone H2AX OS=Danio rerio GN=h2afx PE=2 SV=3
          Length = 142

 Score =  241 bits (614), Expect = 1e-063
 Identities = 125/143 (87%), Positives = 130/143 (90%), Gaps = 1/143 (0%)

Query: 1   MSGRGKTGGKARAKAKSRSSRAGLQFPVGRVHRLLRKGHYAERVGAGAPVYLAAVLEYLT 60
           MSGRGKTGGKARAKAK+RSSRAGLQFPVGRVHRLLRKG+YAERVGAGAPVYLAAVLEYLT
Sbjct: 1   MSGRGKTGGKARAKAKTRSSRAGLQFPVGRVHRLLRKGNYAERVGAGAPVYLAAVLEYLT 60

Query: 61  AEILELAGNAARDNKKTRIIPRHLQLAIRNDEELNKLLGGVTIAQGGVLPNIQAVLLPKK 120
           AEILELAGNAARDNKKTRIIPRHLQLA+RNDEELNKLLGGVTIAQGGVLPNIQAVLLPKK
Sbjct: 61  AEILELAGNAARDNKKTRIIPRHLQLAVRNDEELNKLLGGVTIAQGGVLPNIQAVLLPKK 120

Query: 121 TSATVGPKAPAGGKKATQASQEY 143
           T         + GKK +  SQEY
Sbjct: 121 TGQAAASSGKS-GKKGSSQSQEY 142
