# Supplementary material for: Dataset supporting the proteomic differences found between excretion/secretion products from two isolates of Fasciola hepatica newly excysted juveniles (NEJ) derived from different snail hosts
Source: Data Brief. 2019 Jul 15;25:104272. doi: 10.1016/j.dib.2019.104272 (PMC6661421; doi:10.1016/j.dib.2019.104272)
Supplement: Supplementary file 2 [file mmc2.zip › links/tr_E1BKT9_E1BKT9_BOVIN-.txt]

>tr|E1BKT9|E1BKT9_BOVIN Uncharacterized protein OS=Bos taurus GN=DSP PE=4 SV=1
MSCNGGSHPRINTLGRMTRAESGPDLRYEMTCGGVGGGGGGGGGGGTSRMYYSRRCTVTDQNSDGYGQTGTMSRHQNQNT
IQELLQNCSDCLMRAELIVQPELKYGDGIQLARSRELDECFAQANDQMEITDSLIREMRQMGQPCDAYQKRLLQLQEQMR
ALYKAISGPRVRRASSKGGGGYTCQSGSGWDEFTKRLTSECLGWMRQQRAEMDMMTWGVDLASVEQHISSHRSIHNTIGD
YRWQLDKIKADLREKSAIYQLEEEYENLLKASFERMDHLRQLQNIIQATSREIMWINDCEEEELLYDWSDRNTNIAQKQE
AFSIRMSQLEVKEKELNKLKQESDQLVLNQHPASDKIEAYMDTLQTQWSWILQITKCIDVHLKENAAYFQFFEEAQSTEA
YLKGLQDSIRKKYPCDKNTPLQRLLEQIKELEKEREKILEYKRQVQSLVNKSKKIVQLKPRNPDYRSNKPIILRALCDYK
QDQKIVHKGDECILKDNNERSKWYVTGPGGVDMLVPSVGLIIPPPNPLAVDLSSKIEQYYEAILALWNQLYINMKSLVSW
HYCMIDIEKIKAMTIAKLKTMRQEDYMKTISDLELHYQEFIRNSQGSEMFGDDDKRKMQTQFTDAQKHYQTLVIQLPGHP
QHQTVTTTEITHLGTCQDVNHNKVIETNRENDKQEAWMLIELQKIRRQMELCESRMALKNILLADQGSSHHITVKINELK
SVQNDAQAIAQVLNQLKDMLANFRGSEKYCYLQNEVFGLFQKLENINGVTDGYLNSLCAVRALLQAILQTEDMLKVYEAR
LTEEETVCLDLDKVEAYRCGLKKIKNDLNLKKSLLATMKTELQKAQQIHSQTSQQYPLYDLDLGKFSEKVTQLTDRWQRI
DKQIDYRLWDLEKQIKQLRNYRDNYQTFCKWLYDAKRRQDSLESMKFGDSNTVMRFLNEQKNLHSEISGKRDKSEEVQKI
AELCANSIKDYELQLASYTSGLETLLSIPIKRTVIQSPSGVILQEAADMHARYIELLTRSGDYYRFLSEMLKSLEDLKLK
NTKIEVLEEELRLARDANSENCNKNKFLDQNLQKYQAECSQFKAKLVSLEELKRQAELDGKSAKQNLDKCYGQIKELNEK
ITRLTYEIEDEKRRRKAVEDRFDQQKSDYDQLQKARQNEKESLGWQKMESEKAIKEKEFEIERLRVLLQEEGARKREYEN
ELAKVRNHYNEEMSNLRNKYETEINITKTTIKEISMQKEDDSKNLRNQLDRLSRENRDLKEEIVRLNDSILQTTEQRRRA
EEDALQQKACGSEVLQKKQYLEIELKQVIQQRSEDNARHKQSLEEAAKTIQDKNKEIERLKTEFQEEAKRRWEYENELAK
VRANYDEEIISLKNQFETEINITKTTIHQLTLQKEEDTSGYRAQIDTLTRENRSLSEEVKRLKNTLAQNTETLRRVEENV
QQQKATGLEMSQRKQQLEVELRQVTQMRTEESARYKQSLDDAAKTIQDKNKEIDRLKQLIETEASQRKCLEDENARLQRA
QGELQKAHSSATETISKLKVQEQELLRLRLDYERVSQERTVRDQDIARFQTSLKELQLQKQKAEEELARLKRAASEDSSK
RKKLEEELEGMRRTLKEQAIKVTSLTQQLEQASIVKKRSEDELRQQRDTLDGHLREKQRTQDELRRLASEVEALRRQLLQ
EQESVRQAQTRNEHFQKAIEDKSRSLNESKIEIERLQSLTESLTKEHLMLEEELRQLRLEYDDLQRGRSEADHDKNATIA
ELRNQLQISNNRTLELQGLINDLQRERENLRQEIERFQKQALEASNRIQESKNQCTQVVQERESLLVKIKVLEQDKARLQ
RLEEELSRAKTTLEAESRLKQRLECEKQQIQNDLNQWKTQYSRKEEAIRKIESEREKSEREKNSLRSEIERLQAEIKRIE
ERCRRKLEDSSRETQSQLETERCRLQREIDRLKQRPYGSHRETQTEYEWSVDSSKLVFDGLRKKVTAMQLYECQLIDKAT
LDKLLKGKKSVEEVASEIQPFLRGAGAIAGASASPKEKYSLVEAKRKKLITPESTVMLLEAQAATGGIIDPHRNEKLTVD
SAIARDLIDFDDRQQIYTAEKAITGFDDPFSGKTVSVSEAIKKNLIDRETGMRLLEAQIASGGVVDPVNSVFLPKDVALA
RGLIDRDLYRSLNDPRDSQKNFVDPVTKKKVSYMQLRERCRIEPHTGLLLLSVQKRSMSFQGIRQPVTVSELVDSGILRP
STVNELESGQISYDEVGERIKDFLQGSSCIAGIYNETTKQKLGIYEAMKIGLVRPGTALELLEAQAATGFIVDPVSNLRL
PVEEAYKRGLVGIEFKEKLLSAERAVTGYNDPETGNIISLFQAMNKELIEKGHGIRLLEAQIATGGIIDPKESHRLPVDI
AYKRGYFNEELSEILSDPSDDTKGFFDPNTEENLTYLQLKERCIKDEETGLCLLPLKEKKKQVQTSQKNTLRKRRVVIVD
PETNKEMSVQEAYKKGLIDYDTFKELCEQECEWEEITITGSDGSTRVVLVDRKTGSQYDIQDTIDKGLIDRKFFEQYRSG
SLSLTQFADMISLKNGVGGGVGGIVGGGSSTGGGLSDDVFGSSRHETVSKISTISSIKNLTIRSSSLSEPLEESSPIAAI
FDTENLEKISISEGIERGIVDSISGQRLLEAQACTGGIIHPTTGQKLSLQDAVSQGLIDQDMATRLKPAQKAFIGFEGVK
GKKKMSAAEAVKEKWLPYEAGQRFLEFQYLTGGLVDPEVQGRISTEEAIRKGYIDGRAAQRLQDTSTYGKILTCPKTKLK
ISYKDAINRSMVEDVTGLRLLEAASVSSKGLPSPYNMSSAPGSRSGSRSGSRSGSRSGSRSGSRRGSFDATGNSSYSYCY
SFSSSSIGH
