# Supplementary material for: Dataset supporting the proteomic differences found between excretion/secretion products from two isolates of Fasciola hepatica newly excysted juveniles (NEJ) derived from different snail hosts
Source: Data Brief. 2019 Jul 15;25:104272. doi: 10.1016/j.dib.2019.104272 (PMC6661421; doi:10.1016/j.dib.2019.104272)
Supplement: Supplementary file 2 [file mmc2.zip › links/tr_G3MZ71_G3MZ71_BOVIN-.txt]

>tr|G3MZ71|G3MZ71_BOVIN Uncharacterized protein OS=Bos taurus GN=KRT2 PE=3 SV=1
MSCQISYQSRGRGGGGGGFRGFSSGSAVVPGRSRLSGTSFSCLSRHGGGGGGFGGGGFGGGGFSSRSLVNLGGSRSTSIS
VAGGGGSFGSYGGFGGRGGGFGGGLGVGGGSFGGGRFGGGGGFGGLGGPGGFGGPGGFGPGGFPGGGIHEVSINQSLLQP
LNVKVDPEIQNVKSQEREQIKALNNKFATFIDKVRFLEQQNQVLQTKWELLQQINVGTRTTNLEPLFQGYISQLQSHLDK
LYSERMLQESELNNMQDLVEDFKKKYEDEVNKRTAAENEFVTLKKDVDHAYTNKVELQAKVDLLRQDVEFTKMLFDAVSR
LLLNGPLLPTLPLKSMDNNRSLDLDSIITEVRAQYEEIAQRSKAEAEAVYHSKYEELRITAGKHGDSLKEVKMEISELNR
MIQRLQGEIAQVKKQCKNVQDSIADAEQRGENALKDAQSKLNDLEEALQKAREDLARLLRDYQDLMNTKLSLDVEIATYR
KLLEGEECRMSGDLSSNVTVSVTSSSISSGVASRAGFGGYGSGGRGSSYGGGFSSGSRSYSSGGRRSGSRSGGGGSYGSG
GGSRGGSSSGGGYSSGGKHSSGGGARGGSSSGGGGYGSERGGSGSCEGGSSSVTFSFR
