# Supplementary material for: Dataset supporting the proteomic differences found between excretion/secretion products from two isolates of Fasciola hepatica newly excysted juveniles (NEJ) derived from different snail hosts
Source: Data Brief. 2019 Jul 15;25:104272. doi: 10.1016/j.dib.2019.104272 (PMC6661421; doi:10.1016/j.dib.2019.104272)
Supplement: Supplementary file 2 [file mmc2.zip › Supplementary table S2.xlsx]

## Sheet: NEJ ESP l.viatrix
Seq name	Seq name	First residue	Seq size	Description	class	database	E-value	coverage		Best match to BOVINAE-NCBI database	E value	Match	Score	Extent of match	Length of best match	% identity	% similarity	% Coverage	Mismatches	Gaps	First residue of match	First residue of sequence	Number of segments	Orientation	Best match to BOVINE-UNIPROT database	E value	Best match to CDD database	E value	All CDD domains	Best match to REFSEQ-VERTEBRATES protein database	E value	Match	Score	Extent of match	Length of best match	% identity	% similarity	% Coverage	Mismatches	Gaps	First residue of match	First residue of sequence	Number of segments	Species of best match	Best match to SWISSP protein database	E value	Match	Score	Extent of match
sp|P00760|TRY1_BOVIN	7	M	246	Cationic trypsin	pm/protease	BOVINAE-NCBI	0	100	cationic trypsin precursor	1E-143	gi|165973958	506	246	246	100	100	100	0	0	1	1	1		sp|P00760|TRY1_BOVIN	1e-144	Tryp_SPc	1E-060	Tryp_SPc 1e-060| Tryp_SPc 3e-059| Trypsin 2e-058| COG5640 2e-021| DUF1986 | arch_FMN | PRK09583 | PRK08411 | PLN02268 | LbR_Ice_bind 11|	cationic trypsin precursor	1E-141	gi|165973958	506	246	246	100	100	100	0	0	1	1	1	Bos taurus	Cationic trypsin	1E-143	sp|P00760|TRY1_BOVIN	506	246	246
sp|P06394|K1C10_BOVIN	16	M	526	Keratin, type I cytoskeletal 10	uc	BOVINAE-NCBI	0	100	keratin, type I cytoskeletal 10	0.0	gi|27805977	1049	526	526	100	100	100	0	0	1	1	1		sp|P06394|K1C10_BOVIN	0	Filament	8E-085	Filament 8e-085| Keratin_2_head 2e-020| Keratin_2_tail 1e-018| Loricrin 8e-018| Gly_rich 3e-016| PRK06958 2e-015| DUF4766 2e-014| Chromosome_partition_protein_Smc 1e-012| conserved_hypothetical_protein 5e-012| PTZ00146 1e-011|	keratin, type I cytoskeletal 10	0.0	gi|27805977	1049	526	526	100	100	100	0	0	1	1	1	Bos taurus	Keratin, type I cytoskeletal 10	0.0	sp|P06394|K1C10_BOVIN	1049	526	526
sp|P0CH28|UBC_BOVIN	25	M	690	Polyubiquitin-C	prot	BOVINAE-NCBI	0	100	polyubiquitin-C isoform X2	0.0	gi|555973765	1337	690	690	100	100	100	0	0	1	1	1		sp|P0CH28|UBC_BOVIN	0	Ubiquitin	1E-036	Ubiquitin 1e-036| ubiquitin 1e-020| Nedd8 1e-020| UBQ 1e-020| UBL 1e-020| PTZ00044 1e-016| AN1_N 4e-015| Scythe_N 2e-011| parkin_N 8e-011| RAD23_N 5e-010|	polyubiquitin-C	0.0	gi|329665078	1337	690	690	100	100	100	0	0	1	1	1	Bos taurus	Polyubiquitin-C	0.0	sp|P0CH28|UBC_BOVIN	1337	690	690
sp|P68138|ACTS_BOVIN	8	M	377	Actin, alpha skeletal muscle	cs	BOVINAE-NCBI	0	100	actin, alpha skeletal muscle isoform X1	0.0	gi|555969479	765	377	377	100	100	100	0	0	1	1	1		sp|P68138|ACTS_BOVIN	0	PTZ00281	0.0	PTZ00281 | PTZ00004 | ACTIN e-153| PTZ00452 e-128| Actin e-115| PTZ00466 e-114| COG5277 e-108| PTZ00280 4e-074| ileS | tolB |	actin, alpha skeletal muscle	0.0	gi|564262061	765	377	377	100	100	100	0	0	1	1	1	Alligator mississippiensis	Actin, alpha skeletal muscle	0.0	sp|P68136|ACTS_RAT	765	377	377
sp|Q29S21|K2C7_BOVIN	13	M	466	Keratin, type II cytoskeletal 7	uc	BOVINAE-NCBI	0	100	keratin, type II cytoskeletal 7	0.0	gi|114051856	890	466	466	100	100	100	0	0	1	1	1		sp|Q29S21|K2C7_BOVIN	0	Filament	1E-086	Filament 1e-086| Smc 3e-017| Chromosome_partition_protein_Smc 7e-015| conserved_hypothetical_protein 2e-014| chromosome_segregation_protein_related... 77 2e-014 2e-014| SbcC 2e-011| Myosin_tail_1 2e-011| PRK03918 7e-010| PRK02224 2e-009| PRK01156 2e-008|	keratin, type II cytoskeletal 7	0.0	gi|114051856	890	466	466	100	100	100	0	0	1	1	1	Bos taurus	Keratin, type II cytoskeletal 7	0.0	sp|Q29S21|K2C7_BOVIN	890	466	466
sp|Q5XQN5|K2C5_BOVIN	20	M	601	Keratin, type II cytoskeletal 5	uc	BOVINAE-NCBI	0	100	keratin, type II cytoskeletal 5	0.0	gi|56710317	1184	601	601	100	100	100	0	0	1	1	1		sp|Q5XQN5|K2C5_BOVIN	0	Filament	1E-086	Filament 1e-086| Keratin_2_head 2e-049| Keratin_2_tail 2e-017| Smc 4e-014| Loricrin 6e-014| PRK01156 1e-013| Chromosome_partition_protein_Smc 5e-013| SbcC 5e-013| chromosome_segregation_protein_related... 72 9e-013 9e-013| conserved_hypothetical_protein 2e-012|	keratin, type II cytoskeletal 5	0.0	gi|56710317	1184	601	601	100	100	100	0	0	1	1	1	Bos taurus	Keratin, type II cytoskeletal 5	0.0	sp|Q5XQN5|K2C5_BOVIN	1184	601	601
tr|F1MFW9|F1MFW9_BOVIN	15	G	481	keratin type I cytoskeletal 24	uc	BOVINAE-NCBI	0	94.4	keratin, type I cytoskeletal 24	0.0	gi|329664418	899	496	525	94	94	94	27	27	42	1	1		tr|F1MFW9|F1MFW9_BOVIN	0	Filament	4E-080	Filament 4e-080| Loricrin 1e-020| Keratin_2_tail 6e-018| Keratin_2_head 2e-016| Gly_rich 3e-014| Chromosome_partition_protein_Smc 1e-011| Smc 4e-011| chromosome_segregation_protein_related... 64 2e-010 2e-010| DUF4766 3e-010| GP38 2e-009|	keratin, type I cytoskeletal 24 isoform X1	0.0	gi|741963799	933	496	537	96	96	92	15	15	42	1	1	Bos taurus	Keratin, type I cytoskeletal 24	0.0	sp|Q2M2I5|K1C24_HUMAN	753	500	525
tr|F1MUY2|F1MUY2_BOVIN	18	M	571	Keratin, type II cytoskeletal 59 kDa, component IV	uc	BOVINAE-NCBI	0	100	keratin, type II cytoskeletal 59 kDa, component IV	0.0	gi|383872577	1125	571	571	100	100	100	0	0	1	1	1		tr|F1MUY2|F1MUY2_BOVIN	0	Filament	2E-085	Filament 2e-085| Keratin_2_head 2e-042| Smc 2e-013| chromosome_segregation_protein_related... 71 1e-012 1e-012| PRK01156 6e-012| conserved_hypothetical_protein 7e-012| Keratin_2_tail 1e-011| SbcC 2e-011| Chromosome_partition_protein_Smc 2e-010| Myosin_tail_1 7e-010|	keratin, type II cytoskeletal 59 kDa, component IV	0.0	gi|383872577	1125	571	571	100	100	100	0	0	1	1	1	Bos taurus	Keratin, type II cytoskeletal 6A	0.0	sp|P02538|K2C6A_HUMAN	968	570	564
tr|F2Z4I6|F2Z4I6_BOVIN	5	M	130	Histone H2A	nr	BOVINE-UNIPROT	8e-69	100	histone H2A type 2-A-like	2E-068	gi|594049790	254	130	130	100	100	100	0	0	1	1	1		tr|F2Z4I6|F2Z4I6_BOVIN	8e-69	PLN00153	2E-049	PLN00153 2e-049| H2A 4e-049| PTZ00017 1e-047| PLN00157 1e-047| H2A 1e-047| HTA1 1e-045| PLN00156 6e-045| PLN00154 2e-031| PTZ00252 4e-027| PLN00155 2e-017|	histone H2A type 2-A	2E-066	gi|504153845	254	130	130	100	100	100	0	0	1	1	1	Ochotona princeps	Histone H2A type 2-A	9E-068	sp|P0CC09|H2A2A_RAT	254	130	130
tr|G3N0V2|G3N0V2_BOVIN	21	M	606	keratin type II cytoskeletal 1	uc	BOVINAE-NCBI	0	100	keratin, type II cytoskeletal 1	0.0	gi|555990567	1195	606	606	99	99	100	3	0	1	1	1		tr|G3N0V2|G3N0V2_BOVIN	0	Filament	4E-078	Filament 4e-078| Keratin_2_head 7e-050| Keratin_2_tail 1e-040| Loricrin 5e-020| Gly_rich 1e-019| Smc 5e-016| conserved_hypothetical_protein 3e-015| PRK01156 3e-014| Chromosome_partition_protein_Smc 1e-013| GRP 1e-013|	keratin, type II cytoskeletal 1	0.0	gi|297474460	1201	606	606	100	100	100	0	0	1	1	1	Bos taurus	Keratin, type II cytoskeletal 1	0.0	sp|Q6EIY9|K2C1_CANLF	965	631	619
tr|M0QVY0|M0QVY0_BOVIN	19	M	571	keratin type II cytoskeletal 6A	uc	BOVINAE-NCBI	0	100	keratin, type II cytoskeletal 6A	0.0	gi|134085706	1121	571	571	99	99	100	1	0	1	1	1		tr|M0QVY0|M0QVY0_BOVIN	0	Filament	5E-086	Filament 5e-086| Keratin_2_head 3e-042| Smc 9e-015| chromosome_segregation_protein_related... 71 1e-012 1e-012| PRK01156 3e-012| SbcC 7e-012| conserved_hypothetical_protein 1e-011| Keratin_2_tail 2e-011| Chromosome_partition_protein_Smc 3e-010| Myosin_tail_1 9e-010|	keratin, type II cytoskeletal 6A	0.0	gi|134085706	1121	571	571	99	99	100	1	0	1	1	1	Bos taurus	Keratin, type II cytoskeletal 6A	0.0	sp|P02538|K2C6A_HUMAN	970	570	564
tr|Q17QG8|Q17QG8_BOVIN	6	M	143	Histone H2A	nr	BOVINE-UNIPROT	5e-76	100	histone H2AX-like	4E-075	gi|594111870	277	143	143	99	99	100	1	0	1	1	1		tr|Q17QG8|Q17QG8_BOVIN	5e-76	H2A	3E-050	H2A 3e-050| PTZ00017 4e-050| PLN00153 1e-049| PLN00157 3e-049| H2A 2e-048| PLN00156 3e-045| HTA1 6e-045| PLN00154 3e-031| PTZ00252 3e-026| PLN00155 8e-018|	histone H2AX	9E-074	gi|507567598	279	143	143	100	100	100	0	0	1	1	1	Jaculus jaculus	Histone H2AX	1E-074	sp|P16104|H2AX_HUMAN	278	143	143
[truncated: 10 more columns]

## Sheet: NSAF
Accesion number	Annotation	Class	Run #1 (UniquePeptideCount)	Run #1 (PeptideCount)	Run #1 (SpecCount)	Run #1 (NSAF)	Run #1 (Coverage)	Run #2 (UniquePeptideCount)	Run #2 (PeptideCount)	Run #2 (SpecCount)	Run #2 (NSAF)	Run #2 (Coverage)	Run #3 (UniquePeptideCount)	Run #3 (PeptideCount)	Run #3 (SpecCount)	Run #3 (NSAF)	Run #3 (Coverage)	Sum SpecCount	Contig/Total	Sum total SpecCount	Contig/Total	x100000	x100.000
sp|P00760|TRY1_BOVIN	Cationic trypsin	pm/protease	2	2	3	0.00301961	0.0732	1	1	1	0.00105478	0.0976	4	4	5	0.00334132	0.0732	0.00741571	0.0725315	0.102241	0.0725315	725.315	7253.15
sp|P06394|K1C10_BOVIN	Keratin, type I cytoskeletal 10	uc	0	3	4	0.00188295	0.0418	0	3	4	0.0019732	0.0513	0	7	10	0.00312535	0.0932	0.00698149	0.0682845		0.0682845	682.845	6828.45
sp|P0CH28|UBC_BOVIN	Polyubiquitin-C	prot	0	2	3	0.00107656	0.0362	*	*	*	*	*	0	2	3	0.000714753	0.0362	0.00179131	0.0175204		0.0175204	175.204	1752.04
sp|P68138|ACTS_BOVIN	Actin, alpha skeletal muscle	cs	0	1	1	0.000656785	0.0424	0	1	2	0.00137653	0.0424	0	2	2	0.000872112	0.0424	0.00290543	0.0284174		0.0284174	284.174	2841.74
sp|Q29S21|K2C7_BOVIN	Keratin, type II cytoskeletal 7	uc	1	3	9	0.00478213	0.0644	1	2	10	0.00556814	0.0494	1	2	8	0.0028222	0.0494	0.0131725	0.128837		0.128837	1288.37	12883.7
sp|Q5XQN5|K2C5_BOVIN	Keratin, type II cytoskeletal 5	uc	0	4	9	0.00370794	0.0682	0	3	7	0.00302218	0.0566	0	3	7	0.00191473	0.0566	0.00864485	0.0845534		0.0845534	845.534	8455.34
tr|F1MFW9|F1MFW9_BOVIN	keratin type I cytoskeletal 24	uc	1	1	5	0.00257389	0.0395	2	2	4	0.0021578	0.0395	2	4	6	0.00205064	0.0541	0.00678233	0.0663366		0.0663366	663.366	6633.66
tr|F1MUY2|F1MUY2_BOVIN	Keratin, type II cytoskeletal 59 kDa, component IV	uc	0	4	7	0.00303547	0.0718	0	3	5	0.00227211	0.0595	*	*	*	*	*	0.00530759	0.0519124		0.0519124	519.124	5191.24
tr|F2Z4I6|F2Z4I6_BOVIN	Histone H2A	nr	0	2	2	0.00380935	0.3692	0	2	4	0.00798386	0.3692	0	1	1	0.00126456	0.2231	0.0130578	0.127715		0.127715	1277.15	12771.5
tr|G3N0V2|G3N0V2_BOVIN	keratin type II cytoskeletal 1	uc	2	3	5	0.00204297	0.0231	3	3	7	0.00299724	0.038	5	5	14	0.00379786	0.0776	0.00883807	0.0864434		0.0864434	864.434	8644.34
tr|M0QVY0|M0QVY0_BOVIN	keratin type II cytoskeletal 6A	uc	0	4	7	0.00303547	0.0718	0	3	5	0.00227211	0.0595	2	4	5	0.00143952	0.0771	0.00674711	0.0659921		0.0659921	659.921	6599.21
tr|Q17QG8|Q17QG8_BOVIN	Histone H2A	nr	0	2	4	0.0069261	0.3357	0	2	5	0.00907257	0.3357	0	1	4	0.00459841	0.2028	0.0205971	0.201456		0.201456	2014.56	20145.6
